# Supplementary material for: Sustained cancer‐relevant alternative RNA splicing events driven by PRMT5 in high‐risk neuroblastoma
Source: Mol Oncol. 2024 Jul 17;19(3):741–63. doi: 10.1002/1878-0261.13702 (PMC11887678; doi:10.1002/1878-0261.13702)
Supplement: Supplementary file 2 — Table S1. Details of all primer sequences used in this study. [file MOL2-19-741-s005.xlsx]

## Sheet: Splicing event primers
Gene name	Primer sequence (5'-3')
ACIN1	GAAAAAAAATCATGTTATCA
	TAGAGCCAGCCACTACCAGCA
	CAGACCAAGTCAGCAATGATG
BCL2L11	CCACTATCTCAGTGCAATGG
	TAGAGAAATAGAGGAAGTTGTC
	TCAATGCATTCTCCACACCAG
CFLAR	GGATATTTTACGGGAAAGA
	CAGCACCAAGTCCGCTTC
	CATCAGATTTATCCAAATCCT
DIABLO	CCGAGATCGCAGAATACACA
	ATTCGTGGAAACTTTGCCAA
	ACACCGCTTCTTAAAGTTAG

## Sheet: Total mRNA primers
Gene name	Forward sequence (5'-3')	Reverse sequence (5'-3')
CPSF3	TCAGCCCTCGACTGTCCATA	TTGCATCTCCCCTTCAGCAG
CPSF4	GCCCTTTGGGGCAAATTCAG	GGCACGTACCCCAAGAGAAA
HNRNPA3	AAGCCTGGTGCCCATCTAAC	AATAAGCCACCTACCATCACC
HNRNPM	TGATGGTGAACATGCCAGGAGA	ATTTGCTACAAATACTGTGCTT
SRSF1	ACAGCAGGAGTCGCAGTTAC	CGAGATCTGCTATGACGGGG
SRSF3	GAAACACAGGCCATCAGGGA	ACCAACTAGGCAACCTCTGC
SRSF4	CCAGGTCTGCTTCCAGATCG	CACTTGTGCTACGGCTACCA
ACIN1	AAAGCAAAGAAGGGTGAGAGCT	ATCTTCCTCTTGAATGATTTGG
BCL2L11	AGGCAATCACGGAGGTGAAG	TCTGGTAGCAAAAGGGCCAG
CFLAR	TGAGACAACAAGGACCACGG	CTGCAATGCTGACTCAGGGC
DIABLO	CTTACGCGCTCATCTCTCGT	CTCCTCTCCACGTCTCCTCA
GAPDH	CCATCAATGACCCCTTCATTGACC	GAAGGCCATGCCAGTGAGCTTCC

## Sheet: NMYC ChIP primers
Gene name	Forward sequence (5'-3')	Reverse sequence (5'-3')
CPSF3	CCCAAGCGGGACGAGGG	TCCGATCAACGGTCCTCCAA
CPSF4	GCGAACCAGTCTCTTCCTCG	AAACCAGCCGCGTGAGTC
HNRNPA3	CAAATGGCCTCGAAGCATGG	GGAGAGGACCCGTAAAAGGC
HNRNPM	AGCAAGCTTCTTGCGCTTCT	CTCTCTTCCTCCATTTTGA
SRSF1	ACAGCGATTCGATCCCAACA	GCACCCTACGAAGATACCCG
SRSF3	TCTCGGTAAGAGACCAGCGA	GGCCGTGACCTGGAATACAA
SRSF4	GGAAGGTAACCGGAGAGAGC	AAGCTCCAGCTCCGAAATCC
ACIN1	GTGGGTGCAGGACACAAGAT	CCAGTGGTCTGACTGCAGAG
BCL2L11	CGGCTAGAAACTCAGGGCA	CTGGCGTGTTTACCGGAGTA
CFLAR	GCGACAGGACGGTACGTG	GCCAAGGGTTACTTCCGGTC
DIABLO	ACGAGAGATGAGCGCGTAAG	GAGGGCAGTTTGGGTTGAGA
PARP2	TCAGGGAGAGCCCTGTTAGG	CGGAGGGAAGCTCATCAGTG

## Sheet: E2F1 ChIP primers
Gene name	Forward sequence (5'-3')	Reverse sequence (5'-3')
CPSF3	CCAGGCAGCTACTCCCGTTC	ACCAAGAGCACAACTTCCGT
CPSF4	CAGTTTCCCTCCTCAGACGC	CCGAGGAAGAGACTGGTTCG
HNRNPA3	ATTCTGTATGTCAGCCGCGT	TTTCCCTTTCTTCTCGCGCT
HNRNPM	GTGGGGAGATGCCTCCTCTA	ATACACTCGCGTTAGGCACC
SRSF1	CGGGTATCTTCGTAGGGTGC	TTCTGACGAGAAGGCGGAAC
SRSF3	TTCTCGGTAAGAGACCAGCGA	TGAACGTCACAAAATGGCGG
SRSF4	ACCGGGTGTGGTTTGGATTT	AGGTCACGGGTACACAATCG
ACIN1	AACGCCGTAGGTTGTAGTGG	AGGGTGTGCACTACTCTCCA
BCL2L11	CGGCTTAGAAACTCAGGGCA	CTGGCGTGTTTACCGGAGTA
CFLAR	CCCTGAGTCAGCATTGCAGC	TTCCGGTCTCTCAGGTCCAT
DIABLO	GAGAGATGAGCGCGTAAGGA	CTCAGCTACACGGTGCTCAT
CDC6	GGCCTCACAGCGACTCTAAGA	CTCGGACTCACCACAAGC
