# Supplementary material for: Sustained cancer‐relevant alternative RNA splicing events driven by PRMT5 in high‐risk neuroblastoma
Source: Mol Oncol. 2024 Jul 17;19(3):741–63. doi: 10.1002/1878-0261.13702 (PMC11887678; doi:10.1002/1878-0261.13702)
Supplement: Supplementary file 3 — Table S2. A list of neuroblastoma cell lines used in this study, and a summary of their corresponding MYCN, PRMT5 and E2F1 mRNA expression levels and IC50 values in response to T1‐44 and GSK581 treatment. [file MOL2-19-741-s003.xlsx]

## Sheet: Cell lines
Cell line	Details
CHP134	Human neuroblastoma derived from tumour mass on left adrenal gland (18 month old male patient). Cells grow as adherent colonies of neuroblast-like cells.
KELLY	Adherent cells with neuronal morphology derived from brain tissue of human neuroblastoma (1 year old female patient). Cells possess a genomic amplification of the NMYC gene and express elevated levels of NMYC RNA and protein
SKNBE	Neuroblastoma cell line established from bone marrow biopsy from 2 year old male with disseminated neuroblastoma. They display NMYC amplification. They are of epithelioid and neuroblastoid cell type.
KCNR	Neuroblastoma cell line derived from a bone marrow biopsy of an 11 month old male patient. Primary tumour site was the adrenal gland
LAN5	Neuroblastoma cells established from a bone marrow metastasis taken from a 4 month old male patient. The cell line has neuronal characteristics
NMB	Cell line established from a bone marrow metastasis of a 10 month old female patient with neuroblastoma. Cells are polymorphic, mostly epithelial with short neurites.
NB1643	Cell line established from a solid tumour (retroperitoneal mass) from a 3 year old male patient with neuroblastoma. Has an amplified NMYC status.
SHSY5Y	Cell line is derived from the SH-SY subclone of the parental SK-N-SH human neuroblastoma cell line. The parental cell line was established from metastatic cells found in a bone marrow aspirate of a 4 year old female. They have epithelial like morphology.
SHEP2	Cell line derived from the parental SK-N-SH cell line – taken from a metastatic neuroblastoma bone marrow biopsy from a 4 year old female patient.
SKNF1	Neuroblast cells isolated from a bone marrow metastasis of an 11 year old male patient with poorly differentiated embryonal neuroblastoma. They have epithelial like morphology.
LAN6	Established from a bone marrow metastasis of a 6 year old male with neuroblastoma
SKNAS	Neuroblast cells isolated from a bone marrow metastasis from a 6 year old female patient with poorly differentiated embryonal neuroblastoma. Cells have epithelial like morphology
GIMEN	Established from a bone marrow metastasis of a 42 month old female with neuroblastoma. They have epithelial like cell morphology

## Sheet: T1-44 IC-50 values
Cell line	Tumour of origin	NMYC amplification status	NMYC	PRMT5	E2F1	IC50 T1-44 (μM)	IC50 T1-68 (μM)	IC50 GSK591 (μM)
			Expression (mRNA)	Expression	Expression
				(mRNA)	(mRNA)
CHP134	Neuroblastoma	Yes	4909.3	1068.6	654.4	0.005	31	0.107
KELLY	Neuroblastoma	Yes	5710.2	771.2	322.1	0.02	35	0.32
SKNBE	Neuroblastoma	Yes	4771.8	582.5	321.2	0.018	39	0.36
KCNR	Neuroblastoma	Yes	4681.8	635.3	272.3	0.75	15	2
LAN5	Neuroblastoma	Yes	3882.2	619.2	226.6	0.01	12	0.42
NMB	Neuroblastoma	Yes	4647.7	656.3	196.2	0.1	>100	0.575
NB1643	Neuroblastoma	Yes	396.48	1234.9	932.4	0.1	10	>100
SHSY5Y	Neuroblastoma	No	13.1	630.1	201.2	2.2	38.4	10.7
SHEP2	Neuroblastoma	No	48.5	303.7	82.1	12	>100	>100
SKNF1	Neuroblastoma	No	1999.5	536.4	158.7	35	20	10.5
LAN6	Neuroblastoma	No	27.6	148.7	78.6	11	>100	>100
SKNAS	Neuroblastoma	No	2.2	643.4	118.4	33	>100	>100
GIMEN	Neuroblastoma	No	7	703.1	121.7	30	>100	>100
LNCAP	Prostate Cancer	No	3.1	705.1	39.6	42.5	65	42.7
