# Supplementary material for: Sustained cancer‐relevant alternative RNA splicing events driven by PRMT5 in high‐risk neuroblastoma
Source: Mol Oncol. 2024 Jul 17;19(3):741–63. doi: 10.1002/1878-0261.13702 (PMC11887678; doi:10.1002/1878-0261.13702)
Supplement: Supplementary file 4 — Table S3. DEG analysis on CHP‐134 and GI‐ME‐N cells treated with T1‐44 (compared to DMSO). [file MOL2-19-741-s001.xlsx]

## Sheet: CHP134_T1-44_vs_CHP134_DMSO
baseMean	log2FoldChange	padj	ENSEMBL	SYMBOL
846.073	4.18721	1.04919e-115	ENSG00000120875	DUSP4
6205.54	3.00195	2.12012e-59	ENSG00000124762	CDKN1A
170.476	4.81908	5.10097e-52	ENSG00000168918	INPP5D
227.481	4.00825	1.32582e-51	ENSG00000131080	EDA2R
228.166	3.66472	6.24984e-50	ENSG00000142627	EPHA2
421.289	3.0816	2.00132e-46	ENSG00000136048	DRAM1
179.527	4.554	3.31641e-46	ENSG00000107796	ACTA2
457.029	2.84698	5.69613e-35	ENSG00000174307	PHLDA3
1510.45	1.90097	1.7357e-34	ENSG00000172667	ZMAT3
191.84	3.24652	1.98365e-33	ENSG00000163071	SPATA18
142.395	5.46043	1.98365e-33	ENSG00000130513	GDF15
136.644	3.27155	6.23283e-31	ENSG00000198075	SULT1C4
179.867	3.13969	2.81643e-30	ENSG00000244694	PTCHD4
658.384	1.8177	1.58955e-29	ENSG00000119630	PGF
1208.36	1.7287	1.58955e-29	ENSG00000185088	RPS27L
1150.05	1.56056	1.35606e-28	ENSG00000134574	DDB2
660.782	1.85225	1.15826e-27	ENSG00000164237	CMBL
84.365	4.84482	1.0599e-24	ENSG00000180139	ACTA2-AS1
526.729	1.95269	1.36357e-24	ENSG00000248905	FMN1
1910.92	-1.50322	3.72921e-24	ENSG00000172660	NA
715.024	-1.49266	1.17281e-23	ENSG00000121691	CAT
139.976	2.90682	1.4753e-23	ENSG00000040731	CDH10
3410.51	1.48936	1.57492e-22	ENSG00000120889	TNFRSF10B
795.015	1.64677	4.87722e-22	ENSG00000170091	NSG2
204.154	3.05413	3.1675e-21	ENSG00000202198	RN7SK
77.0312	-3.49657	4.1365e-21	ENSG00000161103	POM121L15P
90.8051	2.8859	7.1006e-21	ENSG00000224818	NA
312.195	1.94173	1.36366e-20	ENSG00000015592	STMN4
640.236	1.56424	1.69607e-20	ENSG00000048392	RRM2B
953.411	-1.67358	1.77574e-20	ENSG00000044090	CUL7
79.4297	3.03102	1.27946e-19	ENSG00000118898	PPL
466.054	1.7099	1.78885e-19	ENSG00000080546	SESN1
60.3323	4.86636	4.17063e-19	ENSG00000177098	SCN4B
94.5161	3.88606	6.72071e-19	ENSG00000146674	IGFBP3
194.9	1.8735	1.08115e-18	ENSG00000173846	PLK3
585.673	1.69076	1.08782e-18	ENSG00000182601	HS3ST4
3000.29	1.58541	1.17499e-17	ENSG00000171951	SCG2
1996.37	1.30391	3.3346e-17	ENSG00000117360	PRPF3
1234.68	1.36381	3.87658e-17	ENSG00000159388	BTG2
514.456	1.69034	4.48334e-17	ENSG00000141232	TOB1
188.369	2.35538	5.77506e-17	ENSG00000173114	LRRN3
151.797	2.30202	9.2671e-17	ENSG00000198576	ARC
650.319	-1.57963	1.96377e-16	ENSG00000017483	SLC38A5
902.385	1.32825	1.96377e-16	ENSG00000130540	SULT4A1
148.362	2.19015	2.69348e-16	ENSG00000171246	NPTX1
518.823	-1.31031	2.95448e-16	ENSG00000167220	HDHD2
1757.39	1.47176	3.29892e-16	ENSG00000055163	CYFIP2
88.3339	2.69764	5.85244e-16	ENSG00000105327	BBC3
3366.71	-1.34275	1.15612e-15	ENSG00000171848	RRM2
312.277	1.91562	1.29623e-15	ENSG00000183654	MARCHF11
250.077	1.74272	2.02719e-15	ENSG00000078237	TIGAR
211.748	1.79712	2.52967e-15	ENSG00000197903	H2BC12
157.737	2.45761	2.52967e-15	ENSG00000165973	NELL1
1242.02	-1.36388	9.84428e-15	ENSG00000152558	TMEM123
310.151	1.46676	1.17203e-14	ENSG00000124067	SLC12A4
3726.18	1.18892	1.55349e-14	ENSG00000124194	GDAP1L1
674.152	1.18865	2.50825e-14	ENSG00000173801	JUP
344.92	-1.96073	2.62963e-14	ENSG00000170801	HTRA3
267.121	1.71962	2.6514e-14	ENSG00000184678	H2BC21
333.144	1.5325	2.82254e-14	ENSG00000161513	FDXR
626.897	-1.3119	4.1406e-14	ENSG00000213853	EMP2
1477.22	1.05153	5.12024e-14	ENSG00000135778	NTPCR
977.348	1.1481	5.48004e-14	ENSG00000089289	IGBP1
1211.37	1.3354	5.72657e-14	ENSG00000087088	BAX
138.185	2.46862	6.91324e-14	ENSG00000150594	ADRA2A
308.722	1.49643	7.02376e-14	ENSG00000146216	TTBK1
4302.39	-1.15152	1.05175e-13	ENSG00000148773	MKI67
47.6348	3.89649	1.25638e-13	ENSG00000143217	NECTIN4
582.072	1.20942	1.89933e-13	ENSG00000254682	NA
165.005	-1.78769	2.26616e-13	ENSG00000215417	MIR17HG
370.667	1.91877	2.46228e-13	ENSG00000103546	SLC6A2
1104.05	-1.13453	2.47946e-13	ENSG00000187772	LIN28B
212.974	-1.67689	2.54833e-13	ENSG00000171729	TMEM51
438.807	-1.31963	2.63265e-13	ENSG00000102384	CENPI
1768.57	-1.01781	2.92236e-13	ENSG00000132688	NES
1222.14	-1.80588	3.57457e-13	ENSG00000072778	ACADVL
310.108	-1.37751	5.20501e-13	ENSG00000109674	NEIL3
363.928	-1.40722	5.45516e-13	ENSG00000147536	GINS4
2373.37	-1.00915	5.79351e-13	ENSG00000143815	LBR
1799.92	1.00408	1.1443e-12	ENSG00000089486	CDIP1
1076.17	-1.12164	1.48327e-12	ENSG00000101868	POLA1
40.7963	3.57015	1.48327e-12	ENSG00000257202	NA
1294.17	-1.22084	2.10338e-12	ENSG00000091127	PUS7
2377.21	-1.0995	2.2062e-12	ENSG00000143401	ANP32E
62.358	3.1001	2.33832e-12	ENSG00000101198	NKAIN4
2995.91	-1.01714	2.97798e-12	ENSG00000140525	FANCI
1191.16	1.16507	3.274e-12	ENSG00000164938	TP53INP1
1176.05	1.06987	3.85308e-12	ENSG00000171617	ENC1
269.93	-1.92352	4.24283e-12	ENSG00000027644	INSRR
371.054	-1.31473	4.83376e-12	ENSG00000123610	TNFAIP6
3022.82	1.02469	5.6919e-12	ENSG00000242125	SNHG3
2725.94	-0.993986	9.16316e-12	ENSG00000109805	NCAPG
152.594	1.57768	1.25238e-11	ENSG00000186994	KANK3
133.96	-1.88801	1.52078e-11	ENSG00000267724	NA
276.306	-1.2663	2.49407e-11	ENSG00000156398	SFXN2
823.355	1.09558	3.03355e-11	ENSG00000162645	GBP2
1007.99	-1.04759	3.32665e-11	ENSG00000144824	PHLDB2
159.723	1.73156	4.06495e-11	ENSG00000136531	SCN2A
1326.23	1.12941	4.64333e-11	ENSG00000170855	TRIAP1
107.296	2.21185	5.53637e-11	ENSG00000151136	ABTB3
110.204	2.11536	6.3664e-11	ENSG00000271730	NA
287.829	-1.76119	6.59159e-11	ENSG00000235213	OR6E1P
697.599	1.608	7.02277e-11	ENSG00000261716	H2BC20P
256.141	1.34369	1.18041e-10	ENSG00000139629	GALNT6
277.245	1.85719	1.37028e-10	ENSG00000083857	FAT1
728.47	1.09865	1.49417e-10	ENSG00000203875	SNHG5
281.37	1.25368	1.81235e-10	ENSG00000112378	PERP
197.413	1.45324	1.85353e-10	ENSG00000181291	TMEM132E
414.891	-1.22549	2.04068e-10	ENSG00000175305	CCNE2
996.527	1.38001	2.10774e-10	ENSG00000264112	NA
519.603	1.12435	2.18347e-10	ENSG00000175662	TOM1L2
148.077	1.5434	2.29295e-10	ENSG00000101144	BMP7
270.075	1.3015	2.41661e-10	ENSG00000160789	LMNA
471.708	-1.11182	2.41661e-10	ENSG00000003989	SLC7A2
431.746	1.10569	2.68351e-10	ENSG00000267100	ILF3-DT
1317.84	-0.925865	2.89663e-10	ENSG00000213160	KLHL23
1317.84	-0.925865	2.89663e-10	ENSG00000213160	PHOSPHO2-KLHL23
2540.92	1.32792	2.89663e-10	ENSG00000158258	CLSTN2
214.726	1.81529	3.0104e-10	ENSG00000205336	ADGRG1
1499.21	-1.0046	3.60987e-10	ENSG00000011426	ANLN
128.095	-1.6477	3.67513e-10	ENSG00000249122	NA
456.13	1.59878	4.19341e-10	ENSG00000130766	SESN2
663.206	-1.42148	4.34038e-10	ENSG00000174915	PTDSS2
308.383	-1.72074	4.60544e-10	ENSG00000171097	KYAT1
80.5111	2.03231	5.24716e-10	ENSG00000148400	NOTCH1
771.256	-1.2752	6.68201e-10	ENSG00000106571	GLI3
1195.28	-0.912291	6.68201e-10	ENSG00000136492	BRIP1
1571.83	-0.94259	8.28343e-10	ENSG00000092853	CLSPN
1918.47	-1.0643	1.04955e-09	ENSG00000184445	KNTC1
416.315	-1.07191	1.09784e-09	ENSG00000177646	ACAD9
829.23	-1.10346	1.10023e-09	ENSG00000144320	LNPK
1421.9	0.965191	1.10023e-09	ENSG00000170836	PPM1D
883.369	-0.996525	1.22993e-09	ENSG00000174442	ZWILCH
1008.06	1.06624	1.26138e-09	ENSG00000125170	DOK4
642.386	1.10481	1.59965e-09	ENSG00000138771	SHROOM3
2217.2	1.09496	1.91878e-09	ENSG00000258441	LINC00641
812.876	1.17769	2.06465e-09	ENSG00000054148	PHPT1
45.6177	2.50461	2.09056e-09	ENSG00000141579	ZNF750
622.155	-1.19227	2.11894e-09	ENSG00000129534	MIS18BP1
327.429	1.42813	2.32922e-09	ENSG00000049130	KITLG
50.7644	2.53025	2.54501e-09	ENSG00000026103	FAS
147.935	1.56288	2.77348e-09	ENSG00000128564	VGF
2971.54	0.916491	3.01217e-09	ENSG00000174243	DDX23
1015.91	-1.0936	3.61191e-09	ENSG00000093009	CDC45
726.252	-0.994183	3.6468e-09	ENSG00000178966	RMI1
394.12	1.09009	3.88055e-09	ENSG00000103528	SYT17
20592.1	-0.973376	4.67361e-09	ENSG00000131747	TOP2A
407.964	-1.41102	4.71269e-09	ENSG00000138182	KIF20B
185.16	-1.47114	5.41574e-09	ENSG00000100889	PCK2
70.6394	2.03895	5.75364e-09	ENSG00000132677	RHBG
47.6546	2.49916	7.48894e-09	ENSG00000157445	CACNA2D3
532.624	1.41815	7.68797e-09	ENSG00000151468	CCDC3
2377.74	-1.01579	7.81996e-09	ENSG00000111602	TIMELESS
9961.68	1.07215	8.80319e-09	ENSG00000110092	CCND1
204.953	1.35853	9.40598e-09	ENSG00000137880	GCHFR
2519.19	-0.85326	9.67755e-09	ENSG00000224078	NA
397.206	-1.02383	1.04697e-08	ENSG00000112208	BAG2
2553.37	0.938708	1.08998e-08	ENSG00000181026	AEN
1265.5	-0.854902	1.13854e-08	ENSG00000113083	LOX
32.7688	3.49826	1.15041e-08	ENSG00000185432	TMT1A
6536.79	-0.938879	1.26901e-08	ENSG00000242265	PEG10
271.768	-1.78467	1.26957e-08	ENSG00000257151	NA
52.06	2.60528	1.31188e-08	ENSG00000073282	TP63
1345.87	1.01742	1.32421e-08	ENSG00000157152	SYN2
5974.59	1.03476	1.38258e-08	ENSG00000130707	ASS1
516.047	0.970028	1.4699e-08	ENSG00000003096	KLHL13
2069.44	-0.862242	1.4954e-08	ENSG00000198826	ARHGAP11A
264.056	1.24962	1.4954e-08	ENSG00000261514	LINC01976
2087.52	-0.817268	1.67033e-08	ENSG00000165868	HSPA12A
65.3864	1.98649	1.80486e-08	ENSG00000198673	TAFA2
518.107	-0.993823	1.87139e-08	ENSG00000186687	LYRM7
539.036	0.994986	2.11734e-08	ENSG00000156171	DRAM2
745.42	-1.01034	2.17116e-08	ENSG00000142731	PLK4
1215.52	-0.925872	2.17116e-08	ENSG00000187741	FANCA
4283.75	-0.985342	2.25673e-08	ENSG00000169504	CLIC4
186.372	1.44923	2.42094e-08	ENSG00000183166	CALN1
137.812	1.39328	2.60534e-08	ENSG00000115107	STEAP3
105.209	1.76861	2.84141e-08	ENSG00000069188	SDK2
288.948	1.1356	2.97465e-08	ENSG00000164331	ANKRA2
77.6522	1.83407	3.01165e-08	ENSG00000196975	ANXA4
585.556	-0.997857	3.03898e-08	ENSG00000077514	POLD3
7651.81	-0.895161	3.08481e-08	ENSG00000198830	HMGN2
1117.57	-0.941195	3.36906e-08	ENSG00000035499	DEPDC1B
53.3436	2.36448	3.43847e-08	ENSG00000169116	PARM1
444.788	-1.04691	3.66296e-08	ENSG00000105926	PALS2
3157.28	-0.863435	3.75098e-08	ENSG00000146918	NCAPG2
139.22	1.75086	3.79284e-08	ENSG00000158373	H2BC5
260.06	1.28516	3.80585e-08	ENSG00000106479	ZNF862
1192.84	-0.853484	4.10767e-08	ENSG00000080986	NDC80
441.122	-1.04787	4.34915e-08	ENSG00000075790	BCAP29
43.086	2.40959	4.81957e-08	ENSG00000123454	DBH
372.803	-1.24876	4.82284e-08	ENSG00000123219	CENPK
423.852	-1.17526	4.82578e-08	ENSG00000100526	CDKN3
580.391	0.995428	4.93451e-08	ENSG00000124574	ABCC10
30.5384	3.0271	5.01156e-08	ENSG00000260412	NA
3826.53	-1.03992	5.12788e-08	ENSG00000124795	DEK
1082.63	-0.853417	5.31632e-08	ENSG00000085491	SLC25A24
1758.45	0.912908	5.53799e-08	ENSG00000149716	LTO1
474.35	1.20064	5.62849e-08	ENSG00000178607	ERN1
22.6007	4.70961	5.95156e-08	ENSG00000183072	NKX2-5
178.203	-1.62623	5.95156e-08	ENSG00000133739	LRRCC1
694.661	-0.96579	6.016e-08	ENSG00000074590	NUAK1
808.701	0.87836	6.0285e-08	ENSG00000064115	TM7SF3
780.9	-1.00446	6.12089e-08	ENSG00000095564	BTAF1
161.952	-1.4255	7.41621e-08	ENSG00000106689	LHX2
6754.74	-0.817125	7.55062e-08	ENSG00000104738	MCM4
1648.64	-0.882734	7.58016e-08	ENSG00000128596	CCDC136
532.408	-1.21445	8.27433e-08	ENSG00000131899	LLGL1
3055.7	0.740374	8.81762e-08	ENSG00000109472	CPE
304.559	-1.21362	9.55218e-08	ENSG00000235079	NA
1506.37	-0.938478	9.7091e-08	ENSG00000126787	DLGAP5
12370.5	0.765673	9.72034e-08	ENSG00000105372	RPS19
362.508	-1.10371	1.00768e-07	ENSG00000179331	RAB39A
168.349	-1.40455	1.04545e-07	ENSG00000186522	SEPTIN10
533.639	-1.04906	1.04545e-07	ENSG00000168172	HOOK3
1941.47	0.937733	1.04545e-07	ENSG00000131979	GCH1
188.744	-1.21952	1.0745e-07	ENSG00000112394	SLC16A10
837.786	0.869138	1.13014e-07	ENSG00000220205	VAMP2
1049.37	-1.08236	1.17649e-07	ENSG00000163507	CIP2A
179.729	-1.58897	1.18353e-07	ENSG00000177425	PAWR
293.83	1.15436	1.18353e-07	ENSG00000173818	ENDOV
1001.81	0.923741	1.21104e-07	ENSG00000132952	USPL1
259.446	-1.08886	1.56988e-07	ENSG00000081059	TCF7
2461.79	0.817909	1.59354e-07	ENSG00000078549	ADCYAP1R1
405.258	0.978332	1.61453e-07	ENSG00000168000	BSCL2
692.579	-1.12158	1.69187e-07	ENSG00000145555	MYO10
376.467	1.01607	1.70142e-07	ENSG00000180771	NA
295.354	1.06174	1.72947e-07	ENSG00000220925	NA
2787.76	-0.89693	1.76691e-07	ENSG00000137804	NUSAP1
418.324	1.4946	1.77566e-07	ENSG00000178031	ADAMTSL1
1999.09	-0.855816	1.81038e-07	ENSG00000145386	CCNA2
1541.69	-0.74794	1.82209e-07	ENSG00000135069	PSAT1
1648.39	-0.803259	1.84264e-07	ENSG00000117593	DARS2
5146.13	-0.771096	1.93031e-07	ENSG00000120802	TMPO
2631.61	0.868006	2.05478e-07	ENSG00000132718	SYT11
414.057	-1.16735	2.07687e-07	ENSG00000213339	QTRT1
1077.77	-1.11323	2.10633e-07	ENSG00000107562	CXCL12
134.99	1.68056	2.10892e-07	ENSG00000272993	NA
2444.35	-0.831198	2.1774e-07	ENSG00000156802	ATAD2
2259.14	-0.83351	2.19407e-07	ENSG00000228716	DHFR
4818.05	-0.795963	2.51416e-07	ENSG00000145604	SKP2
367.65	1.31697	2.5265e-07	ENSG00000130684	ZNF337
77.6423	5.01905	2.67686e-07	ENSG00000128342	LIF
1230.49	0.97769	2.70836e-07	ENSG00000184939	ZFP90
149.368	1.34434	2.74022e-07	ENSG00000167178	ISLR2
90.247	1.76472	2.76248e-07	ENSG00000128285	MCHR1
888.528	-0.864625	2.77556e-07	ENSG00000101773	RBBP8
1390.77	-1.04715	3.03144e-07	ENSG00000178999	AURKB
314.953	1.06406	3.04766e-07	ENSG00000165861	ZFYVE1
2139.26	-1.11572	3.11823e-07	ENSG00000184216	IRAK1
190.503	1.15792	3.18981e-07	ENSG00000128482	RNF112
81.5481	1.66747	3.24266e-07	ENSG00000168539	CHRM1
311.61	1.01665	3.25512e-07	ENSG00000213903	LTB4R
36.6986	2.66848	3.51178e-07	ENSG00000262766	NA
795.15	0.987448	3.52958e-07	ENSG00000116138	DNAJC16
620.814	-0.955444	3.52958e-07	ENSG00000227057	WDR46
30.3531	-2.80773	3.74441e-07	ENSG00000204228	HSD17B8
144.599	-1.47143	3.85421e-07	ENSG00000258458	NA
290.388	1.08724	3.93874e-07	ENSG00000090238	YPEL3
929.949	-0.938654	3.9475e-07	ENSG00000177156	TALDO1
52.6762	-2.40143	4.12014e-07	ENSG00000182575	NXPH3
5536.36	-0.773013	4.30297e-07	ENSG00000164032	H2AZ1
639.486	-0.808233	4.54638e-07	ENSG00000162664	ZNF326
111.027	-1.59009	4.6651e-07	ENSG00000231607	DLEU2
1002.06	1.03061	4.814e-07	ENSG00000164070	HSPA4L
399.193	-1.16506	4.82143e-07	ENSG00000103995	CEP152
1083.13	-0.981401	4.85553e-07	ENSG00000118193	KIF14
518.84	-0.893688	4.87137e-07	ENSG00000139734	DIAPH3
310.637	-1.14513	4.95685e-07	ENSG00000166845	C18orf54
1049.71	-1.13805	5.08879e-07	ENSG00000072571	HMMR
343.086	-1.05065	5.22203e-07	ENSG00000162144	CYB561A3
2247.14	-0.781618	5.33225e-07	ENSG00000121579	NAA50
677.536	-0.865899	5.33225e-07	ENSG00000163428	LRRC58
740.425	-0.845629	5.33225e-07	ENSG00000006576	PHTF2
1337.88	-0.977006	5.33668e-07	ENSG00000196584	XRCC2
1047.98	0.899248	5.38723e-07	ENSG00000196072	BLOC1S2
4080.63	-0.811331	5.38723e-07	ENSG00000090060	PAPOLA
356.635	-0.914944	5.48036e-07	ENSG00000107566	ERLIN1
20.7826	-3.69913	5.48151e-07	ENSG00000197210	NA
146.474	-1.70018	5.62096e-07	ENSG00000160867	FGFR4
68.6488	-1.89779	5.94291e-07	ENSG00000074416	MGLL
1013.86	-0.879896	5.94291e-07	ENSG00000138160	KIF11
20.3188	4.88403	6.06305e-07	ENSG00000186529	CYP4F3
653.414	-0.916407	6.06451e-07	ENSG00000198521	ZNF43
2956.71	-0.771377	6.21593e-07	ENSG00000163558	PRKCI
864.94	-1.0295	6.64306e-07	ENSG00000153044	CENPH
501.318	0.930553	6.70877e-07	ENSG00000116514	RNF19B
4406.91	-1.00267	7.01822e-07	ENSG00000101057	MYBL2
830.826	-0.826511	7.13549e-07	ENSG00000130024	PHF10
552.371	0.964608	7.19716e-07	ENSG00000166261	ZNF202
53.3804	-2.20322	7.20595e-07	ENSG00000132692	BCAN
1112.56	-0.847636	7.41552e-07	ENSG00000124222	STX16
1328.04	1.1701	7.42975e-07	ENSG00000121068	TBX2
958.679	-0.874147	7.60007e-07	ENSG00000006634	DBF4
154.319	1.29494	7.6379e-07	ENSG00000165061	ZMAT4
539.384	-1.11361	7.639e-07	ENSG00000224729	PCOLCE-AS1
853.583	1.16676	8.03775e-07	ENSG00000144057	ST6GAL2
351.49	-1.4891	8.03775e-07	ENSG00000062822	POLD1
441.169	-0.951174	9.27233e-07	ENSG00000151466	SCLT1
832.682	-0.831686	9.42264e-07	ENSG00000077684	JADE1
1000.04	-1.15578	9.42264e-07	ENSG00000008710	PKD1
3520.43	0.779677	9.4427e-07	ENSG00000170017	ALCAM
264.568	-1.20301	9.4427e-07	ENSG00000113356	POLR3G
3451.75	-1.09079	1.03264e-06	ENSG00000115355	CCDC88A
902.602	-0.792012	1.09652e-06	ENSG00000128708	HAT1
694.356	-0.997758	1.09652e-06	ENSG00000137812	KNL1
902.658	0.974242	1.16799e-06	ENSG00000156697	UTP14A
133.449	-1.24638	1.17983e-06	ENSG00000132204	NA
2211.15	0.766263	1.18485e-06	ENSG00000108018	SORCS1
1695.14	-1.12532	1.19817e-06	ENSG00000132485	ZRANB2
1091.38	-0.742189	1.22931e-06	ENSG00000104381	GDAP1
50.4243	-2.00692	1.22931e-06	ENSG00000270246	NA
234.218	1.02505	1.27981e-06	ENSG00000174529	TMEM81
379.021	-0.902394	1.33022e-06	ENSG00000125885	MCM8
1778.02	0.970325	1.33411e-06	ENSG00000112249	ASCC3
190.828	1.25446	1.35132e-06	ENSG00000196152	ZNF79
580.514	0.823537	1.35634e-06	ENSG00000204580	DDR1
47.4446	-2.11537	1.3757e-06	ENSG00000146242	TPBG
110.887	1.50628	1.3757e-06	ENSG00000140945	CDH13
232.174	1.5636	1.38191e-06	ENSG00000102195	GPR50
473.584	0.918897	1.39179e-06	ENSG00000167925	GHDC
1335.85	-1.21349	1.41906e-06	ENSG00000188486	H2AX
557.751	2.64055	1.44535e-06	ENSG00000145632	PLK2
1245.29	-1.1077	1.51279e-06	ENSG00000203668	CHML
1245.29	-1.1077	1.51279e-06	ENSG00000203668	OPN3
453.603	2.76429	1.52609e-06	ENSG00000076356	PLXNA2
135.62	-1.38567	1.55093e-06	ENSG00000181544	FANCB
753.988	-0.811718	1.6516e-06	ENSG00000117505	DR1
9860.67	-0.687532	1.65395e-06	ENSG00000189403	HMGB1
112.216	-1.56571	1.65485e-06	ENSG00000116962	NID1
2659.02	-0.834334	1.66821e-06	ENSG00000068489	PRR11
630.142	-0.836698	1.67128e-06	ENSG00000087842	PIR
401.6	-0.976495	1.67638e-06	ENSG00000143858	SYT2
305.187	0.972685	1.70597e-06	ENSG00000132003	ZSWIM4
1253.85	-0.82909	1.72632e-06	ENSG00000120992	LYPLA1
2387.78	-0.753085	1.7621e-06	ENSG00000123983	ACSL3
63.9194	-1.76832	1.77816e-06	ENSG00000241634	RPL13P8
648.333	0.803349	1.79209e-06	ENSG00000163050	COQ8A
789.756	-0.822767	1.80017e-06	ENSG00000117650	NEK2
359.605	-0.898644	1.91595e-06	ENSG00000169047	IRS1
3640.38	0.769934	1.9527e-06	ENSG00000101161	PRPF6
534.209	-0.913584	1.95339e-06	ENSG00000066557	LRRC40
150.306	1.20571	2.01738e-06	ENSG00000090776	EFNB1
862.897	-1.01285	2.01738e-06	ENSG00000172731	LRRC20
1226.6	0.745854	2.02383e-06	ENSG00000109339	MAPK10
189.685	-1.11808	2.0312e-06	ENSG00000269416	LINC01224
764.518	0.848658	2.10375e-06	ENSG00000168824	NSG1
417.127	-1.06624	2.10375e-06	ENSG00000182010	RTKN2
740.897	-0.940944	2.11123e-06	ENSG00000198363	ASPH
602.784	-0.971283	2.11975e-06	ENSG00000177731	FLII
23.8223	3.09183	2.13953e-06	ENSG00000237512	UNC5B-AS1
1125.73	0.747842	2.27307e-06	ENSG00000186469	GNG2
675.395	-0.780203	2.41203e-06	ENSG00000136982	DSCC1
262.482	-1.0237	2.45608e-06	ENSG00000198951	NAGA
766.931	-0.782509	2.50438e-06	ENSG00000165480	SKA3
2690.15	-0.752216	2.57029e-06	ENSG00000162607	USP1
199.207	1.17086	2.61125e-06	ENSG00000167363	FN3K
1032.32	-0.768956	2.63766e-06	ENSG00000123374	CDK2
5426.52	0.909271	2.74895e-06	ENSG00000100604	CHGA
143.145	1.34164	2.82394e-06	ENSG00000145721	LIX1
114.632	-1.36139	2.84471e-06	ENSG00000253174	NA
523.231	-1.32122	2.85729e-06	ENSG00000178773	CPNE7
2144.24	-0.94998	2.85999e-06	ENSG00000137959	IFI44L
744.198	0.789374	3.0549e-06	ENSG00000165943	MOAP1
258.66	1.03868	3.05778e-06	ENSG00000121101	TEX14
662.017	0.788778	3.07093e-06	ENSG00000178233	TMEM151B
566.512	-0.774921	3.16949e-06	ENSG00000114450	GNB4
3654.3	-0.748507	3.21449e-06	ENSG00000094804	CDC6
198.286	-1.23272	3.28204e-06	ENSG00000197008	ZNF138
650.295	-0.91736	3.33516e-06	ENSG00000075702	WDR62
13526.5	0.669372	3.399e-06	ENSG00000273149	NA
418.289	-0.839256	3.51792e-06	ENSG00000064651	SLC12A2
125.213	1.44791	3.58045e-06	ENSG00000181218	H2AC25
870.149	-0.719218	3.62872e-06	ENSG00000123485	HJURP
1504.74	-0.745317	3.63787e-06	ENSG00000065328	MCM10
94.0218	-1.5157	3.89342e-06	ENSG00000228313	NA
35.5782	2.1594	4.05718e-06	ENSG00000260023	NA
512.121	1.01016	4.16165e-06	ENSG00000163171	CDC42EP3
3163.19	-0.723014	4.16165e-06	ENSG00000112984	KIF20A
113.989	1.31216	4.18715e-06	ENSG00000103811	CTSH
2239.32	-0.832722	4.21887e-06	ENSG00000163291	PAQR3
318.173	0.951744	4.26191e-06	ENSG00000151320	AKAP6
1127.83	-0.709542	4.51563e-06	ENSG00000075711	DLG1
1537.21	-0.670479	4.60446e-06	ENSG00000067064	IDI1
22609.7	0.627277	4.60446e-06	ENSG00000133112	TPT1
489.22	1.09025	4.67167e-06	ENSG00000260804	LINC01963
124.898	1.50534	4.77096e-06	ENSG00000259663	ISL1-DT
340.261	-1.0413	4.83128e-06	ENSG00000240401	NA
588.223	-0.805395	4.88955e-06	ENSG00000169607	CKAP2L
2752.86	0.863784	4.94235e-06	ENSG00000196562	SULF2
1261.96	-0.721049	5.16719e-06	ENSG00000131368	MRPS25
1066.23	-0.767096	5.18248e-06	ENSG00000123607	TTC21B
223.281	1.10412	5.18248e-06	ENSG00000123240	OPTN
2362.6	-0.743421	5.34213e-06	ENSG00000114346	ECT2
48.0752	2.01765	5.3541e-06	ENSG00000157168	NRG1
6563.52	-0.828578	5.36859e-06	ENSG00000113810	SMC4
572.755	-0.839969	5.39111e-06	ENSG00000086200	IPO11
572.755	-0.839969	5.39111e-06	ENSG00000086200	IPO11-LRRC70
911.69	-0.759063	5.48623e-06	ENSG00000170899	GSTA4
591.139	-0.97202	5.49436e-06	ENSG00000105011	ASF1B
869.175	-0.843425	5.49658e-06	ENSG00000183527	PSMG1
11.3735	6.95081	5.54009e-06	ENSG00000224294	PINCR
40575.3	0.641105	5.58953e-06	ENSG00000167658	EEF2
2294.26	-0.77679	5.64275e-06	ENSG00000131389	SLC6A6
151.625	-1.16702	5.67525e-06	ENSG00000129173	E2F8
397.381	0.880841	5.7081e-06	ENSG00000162188	GNG3
111.9	-1.28938	6.11825e-06	ENSG00000256013	NA
586.654	0.775527	6.13736e-06	ENSG00000145022	TCTA
867.032	-0.778126	6.13739e-06	ENSG00000006740	ARHGAP44
264.207	1.01785	6.37733e-06	ENSG00000170412	GPRC5C
55.9641	1.90258	6.39078e-06	ENSG00000239887	C1orf226
362.429	-0.926396	6.63024e-06	ENSG00000105866	SP4
786.139	-0.72237	6.706e-06	ENSG00000112851	ERBIN
213.805	-1.12082	6.77077e-06	ENSG00000125375	DMAC2L
148.486	-1.18721	6.82482e-06	ENSG00000198814	GK
115.748	1.37931	7.02743e-06	ENSG00000248256	OCIAD1-AS1
33.7733	2.41626	7.06859e-06	ENSG00000188993	LRRC66
1843.36	-0.76155	7.14209e-06	ENSG00000136108	CKAP2
656.755	-0.761601	7.16243e-06	ENSG00000138660	AP1AR
40.6734	1.95788	7.16243e-06	ENSG00000168621	GDNF
167.457	-1.20895	7.25063e-06	ENSG00000138376	BARD1
329.126	-1.03603	7.34194e-06	ENSG00000149782	PLCB3
309.549	-1.10877	7.5403e-06	ENSG00000075303	SLC25A40
509.613	-0.994828	7.5447e-06	ENSG00000138180	CEP55
511.609	-0.759818	7.56467e-06	ENSG00000175183	CSRP2
129.079	-1.3998	7.64662e-06	ENSG00000259820	NA
755.292	0.851562	7.76318e-06	ENSG00000205978	NYNRIN
3313.06	-0.660809	7.82409e-06	ENSG00000176890	TYMS
404.343	-0.933764	8.00178e-06	ENSG00000152253	SPC25
639.3	-0.747409	8.00178e-06	ENSG00000152455	SUV39H2
48.1415	1.842	8.00178e-06	ENSG00000205853	RFPL3S
303.669	-1.02081	8.17683e-06	ENSG00000177707	NECTIN3
374.981	0.860463	8.33813e-06	ENSG00000144589	STK11IP
143.339	-1.66869	8.46537e-06	ENSG00000142102	PGGHG
1881.98	-0.654487	8.47126e-06	ENSG00000106462	EZH2
20.2925	3.48228	8.69006e-06	ENSG00000205592	MUC19
703.947	-0.843705	8.73764e-06	ENSG00000166451	CENPN
17.316	3.58569	8.91337e-06	ENSG00000162511	LAPTM5
226.046	1.06452	8.99089e-06	ENSG00000155366	RHOC
2119.2	-0.750867	9.0836e-06	ENSG00000136813	ECPAS
2411.8	-0.761752	9.30125e-06	ENSG00000084774	CAD
993.687	-0.745717	9.30885e-06	ENSG00000168078	PBK
2087.98	0.63889	9.34465e-06	ENSG00000138604	GLCE
1491.23	-0.68986	9.5953e-06	ENSG00000123505	AMD1
12292.8	-0.667906	9.67365e-06	ENSG00000128050	PAICS
1779.72	-0.73305	1.00884e-05	ENSG00000101972	STAG2
748.175	-0.763407	1.01712e-05	ENSG00000167196	FBXO22
988.884	-0.784509	1.02278e-05	ENSG00000117448	AKR1A1
7521.88	-0.636179	1.02305e-05	ENSG00000125944	HNRNPR
886.541	0.789391	1.02692e-05	ENSG00000087206	UIMC1
381.631	-0.967155	1.02692e-05	ENSG00000104472	CHRAC1
1522.55	-0.737112	1.03812e-05	ENSG00000100442	FKBP3
2609.81	-0.819351	1.09555e-05	ENSG00000247556	OIP5-AS1
2048.6	0.656171	1.13962e-05	ENSG00000133606	MKRN1
600.427	-0.80821	1.15808e-05	ENSG00000265415	NA
121.725	1.20382	1.16716e-05	ENSG00000154035	NA
73.8412	1.53358	1.17732e-05	ENSG00000232611	NA
1348.93	-0.653872	1.18225e-05	ENSG00000070961	ATP2B1
1712.96	-0.67485	1.23206e-05	ENSG00000104320	NBN
510.523	0.850651	1.2345e-05	ENSG00000196220	SRGAP3
209.937	-0.958529	1.28053e-05	ENSG00000232767	NA
164.695	-1.15428	1.30772e-05	ENSG00000107020	PLGRKT
931.588	-0.720345	1.3637e-05	ENSG00000101447	FAM83D
16.6611	6.52539	1.3732e-05	ENSG00000180921	FAM83H
622.416	-0.821837	1.3926e-05	ENSG00000188163	FAM166A
174.751	1.21066	1.4001e-05	ENSG00000180573	H2AC6
2543.24	0.669722	1.43305e-05	ENSG00000213246	SUPT4H1
849.607	-0.718988	1.48109e-05	ENSG00000086189	DIMT1
997.312	-0.693123	1.48202e-05	ENSG00000149554	CHEK1
1574.33	-0.780695	1.50776e-05	ENSG00000103723	AP3B2
2511.15	-0.665393	1.50776e-05	ENSG00000012048	BRCA1
261.65	1.0372	1.51666e-05	ENSG00000095370	SH2D3C
1237.26	-0.709373	1.57676e-05	ENSG00000014138	POLA2
742.409	-0.805502	1.60793e-05	ENSG00000152240	HAUS1
248.626	-1.05372	1.6276e-05	ENSG00000155966	AFF2
6561.06	-0.636463	1.66771e-05	ENSG00000123684	LPGAT1
277.164	0.87346	1.7433e-05	ENSG00000158089	GALNT14
880.87	-0.759469	1.76167e-05	ENSG00000121644	DESI2
521.011	-0.774047	1.8363e-05	ENSG00000152413	HOMER1
727.823	-0.912247	1.84486e-05	ENSG00000142856	ITGB3BP
1037.14	-0.713654	1.85332e-05	ENSG00000033867	SLC4A7
3654.55	-0.675777	1.8575e-05	ENSG00000182628	SKA2
3197.54	-0.606531	1.88654e-05	ENSG00000205581	HMGN1
1958.12	-0.651704	1.9102e-05	ENSG00000115233	PSMD14
284.064	-0.985843	1.93076e-05	ENSG00000103319	EEF2K
353.824	-0.901007	1.95539e-05	ENSG00000014123	UFL1
28.2865	2.67723	1.96047e-05	ENSG00000162009	SSTR5
91.3761	-1.31585	2.06531e-05	ENSG00000260442	ATP2A1-AS1
11377.9	0.691804	2.06769e-05	ENSG00000035862	TIMP2
876.498	-0.833166	2.11816e-05	ENSG00000100473	COCH
21.1351	2.6912	2.11859e-05	ENSG00000099204	ABLIM1
112.8	1.23475	2.12665e-05	ENSG00000169783	LINGO1
382.62	-0.888521	2.13415e-05	ENSG00000115163	CENPA
2156.89	-0.6957	2.1649e-05	ENSG00000143476	DTL
2763.59	-0.594324	2.16533e-05	ENSG00000142168	SOD1
192.749	-0.9797	2.18734e-05	ENSG00000269837	NA
60.2575	1.59086	2.25242e-05	ENSG00000151948	GLT1D1
723.369	0.687873	2.27889e-05	ENSG00000182013	PNMA8A
513.769	-0.738811	2.2996e-05	ENSG00000171320	ESCO2
71.9733	-1.59252	2.31098e-05	ENSG00000178038	ALS2CL
296.26	-0.933786	2.32828e-05	ENSG00000165495	PKNOX2
399.525	-0.817861	2.33319e-05	ENSG00000055147	FAM114A2
1178.81	-1.08388	2.33319e-05	ENSG00000197969	VPS13A
14.8751	4.8438	2.33319e-05	ENSG00000174898	CATSPERD
34.0472	2.53306	2.38131e-05	ENSG00000184599	TAFA3
310.248	-0.962496	2.43824e-05	ENSG00000164692	COL1A2
54.4377	-1.59522	2.43824e-05	ENSG00000253133	NA
1204.6	-0.866755	2.43969e-05	ENSG00000104889	RNASEH2A
4727.06	0.674523	2.43969e-05	ENSG00000100353	EIF3D
1378.6	-0.713441	2.44553e-05	ENSG00000198554	WDHD1
167.797	0.986061	2.45591e-05	ENSG00000146221	TCTE1
496.407	-0.823318	2.50977e-05	ENSG00000138756	BMP2K
622.026	-0.727122	2.57918e-05	ENSG00000097046	CDC7
26.7618	2.37127	2.58489e-05	ENSG00000099338	CATSPERG
35.3648	1.97921	2.61019e-05	ENSG00000187990	NA
647.889	-0.764483	2.6304e-05	ENSG00000134318	ROCK2
831.176	-0.692247	2.6326e-05	ENSG00000120699	EXOSC8
640.703	-0.747261	2.64952e-05	ENSG00000162980	ARL5A
20.0057	2.80971	2.78374e-05	ENSG00000173546	CSPG4
711.528	0.957725	2.8076e-05	ENSG00000132872	SYT4
688.76	-0.801472	2.81813e-05	ENSG00000180773	SLC36A4
362.979	-0.806614	2.83023e-05	ENSG00000135776	ABCB10
10.2903	6.80518	2.83267e-05	ENSG00000173110	HSPA6
362.195	-0.811224	2.83339e-05	ENSG00000100629	CEP128
95.8676	-1.36182	2.83339e-05	ENSG00000268362	NA
1313.69	0.755195	2.87504e-05	ENSG00000132563	REEP2
3258.57	-0.635958	2.89019e-05	ENSG00000151503	NCAPD3
2086.29	-0.675812	2.89599e-05	ENSG00000104093	DMXL2
2157.07	-0.785299	2.90516e-05	ENSG00000129195	PIMREG
123.036	-1.21496	3.14977e-05	ENSG00000248774	NA
39.0606	1.92219	3.19229e-05	ENSG00000166770	ZNF667-AS1
1164.47	-0.635679	3.21606e-05	ENSG00000174013	FBXO45
245.306	0.962219	3.26298e-05	ENSG00000249859	PVT1
854.432	-0.879245	3.28807e-05	ENSG00000144354	CDCA7
565.783	-0.818152	3.31463e-05	ENSG00000119969	HELLS
569399	-0.605991	3.35233e-05	ENSG00000079785	DDX1
972.583	-0.89133	3.46397e-05	ENSG00000100749	VRK1
67.3652	1.45564	3.55306e-05	ENSG00000109927	TECTA
67.3652	1.45564	3.55306e-05	ENSG00000109927	TBCEL-TECTA
3099.56	-0.873615	3.56715e-05	ENSG00000101412	E2F1
29.9711	2.20617	3.59228e-05	ENSG00000128276	RFPL3
959.352	-0.68544	3.64015e-05	ENSG00000117697	NSL1
191.174	1.08311	3.66554e-05	ENSG00000182175	RGMA
2633.06	-0.915706	3.66554e-05	ENSG00000160200	CBS
2633.06	-0.915706	3.66554e-05	ENSG00000160200	LOC102724560
230.859	-0.926509	3.66873e-05	ENSG00000182141	ZNF708
327.364	-0.917305	3.66929e-05	ENSG00000008382	MPND
732.475	-0.783769	3.68011e-05	ENSG00000101911	PRPS2
416.44	0.871096	3.72289e-05	ENSG00000255438	NA
1636.51	-0.864746	3.72653e-05	ENSG00000007968	E2F2
576.246	0.73398	3.73062e-05	ENSG00000092094	OSGEP
20.3046	2.72851	3.75693e-05	ENSG00000235098	ANKRD65
32.1139	2.02422	3.79137e-05	ENSG00000113212	PCDHB7
479.157	-0.9403	3.79137e-05	ENSG00000257167	TMPO-AS1
103.943	1.19422	3.79137e-05	ENSG00000140682	TGFB1I1
964.19	-0.734623	3.85306e-05	ENSG00000237649	KIFC1
245.906	-0.921364	3.85306e-05	ENSG00000129675	ARHGEF6
441.596	0.892499	3.86503e-05	ENSG00000187531	SIRT7
3036.99	-0.657881	3.8959e-05	ENSG00000100714	MTHFD1
26.1982	-2.49268	3.90814e-05	ENSG00000261008	LINC01572
1035.89	0.755876	3.93445e-05	ENSG00000117614	SYF2
69.4465	1.42961	3.9603e-05	ENSG00000075891	PAX2
883.861	-0.777752	3.97281e-05	ENSG00000148019	CEP78
2774.78	-0.845606	3.97281e-05	ENSG00000183010	PYCR1
30.5281	2.18673	3.99935e-05	ENSG00000156564	LRFN2
1001.79	0.966243	4.02566e-05	ENSG00000070882	OSBPL3
751.143	0.677884	4.11485e-05	ENSG00000143862	ARL8A
91.0966	-1.55129	4.12294e-05	ENSG00000196781	TLE1
984.622	-0.643703	4.17036e-05	ENSG00000070950	RAD18
1999.95	-0.772271	4.17036e-05	ENSG00000170312	CDK1
702.458	0.719936	4.21379e-05	ENSG00000196236	XPNPEP3
1628.88	-0.981594	4.27997e-05	ENSG00000066279	ASPM
50.6056	-1.67738	4.27997e-05	ENSG00000235423	NA
159.859	1.04631	4.37516e-05	ENSG00000205730	ITPRIPL2
1071.16	-0.671321	4.38426e-05	ENSG00000115825	PRKD3
469.369	-0.769646	4.4186e-05	ENSG00000151304	SRFBP1
127.85	1.2894	4.47637e-05	ENSG00000133401	PDZD2
12921	0.731851	4.52734e-05	ENSG00000063046	EIF4B
259.066	-0.844515	4.52797e-05	ENSG00000104147	OIP5
963.233	0.714573	4.54513e-05	ENSG00000144642	RBMS3
249.533	0.930488	4.69037e-05	ENSG00000144868	TMEM108
102.107	-1.16412	4.69037e-05	ENSG00000148200	NR6A1
178.558	-1.14814	4.71981e-05	ENSG00000029153	BMAL2
100.982	1.46438	4.74894e-05	ENSG00000130203	APOE
473.306	-0.942258	4.81631e-05	ENSG00000136877	FPGS
387.698	-0.866749	4.82754e-05	ENSG00000121621	KIF18A
1449.42	-0.688473	4.8442e-05	ENSG00000102900	NUP93
96.0097	1.21967	4.99176e-05	ENSG00000266208	NA
2102.04	-0.666628	5.0173e-05	ENSG00000144224	UBXN4
456.53	-0.98729	5.0173e-05	ENSG00000138386	NAB1
255.256	-1.24387	5.0173e-05	ENSG00000233280	NA
199.937	-0.954792	5.0173e-05	ENSG00000027001	MIPEP
644.908	-0.943619	5.0173e-05	ENSG00000125967	NECAB3
86.9228	1.2405	5.05105e-05	ENSG00000133477	FAM83F
239.942	-0.965743	5.1232e-05	ENSG00000166436	TRIM66
236.925	-0.940217	5.13506e-05	ENSG00000257530	NA
570.123	-0.899699	5.30159e-05	ENSG00000176208	ATAD5
181.6	-1.00456	5.32878e-05	ENSG00000145569	OTULINL
145.428	1.069	5.4011e-05	ENSG00000161544	CYGB
1027.96	-0.691724	5.47445e-05	ENSG00000156531	PHF6
667.69	-0.736564	5.60218e-05	ENSG00000198300	PEG3
502.47	-0.811757	5.71875e-05	ENSG00000100522	GNPNAT1
732.233	-0.899738	5.73121e-05	ENSG00000175567	UCP2
1545.24	-0.774076	5.81263e-05	ENSG00000143126	CELSR2
853.501	-0.682941	5.83077e-05	ENSG00000111445	RFC5
196.758	-1.16762	5.98968e-05	ENSG00000119900	OGFRL1
345.462	-0.861079	6.09038e-05	ENSG00000114107	CEP70
107.82	1.1283	6.09038e-05	ENSG00000261799	NA
417.65	-0.852125	6.09038e-05	ENSG00000111247	RAD51AP1
372.464	-0.895206	6.29079e-05	ENSG00000115808	STRN
2139.81	-0.676648	6.29362e-05	ENSG00000111605	CPSF6
87.6335	1.28115	6.29569e-05	ENSG00000172059	KLF11
23.4419	-2.37497	6.29569e-05	ENSG00000224871	NA
75.6179	1.39565	6.39748e-05	ENSG00000182870	GALNT9
12603.7	-0.777585	6.46214e-05	ENSG00000134333	LDHA
446.653	-0.740579	6.46214e-05	ENSG00000139428	MMAB
3643.51	-0.599939	6.53727e-05	ENSG00000182963	GJC1
4110.16	0.947354	6.54163e-05	ENSG00000144045	DQX1
191.3	-1.22371	6.54163e-05	ENSG00000152926	ZNF117
191.3	-1.22371	6.54163e-05	ENSG00000152926	ERV3-1-ZNF117
76.7538	-1.33582	6.54629e-05	ENSG00000180447	GAS1
269.4	0.8542	6.54629e-05	ENSG00000265496	NA
813.201	-0.824701	6.62971e-05	ENSG00000013573	DDX11
689.395	0.664854	6.6349e-05	ENSG00000184277	TM2D3
307.26	0.994848	6.64894e-05	ENSG00000003147	ICA1
68.2747	1.42771	6.80978e-05	ENSG00000175600	SUGCT
1649.69	0.755007	6.97716e-05	ENSG00000114796	KLHL24
580.865	-0.704646	7.1036e-05	ENSG00000180263	FGD6
643.73	0.718321	7.19173e-05	ENSG00000189067	LITAF
254.624	-0.925322	7.24006e-05	ENSG00000197563	PIGN
3356.27	-0.722305	7.31351e-05	ENSG00000146352	CLVS2
593.637	0.841189	7.31351e-05	ENSG00000168453	HR
3499.82	-0.751075	7.33946e-05	ENSG00000204394	VARS1
270.399	-0.972038	7.44047e-05	ENSG00000125703	ATG4C
80.0843	-1.26228	7.44047e-05	ENSG00000172340	SUCLG2
14.8748	3.34541	7.44047e-05	ENSG00000150394	CDH8
1648.07	0.789932	7.44047e-05	ENSG00000141510	TP53
1577.24	-0.611432	7.44078e-05	ENSG00000144815	NXPE3
46.2963	1.59953	7.55997e-05	ENSG00000156453	PCDH1
196.305	1.05044	7.58165e-05	ENSG00000130544	ZNF557
595.077	-0.72073	7.58216e-05	ENSG00000166340	TPP1
1719.38	0.669039	7.59022e-05	ENSG00000071553	ATP6AP1
89.417	1.32304	7.59022e-05	ENSG00000261227	NA
285.913	-0.862107	7.70108e-05	ENSG00000104369	JPH1
1480.3	-0.807322	7.70801e-05	ENSG00000034063	NA
10978.3	0.655285	7.76447e-05	ENSG00000100129	EIF3L
332.458	-0.943342	7.78128e-05	ENSG00000165194	PCDH19
604.667	-0.939	7.80975e-05	ENSG00000231064	THBS3-AS1
590.986	-0.758277	7.95157e-05	ENSG00000163808	KIF15
694.46	-0.714713	7.95157e-05	ENSG00000102024	PLS3
333.063	0.837568	8.18577e-05	ENSG00000156113	KCNMA1
59.0378	1.55003	8.312e-05	ENSG00000184985	SORCS2
3295.78	-0.612127	8.35918e-05	ENSG00000140262	TCF12
360.421	-0.815042	8.35918e-05	ENSG00000160352	ZNF714
8751.42	-0.647264	8.386e-05	ENSG00000124207	CSE1L
1876.16	-0.61076	8.50396e-05	ENSG00000128059	PPAT
513.137	0.830272	8.50396e-05	ENSG00000109670	FBXW7
2153.59	0.816623	8.76399e-05	ENSG00000135679	MDM2
307.235	-0.859907	8.78217e-05	ENSG00000100479	POLE2
87.6832	-1.20398	8.78292e-05	ENSG00000133111	RFXAP
1748.84	1.04521	8.81518e-05	ENSG00000143850	PLEKHA6
1777.74	-0.622083	8.85515e-05	ENSG00000173674	EIF1AX
1777.74	-0.622083	8.85515e-05	ENSG00000173674	LOC124905557
167.431	1.03781	8.93382e-05	ENSG00000118985	ELL2
124.2	1.2279	8.97044e-05	ENSG00000183087	GAS6
1796.13	-0.606168	9.04714e-05	ENSG00000106443	PHF14
3922.58	-0.689634	9.25369e-05	ENSG00000108671	PSMD11
26.1261	2.26706	9.28895e-05	ENSG00000261490	NA
4239.26	-0.639387	9.29717e-05	ENSG00000180198	RCC1
352.115	1.09126	9.32861e-05	ENSG00000213742	ZNF337-AS1
24.5029	2.2828	9.49584e-05	ENSG00000166145	SPINT1
1160.81	-0.696866	9.51324e-05	ENSG00000263585	NA
556.662	0.730716	9.55035e-05	ENSG00000139624	CERS5
977.297	-0.637344	9.64136e-05	ENSG00000140534	TICRR
900.909	-0.706627	9.65396e-05	ENSG00000008311	AASS
209.925	-1.02181	9.66146e-05	ENSG00000164983	TMEM65
2336.38	-0.696734	9.78215e-05	ENSG00000091483	FH
450.384	0.737556	9.81699e-05	ENSG00000075240	GRAMD4
232.648	0.857505	9.87649e-05	ENSG00000149600	COMMD7
2066.13	-0.680492	9.93754e-05	ENSG00000135476	ESPL1
1425.01	-0.841622	9.95682e-05	ENSG00000197045	GMFB
1592.41	0.613423	0.000100268	ENSG00000150961	SEC24D
70.4964	1.68589	0.000101636	ENSG00000174482	LINGO2
4447.26	-0.646675	0.000103584	ENSG00000135316	SYNCRIP
4319.97	0.847223	0.000104177	ENSG00000107731	UNC5B
607.36	-0.70311	0.00010482	ENSG00000138777	PPA2
363.501	-0.732793	0.000105499	ENSG00000120334	CENPL
4344.16	-0.577848	0.000106048	ENSG00000119318	RAD23B
3456.8	-0.601022	0.000106071	ENSG00000160752	FDPS
369.878	-0.720337	0.000107617	ENSG00000137760	ALKBH8
1365.9	-0.647447	0.000107617	ENSG00000122966	CIT
702.596	0.722465	0.000110504	ENSG00000132694	ARHGEF11
276.391	0.811105	0.000110762	ENSG00000248049	UBA6-DT
768.057	0.878254	0.000110968	ENSG00000115129	TP53I3
1182.6	-0.668854	0.0001123	ENSG00000131153	GINS2
670.942	-0.738905	0.000112614	ENSG00000172380	GNG12
93.5319	1.14284	0.000112751	ENSG00000176593	ZNF606-AS1
665.007	-0.87474	0.000114018	ENSG00000156504	PABIR2
2786.27	-0.615911	0.0001149	ENSG00000136636	KCTD3
1846.12	-0.854511	0.000115631	ENSG00000164880	INTS1
12.4064	4.1383	0.00011668	ENSG00000187678	SPRY4
773.919	-0.706078	0.000117756	ENSG00000240771	ARHGEF25
869.096	-0.650662	0.000118568	ENSG00000047579	DTNBP1
697.072	-0.758265	0.000118568	ENSG00000178904	DPY19L3
127.222	1.06287	0.000120719	ENSG00000138646	HERC5
1561.63	-0.75537	0.000122425	ENSG00000258232	NA
622.684	-0.697805	0.000122857	ENSG00000151665	PIGF
169.225	0.980605	0.000123261	ENSG00000116885	OSCP1
1859.11	-0.670113	0.000123261	ENSG00000144554	FANCD2
200.286	1.17807	0.000123261	ENSG00000234771	NA
1469.75	-0.622956	0.000123267	ENSG00000109189	USP46
549.569	-1.12102	0.000123302	ENSG00000163535	SGO2
33.5116	2.04874	0.000123683	ENSG00000244405	ETV5
937.891	0.896894	0.000123683	ENSG00000170734	POLH
123.487	1.1175	0.000123683	ENSG00000178026	LRRC75B
102.918	-1.37271	0.000123754	ENSG00000144668	ITGA9
1180.26	-0.625654	0.000124286	ENSG00000111875	ASF1A
4717.23	0.562173	0.000124286	ENSG00000163597	SNHG16
1429.74	-0.616481	0.000126395	ENSG00000116750	UCHL5
246.877	1.01361	0.00012871	ENSG00000109819	PPARGC1A
199.171	0.924448	0.000129175	ENSG00000166924	NYAP1
79.4669	-1.41058	0.000129175	ENSG00000100299	ARSA
699.247	-0.736753	0.000129641	ENSG00000138658	ZGRF1
2972.2	-0.550397	0.000130572	ENSG00000163527	STT3B
1725.03	-0.591683	0.000131158	ENSG00000079819	EPB41L2
467.706	1.01821	0.000138584	ENSG00000177595	PIDD1
2505.06	0.579488	0.000139761	ENSG00000108107	RPL28
38.8643	-1.81593	0.000139773	ENSG00000257647	NA
1913.56	-0.766002	0.000139815	ENSG00000182263	FIGN
7.09069	6.26905	0.00013997	ENSG00000268812	LIF-AS2
1194.97	-0.746077	0.000140908	ENSG00000151725	CENPU
129.773	0.980755	0.000141094	ENSG00000137449	CPEB2
20.7319	2.75703	0.000141094	ENSG00000161509	GRIN2C
1116.13	0.701466	0.000142697	ENSG00000142669	SH3BGRL3
4937.13	-0.632979	0.000144567	ENSG00000112118	MCM3
1696.42	-0.57419	0.000145675	ENSG00000155368	DBI
156.409	-1.06426	0.000147037	ENSG00000154874	NA
2913.92	-0.658214	0.000148247	ENSG00000164109	MAD2L1
1000.93	-0.69403	0.000150084	ENSG00000105983	LMBR1
109.899	-1.4634	0.000153007	ENSG00000165424	ZCCHC24
206.021	0.960731	0.000154263	ENSG00000135678	CPM
4550.1	-0.831362	0.000156048	ENSG00000162992	NEUROD1
1058.8	-0.762633	0.00015869	ENSG00000050405	LIMA1
1875.86	-0.581395	0.000159469	ENSG00000164134	NAA15
3381.09	-0.624178	0.000159469	ENSG00000111206	FOXM1
258.042	-0.842348	0.000159469	ENSG00000139269	INHBE
752.995	-0.98834	0.000159482	ENSG00000198400	NTRK1
35.1026	2.17354	0.000159482	ENSG00000116147	TNR
1081.25	-0.613458	0.000159482	ENSG00000106603	COA1
1638.61	-0.639169	0.000159482	ENSG00000134779	TPGS2
835.152	-0.782587	0.000161003	ENSG00000162073	PAQR4
1233.09	0.632004	0.000161964	ENSG00000105373	NOP53
535.533	-0.754788	0.000162526	ENSG00000139350	NEDD1
319.541	-0.751635	0.000162568	ENSG00000150433	TMEM218
358.285	-0.748411	0.000164118	ENSG00000146802	TMEM168
1640.78	-0.666682	0.000164185	ENSG00000116574	RHOU
1103.45	-0.71045	0.000164185	ENSG00000269292	NA
896.344	-0.71789	0.000164318	ENSG00000178177	LCORL
1963.28	0.604755	0.000164601	ENSG00000171533	MAP6
1424.49	-0.594214	0.00016485	ENSG00000082146	STRADB
1583.05	-0.589367	0.000165185	ENSG00000115486	GGCX
359.574	0.766346	0.00016531	ENSG00000174233	ADCY6
1000.34	0.612692	0.00016531	ENSG00000178761	FAM219B
216.526	0.809684	0.000165604	ENSG00000128346	C22orf23
923.151	0.609053	0.000166771	ENSG00000006704	GTF2IRD1
25.4374	2.09044	0.000169321	ENSG00000062038	CDH3
1380.1	0.648765	0.000170032	ENSG00000265148	TSPOAP1-AS1
75.9307	1.36602	0.000170996	ENSG00000225554	NA
274.478	-1.21176	0.000170996	ENSG00000011028	MRC2
195.655	1.07867	0.000172324	ENSG00000041982	TNC
3228.02	-0.6036	0.0001733	ENSG00000108395	TRIM37
470.339	0.776531	0.000175332	ENSG00000136274	NACAD
354.716	-0.851624	0.000178431	ENSG00000160298	C21orf58
12.8896	5.23581	0.000179223	ENSG00000250337	PURPL
259.949	-0.763868	0.000183882	ENSG00000232335	NA
49.6127	-1.56214	0.000184172	ENSG00000127418	FGFRL1
12152.4	0.535631	0.000184793	ENSG00000166441	RPL27A
621.531	-0.712791	0.000185624	ENSG00000115687	PASK
529.745	0.734868	0.000186841	ENSG00000224032	NA
148.695	-0.924472	0.000186841	ENSG00000168792	ABHD15
239.265	0.84644	0.000186894	ENSG00000005108	THSD7A
254.338	0.814643	0.000186894	ENSG00000172081	MOB3A
198.38	-1.16226	0.000186894	ENSG00000130158	DOCK6
5002.65	0.535642	0.000186938	ENSG00000182534	MXRA7
9988.03	0.546731	0.00018801	ENSG00000175061	SNHG29
24.4735	2.14935	0.00018988	ENSG00000128739	SNRPN
3254.24	0.579403	0.000190058	ENSG00000107485	GATA3
409.79	-0.846915	0.000190966	ENSG00000149295	DRD2
1542.37	0.576451	0.000191792	ENSG00000176393	RNPEP
33.1413	1.94456	0.000191792	ENSG00000135116	HRK
44.5885	1.5868	0.00019268	ENSG00000253878	NA
311.011	-0.876034	0.00019268	ENSG00000104522	GFUS
689.552	-0.757689	0.000194979	ENSG00000023697	DERA
3370.31	-0.562428	0.000200793	ENSG00000155380	SLC16A1
452.217	-0.820804	0.000200793	ENSG00000128923	MINDY2
504.287	-0.756354	0.000201426	ENSG00000122591	HYCC1
608.821	-0.702917	0.00020144	ENSG00000198498	TMA16
373.554	-1.14919	0.000202612	ENSG00000152952	PLOD2
593.662	-0.813376	0.000206044	ENSG00000258525	LOC100506071
4975.84	-0.617929	0.000206608	ENSG00000083312	TNPO1
385.436	0.807751	0.000207163	ENSG00000158445	KCNB1
619.816	-0.76277	0.000208633	ENSG00000258424	NA
776.091	-0.711253	0.000209427	ENSG00000114978	MOB1A
1629.35	-0.602327	0.000211267	ENSG00000147874	HAUS6
620.513	0.646124	0.000212471	ENSG00000164713	BRI3
1936.08	-0.576979	0.000213036	ENSG00000153048	CARHSP1
225.663	-0.908224	0.000213749	ENSG00000185664	PMEL
1231.85	-0.606584	0.000213749	ENSG00000137807	KIF23
550.135	0.676725	0.000214848	ENSG00000156170	NDUFAF6
1272.46	-0.660195	0.000217742	ENSG00000245322	NA
2575.95	0.650548	0.00021885	ENSG00000257337	TNS2-AS1
821.636	0.623354	0.000219817	ENSG00000089818	NECAP1
1257.2	-0.64116	0.000221683	ENSG00000100023	PPIL2
505.336	-1.03395	0.000222304	ENSG00000143847	PPFIA4
1267.12	-0.739672	0.000223241	ENSG00000143797	MBOAT2
573.895	-0.723579	0.000225965	ENSG00000166263	STXBP4
3056.09	0.577668	0.000229456	ENSG00000033627	ATP6V0A1
806.737	-0.744133	0.000229876	ENSG00000198056	PRIM1
42.9734	1.72597	0.000230051	ENSG00000269993	NA
1334.78	-0.648388	0.00023267	ENSG00000119326	CTNNAL1
1323.75	0.574769	0.00023299	ENSG00000167972	ABCA3
226.181	-0.791764	0.000235019	ENSG00000073417	PDE8A
672.93	0.68382	0.000235988	ENSG00000136878	USP20
2758.71	-0.537989	0.000236318	ENSG00000184787	UBE2G2
190.415	0.888405	0.00023708	ENSG00000099250	NRP1
201.105	0.821279	0.000239657	ENSG00000121851	POLR3GL
255.169	-0.815653	0.000239706	ENSG00000127423	AUNIP
20.7149	2.47138	0.000239706	ENSG00000070193	FGF10
1851.04	-0.55797	0.000241032	ENSG00000141140	NA
573.486	0.69268	0.000244296	ENSG00000172687	ZNF738
517.456	0.673945	0.000246045	ENSG00000132879	FBXO44
730.833	-0.742877	0.000246306	ENSG00000187123	LYPD6
1195.94	-0.666671	0.000247252	ENSG00000004399	PLXND1
13.5283	3.19256	0.000248381	ENSG00000148734	NPFFR1
417.07	-0.712106	0.000249782	ENSG00000122694	GLIPR2
685.141	0.663828	0.000258017	ENSG00000204381	LAYN
372.098	0.728003	0.000258457	ENSG00000100151	PICK1
81.0315	-1.40848	0.000260106	ENSG00000088881	EBF4
379.688	-0.798356	0.000265226	ENSG00000106701	FSD1L
427.038	-0.671823	0.000265226	ENSG00000111665	CDCA3
261.667	-0.913606	0.000265286	ENSG00000028116	VRK2
1025.9	0.648311	0.000265286	ENSG00000006194	ZNF263
115.713	-1.34079	0.000267421	ENSG00000118596	SLC16A7
115.433	-1.17848	0.000274202	ENSG00000106025	TSPAN12
826.635	-0.813968	0.000274797	ENSG00000109184	DCUN1D4
46.2326	1.76238	0.000275106	ENSG00000138696	BMPR1B
122.149	-0.989954	0.00027734	ENSG00000231764	NA
25.3477	2.08064	0.000278858	ENSG00000264232	LINC01916
1117.14	-0.728548	0.000282318	ENSG00000136279	DBNL
119.359	1.19856	0.00028249	ENSG00000091490	SEL1L3
1144.01	-0.633535	0.00028597	ENSG00000006652	IFRD1
19.3156	-2.36976	0.000287885	ENSG00000184979	USP18
249.964	0.816205	0.000287994	ENSG00000059728	MXD1
493.395	-0.655296	0.000288769	ENSG00000159055	MIS18A
112.582	-0.986483	0.000293165	ENSG00000103966	EHD4
14.8788	2.83234	0.000293177	ENSG00000266680	NA
317.408	-0.785199	0.000293177	ENSG00000142149	HUNK
19.8381	2.39615	0.000299288	ENSG00000248587	NA
350.962	0.714025	0.00030353	ENSG00000171763	SPATA5L1
617.228	0.694988	0.000303614	ENSG00000198369	SPRED2
221.596	-0.789969	0.000303614	ENSG00000176124	DLEU1
221.596	-0.789969	0.000303614	ENSG00000176124	DLEU7-AS1
432.675	-0.664968	0.000305559	ENSG00000003509	NDUFAF7
11.5353	3.68219	0.000307865	ENSG00000148826	NKX6-2
12.8772	3.32884	0.00030916	ENSG00000182040	USH1G
412.566	-0.816629	0.000309394	ENSG00000109586	GALNT7
31.3823	-1.86275	0.000311161	ENSG00000272509	NA
1365.77	-0.720923	0.000311161	ENSG00000165997	ARL5B
240.099	-0.804343	0.000311277	ENSG00000198081	ZBTB14
397.084	-0.903728	0.000311608	ENSG00000141959	PFKL
2153.36	-0.598987	0.000311836	ENSG00000148337	CIZ1
834.365	-0.63867	0.000312017	ENSG00000123473	STIL
177.223	-0.864544	0.000312017	ENSG00000258554	NA
209.945	-0.901322	0.000312017	ENSG00000197020	ZNF100
214.962	0.850179	0.000312017	ENSG00000182986	ZNF320
307.549	-0.797871	0.000312182	ENSG00000115282	TTC31
1366.42	-0.586055	0.00031307	ENSG00000172845	SP3
201.993	-0.854604	0.000315994	ENSG00000182841	NA
2314.47	0.571403	0.000316886	ENSG00000132359	RAP1GAP2
22667.8	0.49944	0.000319596	ENSG00000204628	RACK1
37.8906	1.61421	0.000320676	ENSG00000196963	NA
18.3947	2.55392	0.000321337	ENSG00000117595	IRF6
735.612	-0.765006	0.000321337	ENSG00000156103	MMP16
130.296	1.16371	0.000321337	ENSG00000167383	NA
192.602	-0.863223	0.000322449	ENSG00000134602	STK26
2618.24	-0.575324	0.000322849	ENSG00000138801	PAPSS1
244.125	-0.786385	0.000325682	ENSG00000270147	NA
30.409	1.83038	0.000326194	ENSG00000146005	PSD2
85.9849	1.13945	0.000326733	ENSG00000187837	H1-2
313.652	-0.916704	0.000328948	ENSG00000082684	SEMA5B
329.974	0.789235	0.000330642	ENSG00000128567	PODXL
7009.75	-0.600243	0.000331323	ENSG00000082898	XPO1
659.358	-0.651482	0.000333545	ENSG00000143033	MTF2
877.62	0.706894	0.000334339	ENSG00000151150	ANK3
2233.17	0.577457	0.00033551	ENSG00000132471	WBP2
205.938	0.826678	0.000338698	ENSG00000136161	RCBTB2
776.239	-0.72012	0.000343014	ENSG00000166803	PCLAF
93.6438	1.12909	0.000343365	ENSG00000236213	NA
7891.4	0.595088	0.00034501	ENSG00000237973	MTCO1P12
539.286	-0.702414	0.00034501	ENSG00000051341	POLQ
647.294	0.659468	0.00034543	ENSG00000047249	ATP6V1H
463.17	-0.765777	0.000350271	ENSG00000136111	TBC1D4
54.4988	1.4215	0.000351329	ENSG00000273081	NA
85.982	1.19484	0.000351329	ENSG00000253716	MINCR
957.696	-0.667873	0.000351623	ENSG00000135473	PAN2
81.803	1.32553	0.000351744	ENSG00000132437	DDC
363.624	-0.740076	0.000353198	ENSG00000079156	OSBPL6
526.062	0.669937	0.000353198	ENSG00000157514	TSC22D3
83.866	-1.17882	0.000353198	ENSG00000046889	PREX2
19.107	-2.75712	0.00035538	ENSG00000263553	NA
2064.13	-0.587309	0.000355772	ENSG00000109861	CTSC
30.7794	1.80511	0.000358376	ENSG00000172828	CES3
6.40988	6.12413	0.000359173	ENSG00000169896	ITGAM
4365.76	0.595938	0.000359468	ENSG00000163479	SSR2
25.5533	2.15833	0.000361288	ENSG00000212766	EWSAT1
215.822	1.0124	0.000361897	ENSG00000125746	EML2
922.45	0.675547	0.000363061	ENSG00000135472	FAIM2
2074.73	-0.615537	0.00036308	ENSG00000225855	RUSC1-AS1
385.376	0.849419	0.000366283	ENSG00000121413	ZSCAN18
1039.58	-0.585642	0.000368567	ENSG00000116830	TTF2
856.271	0.682969	0.000369023	ENSG00000110711	AIP
184.385	-0.921288	0.000374502	ENSG00000180828	BHLHE22
421.58	-0.673034	0.000381006	ENSG00000112029	FBXO5
408.984	-0.813244	0.000382243	ENSG00000211445	GPX3
99.4554	1.0851	0.000382478	ENSG00000143344	RGL1
141.991	0.907772	0.000384165	ENSG00000270228	NA
346.376	-0.804452	0.000391542	ENSG00000235823	OLMALINC
405.213	-0.912552	0.000391929	ENSG00000152104	PTPN14
2186.41	-0.648845	0.000391929	ENSG00000004864	SLC25A13
231.038	-0.921463	0.000391929	ENSG00000253250	C8orf88
57.5455	1.55015	0.000391929	ENSG00000261087	ZNNT1
587.88	0.701009	0.000391929	ENSG00000133083	DCLK1
216.367	-0.907061	0.000391929	ENSG00000080839	RBL1
129.209	-1.20616	0.000399854	ENSG00000189212	NA
413.427	-0.8241	0.000401865	ENSG00000138336	TET1
112.458	0.98011	0.000404477	ENSG00000163947	ARHGEF3
1080.11	-0.70908	0.000404769	ENSG00000164649	CDCA7L
1175.26	-0.556945	0.000404981	ENSG00000156052	GNAQ
111.769	1.01848	0.000406021	ENSG00000261526	NA
225.636	-0.920193	0.000408426	ENSG00000165244	ZNF367
101.881	-1.20834	0.000409646	ENSG00000273018	FAM106A
92.582	-1.08179	0.000413114	ENSG00000164989	CCDC171
2585.68	-0.594472	0.000413558	ENSG00000164904	ALDH7A1
3025.83	0.526851	0.000416104	ENSG00000196704	AMZ2
67.008	1.81253	0.000418865	ENSG00000167861	HID1
461.405	0.765061	0.000421425	ENSG00000224660	SH3BP5-AS1
21701.8	0.561046	0.000426101	ENSG00000231500	RPS18
1205.32	-0.538456	0.000430353	ENSG00000176624	MEX3C
1337.4	-0.653241	0.000432876	ENSG00000058056	USP13
609.949	0.849813	0.000432876	ENSG00000257181	NA
353.927	-0.715453	0.000434331	ENSG00000242539	NA
1697.33	0.590312	0.000435439	ENSG00000196683	TOMM7
1697.33	0.590312	0.000435439	ENSG00000196683	LOC107986346
555.073	0.636901	0.000435439	ENSG00000160445	ZER1
141.769	0.917672	0.000436062	ENSG00000166311	SMPD1
269.845	-0.961716	0.000436592	ENSG00000133302	SLF1
931.504	-0.626823	0.000436629	ENSG00000073060	SCARB1
631.602	0.688812	0.000436654	ENSG00000158186	MRAS
470.45	-0.634408	0.000438225	ENSG00000117280	RAB29
1143.32	0.566891	0.000441842	ENSG00000145016	RUBCN
73.9425	1.24155	0.000441842	ENSG00000273419	NA
1517.05	-0.549206	0.000443186	ENSG00000122952	ZWINT
157.187	-0.942334	0.00044822	ENSG00000260565	NA
2318.33	-0.678536	0.000451268	ENSG00000131653	TRAF7
1462.33	0.740754	0.000451853	ENSG00000139352	ASCL1
283.859	0.872123	0.000454262	ENSG00000164418	GRIK2
814.072	-0.676013	0.000455519	ENSG00000188206	NA
416.35	-0.679307	0.000457398	ENSG00000158296	SLC13A3
1434.26	0.608089	0.000457411	ENSG00000106829	TLE4
80.2253	-1.37402	0.000464004	ENSG00000170049	KCNAB3
6553.65	-0.565886	0.000464044	ENSG00000138758	SEPTIN11
702.071	-0.650029	0.00046521	ENSG00000100578	KIAA0586
7652.47	0.515443	0.00046521	ENSG00000100380	ST13
66.8165	-1.67969	0.000466407	ENSG00000167964	RAB26
358.461	0.71334	0.000469942	ENSG00000185475	TMEM179B
860.371	-0.644692	0.000473297	ENSG00000119787	ATL2
939.517	-0.835645	0.000473467	ENSG00000160957	RECQL4
1265.32	-0.595958	0.000474299	ENSG00000143486	EIF2D
104.961	1.06879	0.000474299	ENSG00000166033	HTRA1
50.7543	1.42013	0.000475836	ENSG00000087077	TRIP6
217.137	-0.905719	0.000478783	ENSG00000038210	PI4K2B
524.468	-0.861136	0.000480421	ENSG00000141577	CEP131
100.315	1.14636	0.000481809	ENSG00000273033	LINC02035
136.173	1.02419	0.000483819	ENSG00000139211	AMIGO2
124.615	-1.18942	0.000483819	ENSG00000165300	SLITRK5
49.2392	1.40469	0.000483819	ENSG00000101000	PROCR
1357.21	-0.584099	0.000483819	ENSG00000075218	GTSE1
2707.27	-0.595675	0.000486515	ENSG00000077152	UBE2T
728.726	-0.636008	0.000487854	ENSG00000100802	C14orf93
1874.67	0.761736	0.000493651	ENSG00000067141	NEO1
296.863	-0.794012	0.000500349	ENSG00000095209	TMEM38B
1320.02	-0.581034	0.000503201	ENSG00000169604	ANTXR1
840.491	-0.670505	0.000503201	ENSG00000177189	RPS6KA3
466.309	-0.775017	0.000503201	ENSG00000099256	PRTFDC1
43.5647	-1.50206	0.000503532	ENSG00000145864	GABRB2
2663.51	-0.617607	0.000507834	ENSG00000096060	FKBP5
255.424	0.749074	0.000508971	ENSG00000221944	TIGD1
158.621	1.05689	0.000508971	ENSG00000158856	DMTN
8248.46	-0.511408	0.000510456	ENSG00000149485	FADS1
466.408	0.692864	0.00051137	ENSG00000108599	AKAP10
44.0923	1.76344	0.000515628	ENSG00000162595	DIRAS3
577.099	0.724487	0.000515628	ENSG00000262026	NA
1321.57	0.7129	0.000516392	ENSG00000102870	ZNF629
194.986	-0.789197	0.000518393	ENSG00000143458	GABPB2
28.7756	1.82695	0.000521859	ENSG00000261534	NA
2211.95	-0.561169	0.000521859	ENSG00000087586	AURKA
1243.27	-0.690966	0.000530881	ENSG00000112759	SLC29A1
93.8577	-1.01855	0.000530881	ENSG00000260293	NA
500.698	-0.742772	0.000535975	ENSG00000167081	PBX3
102.757	-1.15013	0.000538829	ENSG00000251018	NA
404.856	0.685796	0.00054493	ENSG00000181264	TLCD5
473.832	0.698176	0.000545219	ENSG00000214174	NA
11.9542	-3.22986	0.000545273	ENSG00000215544	BCRP7
187.891	-0.802546	0.00054821	ENSG00000188501	LCTL
97.461	1.10017	0.000550009	ENSG00000230844	ZNF674-AS1
310.865	-0.796216	0.000562464	ENSG00000110108	TMEM109
1026.65	0.593435	0.000562582	ENSG00000014216	CAPN1
3430.4	0.660054	0.000564482	ENSG00000188554	NBR1
41.8428	1.4589	0.000572662	ENSG00000115041	KCNIP3
852.948	-0.591937	0.000578157	ENSG00000176953	NFATC2IP
284.409	0.837268	0.000578924	ENSG00000245680	ZNF585B
811.708	-0.601416	0.000579299	ENSG00000143190	POU2F1
48.9951	-1.3692	0.000582535	ENSG00000196104	SPOCK3
59.1714	1.56622	0.000582535	ENSG00000221821	C6orf226
1200.92	-0.54622	0.000583623	ENSG00000115368	WDR75
485.033	-0.760968	0.000588094	ENSG00000116667	C1orf21
255.568	0.731657	0.000590105	ENSG00000078328	RBFOX1
2512.99	0.537438	0.000594373	ENSG00000070731	ST6GALNAC2
2182.74	-0.553358	0.000597929	ENSG00000101361	NOP56
776.968	-0.61889	0.000599283	ENSG00000000419	DPM1
1638.27	-0.586194	0.000609803	ENSG00000165672	PRDX3
14385.5	0.615759	0.00061175	ENSG00000144028	SNRNP200
1512.4	-0.556447	0.000612407	ENSG00000174371	EXO1
1283.85	-0.611893	0.000612407	ENSG00000101974	ATP11C
925.746	-0.589863	0.000614119	ENSG00000107949	BCCIP
716.969	0.597862	0.000614119	ENSG00000137500	CCDC90B
390.512	0.702021	0.000629594	ENSG00000100647	SUSD6
354.425	-0.821673	0.00063077	ENSG00000068784	SRBD1
2726.72	-0.560817	0.00063077	ENSG00000163655	GMPS
689.22	-0.613722	0.000636122	ENSG00000134371	CDC73
1261.31	-0.693512	0.00064638	ENSG00000010256	UQCRC1
2432.87	-0.564768	0.000647191	ENSG00000076382	SPAG5
32.9808	1.80494	0.000647191	ENSG00000185133	INPP5J
748.064	0.619148	0.000649991	ENSG00000203950	RTL8A
3881.61	-0.840702	0.000652662	ENSG00000110492	MDK
1226.78	0.671771	0.000655002	ENSG00000090615	GOLGA3
62.8185	1.22452	0.000655226	ENSG00000141526	SLC16A3
2416.05	-0.770068	0.00065604	ENSG00000188647	PTAR1
49.233	1.61775	0.000672931	ENSG00000221995	NA
2549.36	-0.546416	0.000672931	ENSG00000132199	ENOSF1
1706.68	-0.53783	0.000678035	ENSG00000104131	EIF3J
817.56	-0.602859	0.000679184	ENSG00000165417	GTF2A1
1095.6	0.671052	0.000682063	ENSG00000155980	KIF5A
939.45	-0.712037	0.000684134	ENSG00000169231	THBS3
343.521	-0.679072	0.000685678	ENSG00000173852	DPY19L1
9.75635	4.21036	0.000685678	ENSG00000138347	MYPN
419.416	-0.654934	0.000685678	ENSG00000074266	EED
1724.84	-0.597306	0.000694558	ENSG00000156970	BUB1B
479.737	-0.646023	0.000694558	ENSG00000259939	NA
40.8331	-1.55521	0.000694925	ENSG00000179542	SLITRK4
171.849	-0.875723	0.000696885	ENSG00000263707	NA
546.417	-0.605693	0.000702277	ENSG00000092108	SCFD1
557.592	-0.845409	0.000721833	ENSG00000092140	G2E3
2103.12	-0.60425	0.000721833	ENSG00000070367	EXOC5
2903.27	-0.548259	0.000727097	ENSG00000141556	TBCD
2083.88	-0.688418	0.000727303	ENSG00000080345	RIF1
395.563	-0.835506	0.000739924	ENSG00000129317	PUS7L
57.017	1.31529	0.000739924	ENSG00000136158	SPRY2
4075.57	-0.489138	0.000743862	ENSG00000109685	NSD2
336.552	-0.773811	0.000745099	ENSG00000269728	NA
34.0944	-1.72608	0.00074563	ENSG00000168743	NPNT
298.068	-0.700688	0.000746827	ENSG00000117305	HMGCL
1228.16	0.9086	0.000746827	ENSG00000111817	DSE
363.52	0.886387	0.000747035	ENSG00000131370	SH3BP5
592.862	0.614748	0.000747035	ENSG00000263272	NA
359.906	-0.748892	0.000750306	ENSG00000154358	OBSCN
298.5	0.744577	0.000754355	ENSG00000169087	HSPBAP1
854.522	-0.860535	0.000755229	ENSG00000127564	PKMYT1
624.628	0.730432	0.000756605	ENSG00000182541	LIMK2
402.484	-0.746176	0.000759304	ENSG00000116793	PHTF1
8.26043	5.49722	0.000762783	ENSG00000221986	MYBPHL
635.784	-0.702526	0.000773612	ENSG00000187325	TAF9B
1004.64	0.599827	0.000775324	ENSG00000167110	GOLGA2
858.173	-0.655354	0.000778221	ENSG00000138750	NUP54
691.221	0.568392	0.000792849	ENSG00000130703	OSBPL2
691.221	0.568392	0.000792849	ENSG00000130703	LOC105369209
3424.95	-0.510692	0.000797952	ENSG00000160049	DFFA
569.277	-0.645005	0.000797952	ENSG00000229044	NA
130.062	-1.19276	0.000797952	ENSG00000185189	NRBP2
3400.05	-0.553229	0.000800373	ENSG00000116062	MSH6
252.653	0.720055	0.000802191	ENSG00000141542	RAB40B
797.699	-0.604766	0.000805513	ENSG00000163006	CCDC138
134.585	1.10878	0.000805513	ENSG00000070729	CNGB1
123.649	1.00341	0.000811171	ENSG00000120327	PCDHB14
5511.06	-0.67525	0.000819655	ENSG00000060982	BCAT1
636.587	0.582536	0.000821968	ENSG00000172273	HINFP
222.407	0.785087	0.000821968	ENSG00000273015	NA
102.7	-1.16173	0.000825655	ENSG00000184226	PCDH9
2214.72	-0.558649	0.000829899	ENSG00000159377	PSMB4
1365.54	-0.683818	0.000829899	ENSG00000108100	CCNY
87.7644	-1.0901	0.000841674	ENSG00000269318	NA
3410.66	-0.66973	0.000842176	ENSG00000164985	PSIP1
369.378	0.759807	0.000850721	ENSG00000249550	LINC01234
330.58	-0.655851	0.000854104	ENSG00000138600	SPPL2A
383.618	0.938378	0.000858779	ENSG00000118432	CNR1
1138.41	-0.682521	0.000871434	ENSG00000085365	SCAMP1
22.337	2.05805	0.000871434	ENSG00000165731	RET
494.662	0.64123	0.000871434	ENSG00000068971	PPP2R5B
907.164	-0.532957	0.000878792	ENSG00000149636	DSN1
473.403	-0.959139	0.000889012	ENSG00000157240	FZD1
49.5249	1.37235	0.000890021	ENSG00000129990	SYT5
22.3419	2.05001	0.000897474	ENSG00000126561	STAT5A
3610.6	-0.510638	0.000898823	ENSG00000154380	ENAH
4275.73	0.595701	0.000899771	ENSG00000244038	DDOST
244.192	-0.782427	0.000903683	ENSG00000213676	ATF6B
621.202	-0.597813	0.000903683	ENSG00000103121	CMC2
200.186	-0.778406	0.000906459	ENSG00000258457	NA
306.651	-0.699581	0.000911594	ENSG00000151233	GXYLT1
643.904	0.605807	0.000921016	ENSG00000151445	VIPAS39
1321.28	-0.583693	0.000926762	ENSG00000120526	NUDCD1
1150.2	-0.597382	0.000927329	ENSG00000051825	MPHOSPH9
1042.2	-0.612808	0.000930528	ENSG00000080608	PUM3
1071.43	-0.656252	0.000934137	ENSG00000110074	FOXRED1
1183.81	-0.581089	0.00094011	ENSG00000121766	ZCCHC17
1768.84	-0.619291	0.00094011	ENSG00000117399	CDC20
853.115	0.601281	0.00094011	ENSG00000137478	FCHSD2
1379.38	-0.568168	0.000941312	ENSG00000163950	SLBP
300.724	0.713277	0.00094751	ENSG00000119723	COQ6
261.001	-1.00255	0.000953533	ENSG00000125520	SLC2A4RG
1987.99	-0.560179	0.000966089	ENSG00000159593	NAE1
746.551	-0.714993	0.000970347	ENSG00000197713	RPE
406.974	-0.650331	0.000971613	ENSG00000129810	SGO1
1660.7	0.520263	0.00097214	ENSG00000167654	ATCAY
675.268	-0.687952	0.000985259	ENSG00000136807	CDK9
302.664	-0.771877	0.000997503	ENSG00000065613	SLK
71.32	1.11597	0.000999242	ENSG00000260708	NA
503.888	-0.643739	0.00100546	ENSG00000176974	SHMT1
337.165	-0.678634	0.00100876	ENSG00000203469	NA
1530.06	-0.565886	0.00100876	ENSG00000163938	GNL3
571.58	0.605347	0.00101162	ENSG00000183172	SMDT1
455.796	-0.738547	0.00101204	ENSG00000103507	BCKDK
459.375	-0.676554	0.00101813	ENSG00000214367	HAUS3
140.873	0.868721	0.00101882	ENSG00000105136	ZNF419
536.857	-0.593976	0.0010295	ENSG00000183765	CHEK2
74.7139	1.21158	0.00103944	ENSG00000185274	GALNT17
329.587	0.745535	0.00103944	ENSG00000105767	CADM4
297.477	-0.685236	0.00104042	ENSG00000082497	SERTAD4
380.997	-0.702085	0.00104632	ENSG00000137601	NEK1
44.129	1.80059	0.00106509	ENSG00000120149	MSX2
135.714	-1.13651	0.00106578	ENSG00000134207	SYT6
3469.43	0.502562	0.00107874	ENSG00000166848	TERF2IP
3469.43	0.502562	0.00107874	ENSG00000166848	LOC105371348
648.919	0.65735	0.00108334	ENSG00000164329	TENT2
1186.03	0.550337	0.00108503	ENSG00000100347	SAMM50
23.9357	1.91956	0.00108679	ENSG00000157873	TNFRSF14
732.688	-0.564675	0.00108867	ENSG00000117862	TXNDC12
179.846	1.04219	0.00109284	ENSG00000168016	TRANK1
167.821	-0.892367	0.00109284	ENSG00000145365	TIFA
5882.7	0.613365	0.00109386	ENSG00000058262	SEC61A1
845.173	-0.583391	0.00110527	ENSG00000101639	CEP192
551.568	-0.749153	0.00111369	ENSG00000072756	TRNT1
256.325	-0.76219	0.00111369	ENSG00000121211	MND1
401.832	0.620109	0.00111369	ENSG00000184056	VPS33B
2659.96	0.552154	0.00112056	ENSG00000168610	STAT3
9.78355	4.82515	0.001122	ENSG00000154127	UBASH3B
195.067	-0.846312	0.00112459	ENSG00000198039	ZNF273
385.725	-0.867392	0.00112459	ENSG00000146757	ZNF92
1114.59	0.539805	0.00112459	ENSG00000186184	POLR1D
81.7696	-1.08125	0.00113396	ENSG00000271147	NA
1993.87	0.530209	0.00113738	ENSG00000159111	MRPL10
191.433	0.752347	0.00113796	ENSG00000151065	DCP1B
32.6009	1.74304	0.00114204	ENSG00000132837	DMGDH
583.688	-0.606709	0.00114563	ENSG00000146143	PRIM2
11664.8	0.472787	0.00114718	ENSG00000110700	RPS13
231.099	-0.767604	0.00115014	ENSG00000088035	ALG6
2392.58	-0.506813	0.00115014	ENSG00000144136	SLC20A1
54.8393	1.26379	0.00115638	ENSG00000228288	PCAT6
244.84	0.699021	0.00115747	ENSG00000168434	COG7
882.311	-0.567014	0.0011578	ENSG00000185104	FAF1
380.985	-0.950599	0.0011578	ENSG00000110881	ASIC1
488.848	-0.700669	0.0011578	ENSG00000134758	RNF138
31.8914	1.5797	0.0011596	ENSG00000198046	ZNF667
4248.8	-0.544286	0.00116826	ENSG00000113368	LMNB1
1109.39	-0.641709	0.0011854	ENSG00000197323	TRIM33
383.759	0.686205	0.0011854	ENSG00000204387	SNHG32
1237.61	-0.554284	0.0011854	ENSG00000106976	DNM1
135.363	0.877849	0.00118876	ENSG00000148411	NACC2
9288.56	0.523653	0.00121045	ENSG00000109475	RPL34
3048.47	-0.666696	0.00121195	ENSG00000120137	PANK3
17100.3	-0.594117	0.00121195	ENSG00000253729	PRKDC
1181.5	-0.642868	0.00121195	ENSG00000178691	SUZ12
414.398	0.770844	0.0012124	ENSG00000016082	ISL1
317.276	-0.705727	0.0012124	ENSG00000139826	ABHD13
529.598	0.5759	0.0012124	ENSG00000179598	PLD6
359.082	0.685439	0.00121828	ENSG00000126775	ATG14
3204.95	0.509486	0.00121901	ENSG00000125991	ERGIC3
38.1271	1.58611	0.0012236	ENSG00000152229	PSTPIP2
452.019	0.642722	0.0012272	ENSG00000137642	SORL1
527.48	-0.589716	0.00123528	ENSG00000120008	WDR11
7454.4	-0.455256	0.00124541	ENSG00000142864	SERBP1
70.918	-1.12422	0.00124847	ENSG00000114790	ARHGEF26
32.6795	-1.77541	0.00125508	ENSG00000197558	SSPOP
1814.79	-0.742045	0.00125818	ENSG00000091039	OSBPL8
45.7951	1.30997	0.00125834	ENSG00000196338	NLGN3
207.901	-0.767865	0.00126075	ENSG00000119771	KLHL29
1858.86	-0.57902	0.00126075	ENSG00000114554	PLXNA1
397.857	-0.657401	0.00126204	ENSG00000168803	ADAL
1727.6	-0.539399	0.00126491	ENSG00000085415	SEH1L
36.5815	1.68173	0.00126491	ENSG00000196218	RYR1
2609.94	-0.515199	0.00127838	ENSG00000060339	CCAR1
1247.69	-0.583366	0.00128703	ENSG00000132953	XPO4
68.0923	1.14744	0.00128748	ENSG00000226441	NA
1254.22	-0.523039	0.00129024	ENSG00000151806	GUF1
817.787	-0.57284	0.00129024	ENSG00000197299	BLM
125.112	-0.987415	0.00129024	ENSG00000099365	STX1B
197.57	-1.08855	0.00129024	ENSG00000245694	CRNDE
197.57	-1.08855	0.00129024	ENSG00000245694	LOC101927480
938.369	-0.572446	0.00129496	ENSG00000117054	ACADM
131.255	0.834612	0.00130323	ENSG00000142459	EVI5L
1261.08	-0.534401	0.0013126	ENSG00000165512	ZNF22
390.498	-0.732699	0.00131415	ENSG00000134508	CABLES1
124.071	-1.15717	0.00131489	ENSG00000160796	NBEAL2
1040.09	-0.638863	0.00131971	ENSG00000139687	RB1
9.25247	4.13193	0.00133008	ENSG00000225667	NA
121.405	0.947753	0.00133487	ENSG00000185909	KLHDC8B
17.6627	2.28792	0.00135127	ENSG00000158125	XDH
69.8176	1.38983	0.00136309	ENSG00000174521	TTC9B
26257.6	-0.601877	0.00136337	ENSG00000258017	NA
703.764	-0.620209	0.00138063	ENSG00000171204	TMEM126B
180.503	-0.790725	0.001385	ENSG00000152422	XRCC4
1005.04	0.572559	0.00139445	ENSG00000102606	ARHGEF7
8148.05	-0.579374	0.00139633	ENSG00000196924	FLNA
21.9682	2.1646	0.00140019	ENSG00000177106	EPS8L2
2239.95	-0.557285	0.00141712	ENSG00000141076	UTP4
305.938	-0.689844	0.00142406	ENSG00000116761	CTH
144.129	0.819682	0.00142485	ENSG00000184408	KCND2
434.322	0.772914	0.00142977	ENSG00000196141	SPATS2L
4619.85	-0.64039	0.00143207	ENSG00000188229	TUBB4B
16.5377	2.27354	0.00143551	ENSG00000225156	NA
274.423	-0.736462	0.0014385	ENSG00000078124	ACER3
221.897	-0.71821	0.00144919	ENSG00000144792	ZNF660
5674.38	-0.472011	0.00145809	ENSG00000132780	NASP
107.448	0.919947	0.0014582	ENSG00000180155	LYNX1
25.259	1.84374	0.0014582	ENSG00000166831	RBPMS2
39.8443	1.5151	0.00146488	ENSG00000250986	NA
317.425	-0.789327	0.00146555	ENSG00000115540	MOB4
820.319	0.628493	0.00146992	ENSG00000151490	PTPRO
1471.66	-0.564144	0.00147439	ENSG00000113658	SMAD5
115.373	1.1117	0.00147439	ENSG00000108679	LGALS3BP
107.399	-0.95977	0.00148713	ENSG00000197275	RAD54B
28.8133	1.68805	0.00148713	ENSG00000259362	LOC101929457
155.817	0.836284	0.0014875	ENSG00000187391	MAGI2
17.2438	2.45044	0.0014875	ENSG00000172572	PDE3A
25.7968	1.72439	0.00149089	ENSG00000223573	TINCR
423.828	0.604342	0.00149146	ENSG00000197021	EOLA2
60.5768	-1.20847	0.00149463	ENSG00000117620	SLC35A3
91.0526	1.00497	0.00149691	ENSG00000132326	PER2
7.43225	5.34257	0.00149691	ENSG00000189058	APOD
723.461	0.561121	0.00149886	ENSG00000225485	NA
1551.26	-0.723654	0.00150205	ENSG00000167900	TK1
416.84	0.607513	0.00151432	ENSG00000186866	POFUT2
92.7567	-1.03942	0.00151927	ENSG00000270696	NA
332.97	-0.651617	0.00154687	ENSG00000169288	MRPL1
1360.92	-0.544147	0.00155663	ENSG00000196586	MYO6
78.4199	1.16225	0.00155713	ENSG00000172748	ZNF596
631	-0.782857	0.00155814	ENSG00000115392	FANCL
98.4796	1.00189	0.00155893	ENSG00000137266	SLC22A23
1421.15	-0.557655	0.00156091	ENSG00000198015	MRPL42
853.307	-0.54832	0.00156324	ENSG00000152601	MBNL1
450.584	-0.732981	0.00156344	ENSG00000258388	PPT2-EGFL8
791.957	-0.594485	0.00157178	ENSG00000128973	CLN6
469.206	0.60166	0.00157197	ENSG00000162551	ALPL
1806.34	-0.585463	0.00157572	ENSG00000177565	TBL1XR1
878.322	0.548851	0.00158362	ENSG00000148219	ASTN2
542.7	-0.634303	0.00158505	ENSG00000138185	ENTPD1
186.745	0.771384	0.00158505	ENSG00000020577	SAMD4A
6226.6	0.536023	0.00159183	ENSG00000180616	SSTR2
204.168	-0.812074	0.00160171	ENSG00000130429	ARPC1B
643.864	-0.747069	0.00160171	ENSG00000137700	SLC37A4
398.666	-0.680703	0.00160232	ENSG00000272909	NA
125.627	0.956276	0.00160292	ENSG00000160685	ZBTB7B
516.167	0.890431	0.00160292	ENSG00000149257	SERPINH1
40.2679	1.47173	0.00160746	ENSG00000198929	NOS1AP
55.3668	-1.30408	0.0016154	ENSG00000165806	CASP7
12529.9	0.503971	0.00161628	ENSG00000156976	EIF4A2
60.8164	1.16025	0.00162656	ENSG00000099785	MARCHF2
47.9069	-1.47665	0.00163291	ENSG00000169860	P2RY1
3905.17	-0.606719	0.00163291	ENSG00000160014	CALM3
264.343	-0.85497	0.00163366	ENSG00000173588	CEP83
83.6915	1.13396	0.00163366	ENSG00000256294	ZNF225
316.574	-0.752597	0.00163601	ENSG00000142798	HSPG2
97.2161	0.976133	0.00167023	ENSG00000112139	MDGA1
218.254	0.785368	0.00167023	ENSG00000230565	ZNF32-AS2
1753.39	-0.698103	0.00168038	ENSG00000213186	TRIM59
241.892	-0.964813	0.00169307	ENSG00000102879	CORO1A
971.847	-0.54008	0.001718	ENSG00000068438	FTSJ1
223.821	-0.841891	0.00173074	ENSG00000183688	RFLNB
1378.72	-0.518714	0.00173123	ENSG00000139514	SLC7A1
60.913	-1.12694	0.00173792	ENSG00000255121	NA
30.5456	1.70933	0.00174019	ENSG00000260193	NA
7.25916	5.30761	0.00175767	ENSG00000170324	FRMPD2
75.6627	1.13716	0.00176076	ENSG00000257815	PRANCR
303.914	-0.670122	0.00176393	ENSG00000174021	GNG5
50.7623	1.61756	0.00176834	ENSG00000155052	CNTNAP5
472.223	-0.652447	0.00179801	ENSG00000100626	GALNT16
32837.8	-0.593319	0.00180687	ENSG00000123416	TUBA1B
169.626	-0.789444	0.0018094	ENSG00000188042	ARL4C
1637.23	-0.648475	0.00181083	ENSG00000146247	PHIP
140.889	-0.880424	0.00182343	ENSG00000212928	NA
41.1259	-1.41945	0.00183215	ENSG00000181585	TMIE
361.794	-0.624924	0.00183215	ENSG00000164086	DUSP7
1863.31	-0.683666	0.00183215	ENSG00000106333	PCOLCE
2504.61	-0.497594	0.00184368	ENSG00000012660	ELOVL5
18.3202	2.08477	0.00184436	ENSG00000225756	DBH-AS1
33.6821	1.72128	0.00184436	ENSG00000186026	ZNF284
193.091	0.718337	0.00185708	ENSG00000169084	DHRSX
423.054	-0.667933	0.00185708	ENSG00000136122	BORA
1458.04	-0.488112	0.00185784	ENSG00000129103	SUMF2
120.367	-0.899681	0.00185862	ENSG00000261690	NA
123.079	-0.956212	0.00186635	ENSG00000123094	RASSF8
2481.17	-0.551247	0.00186849	ENSG00000163584	RPL22L1
1753.28	0.545719	0.00186849	ENSG00000076604	TRAF4
596.751	-0.707918	0.00187548	ENSG00000204310	AGPAT1
1474.63	-0.519753	0.00189738	ENSG00000187735	TCEA1
77.5748	-1.03556	0.00189749	ENSG00000247828	TMEM161B-DT
63.0375	-1.11095	0.00190918	ENSG00000133256	PDE6B
188.884	0.813607	0.00191239	ENSG00000171425	ZNF581
629.132	-0.555411	0.00191714	ENSG00000177463	NR2C2
39.0136	1.40914	0.00192596	ENSG00000102981	PARD6A
274.008	-0.736392	0.00194177	ENSG00000058091	CDK14
2148.88	0.524588	0.0019496	ENSG00000132824	SERINC3
56.8817	1.15228	0.00195079	ENSG00000232274	NA
1335.39	0.513043	0.00195079	ENSG00000174136	RGMB
184.359	0.922992	0.00195079	ENSG00000182022	CHST15
537.73	-0.571549	0.00195079	ENSG00000260276	NA
58.9799	-1.35395	0.00195079	ENSG00000183048	SLC25A10
31.5078	-1.62148	0.00195165	ENSG00000242061	RPL26P2
1124.12	0.621217	0.00195444	ENSG00000102858	MGRN1
165.46	0.794027	0.00196711	ENSG00000225465	NA
595.366	-0.811211	0.00198732	ENSG00000167508	MVD
607.014	-0.618024	0.00199269	ENSG00000204624	DISP3
1015.72	-0.563837	0.00199282	ENSG00000137713	PPP2R1B
1172.64	-0.572079	0.00199737	ENSG00000070214	SLC44A1
139.377	-0.894859	0.00199737	ENSG00000156374	PCGF6
189.495	0.811626	0.00200425	ENSG00000268427	NA
221.652	0.690233	0.00201149	ENSG00000147234	FRMPD3
1382.1	0.531694	0.00202126	ENSG00000182985	CADM1
10752.3	0.455642	0.00202997	ENSG00000197756	RPL37A
1158.33	0.518004	0.00202997	ENSG00000183943	PRKX
121.08	0.881007	0.00202997	ENSG00000102996	MMP15
123.005	-0.873155	0.0020317	ENSG00000187676	B3GLCT
165.164	0.769089	0.00204115	ENSG00000247092	SNHG10
347.254	0.655521	0.0020441	ENSG00000162458	FBLIM1
802.974	-0.640066	0.0020441	ENSG00000165238	WNK2
434.917	0.647809	0.00204906	ENSG00000189221	MAOA
1812.58	0.566768	0.00207353	ENSG00000127804	METTL16
224.76	-0.807949	0.0020811	ENSG00000119139	TJP2
9070.55	-0.593255	0.00208186	ENSG00000164118	CEP44
94.4576	0.952229	0.00208938	ENSG00000248540	LOC283731
3832.5	-0.558556	0.00209121	ENSG00000133026	MYH10
7847.7	-0.471413	0.00210611	ENSG00000168906	MAT2A
596.005	-0.530311	0.00211141	ENSG00000165650	PDZD8
256.403	0.927203	0.00211858	ENSG00000267680	ZNF224
67.2208	1.14164	0.00215446	ENSG00000267232	NA
992.605	0.547851	0.00216485	ENSG00000127526	SLC35E1
263.848	0.656935	0.00216491	ENSG00000168487	BMP1
719.044	0.542345	0.00216849	ENSG00000181061	HIGD1A
208.772	-0.746723	0.00217051	ENSG00000198885	ITPRIPL1
1604.3	-0.521007	0.00217669	ENSG00000165659	NA
166.092	-0.926196	0.00218711	ENSG00000272521	NA
45.2784	1.36761	0.00220102	ENSG00000198010	DLGAP2
547.369	-0.548289	0.0022053	ENSG00000118007	STAG1
871.693	0.62371	0.00222523	ENSG00000172020	GAP43
1150.15	-0.585242	0.0022286	ENSG00000048828	FAM120A
2287.74	-0.492379	0.00222894	ENSG00000125257	ABCC4
422.756	-0.649964	0.00226413	ENSG00000163848	ZNF148
8.91404	3.62894	0.00226413	ENSG00000236867	NA
182.269	-0.810556	0.0022934	ENSG00000137944	KYAT3
652.869	-0.60887	0.00230333	ENSG00000144681	STAC
153.328	0.867177	0.0023035	ENSG00000158109	TPRG1L
209.123	0.740497	0.00232667	ENSG00000225420	LOC101928371
221.281	-0.673725	0.00233202	ENSG00000164219	PGGT1B
443.611	0.569271	0.00233202	ENSG00000141504	SAT2
401.017	-0.700002	0.00233425	ENSG00000169991	IFFO2
8907.44	-0.535686	0.00233425	ENSG00000135829	DHX9
180.226	-0.84881	0.00233425	ENSG00000103449	SALL1
504.125	-0.603646	0.00233425	ENSG00000141447	OSBPL1A
512.735	-0.646615	0.00233954	ENSG00000118922	KLF12
901.384	-0.500536	0.00235282	ENSG00000136444	RSAD1
107.841	1.00858	0.00236317	ENSG00000144583	MARCHF4
1268.72	0.703137	0.00236317	ENSG00000104725	NA
101.571	1.08255	0.00236317	ENSG00000166016	ABTB2
521.915	-0.658802	0.00236317	ENSG00000104064	GABPB1
77.3025	-1.03495	0.00236326	ENSG00000258472	NA
1331.13	-0.479087	0.00241236	ENSG00000163918	RFC4
19.1094	-2.09872	0.00241788	ENSG00000152208	GRID2
295.449	-0.713095	0.00243337	ENSG00000031691	CENPQ
878.11	0.550397	0.00244018	ENSG00000160075	SSU72
1364.07	-0.561411	0.00244623	ENSG00000129128	SPCS3
369.991	0.611052	0.00244846	ENSG00000106665	CLIP2
6531.04	-0.453474	0.00244846	ENSG00000136450	SRSF1
559.569	-0.594906	0.00245013	ENSG00000133731	IMPA1
3424.44	0.475498	0.00245013	ENSG00000184117	NIPSNAP1
2589.69	0.526614	0.00247989	ENSG00000186591	UBE2H
46.095	1.27549	0.00247989	ENSG00000229980	TOB1-AS1
758.022	-0.63702	0.00249173	ENSG00000166128	RAB8B
1220.11	0.511712	0.00249259	ENSG00000141644	MBD1
461.523	-0.587674	0.00252143	ENSG00000176225	RTTN
406.251	-0.62411	0.00253806	ENSG00000065485	PDIA5
569.77	-0.541208	0.00254498	ENSG00000164933	SLC25A32
25.3655	1.84337	0.00254767	ENSG00000198053	SIRPA
3106.33	-0.60628	0.00254924	ENSG00000240694	PNMA2
2875.37	-0.503261	0.00256638	ENSG00000134057	CCNB1
55.5614	-1.33532	0.00256638	ENSG00000234409	CCDC188
961.018	0.509709	0.00257668	ENSG00000106367	AP1S1
337.304	-0.627513	0.00257668	ENSG00000020426	MNAT1
5221.02	0.528217	0.0025907	ENSG00000117139	KDM5B
1215.15	-0.508258	0.0025907	ENSG00000090889	KIF4A
502.672	-0.60085	0.00261301	ENSG00000114026	OGG1
999.927	0.508797	0.00261301	ENSG00000160293	VAV2
149.823	-0.847162	0.00261429	ENSG00000188610	FAM72B
6593.98	-0.557903	0.00261567	ENSG00000182670	TTC3
629.962	-0.515444	0.00262136	ENSG00000148110	MFSD14B
24.3106	1.71852	0.00262312	ENSG00000269657	NA
54.1326	1.43017	0.00262944	ENSG00000270127	NA
15.2103	2.46406	0.0026355	ENSG00000184371	CSF1
314.441	-0.672629	0.00263963	ENSG00000183137	CEP57L1
571.426	-0.601135	0.00265072	ENSG00000008130	NADK
435.402	0.558005	0.00265562	ENSG00000143811	PYCR2
363.292	-0.71162	0.00265586	ENSG00000131778	CHD1L
122.774	0.882066	0.00265586	ENSG00000266753	NA
2770.05	0.508485	0.00266086	ENSG00000067715	SYT1
75.2714	0.996418	0.00266223	ENSG00000272106	NA
287.886	0.662738	0.00266251	ENSG00000182208	MOB2
314.724	0.945679	0.00267456	ENSG00000104081	BMF
865.519	-0.694471	0.00267573	ENSG00000173404	INSM1
261.087	0.643827	0.00267587	ENSG00000260824	NA
1259.91	-0.63516	0.00267942	ENSG00000054654	SYNE2
140.324	-0.864393	0.00268637	ENSG00000164626	KCNK5
1603.73	-0.563877	0.00268877	ENSG00000161813	LARP4
104.548	-0.942272	0.00269	ENSG00000189050	RNFT1
1048.39	0.50663	0.00270039	ENSG00000011275	RNF216
613.259	-0.566036	0.00270039	ENSG00000185480	PARPBP
215.498	0.680308	0.00270521	ENSG00000259007	NA
34.9714	1.52623	0.00271795	ENSG00000004468	CD38
706.118	-0.649124	0.00272738	ENSG00000270820	NA
230.306	-0.668738	0.00272738	ENSG00000165195	PIGA
187.081	-0.785193	0.00275806	ENSG00000180776	ZDHHC20
9.92096	3.45387	0.00275893	ENSG00000114656	CFAP92
294.215	-0.714983	0.00275893	ENSG00000112210	RAB23
483.996	-0.669863	0.00278178	ENSG00000166575	TMEM135
706.302	-0.614064	0.0027882	ENSG00000106399	RPA3
155.065	-0.802142	0.00278827	ENSG00000246067	NA
778.444	-0.616583	0.00279678	ENSG00000203667	COX20
2282.37	-0.469155	0.00279678	ENSG00000159202	UBE2Z
275.531	-0.673253	0.00280896	ENSG00000259781	NA
1676.06	-0.491504	0.00280896	ENSG00000078747	ITCH
2301.04	0.546223	0.00280896	ENSG00000177410	ZFAS1
1412.06	0.82509	0.00281957	ENSG00000145675	PIK3R1
123.221	-0.980242	0.00282972	ENSG00000128714	HOXD13
598.898	-0.695817	0.00284112	ENSG00000103335	PIEZO1
441.128	-0.652314	0.00284113	ENSG00000152503	TRIM36
675.491	0.565093	0.00284174	ENSG00000151474	FRMD4A
140.446	-0.835467	0.00284868	ENSG00000225470	JPX
95.5834	0.955392	0.00288497	ENSG00000162729	IGSF8
772.249	-0.544016	0.00288601	ENSG00000188725	SMIM15
1434.91	0.546783	0.0028975	ENSG00000170873	MTSS1
658.173	-0.515618	0.0028975	ENSG00000165490	DDIAS
40.1689	1.3767	0.00289957	ENSG00000273038	NA
103.724	1.06491	0.00289957	ENSG00000026508	CD44
254.01	-0.720376	0.00289957	ENSG00000259049	NA
2712.32	-0.46261	0.0029226	ENSG00000175928	LRRN1
540.954	-0.647205	0.0029226	ENSG00000165097	KDM1B
1453.39	-0.566146	0.0029226	ENSG00000106089	STX1A
1287.06	0.539465	0.0029226	ENSG00000077782	FGFR1
295.232	0.623907	0.0029226	ENSG00000175348	TMEM9B
1384.8	0.560982	0.0029226	ENSG00000125651	GTF2F1
189.515	-0.705887	0.00293679	ENSG00000118420	UBE3D
218.025	0.866939	0.00295452	ENSG00000257315	ZBED6
1164.65	0.485408	0.00295452	ENSG00000126746	ZNF384
6982.22	-0.499365	0.00297559	ENSG00000115758	ODC1
38.3456	1.34944	0.00298757	ENSG00000172349	IL16
966.004	0.519395	0.002993	ENSG00000109917	ZPR1
898.406	-0.576769	0.00300744	ENSG00000004534	RBM6
73.2489	-1.21339	0.00301545	ENSG00000162068	NTN3
3113.65	-0.56387	0.00302825	ENSG00000173692	PSMD1
2324.95	-0.475665	0.00302825	ENSG00000101856	PGRMC1
1856.33	-0.590901	0.00303603	ENSG00000106628	POLD2
44.1189	1.33817	0.0030442	ENSG00000226686	LINC01535
447.776	-0.575492	0.0030561	ENSG00000146409	SLC18B1
134.547	0.861591	0.00305679	ENSG00000245849	RAD51-AS1
324.63	-0.609375	0.00308261	ENSG00000189266	PNRC2
1214.73	-0.594468	0.00308315	ENSG00000118418	HMGN3
138.33	-0.809715	0.00308497	ENSG00000128578	STRIP2
198.054	-0.853985	0.00308497	ENSG00000102189	EEA1
478.257	-0.621782	0.00308497	ENSG00000134138	MEIS2
356.817	-0.602882	0.00308497	ENSG00000101003	GINS1
591.86	0.630938	0.00308617	ENSG00000261115	TMEM178B
358.75	-0.629706	0.00308896	ENSG00000168615	ADAM9
335.571	0.686236	0.00310778	ENSG00000166130	IKBIP
133.561	-0.918592	0.00310857	ENSG00000114779	ABHD14B
941.658	0.632547	0.00313234	ENSG00000076924	XAB2
3257.11	-0.462296	0.00313257	ENSG00000166181	API5
12.9362	-2.47128	0.00313257	ENSG00000260664	NA
85.7684	0.930591	0.00314073	ENSG00000062282	DGAT2
5348.6	-0.497419	0.0031414	ENSG00000138668	HNRNPD
304.803	0.761367	0.0031414	ENSG00000250366	TUNAR
620.081	-0.510459	0.00315394	ENSG00000091317	CMTM6
1170.54	-0.495707	0.00316674	ENSG00000112242	E2F3
492.341	-0.835997	0.00316959	ENSG00000171766	GATM
384.534	0.818301	0.0031774	ENSG00000132821	VSTM2L
3991.07	-0.485401	0.00318066	ENSG00000167460	TPM4
327.488	-0.741753	0.00319995	ENSG00000149499	EML3
758.669	0.58417	0.00320656	ENSG00000154767	XPC
277.759	0.793851	0.00321566	ENSG00000184545	DUSP8
219.109	0.820572	0.00322677	ENSG00000120458	MSANTD2
77.7271	-0.960392	0.00323298	ENSG00000226419	SLC16A1-AS1
95.6464	-0.929209	0.00323844	ENSG00000170775	GPR37
15.5294	2.16774	0.00324259	ENSG00000170835	CEL
26.0686	-1.61336	0.00324401	ENSG00000099957	P2RX6
1836.46	-0.541286	0.00326263	ENSG00000164975	SNAPC3
561.559	0.558386	0.00327607	ENSG00000188706	ZDHHC9
4464.6	-0.580927	0.00327607	ENSG00000203879	GDI1
609.555	0.649773	0.00328707	ENSG00000006432	MAP3K9
1858.41	0.487451	0.00329151	ENSG00000144229	THSD7B
63.188	1.07876	0.00330683	ENSG00000186275	NA
1494.62	-0.460871	0.0033219	ENSG00000136933	RABEPK
1009.79	-0.613032	0.00332442	ENSG00000179387	ELMOD2
673.798	0.580698	0.00335018	ENSG00000263826	NA
279.315	0.737613	0.0033627	ENSG00000182463	TSHZ2
494.658	-0.689847	0.00336277	ENSG00000163681	SLMAP
409.936	-0.621428	0.00336277	ENSG00000174010	KLHL15
42.0345	1.26909	0.00336277	ENSG00000135423	GLS2
146.716	-0.77624	0.00336397	ENSG00000101546	RBFA
4624.49	-0.47859	0.00336443	ENSG00000197043	ANXA6
744.038	-0.588293	0.00336443	ENSG00000197498	RPF2
201.748	0.701434	0.00336443	ENSG00000164949	GEM
463.335	0.658061	0.00336443	ENSG00000226752	CUTALP
19.3935	1.94133	0.00337351	ENSG00000270237	NA
192.66	0.782125	0.00341441	ENSG00000053501	USE1
367.868	-0.669034	0.00343519	ENSG00000153936	HS2ST1
17.8584	1.95023	0.00343601	ENSG00000169744	LDB2
119.331	-0.863963	0.00347217	ENSG00000113296	THBS4
310.185	-0.643536	0.00347934	ENSG00000075131	TIPIN
237.337	-0.761436	0.00348985	ENSG00000116525	TRIM62
449.195	0.643518	0.00348985	ENSG00000139182	CLSTN3
603.265	-0.628895	0.00349205	ENSG00000158164	TMSB15A
43.2453	1.37954	0.00350018	ENSG00000168490	PHYHIP
10487.9	0.458142	0.00350608	ENSG00000142541	RPL13A
130.467	0.843545	0.00350621	ENSG00000187626	ZKSCAN4
28.4487	1.57218	0.00356704	ENSG00000225400	NA
496.175	-0.566592	0.00358374	ENSG00000214114	MYCBP
32.8578	1.55058	0.00363111	ENSG00000171408	PDE7B
153.839	-0.734579	0.00363488	ENSG00000225951	ODF2-AS1
1828.58	0.503983	0.00366015	ENSG00000157064	NMNAT2
1526.55	-0.483402	0.0036664	ENSG00000077232	DNAJC10
8.76424	3.25269	0.00367062	ENSG00000258117	NA
161.973	-0.77996	0.00367065	ENSG00000106948	AKNA
984.944	-0.505372	0.00367199	ENSG00000141429	GALNT1
143.317	-0.824929	0.00367256	ENSG00000231976	NA
3976.91	0.427054	0.00368745	ENSG00000197622	CDC42SE1
3166.22	-0.44935	0.00368745	ENSG00000164163	ABCE1
75.417	-1.01918	0.00368745	ENSG00000213002	NA
530.402	0.538178	0.00368745	ENSG00000174282	ZBTB4
373.611	-0.838517	0.00369312	ENSG00000100258	LMF2
13.9284	2.57216	0.00370242	ENSG00000261713	SSTR5-AS1
220.115	0.748689	0.0037205	ENSG00000162086	ZNF75A
59.9696	-1.23116	0.00372829	ENSG00000265287	NA
98.9463	1.18382	0.00372956	ENSG00000100292	HMOX1
1014.79	-0.755079	0.00373384	ENSG00000128045	RASL11B
1321.78	-0.543063	0.00373384	ENSG00000107164	FUBP3
1177.12	-0.492935	0.00373384	ENSG00000140416	TPM1
853.411	0.508608	0.00375399	ENSG00000174684	B4GAT1
210.974	0.650024	0.00375447	ENSG00000215397	SCRT2
13.548	2.38973	0.00375447	ENSG00000184459	BPIFC
294.522	-0.639416	0.00376364	ENSG00000197905	TEAD4
654.297	-0.547272	0.00379668	ENSG00000104728	ARHGEF10
697.326	-0.535463	0.00379747	ENSG00000173598	NUDT4
735.111	0.562706	0.00379783	ENSG00000105856	HBP1
37.4696	-1.44772	0.00379783	ENSG00000261240	NA
143.795	0.769465	0.00379783	ENSG00000269044	NA
732.613	-0.497846	0.00380448	ENSG00000164105	SAP30
16.064	2.1174	0.00380448	ENSG00000122548	KIAA0087
723.949	-0.613301	0.00381033	ENSG00000178295	GEN1
45.831	1.41461	0.00381234	ENSG00000085465	OVGP1
9312.3	0.45959	0.0038345	ENSG00000145592	RPL37
560.908	-0.615002	0.00388005	ENSG00000183856	IQGAP3
159.673	0.787737	0.00388005	ENSG00000250182	NA
6379.04	-0.480017	0.00388092	ENSG00000004455	AK2
307.628	-0.64466	0.00391675	ENSG00000096093	EFHC1
625.799	-0.572727	0.00391675	ENSG00000067167	TRAM1
616.152	0.56364	0.0039187	ENSG00000081177	EXD2
1934.08	-0.494263	0.00392745	ENSG00000145725	PPIP5K2
583.424	-0.57528	0.00392745	ENSG00000186871	ERCC6L
19.8047	1.83728	0.00392745	ENSG00000182050	MGAT4C
165.848	0.747562	0.00393375	ENSG00000242299	RPS18P5
981.712	-0.659089	0.00394381	ENSG00000139880	CDH24
334.891	-0.628981	0.00394736	ENSG00000163705	FANCD2OS
509.233	-0.561697	0.00395098	ENSG00000134901	POGLUT2
1085.06	0.532871	0.0039559	ENSG00000011021	CLCN6
627.969	0.563318	0.00397186	ENSG00000172765	TMCC1
1965.69	-0.613435	0.00397727	ENSG00000168874	ATOH8
269.349	-0.646589	0.00397727	ENSG00000136783	NIPSNAP3A
80.6703	-1.12722	0.00397727	ENSG00000072657	TRHDE
475.992	0.823425	0.00398564	ENSG00000178568	ERBB4
480.818	-0.653485	0.00400003	ENSG00000159348	CYB5R1
4461.88	-0.472834	0.00400593	ENSG00000130816	DNMT1
933.835	-0.603828	0.00402003	ENSG00000108528	SLC25A11
784.175	-0.537345	0.00402527	ENSG00000198162	MAN1A2
1147.68	-0.660503	0.00402527	ENSG00000133703	KRAS
898.649	-0.506097	0.00404035	ENSG00000057019	DCBLD2
70.9701	1.04436	0.00404035	ENSG00000204498	NFKBIL1
66.9487	-1.0037	0.00404035	ENSG00000156172	CFAP418
190.25	-0.74924	0.00404035	ENSG00000108641	B9D1
44.7852	-1.3425	0.00404382	ENSG00000099139	PCSK5
90.0516	0.944049	0.0040632	ENSG00000273137	NA
603.936	0.570533	0.00406815	ENSG00000172071	EIF2AK3
1799.4	-0.476427	0.00406815	ENSG00000164742	ADCY1
2508.17	-0.494565	0.00406829	ENSG00000134690	CDCA8
1240.2	-0.594929	0.00406829	ENSG00000137770	CTDSPL2
1314.76	-0.808268	0.00408696	ENSG00000188452	CERKL
268.882	0.609689	0.00409033	ENSG00000100916	BRMS1L
624.394	0.519673	0.00411621	ENSG00000165821	SALL2
467.356	0.522958	0.00415146	ENSG00000100612	DHRS7
25.4583	1.59673	0.00416028	ENSG00000224165	DNAJC27-AS1
7.32921	-4.41277	0.0041641	ENSG00000169668	NA
1288.07	-0.485052	0.0041654	ENSG00000134874	DZIP1
1391.71	-0.613956	0.00417208	ENSG00000127995	CASD1
1173.76	0.477683	0.00419679	ENSG00000154640	BTG3
3110.43	-0.546729	0.00419735	ENSG00000131462	TUBG1
862.64	-0.504747	0.00419952	ENSG00000146414	SHPRH
345.267	-0.704577	0.00421149	ENSG00000072401	UBE2D1
254.615	-0.702272	0.00421174	ENSG00000132541	RIDA
7414.92	-0.471214	0.00421875	ENSG00000122565	CBX3
28.2584	1.60278	0.00422155	ENSG00000132000	PODNL1
24.8227	1.59775	0.00423266	ENSG00000234678	NA
740.421	0.58734	0.00423266	ENSG00000143353	LYPLAL1
1230.22	-0.508089	0.00423266	ENSG00000086712	TXLNG
988.807	-0.526386	0.00425625	ENSG00000040275	SPDL1
327.226	-0.640955	0.00426589	ENSG00000057252	SOAT1
1571.41	0.560967	0.00426589	ENSG00000105341	DMAC2
586.098	-0.572692	0.00426776	ENSG00000085840	ORC1
1463.74	-0.462165	0.00428021	ENSG00000128944	KNSTRN
33.618	1.45217	0.00429544	ENSG00000130518	IQCN
1055.65	0.576613	0.00430491	ENSG00000146066	HIGD2A
605.435	0.58385	0.00430605	ENSG00000130764	LRRC47
334.15	0.616399	0.00430614	ENSG00000049769	PPP1R3F
1208.57	0.465816	0.00431394	ENSG00000139197	PEX5
361.55	0.658336	0.00431652	ENSG00000103742	IGDCC4
965.921	0.510763	0.00432269	ENSG00000137094	DNAJB5
4978.99	0.45434	0.00435764	ENSG00000063177	RPL18
67.5204	1.09263	0.00436184	ENSG00000155897	ADCY8
1026.81	0.468927	0.00439236	ENSG00000136003	ISCU
1165.01	-0.472116	0.0043954	ENSG00000104356	POP1
541.533	-0.595733	0.0043954	ENSG00000106789	CORO2A
1906.66	-0.474066	0.00444313	ENSG00000104635	SLC39A14
31.0327	1.44797	0.00444313	ENSG00000213398	LCAT
382.439	-0.6028	0.0044445	ENSG00000103740	ACSBG1
124.873	-0.871604	0.00445519	ENSG00000184486	POU3F2
4018.29	-0.42218	0.00447253	ENSG00000041357	PSMA4
239.786	0.690508	0.00448183	ENSG00000107957	SH3PXD2A
170.945	-0.69413	0.00448498	ENSG00000023909	GCLM
145.298	-0.752622	0.00449032	ENSG00000079335	CDC14A
17.8248	2.03476	0.00452868	ENSG00000267519	NA
742.624	0.565969	0.00454543	ENSG00000188191	PRKAR1B
42.521	1.23908	0.00454602	ENSG00000272654	NA
172.461	0.706604	0.00454602	ENSG00000237289	CKMT1B
172.461	0.706604	0.00454602	ENSG00000237289	CKMT1A
746.319	-0.586182	0.00455654	ENSG00000136051	WASHC4
567.491	-0.512104	0.00455862	ENSG00000163964	PIGX
569.579	0.50519	0.00456346	ENSG00000099974	DDTL
952.807	0.523575	0.00456607	ENSG00000162512	SDC3
490.018	0.59627	0.00457916	ENSG00000223959	AFG3L1P
45.8719	-1.21045	0.00458415	ENSG00000203808	BVES-AS1
29.8544	1.57528	0.00458747	ENSG00000112599	GUCA1B
216.26	-0.707946	0.00458768	ENSG00000166949	SMAD3
3671.07	0.484771	0.00459928	ENSG00000116251	RPL22
203.18	0.75312	0.00459928	ENSG00000130517	PGPEP1
34.8893	-1.80138	0.00462023	ENSG00000166147	FBN1
923.705	0.476465	0.00462963	ENSG00000139620	KANSL2
26.6101	-1.55366	0.00463734	ENSG00000237844	NA
611.467	0.570589	0.00467413	ENSG00000129682	FGF13
2025.42	0.457472	0.0047032	ENSG00000103429	BFAR
3267.93	0.482115	0.0047032	ENSG00000101158	NELFCD
201.409	-0.793441	0.0047071	ENSG00000184465	WDR27
1483.06	-0.565455	0.00472097	ENSG00000197601	FAR1
583.097	-0.525515	0.00474517	ENSG00000147471	PLPBP
536.427	-0.619437	0.00476587	ENSG00000172500	FIBP
269.689	0.608472	0.00479167	ENSG00000106608	URGCP
353.845	0.624081	0.00479532	ENSG00000196659	IFT70B
710.443	0.591465	0.00482151	ENSG00000093010	COMT
1205.83	0.754026	0.00484282	ENSG00000135968	GCC2
21.9653	1.76725	0.00484282	ENSG00000237412	PRSS56
15.0128	2.21425	0.00484282	ENSG00000168274	NA
479.817	-0.599569	0.00484282	ENSG00000135541	AHI1
150.43	-0.960185	0.00484701	ENSG00000149212	SESN3
109.67	0.97086	0.00484883	ENSG00000237976	NA
28.6469	1.63339	0.00485415	ENSG00000108950	FAM20A
305.432	-0.597021	0.00495378	ENSG00000198924	DCLRE1A
2077.08	-0.52226	0.00495378	ENSG00000167721	TSR1
97.0379	-0.890017	0.00496513	ENSG00000084710	EFR3B
172.737	-0.882449	0.00496591	ENSG00000120756	PLS1
596.168	-0.587984	0.00496591	ENSG00000153885	KCTD15
74.7196	-1.12377	0.00498908	ENSG00000164841	TMEM74
5171.48	0.444251	0.00498908	ENSG00000166619	BLCAP
319.493	1.82108	0.00499173	ENSG00000111859	NEDD9
107.4	0.813564	0.00500497	ENSG00000163497	FEV
1063.06	0.497534	0.00500992	ENSG00000149557	FEZ1
1063.06	0.497534	0.00500992	ENSG00000149557	STT3A-AS1
145.736	-0.795608	0.00502373	ENSG00000118513	MYB
12.3583	2.37522	0.00505137	ENSG00000162631	NTNG1
158.447	0.887852	0.00505137	ENSG00000165029	ABCA1
675.746	-0.508526	0.00505137	ENSG00000137814	HAUS2
811.087	-0.660623	0.00507849	ENSG00000004975	DVL2
55.2498	1.07108	0.00507855	ENSG00000267954	NA
757.596	0.677216	0.00508906	ENSG00000125931	CITED1
26.8826	1.68862	0.00509426	ENSG00000230736	LOC339666
72.3737	-0.990993	0.00510618	ENSG00000143375	CGN
159.072	-1.12455	0.00512685	ENSG00000112319	EYA4
21.1666	1.81935	0.00513359	ENSG00000182308	DCAF4L1
349.822	0.550292	0.00513459	ENSG00000114316	USP4
165.468	0.709906	0.0051493	ENSG00000196935	SRGAP1
103.263	0.876928	0.0051627	ENSG00000221866	PLXNA4
479.513	-0.527984	0.00516626	ENSG00000000460	FIRRM
38.9499	1.31197	0.00516664	ENSG00000263934	NA
39.3353	-1.3818	0.00517539	ENSG00000186369	NA
2089.94	-0.519234	0.00518847	ENSG00000169398	PTK2
1550.67	-0.467828	0.00522539	ENSG00000140263	SORD
466.024	-0.528189	0.00522539	ENSG00000157045	NTAN1
73.085	0.970253	0.00522539	ENSG00000124212	PTGIS
1716.42	0.474487	0.00523232	ENSG00000115944	COX7A2L
1110.15	-0.535403	0.00523678	ENSG00000082212	ME2
197.09	-0.712413	0.00525588	ENSG00000129680	MAP7D3
2167.75	-0.491165	0.00525859	ENSG00000074695	LMAN1
5512.17	-0.5576	0.00526235	ENSG00000177733	HNRNPA0
563.116	-0.547982	0.00526254	ENSG00000118655	DCLRE1B
441.203	-0.655116	0.00526254	ENSG00000144278	GALNT13
309.971	-0.667085	0.00526254	ENSG00000134152	KATNBL1
20.504	1.83299	0.00526911	ENSG00000183562	NA
382.818	0.612473	0.00526911	ENSG00000108306	FBXL20
449.977	-0.520975	0.00529717	ENSG00000170681	CAVIN4
26.5186	1.61937	0.00530751	ENSG00000267541	MTCO2P2
1223.76	-0.478424	0.00530751	ENSG00000153879	CEBPG
2313.54	0.495191	0.00531033	ENSG00000173113	TRMT112
2266.11	0.482985	0.00533338	ENSG00000131558	EXOC4
157.519	0.772664	0.00533338	ENSG00000182771	GRID1
1688.1	0.524999	0.00533966	ENSG00000066135	KDM4A
543.592	-0.557625	0.00535194	ENSG00000087502	ERGIC2
1196.12	0.627233	0.0053636	ENSG00000162998	FRZB
72.022	0.942562	0.0053636	ENSG00000185442	FAM174B
318.469	0.589215	0.00541868	ENSG00000221926	TRIM16
860.67	-0.522245	0.00542686	ENSG00000162368	CMPK1
574.145	-0.556229	0.00542712	ENSG00000107443	CCNJ
677.61	-0.788178	0.00543253	ENSG00000130827	PLXNA3
3294.6	0.460461	0.00545224	ENSG00000181350	LRRC75A
7.93893	3.45037	0.00547532	ENSG00000233218	NA
566.633	-0.543014	0.00547657	ENSG00000116991	SIPA1L2
389.825	-0.696987	0.00550514	ENSG00000116191	RALGPS2
384.634	-0.580588	0.00551315	ENSG00000198860	TSEN15
522.001	-0.615989	0.005515	ENSG00000204370	SDHD
159.282	-0.718684	0.00551555	ENSG00000204536	CCHCR1
123.138	-0.809825	0.00551834	ENSG00000231194	NA
88.3675	-0.989334	0.00552235	ENSG00000163935	SFMBT1
45.0973	1.27485	0.00554032	ENSG00000242540	NA
137.239	0.87506	0.00554353	ENSG00000111846	GCNT2
1631.52	-0.532376	0.00557249	ENSG00000164611	PTTG1
2318.58	-0.503142	0.00558413	ENSG00000122691	TWIST1
154.918	-0.718443	0.00558952	ENSG00000237485	NA
53.7813	1.35024	0.0056427	ENSG00000140937	CDH11
57.7075	-1.06726	0.00564364	ENSG00000228544	CCDC183-AS1
3139.67	0.474516	0.00564364	ENSG00000149547	EI24
21775.5	0.429624	0.00565555	ENSG00000142676	RPL11
50.9345	-1.19414	0.00565555	ENSG00000081803	CADPS2
907.997	-0.712189	0.00565555	ENSG00000182272	B4GALNT4
1124.76	-0.48077	0.00569906	ENSG00000153989	NUS1
2997.42	0.520661	0.00570061	ENSG00000138674	SEC31A
684.082	0.546084	0.00571765	ENSG00000141570	CBX8
2488.24	-0.525509	0.00572348	ENSG00000076003	MCM6
216.836	0.660038	0.00572348	ENSG00000110171	TRIM3
217.272	-0.762926	0.00572449	ENSG00000145087	STXBP5L
737.901	0.481078	0.00573049	ENSG00000166780	BMERB1
589.067	-0.601122	0.00573587	ENSG00000257702	LBX2-AS1
85.907	-0.935881	0.00574315	ENSG00000175548	ALG10B
31.096	-1.42738	0.00574905	ENSG00000259495	NA
777.787	0.665915	0.00575022	ENSG00000173714	WFIKKN2
65.8935	-1.16831	0.00575865	ENSG00000175147	TMEM51-AS1
425.965	-0.569866	0.00578913	ENSG00000119912	IDE
5131.44	-0.495316	0.00579078	ENSG00000198700	IPO9
192.365	-0.824684	0.00579478	ENSG00000196550	FAM72A
109.724	-0.877565	0.00585562	ENSG00000170745	KCNS3
215.959	0.723034	0.00586578	ENSG00000132932	ATP8A2
641.393	0.658071	0.00586578	ENSG00000159307	SCUBE1
1784.94	-0.520326	0.00587501	ENSG00000186185	KIF18B
55.4413	1.07371	0.00588278	ENSG00000178947	SMIM10L2A
540.663	-0.681185	0.00588278	ENSG00000105397	TYK2
257.248	-0.711929	0.00588895	ENSG00000066027	PPP2R5A
20520.8	0.440056	0.00590321	ENSG00000053438	NNAT
58.8891	1.27305	0.00591939	ENSG00000259754	LOC124900354
805.952	0.494663	0.00592403	ENSG00000158773	USF1
947.156	-0.511772	0.00592403	ENSG00000111615	KRR1
984.189	0.496505	0.00592528	ENSG00000163873	GRIK3
3641.2	-0.412994	0.00592528	ENSG00000116161	CACYBP
78.6108	0.976592	0.00596309	ENSG00000159239	NA
319.019	-0.564478	0.00596309	ENSG00000170677	SOCS6
1647.49	-0.527178	0.00599775	ENSG00000151746	BICD1
37.0265	1.3431	0.00599775	ENSG00000197019	SERTAD1
331.677	-0.580465	0.00602843	ENSG00000162885	B3GALNT2
431.917	-0.569708	0.00603787	ENSG00000151239	TWF1
421.584	-0.539588	0.00605021	ENSG00000083123	BCKDHB
996.852	-0.517702	0.00605396	ENSG00000164941	INTS8
622.479	-0.521162	0.00605396	ENSG00000161980	POLR3K
3334.02	-0.443409	0.00605438	ENSG00000136810	TXN
389.835	0.787738	0.00605516	ENSG00000127863	TNFRSF19
431.584	0.551718	0.00605643	ENSG00000143303	METTL25B
60.4379	1.01765	0.00605643	ENSG00000120328	PCDHB12
131.233	-0.859353	0.00605643	ENSG00000107614	TRDMT1
59.2588	1.14131	0.00606124	ENSG00000260196	NA
17.7027	1.8572	0.00606124	ENSG00000080031	PTPRH
565.71	0.548027	0.00609883	ENSG00000169410	PTPN9
174.971	-0.680036	0.00609883	ENSG00000101680	LAMA1
1489.99	-0.623528	0.00610517	ENSG00000134884	ARGLU1
480.677	-0.689753	0.00610889	ENSG00000136928	GABBR2
314.849	0.610702	0.00611867	ENSG00000135047	CTSL
181.002	0.720858	0.00613213	ENSG00000029534	ANK1
554.45	-0.708087	0.00614447	ENSG00000183751	TBL3
453.875	-0.529231	0.00614516	ENSG00000165527	ARF6
276.789	-0.594516	0.0061513	ENSG00000145545	SRD5A1
264.602	0.827278	0.0061721	ENSG00000186019	ZNF225-AS1
454.584	-0.510502	0.00618451	ENSG00000156735	BAG4
115.192	0.786257	0.0061965	ENSG00000174963	ZIC4
64.1312	1.03511	0.0061965	ENSG00000270157	NA
686.112	0.490904	0.0061965	ENSG00000151240	DIP2C
278.879	0.645113	0.00619843	ENSG00000186376	ZNF75D
192.431	-0.888892	0.00622973	ENSG00000205707	ETFRF1
423.451	-0.576568	0.00628106	ENSG00000115750	TAF1B
646.496	0.534464	0.00628454	ENSG00000162298	SYVN1
5682.57	-0.51739	0.0063232	ENSG00000117523	PRRC2C
368.578	-0.620169	0.00633014	ENSG00000173145	NOC3L
160.373	0.945703	0.00633289	ENSG00000260838	NA
346.442	0.580943	0.00633714	ENSG00000119977	TCTN3
217.134	0.644829	0.00633714	ENSG00000166272	WBP1L
217.134	0.644829	0.00633714	ENSG00000166272	CYP17A1-AS1
11.3665	-2.72566	0.00635642	ENSG00000205086	LINC02898
15.77	-2.32381	0.00635642	ENSG00000250241	PCDH10-DT
3328.06	-0.454287	0.00635642	ENSG00000161057	PSMC2
1205.84	-0.535767	0.00635642	ENSG00000111731	C2CD5
452.157	-0.656525	0.00635642	ENSG00000133641	C12orf29
200.845	0.892636	0.00636006	ENSG00000143333	RGS16
3022.93	-0.472389	0.00636006	ENSG00000113594	LIFR
38.176	1.24654	0.00636006	ENSG00000104327	CALB1
1710.99	-0.52055	0.0063778	ENSG00000058804	NDC1
58.8838	-1.05841	0.00641505	ENSG00000171488	LRRC8C
162.431	-0.758268	0.00648494	ENSG00000196081	ZNF724
1229.39	-0.539952	0.00649089	ENSG00000163412	EIF4E3
17806.4	0.454936	0.00651199	ENSG00000148303	RPL7A
529.881	-0.53898	0.00651639	ENSG00000147601	TERF1
1454.68	-0.454799	0.00651864	ENSG00000166503	HDGFL3
371.327	0.571408	0.00651884	ENSG00000152578	GRIA4
16038.2	-0.465704	0.00652951	ENSG00000074800	ENO1
267.498	-0.576763	0.00655613	ENSG00000111196	MAGOHB
76.5646	-1.05658	0.00655613	ENSG00000151229	SLC2A13
467.157	-0.650665	0.00655613	ENSG00000100027	YPEL1
3373.81	-0.560903	0.00655811	ENSG00000071564	TCF3
684.732	-0.602951	0.00656137	ENSG00000011347	SYT7
212.665	0.615567	0.00658782	ENSG00000121671	CRY2
45.6059	1.15158	0.00659906	ENSG00000256073	URB1-AS1
17.0265	1.95128	0.00664082	ENSG00000154258	ABCA9
42.7339	1.18999	0.00666458	ENSG00000110031	LPXN
5801.99	0.51478	0.00669849	ENSG00000092969	TGFB2
437.323	-0.555046	0.00670944	ENSG00000255571	MIR9-3HG
902.046	-0.503883	0.00672919	ENSG00000197345	MRPL21
173.686	0.840635	0.00672919	ENSG00000261976	NA
2851.67	0.459198	0.00673391	ENSG00000100227	POLDIP3
308.9	-0.773361	0.00675328	ENSG00000184156	KCNQ3
1813.76	-0.483232	0.00675328	ENSG00000136824	SMC2
202.855	0.665685	0.00676025	ENSG00000168096	ANKS3
841.425	-0.572667	0.00679782	ENSG00000176105	YES1
7.78917	3.41108	0.00681243	ENSG00000259417	CTXND1
5086.65	0.42431	0.00682881	ENSG00000111897	SERINC1
1321.34	-0.446336	0.00685055	ENSG00000117519	CNN3
1058.78	-0.476303	0.00685263	ENSG00000171262	FAM98B
280.405	0.707408	0.00685452	ENSG00000129595	EPB41L4A
226.041	0.702013	0.00687278	ENSG00000197702	PARVA
513.644	0.57037	0.00687907	ENSG00000239665	NA
223.695	0.635677	0.00689445	ENSG00000185158	LRRC37B
1308.54	-0.433066	0.00691099	ENSG00000113460	BRIX1
95.7748	0.836781	0.00691099	ENSG00000225791	TRAM2-AS1
185.177	0.718364	0.00691099	ENSG00000152782	PANK1
457.315	-0.684678	0.00691099	ENSG00000176912	NA
1282.59	-0.563219	0.00691677	ENSG00000125249	RAP2A
829.766	0.491258	0.0069406	ENSG00000164615	CAMLG
20.7818	-1.67857	0.0069406	ENSG00000256667	NA
18.3491	1.84914	0.0069514	ENSG00000182600	SNORC
25.0439	1.62139	0.0069514	ENSG00000145506	NKD2
44.5484	1.17849	0.00695325	ENSG00000261759	NA
791.735	-0.472871	0.00700359	ENSG00000144283	PKP4
164.745	0.713776	0.00705497	ENSG00000086544	ITPKC
1538.75	0.50704	0.00706224	ENSG00000164916	FOXK1
284.226	-0.611261	0.0070864	ENSG00000106524	ANKMY2
967.614	-0.704488	0.00711167	ENSG00000171298	GAA
341.32	-0.568084	0.00716353	ENSG00000171307	ZDHHC16
878.262	0.577642	0.0071658	ENSG00000171786	NHLH1
37.5339	1.29879	0.0071658	ENSG00000091409	ITGA6
400.358	0.527045	0.0071658	ENSG00000119688	ABCD4
82.2325	-0.913379	0.00716643	ENSG00000116132	PRRX1
33.9917	1.43891	0.00717964	ENSG00000182324	KCNJ14
48.0913	-1.13587	0.00718008	ENSG00000137693	YAP1
123.752	-0.81657	0.00721898	ENSG00000156017	CARNMT1
184.879	0.694533	0.00725081	ENSG00000165795	NDRG2
83.4379	1.03187	0.00725336	ENSG00000153531	ADPRHL1
108.952	0.768393	0.00725336	ENSG00000178184	PARD6G
26.0008	-1.55077	0.00725336	ENSG00000273311	DGCR11
5388.72	0.449262	0.00725485	ENSG00000147677	EIF3H
707.99	-0.557104	0.00726515	ENSG00000159259	CHAF1B
1258.46	-0.478754	0.00727931	ENSG00000013810	TACC3
1163.83	0.579336	0.00727931	ENSG00000130159	ECSIT
446.019	-0.526117	0.00728637	ENSG00000196368	NUDT11
4727.53	-0.469794	0.0072983	ENSG00000170759	KIF5B
155.544	0.881967	0.0072983	ENSG00000270015	NA
423.352	0.78065	0.00730221	ENSG00000129946	SHC2
587.441	-0.47695	0.00731675	ENSG00000130921	MTRFR
2269.86	0.486783	0.00735561	ENSG00000127463	EMC1
1487.35	0.486316	0.00735561	ENSG00000113716	HMGXB3
737.007	0.54085	0.00735561	ENSG00000198853	RUSC2
482.631	-0.51527	0.00739408	ENSG00000136243	NUP42
35.1346	1.29321	0.00740196	ENSG00000273230	NA
156.162	0.866694	0.00744589	ENSG00000230124	ACBD6
156.162	0.866694	0.00744589	ENSG00000230124	LHX4-AS1
103.607	0.845313	0.00745862	ENSG00000196967	ZNF585A
677.11	-0.508915	0.00749827	ENSG00000256269	HMBS
1387.32	-0.579426	0.00751053	ENSG00000213639	PPP1CB
1749.54	-0.49523	0.00753928	ENSG00000108055	SMC3
2668.5	0.477174	0.00755276	ENSG00000174100	NA
512.303	0.498016	0.00761244	ENSG00000162783	IER5
53.565	-1.12676	0.00761353	ENSG00000213976	NA
220.202	0.659537	0.00763892	ENSG00000267106	ZNF561-AS1
235.13	0.647712	0.00766464	ENSG00000175573	C11orf68
198.679	0.628648	0.00770826	ENSG00000183570	PCBP3
29.5788	-1.37297	0.00772379	ENSG00000265334	NA
1277.05	-0.565122	0.00773585	ENSG00000182979	MTA1
45.8232	-1.20569	0.00775017	ENSG00000099994	SUSD2
61.635	1.04272	0.00775194	ENSG00000237278	RLIMP2
6044.22	-0.419913	0.00775401	ENSG00000152795	HNRNPDL
31.7963	1.37872	0.00778134	ENSG00000137501	SYTL2
89.6467	-0.986817	0.00779519	ENSG00000185002	RFX6
4051.95	-0.425706	0.00780545	ENSG00000197894	ADH5
182.214	0.653686	0.00781303	ENSG00000186300	ZNF555
2399.37	0.523578	0.00781405	ENSG00000100029	PES1
343.419	0.831747	0.00782392	ENSG00000138131	LOXL4
255.92	0.698069	0.00782392	ENSG00000168517	HEXIM2
997.763	0.658955	0.00782392	ENSG00000131116	ZNF428
234.425	0.674768	0.0078328	ENSG00000181638	ZFP41
69.9229	-0.929615	0.00784977	ENSG00000232046	LINC01798
3074.24	0.447677	0.00784977	ENSG00000175390	EIF3F
920.636	-0.532719	0.00786956	ENSG00000114279	FGF12
55.5215	-1.10021	0.00790299	ENSG00000259071	NA
7270.05	-0.424531	0.00791181	ENSG00000164104	HMGB2
23759.7	0.397013	0.00791949	ENSG00000100316	RPL3
239.801	0.608679	0.00792485	ENSG00000141376	BCAS3
570.259	-0.539605	0.00793091	ENSG00000101846	STS
843.773	-0.559829	0.00793369	ENSG00000118260	CREB1
2182.64	-0.468754	0.00793369	ENSG00000125676	THOC2
1390.59	0.48051	0.00793698	ENSG00000011454	RABGAP1
1787.33	-0.430204	0.00795332	ENSG00000018510	AGPS
1219.45	-0.470192	0.00796	ENSG00000138346	DNA2
273.821	-0.805388	0.00796252	ENSG00000123119	NECAB1
1259.3	-0.461513	0.00796421	ENSG00000108064	TFAM
94.5466	-0.857372	0.00797245	ENSG00000149548	CCDC15
34.295	1.31171	0.00797867	ENSG00000205791	LOH12CR2
1090.43	-0.580751	0.00797867	ENSG00000104907	TRMT1
721.614	-0.548034	0.00799664	ENSG00000092439	TRPM7
1425.71	0.503441	0.00802918	ENSG00000055118	KCNH2
123.57	0.822811	0.00804101	ENSG00000067221	STOML1
307.79	0.612117	0.00805112	ENSG00000104967	NOVA2
256.943	0.683974	0.00805903	ENSG00000219626	FAM228B
599.559	-0.535178	0.0080611	ENSG00000184661	CDCA2
4537.56	-0.594951	0.0080611	ENSG00000166963	MAP1A
102.863	0.902583	0.00806996	ENSG00000152092	ASTN1
986.288	0.501016	0.00806996	ENSG00000068308	OTUD5
14.8791	1.98602	0.00807998	ENSG00000153233	PTPRR
107.544	-0.810855	0.00807998	ENSG00000160606	TLCD1
3564.75	0.577872	0.00808307	ENSG00000169100	SLC25A6
634.652	-0.499404	0.00809345	ENSG00000149289	ZC3H12C
3137.37	0.487643	0.0080937	ENSG00000085721	RRN3
253.719	-0.66528	0.00811671	ENSG00000129084	PSMA1
194.927	-0.969217	0.00815177	ENSG00000048740	CELF2
11.4427	2.38608	0.00816049	ENSG00000115896	PLCL1
1686.12	0.563122	0.00816049	ENSG00000267601	NA
314.47	0.619726	0.00820895	ENSG00000229638	RPL4P4
636.798	0.561899	0.00821904	ENSG00000135956	TMEM127
65.8999	-1.03708	0.0082517	ENSG00000116678	LEPR
93.7594	0.955591	0.0082517	ENSG00000122585	NPY
10.7808	-2.4686	0.0082517	ENSG00000232739	NA
97.5712	1.20577	0.0082517	ENSG00000260260	SNHG19
17.6748	1.77614	0.00828763	ENSG00000196867	ZFP28
286.015	0.688414	0.00829666	ENSG00000172661	WASHC2C
474.582	-0.601455	0.00829666	ENSG00000125266	EFNB2
646.356	0.527455	0.00829666	ENSG00000185262	UBALD2
3313.23	-0.464102	0.00830782	ENSG00000004897	CDC27
[truncated: 16,195 more rows]

## Sheet: GIMEN_T1-44_vs_GIMEN_DMSO
baseMean	log2FoldChange	padj	ENSEMBL	SYMBOL
84.7124	2.11185	1.84341e-05	ENSG00000162630	B3GALT2
341.693	-1.56337	4.25616e-05	ENSG00000134575	ACP2
1919.05	-1.31078	4.25616e-05	ENSG00000172660	NA
296.012	-1.45812	0.00274841	ENSG00000102854	MSLN
309.338	-1.68605	0.00476191	ENSG00000178057	NDUFAF3
1190.47	-1.14893	0.0148591	ENSG00000044090	CUL7
109.533	-1.54372	0.0148591	ENSG00000156398	SFXN2
552.535	1.09156	0.0177526	ENSG00000147454	SLC25A37
276.768	1.39273	0.0189845	ENSG00000258486	NA
181.235	1.21665	0.0204153	ENSG00000135407	AVIL
2128.66	1.29226	0.0204665	ENSG00000153914	SREK1
33.9852	2.18207	0.0258704	ENSG00000262766	NA
255.702	1.19142	0.0352422	ENSG00000236069	NA
892.139	0.97068	0.0426162	ENSG00000163516	ANKZF1
242.637	1.67947	0.0740813	ENSG00000265150	NA
225.794	1.20798	0.0878361	ENSG00000166261	ZNF202
1787.66	0.915726	0.0985539	ENSG00000074054	CLASP1
512.903	1.11827	0.0985539	ENSG00000169247	SH3TC2
801.222	1.01869	0.0985539	ENSG00000044446	PHKA2
395.817	-1.06112	0.108833	ENSG00000189306	RRP7A
949.017	-1.05208	0.138917	ENSG00000167747	C19orf48P
538.08	-0.906289	0.140771	ENSG00000092330	TINF2
2308.45	0.893647	0.147599	ENSG00000124181	PLCG1
360.19	-1.00584	0.167438	ENSG00000068079	IFI35
1012.96	-1.06713	0.208245	ENSG00000188157	AGRN
126.359	1.32225	0.222011	ENSG00000166923	GREM1
408.934	0.933655	0.263863	ENSG00000162688	AGL
646.467	0.961821	0.285427	ENSG00000172661	WASHC2C
113.588	-1.16929	0.289116	ENSG00000106077	ABHD11
1419.66	0.825364	0.350018	ENSG00000134186	PRPF38B
1007.96	-1.05542	0.350018	ENSG00000171848	RRM2
200.161	0.895212	0.350018	ENSG00000239779	WBP1
404.821	0.821922	0.350018	ENSG00000154678	PDE1C
575.503	0.827091	0.350018	ENSG00000156697	UTP14A
453.69	-0.863474	0.350018	ENSG00000135414	GDF11
200.178	-0.970291	0.350018	ENSG00000127564	PKMYT1
2731.12	-0.754572	0.350018	ENSG00000072778	ACADVL
70.6593	-1.58339	0.350018	ENSG00000205544	TMEM256
853.08	-0.976497	0.350018	ENSG00000131899	LLGL1
10594.9	-0.898328	0.350018	ENSG00000005884	ITGA3
39.0666	-1.61935	0.350018	ENSG00000269837	NA
232.265	-1.18686	0.350018	ENSG00000105755	ETHE1
550.436	-0.925844	0.350018	ENSG00000100297	MCM5
58.7429	1.61071	0.352843	ENSG00000137507	LRRC32
188.84	0.917591	0.358847	ENSG00000130544	ZNF557
3864.31	0.810777	0.361218	ENSG00000139211	AMIGO2
1285.98	0.721439	0.366745	ENSG00000115648	MLPH
417.558	1.02278	0.366745	ENSG00000267680	ZNF224
19.1178	2.08193	0.368439	ENSG00000162621	LRRC53
327.985	-1.04215	0.368439	ENSG00000147536	GINS4
367.921	-0.83124	0.368439	ENSG00000167272	POP5
195.828	1.0446	0.368439	ENSG00000006016	CRLF1
338.008	-0.974024	0.372563	ENSG00000139178	C1RL
148.208	-1.04633	0.389877	ENSG00000144134	RABL2A
292.069	-1.30381	0.389877	ENSG00000161677	JOSD2
3721.39	1.0102	0.399048	ENSG00000134363	FST
861.586	-1.00672	0.399048	ENSG00000167900	TK1
13.5566	-2.98224	0.403035	ENSG00000255468	B4GAT1-DT
412.765	0.799771	0.403035	ENSG00000092094	OSGEP
42.3363	-1.54807	0.403807	ENSG00000230487	PSMG3-AS1
1046.27	0.774983	0.403807	ENSG00000111641	NOP2
122.649	1.05792	0.403807	ENSG00000258441	LINC00641
221.624	-1.07665	0.403807	ENSG00000100889	PCK2
2015.82	0.773024	0.403807	ENSG00000126773	PCNX4
534.766	-0.936694	0.403807	ENSG00000103507	BCKDK
219.444	-0.983947	0.403807	ENSG00000168701	TMEM208
290.847	1.00206	0.403807	ENSG00000073605	GSDMB
29.5579	1.60638	0.403807	ENSG00000235609	NA
1062.74	0.769953	0.404534	ENSG00000117360	PRPF3
1186.79	1.04222	0.404534	ENSG00000143669	LYST
1716.1	0.864498	0.404534	ENSG00000151718	WWC2
254.07	-0.842056	0.404534	ENSG00000124608	AARS2
961.331	-0.699869	0.404534	ENSG00000187239	FNBP1
185.678	-1.15703	0.404534	ENSG00000065328	MCM10
271.046	-0.822443	0.404534	ENSG00000128973	CLN6
413.235	-0.925259	0.404534	ENSG00000062822	POLD1
265.862	0.799962	0.404534	ENSG00000142178	SIK1
47.8617	-1.50481	0.41516	ENSG00000233608	TWIST2
797.595	0.726338	0.41516	ENSG00000001631	KRIT1
344.36	0.917908	0.41516	ENSG00000197355	UAP1L1
1462.31	-0.968429	0.41516	ENSG00000269515	NA
262.82	-0.897169	0.415607	ENSG00000101057	MYBL2
652.229	0.797084	0.419588	ENSG00000101751	POLI
92.3975	-1.25055	0.431744	ENSG00000165475	CRYL1
86.1427	1.23849	0.431744	ENSG00000267163	NA
208.877	0.875518	0.442253	ENSG00000138738	PRDM5
478.733	0.716434	0.442253	ENSG00000119953	SMNDC1
236.872	-1.10088	0.442253	ENSG00000188486	H2AX
214.782	-0.892829	0.442253	ENSG00000162073	PAQR4
75.9135	-1.16385	0.442253	ENSG00000100299	ARSA
165.53	-0.910172	0.462025	ENSG00000185000	DGAT1
1275.36	0.767742	0.470181	ENSG00000170153	RNF150
13.2576	2.3325	0.470181	ENSG00000103316	CRYM
740.023	0.732667	0.470181	ENSG00000168813	ZNF507
84.6505	-1.24697	0.470181	ENSG00000161618	ALDH16A1
362.636	-1.11163	0.48078	ENSG00000005448	WDR54
1562.89	-1.01165	0.481919	ENSG00000171298	GAA
298.705	-1.06212	0.482822	ENSG00000102384	CENPI
223.287	0.841439	0.486437	ENSG00000268471	MIR4453HG
2039.09	0.779549	0.486437	ENSG00000145833	DDX46
258.642	-0.837763	0.492161	ENSG00000165675	ENOX2
475.268	0.818187	0.494561	ENSG00000099290	WASHC2A
161.064	0.86945	0.494561	ENSG00000168876	ANKRD49
253.036	0.910113	0.498407	ENSG00000119778	ATAD2B
1952.94	0.618184	0.499887	ENSG00000221978	CCNL2
33.7429	1.39956	0.499887	ENSG00000085465	OVGP1
901.418	-0.729387	0.499887	ENSG00000143537	ADAM15
9.74667	2.82112	0.499887	ENSG00000138798	EGF
142.007	-1.10085	0.499887	ENSG00000167700	MFSD3
10.8673	2.4922	0.499887	ENSG00000254618	NA
629.852	0.702518	0.499887	ENSG00000078237	TIGAR
487.648	-0.925868	0.499887	ENSG00000181523	SGSH
803.711	-0.705026	0.499887	ENSG00000141556	TBCD
590.339	-0.983057	0.499887	ENSG00000130522	JUND
258.292	-0.91812	0.499887	ENSG00000039650	PNKP
683.58	-0.884962	0.500684	ENSG00000197858	GPAA1
235.899	-0.969365	0.500684	ENSG00000160957	RECQL4
2392.26	-0.706554	0.500684	ENSG00000101224	CDC25B
383.086	0.733963	0.509553	ENSG00000143353	LYPLAL1
904.417	0.648742	0.509553	ENSG00000115307	AUP1
601.56	-0.810859	0.522053	ENSG00000104415	CCN4
181.296	0.849567	0.524397	ENSG00000105855	ITGB8
524.747	-0.665872	0.527176	ENSG00000116793	PHTF1
625.236	0.71233	0.527176	ENSG00000147650	LRP12
661.482	-0.876319	0.527176	ENSG00000136877	FPGS
42.7442	1.31133	0.527176	ENSG00000257878	NA
307.322	-0.952682	0.527176	ENSG00000007541	PIGQ
5424.19	0.609814	0.527176	ENSG00000131051	RBM39
118.572	-1.01164	0.527176	ENSG00000176472	ZNF575
419.4	-1.14845	0.532438	ENSG00000175602	CCDC85B
39.4665	1.2926	0.532981	ENSG00000272654	NA
416.467	-0.714609	0.532981	ENSG00000177646	ACAD9
377.925	0.74662	0.540865	ENSG00000116138	DNAJC16
29.8036	-1.6225	0.540865	ENSG00000132692	BCAN
1465.68	0.670511	0.540865	ENSG00000163029	SMC6
67.332	1.18142	0.540865	ENSG00000253744	NA
370.869	0.73426	0.540865	ENSG00000112874	NUDT12
650.777	-0.709255	0.540865	ENSG00000137038	DMAC1
69.6373	-1.6533	0.540865	ENSG00000204055	NA
235.487	0.749816	0.540865	ENSG00000138134	STAMBPL1
647.793	-1.13508	0.540865	ENSG00000236552	RPL13AP5
768.473	-0.751956	0.540865	ENSG00000141349	G6PC3
643.26	-0.979424	0.540865	ENSG00000130702	LAMA5
274.993	-0.966674	0.540865	ENSG00000070423	RNF126
45.9801	-1.31684	0.540865	ENSG00000269318	NA
22.9077	-1.74106	0.540865	ENSG00000213971	NA
444.006	-0.897097	0.540865	ENSG00000079462	PAFAH1B3
44.2051	-1.43445	0.543851	ENSG00000137310	TCF19
949.207	0.788455	0.544299	ENSG00000153993	SEMA3D
23917.7	0.614194	0.544299	ENSG00000106366	SERPINE1
457.597	0.761353	0.544299	ENSG00000106479	ZNF862
198.692	-0.826197	0.544299	ENSG00000175854	SWI5
58.5017	-1.25323	0.549248	ENSG00000267282	NA
2391.24	0.741609	0.552708	ENSG00000163320	CGGBP1
158.533	0.965694	0.552708	ENSG00000145287	PLAC8
822.537	0.635448	0.552708	ENSG00000164329	TENT2
704.114	0.790757	0.552708	ENSG00000217128	FNIP1
1092.67	0.683833	0.552708	ENSG00000083097	DOP1A
1302.86	0.749914	0.552708	ENSG00000147133	TAF1
2216.11	0.694955	0.552708	ENSG00000102385	DRP2
511.012	-0.656925	0.552708	ENSG00000171307	ZDHHC16
8.80796	2.6301	0.552708	ENSG00000213277	NA
16.5531	-2.02132	0.552708	ENSG00000174669	SLC29A2
1811.12	0.596992	0.552708	ENSG00000137845	ADAM10
1887.73	-0.652744	0.552708	ENSG00000177731	FLII
60.7577	1.09845	0.552708	ENSG00000185128	NA
54.0321	-1.16081	0.552708	ENSG00000184988	TMEM106A
437.904	-0.935718	0.552708	ENSG00000099624	ATP5F1D
33.4751	-1.62879	0.552708	ENSG00000152475	ZNF837
268.415	-0.779137	0.552708	ENSG00000198951	NAGA
361.184	-0.856934	0.552708	ENSG00000142156	COL6A1
280.422	-0.717149	0.556783	ENSG00000101353	MROH8
484.105	0.740555	0.570349	ENSG00000117569	PTBP2
937.703	0.629714	0.570349	ENSG00000136643	RPS6KC1
146.302	-0.889257	0.570349	ENSG00000163521	GLB1L
144.128	-0.886645	0.570349	ENSG00000126522	ASL
126.549	-1.00155	0.570349	ENSG00000253174	NA
315.224	0.695831	0.570349	ENSG00000150787	PTS
873.147	0.698982	0.570349	ENSG00000182985	CADM1
196.25	0.817908	0.570349	ENSG00000111052	LIN7A
85.5715	-1.0638	0.570349	ENSG00000167513	CDT1
52.6155	-1.21203	0.570349	ENSG00000264920	SP2-DT
76.4658	1.00863	0.570349	ENSG00000203896	LIME1
157.333	-0.928025	0.570349	ENSG00000008382	MPND
950.942	-0.744357	0.570349	ENSG00000104774	MAN2B1
217.327	-0.884748	0.570349	ENSG00000188368	PRR19
121.967	0.908607	0.570349	ENSG00000256294	ZNF225
114.628	-0.978196	0.570349	ENSG00000185339	TCN2
82.1393	-1.13898	0.570349	ENSG00000100092	SH3BP1
260.312	-0.8095	0.570349	ENSG00000142173	COL6A2
475.146	0.65898	0.57071	ENSG00000143643	TTC13
376.7	-0.745974	0.57071	ENSG00000107521	HPS1
95.309	-0.990616	0.57071	ENSG00000130270	ATP8B3
343.413	1.15037	0.57071	ENSG00000266976	LOC102724908
370.783	0.710442	0.57071	ENSG00000186019	ZNF225-AS1
1218.77	0.618384	0.576494	ENSG00000181061	HIGD1A
231.858	0.813413	0.576494	ENSG00000248187	LOC124900778
116.768	-0.99025	0.576952	ENSG00000260565	NA
65.2859	-1.11602	0.579361	ENSG00000174332	GLIS1
267.315	-1.12762	0.579361	ENSG00000178531	CTXN1
66.1758	-1.16339	0.587532	ENSG00000218175	NA
468.87	-1.04354	0.587532	ENSG00000184897	H1-10
247.595	-1.08503	0.587532	ENSG00000259952	NA
1342.75	0.582263	0.587532	ENSG00000087253	LPCAT2
3908.29	-0.871439	0.588081	ENSG00000011028	MRC2
1292.27	-0.935536	0.588081	ENSG00000125534	PPDPF
26.2198	1.43913	0.597091	ENSG00000147576	ADHFE1
1427.83	-0.727461	0.598727	ENSG00000136279	DBNL
25.3056	-1.80284	0.604219	ENSG00000229953	NA
1158.93	0.659601	0.604219	ENSG00000185420	SMYD3
53.9251	1.25456	0.604219	ENSG00000115657	ABCB6
366.917	0.699338	0.604219	ENSG00000168405	CMAHP
29.0777	-1.65253	0.604219	ENSG00000204228	HSD17B8
10.3957	2.26105	0.604219	ENSG00000234084	NA
436.285	0.65469	0.604219	ENSG00000131013	PPIL4
453.016	0.770962	0.604219	ENSG00000147041	SYTL5
62.0975	1.10568	0.604219	ENSG00000240291	NA
219.815	-1.05147	0.604219	ENSG00000189057	FAM111B
347.378	0.713643	0.604219	ENSG00000140474	ULK3
206.926	-0.855855	0.604219	ENSG00000108641	B9D1
125.472	-0.906336	0.604219	ENSG00000181513	ACBD4
125.694	0.975549	0.607388	ENSG00000170011	MYRIP
481.401	-0.801647	0.607388	ENSG00000101868	POLA1
532.734	-0.717951	0.607388	ENSG00000178802	MPI
308.691	0.80958	0.628887	ENSG00000123836	PFKFB2
223.401	-1.04449	0.628887	ENSG00000206417	NA
6106.49	0.72991	0.628887	ENSG00000072274	TFRC
44.142	-1.34163	0.628887	ENSG00000238336	NA
21.9378	-1.76543	0.628887	ENSG00000183048	SLC25A10
231.418	-0.919176	0.628887	ENSG00000105011	ASF1B
145.919	0.80172	0.629586	ENSG00000120458	MSANTD2
213.933	-0.965455	0.629586	ENSG00000267984	NA
510.732	0.737164	0.636117	ENSG00000158258	CLSTN2
861.021	0.577115	0.638886	ENSG00000126226	PCID2
452.516	-0.646277	0.64191	ENSG00000254726	MEX3A
191.657	1.04599	0.64191	ENSG00000166689	PLEKHA7
5426.79	0.563	0.645274	ENSG00000162734	PEA15
9.62368	2.26176	0.645274	ENSG00000227432	NA
325.415	-0.694022	0.645274	ENSG00000091127	PUS7
462.271	-0.875359	0.645274	ENSG00000224281	SLC25A5-AS1
510.247	1.11307	0.645274	ENSG00000132274	TRIM22
482.379	0.644954	0.645274	ENSG00000032219	ARID4A
79.7469	1.13371	0.647314	ENSG00000146094	DOK3
31.6757	-1.78057	0.647314	ENSG00000204187	NA
1394.24	-0.724142	0.647314	ENSG00000168056	LTBP3
190.596	-0.915379	0.647314	ENSG00000174516	PELI3
504.874	0.620477	0.647314	ENSG00000137817	PARP6
130.36	-0.845802	0.647314	ENSG00000168904	LRRC28
16.4925	1.71099	0.652297	ENSG00000271334	LINC02104
645.772	0.621564	0.653788	ENSG00000134255	CEPT1
248.885	0.680527	0.653788	ENSG00000132429	POPDC3
704.13	-0.648206	0.653788	ENSG00000104219	ZDHHC2
40.7911	1.28734	0.653788	ENSG00000258515	NA
482.362	0.657773	0.653788	ENSG00000248905	FMN1
33.5097	-1.35402	0.653788	ENSG00000176909	MAMSTR
1260.19	-0.572182	0.655526	ENSG00000124222	STX16
44.7583	1.28279	0.663942	ENSG00000152689	RASGRP3
31.7989	-1.42274	0.663942	ENSG00000268362	NA
110.176	-1.14278	0.66769	ENSG00000138030	KHK
366.256	-0.67661	0.66769	ENSG00000169814	BTD
252.307	-0.716711	0.66769	ENSG00000140854	KATNB1
2485.15	0.563757	0.671747	ENSG00000164211	STARD4
947.985	0.619084	0.671747	ENSG00000085788	DDHD2
1687.92	0.862558	0.671747	ENSG00000135048	CEMIP2
958.998	-0.615817	0.671747	ENSG00000177156	TALDO1
443.268	-0.691253	0.671747	ENSG00000014138	POLA2
188.473	-0.927817	0.671747	ENSG00000167969	ECI1
38.117	1.20343	0.671747	ENSG00000266402	SNHG25
1225.03	-0.888691	0.671747	ENSG00000105404	RABAC1
259.973	-0.998318	0.671747	ENSG00000170604	IRF2BP1
2196.92	-0.598239	0.685381	ENSG00000116584	ARHGEF2
1703.7	0.723827	0.685381	ENSG00000075391	RASAL2
72.9381	-1.02757	0.686888	ENSG00000273382	NA
1088.59	0.702661	0.686888	ENSG00000138356	AOX1
136.243	0.809333	0.686888	ENSG00000169087	HSPBAP1
89.2257	-0.918956	0.686888	ENSG00000197208	SLC22A4
14.3208	1.75424	0.686888	ENSG00000253955	LINC02995
217.616	-0.826941	0.686888	ENSG00000137103	TMEM8B
1083.37	-0.640994	0.686888	ENSG00000095564	BTAF1
300.748	-0.687082	0.686888	ENSG00000173486	FKBP2
267.916	-0.695603	0.686888	ENSG00000139192	TAPBPL
203.698	-0.67768	0.686888	ENSG00000257390	NA
7.32492	-3.41996	0.686888	ENSG00000227450	NA
193.922	-0.841116	0.686888	ENSG00000080839	RBL1
2335.85	-0.963368	0.686888	ENSG00000100979	PLTP
70.4047	0.908643	0.686888	ENSG00000186994	KANK3
39.3875	-1.35854	0.686888	ENSG00000269656	NOP53-AS1
88.0131	-0.868969	0.686888	ENSG00000131848	ZSCAN5A
337.45	-0.657455	0.689959	ENSG00000067365	METTL22
704.129	0.591855	0.689959	ENSG00000184939	ZFP90
223.842	0.705464	0.689959	ENSG00000223959	AFG3L1P
96.0928	0.825834	0.692475	ENSG00000228606	DCAF8-DT
47.3435	1.37145	0.69519	ENSG00000119283	TRIM67
3942.02	0.531312	0.700031	ENSG00000117335	CD46
371.409	0.639721	0.700031	ENSG00000143971	ETAA1
2070.04	0.79496	0.700031	ENSG00000112186	CAP2
511.072	0.656335	0.700031	ENSG00000146909	NOM1
3621.81	-0.702071	0.700031	ENSG00000160211	G6PD
1178.66	0.590852	0.700031	ENSG00000048392	RRM2B
972.293	0.8817	0.700031	ENSG00000148677	ANKRD1
267.156	0.65963	0.700031	ENSG00000155287	SLC25A28
83.5001	0.933833	0.700031	ENSG00000121690	DEPDC7
894.494	-0.608026	0.700031	ENSG00000162144	CYB561A3
1796.74	0.579806	0.700031	ENSG00000185246	PRPF39
34.6488	1.3815	0.700031	ENSG00000166922	SCG5
623.013	-0.903989	0.700031	ENSG00000215030	RPL13P12
1002.36	-0.604604	0.700031	ENSG00000159210	SNF8
532.376	-0.646396	0.700031	ENSG00000064490	RFXANK
1711.52	-0.60089	0.700031	ENSG00000178982	EIF3K
588.951	-0.735805	0.700031	ENSG00000100258	LMF2
983.311	0.561032	0.702366	ENSG00000116266	STXBP3
295.475	-0.669465	0.703983	ENSG00000124588	NQO2
657.904	0.616206	0.704739	ENSG00000115525	ST3GAL5
95.548	0.867618	0.704739	ENSG00000147996	ZNG1E
608.057	-0.85097	0.704739	ENSG00000167779	IGFBP6
393.456	-0.765828	0.709052	ENSG00000165912	PACSIN3
387.575	-0.628713	0.709052	ENSG00000142039	CCDC97
676.331	-0.728284	0.709086	ENSG00000115073	ACTR1B
483.955	-0.632921	0.709086	ENSG00000121691	CAT
397.296	0.660215	0.711526	ENSG00000171960	PPIH
97.9543	0.847559	0.711526	ENSG00000122481	RWDD3
967.814	-0.620211	0.712029	ENSG00000117448	AKR1A1
1011.1	0.720752	0.712029	ENSG00000162601	MYSM1
752.752	0.574519	0.712029	ENSG00000156171	DRAM2
60.1508	1.09158	0.712029	ENSG00000143387	CTSK
1258.05	0.553321	0.712029	ENSG00000134109	EDEM1
1745.42	0.643552	0.712029	ENSG00000163661	PTX3
32.1457	-1.3731	0.712029	ENSG00000063438	AHRR
1009.78	-0.773796	0.712029	ENSG00000112984	KIF20A
1384.46	-0.682344	0.712029	ENSG00000196923	PDLIM7
60.1539	-1.02236	0.712029	ENSG00000175611	ERCC6L2-AS1
70.1622	-1.00964	0.712029	ENSG00000160401	CFAP157
234.77	0.678335	0.712029	ENSG00000026103	FAS
1114.07	0.650718	0.712029	ENSG00000151553	FHIP2A
2035.82	0.557528	0.712029	ENSG00000166889	PATL1
851.632	-0.701362	0.712029	ENSG00000110717	NDUFS8
1341.77	0.701159	0.712029	ENSG00000214517	PPME1
637.673	0.601117	0.712029	ENSG00000135473	PAN2
639.388	-0.687594	0.712029	ENSG00000111602	TIMELESS
1465.04	-0.819646	0.712029	ENSG00000257453	NA
266.726	-0.937623	0.712029	ENSG00000139364	TMEM132B
73.3155	-0.920448	0.712029	ENSG00000225210	DUXAP9
13.9991	-1.91233	0.712029	ENSG00000185607	NA
57.8579	0.952538	0.712029	ENSG00000162004	CCDC78
100.911	-0.892087	0.712029	ENSG00000124074	ENKD1
1371.37	0.560391	0.712029	ENSG00000186594	MIR22HG
402.202	0.720803	0.712029	ENSG00000264112	NA
6885.97	-0.495509	0.712029	ENSG00000118705	RPN2
387.726	-0.762369	0.712029	ENSG00000130332	LSM7
270.35	-0.921416	0.712029	ENSG00000095066	HOOK2
99.4257	-0.86975	0.712029	ENSG00000185453	ZSWIM9
9.68849	2.29077	0.712029	ENSG00000232545	NA
61.9768	-0.951631	0.712029	ENSG00000182841	NA
33.775	1.15962	0.713913	ENSG00000248458	NA
411.686	0.805455	0.713913	ENSG00000257315	ZBED6
687.26	0.541072	0.713913	ENSG00000121022	COPS5
114.591	0.788873	0.713913	ENSG00000260349	NA
1411.51	0.661016	0.713913	ENSG00000177728	TMEM94
1036.22	0.537213	0.71799	ENSG00000143499	SMYD2
332.36	0.698124	0.720182	ENSG00000080546	SESN1
535.951	-0.720743	0.720182	ENSG00000198858	R3HDM4
2554.1	0.782592	0.720278	ENSG00000115419	GLS
27.1422	1.2745	0.720278	ENSG00000171509	RXFP1
36.9454	-1.29131	0.720278	ENSG00000271646	NA
770.994	0.746649	0.720278	ENSG00000113389	NPR3
180.394	-0.873019	0.720278	ENSG00000112667	DNPH1
2321.56	0.586912	0.720278	ENSG00000076685	NT5C2
305.577	-0.71773	0.720278	ENSG00000173465	ZNRD2
170.328	-0.89124	0.720278	ENSG00000227097	NA
572.484	-0.637404	0.720278	ENSG00000063322	MED29
1086.49	0.552265	0.729317	ENSG00000136631	VPS45
290.405	0.618667	0.732983	ENSG00000119965	C10orf88
20911.9	0.513874	0.732983	ENSG00000137801	THBS1
700.32	-0.912986	0.732983	ENSG00000090006	LTBP4
891.452	0.616882	0.733563	ENSG00000198862	LTN1
535.64	0.673808	0.739499	ENSG00000177853	ZNF518A
201.352	0.882744	0.744552	ENSG00000153253	SCN3A
484.275	0.615325	0.744552	ENSG00000145016	RUBCN
829.254	0.589093	0.744552	ENSG00000145348	TBCK
142.576	-0.791841	0.744552	ENSG00000154710	RABGEF1
668.012	-0.637271	0.744552	ENSG00000073009	NA
148.233	-0.809806	0.744552	ENSG00000104524	PYCR3
678.393	0.606079	0.744552	ENSG00000136048	DRAM1
55.996	-1.11276	0.744552	ENSG00000102879	CORO1A
1341.83	-0.85627	0.744552	ENSG00000161714	PLCD3
22.4067	1.4768	0.744552	ENSG00000267493	CIRBP-AS1
739.313	-0.629261	0.745909	ENSG00000263585	NA
810.809	0.617402	0.747939	ENSG00000177707	NECTIN3
1733.93	0.524883	0.748718	ENSG00000164930	FZD6
174.253	0.752605	0.748718	ENSG00000188522	FAM83G
199.603	0.679697	0.751229	ENSG00000203965	EFCAB7
3111.97	0.497478	0.751229	ENSG00000134243	SORT1
284.904	-0.776645	0.751229	ENSG00000081692	JMJD4
21.9458	-1.65002	0.751229	ENSG00000235605	RPS15P2
862.257	0.610625	0.751229	ENSG00000082258	CCNT2
1556.38	0.527452	0.751229	ENSG00000155755	TMEM237
607.872	0.706155	0.751229	ENSG00000144583	MARCHF4
9666.13	0.565869	0.751229	ENSG00000135919	SERPINE2
760.453	0.702446	0.751229	ENSG00000145390	USP53
718.278	0.752493	0.751229	ENSG00000164327	RICTOR
342.931	0.626994	0.751229	ENSG00000164331	ANKRA2
328.022	-0.639861	0.751229	ENSG00000049541	RFC2
7552.97	-0.82352	0.751229	ENSG00000182492	BGN
246.776	-0.788487	0.751229	ENSG00000186193	SAPCD2
133.39	0.764281	0.751229	ENSG00000167244	IGF2
1375.35	-0.682435	0.751229	ENSG00000084207	GSTP1
327.871	-0.588845	0.751229	ENSG00000123342	MMP19
352.584	0.896483	0.751229	ENSG00000067798	NAV3
204.492	-0.928209	0.751229	ENSG00000213442	RPL18AP3
106.876	0.841041	0.751229	ENSG00000133110	POSTN
424.061	0.636552	0.751229	ENSG00000126790	L3HYPDH
234.812	0.659264	0.751229	ENSG00000119698	PPP4R4
31.455	-1.23921	0.751229	ENSG00000251602	MTA1-DT
1540.39	0.592668	0.751229	ENSG00000069869	NEDD4
195.58	-0.895165	0.751229	ENSG00000103024	NME3
130.378	-1.1716	0.751229	ENSG00000108479	GALK1
315.633	-0.651574	0.751229	ENSG00000173894	CBX2
350.559	-0.698312	0.751229	ENSG00000130589	HELZ2
83.238	-1.2584	0.751229	ENSG00000269371	NA
522.498	-0.572543	0.751229	ENSG00000100023	PPIL2
2426.18	-0.92068	0.751229	ENSG00000218537	NA
862.328	-0.766026	0.752666	ENSG00000123989	CHPF
424.003	0.574515	0.752666	ENSG00000107077	KDM4C
1999.39	0.650824	0.763254	ENSG00000119280	C1orf198
54.113	1.03665	0.763254	ENSG00000109819	PPARGC1A
24.9683	1.28198	0.764898	ENSG00000106258	CYP3A5
799.416	0.556558	0.766301	ENSG00000132694	ARHGEF11
971.635	0.620785	0.766301	ENSG00000131080	EDA2R
1998.24	-0.631396	0.766301	ENSG00000167476	JSRP1
306.507	-0.637732	0.769453	ENSG00000096080	MRPS18A
68.5398	-0.963805	0.769453	ENSG00000100162	CENPM
479.703	-0.728705	0.770297	ENSG00000161513	FDXR
11.0139	-2.10748	0.77127	ENSG00000120500	ARR3
207.345	0.65787	0.772468	ENSG00000156869	FRRS1
557.022	-0.558768	0.773608	ENSG00000158793	NIT1
2297.57	0.656427	0.773608	ENSG00000112739	PRPF4B
577.069	-0.694662	0.773608	ENSG00000101940	WDR13
959.883	0.636017	0.773608	ENSG00000165699	TSC1
779.968	-0.827817	0.773608	ENSG00000272173	NA
457.769	-0.633832	0.773608	ENSG00000104889	RNASEH2A
489.573	0.564153	0.773608	ENSG00000196236	XPNPEP3
986.157	0.5481	0.777481	ENSG00000242125	SNHG3
23.9842	-1.38342	0.777481	ENSG00000177721	ANXA2R
70.4216	-0.961615	0.777481	ENSG00000226976	NA
1309.8	0.561575	0.777481	ENSG00000175600	SUGCT
293.821	0.668822	0.777481	ENSG00000002016	RAD52
422.507	0.592312	0.777481	ENSG00000132952	USPL1
2509.28	-0.494409	0.777481	ENSG00000182473	EXOC7
618.963	-0.749385	0.777481	ENSG00000126458	RRAS
67.1773	-0.876309	0.778494	ENSG00000148200	NR6A1
127.173	-0.990723	0.778494	ENSG00000128016	ZFP36
14.2593	-1.76679	0.780196	ENSG00000224871	NA
1687.17	-0.662046	0.780196	ENSG00000183010	PYCR1
8.30467	2.14653	0.781266	ENSG00000200127	NA
639.746	0.634582	0.782285	ENSG00000198919	DZIP3
13.5551	1.80572	0.782285	ENSG00000244558	NA
172.508	-0.885532	0.782843	ENSG00000272434	NA
575.325	-0.823676	0.782843	ENSG00000111678	C12orf57
8.61274	2.61073	0.790319	ENSG00000267683	NA
211.574	0.780432	0.791922	ENSG00000163867	ZMYM6
147.308	0.785515	0.791922	ENSG00000232149	FERP1
356.858	0.631654	0.791922	ENSG00000167107	ACSF2
2695.05	-0.733202	0.796155	ENSG00000083444	PLOD1
974.641	-0.656429	0.796155	ENSG00000117399	CDC20
907.634	0.555526	0.796155	ENSG00000145780	FEM1C
29.9301	-1.18816	0.796155	ENSG00000253731	PCDHGA6
84.9628	-0.947485	0.796155	ENSG00000254578	NA
35.1404	-1.21219	0.796155	ENSG00000166793	YPEL4
583.013	-0.607158	0.796155	ENSG00000149499	EML3
333.973	-0.572707	0.796155	ENSG00000182796	TMEM198B
91.7802	-0.792997	0.796155	ENSG00000125319	HROB
900.48	-0.640811	0.796155	ENSG00000157637	SLC38A10
1340.96	-0.612849	0.796155	ENSG00000177732	SOX12
221.145	0.815252	0.796155	ENSG00000141837	CACNA1A
1165.6	-0.618931	0.796155	ENSG00000183207	RUVBL2
210.258	-0.929641	0.796155	ENSG00000128311	TST
161.655	-0.795757	0.798884	ENSG00000127580	WDR24
17.0412	1.50097	0.798884	ENSG00000199053	MIR324
49.7719	-1.01629	0.799709	ENSG00000259431	THTPA
50.846	0.9402	0.799709	ENSG00000267904	NA
93.4686	-0.785755	0.799709	ENSG00000254901	BORCS8
4716.54	0.550256	0.800434	ENSG00000105976	MET
220.746	0.591929	0.800434	ENSG00000156170	NDUFAF6
528.621	-0.587843	0.800434	ENSG00000148341	SH3GLB2
1359.8	-0.573244	0.800434	ENSG00000172500	FIBP
218.523	-0.62456	0.800434	ENSG00000139998	RAB15
1247.92	-0.715582	0.800434	ENSG00000103266	STUB1
140.016	0.70295	0.800434	ENSG00000198185	ZNF334
376.344	0.671742	0.800434	ENSG00000105136	ZNF419
119.265	-0.726073	0.800618	ENSG00000180098	TRNAU1AP
241.646	0.614333	0.80149	ENSG00000214174	NA
219.726	-0.677045	0.802884	ENSG00000169258	GPRIN1
35.7851	-1.17596	0.802884	ENSG00000183260	ABHD16B
45.1738	0.996876	0.806021	ENSG00000154025	SLC5A10
707.013	0.534514	0.813006	ENSG00000236287	ZBED5
255.445	0.7292	0.813006	ENSG00000006432	MAP3K9
34.645	1.09708	0.813267	ENSG00000165995	CACNB2
136.538	-0.851305	0.81653	ENSG00000272405	NA
2521.03	0.51458	0.81653	ENSG00000169764	UGP2
268.002	0.611309	0.81653	ENSG00000164291	ARSK
666.702	-0.55372	0.81653	ENSG00000204351	SKIC2
466.225	-0.635313	0.81653	ENSG00000258388	PPT2-EGFL8
165.155	0.64773	0.81653	ENSG00000130023	ERMARD
38.9325	-1.16258	0.81653	ENSG00000235823	OLMALINC
73.9126	1.01888	0.81653	ENSG00000111012	CYP27B1
1501.81	-0.716778	0.81653	ENSG00000129038	LOXL1
308.069	-0.680013	0.81653	ENSG00000162032	SPSB3
421.007	-0.748532	0.81653	ENSG00000167965	MLST8
128.947	-0.779206	0.81653	ENSG00000064687	ABCA7
434.308	0.632101	0.816794	ENSG00000106617	PRKAG2
3812.66	0.482815	0.816794	ENSG00000129083	COPB1
295.152	-0.927398	0.816794	ENSG00000213445	SIPA1
176.147	-0.991514	0.816794	ENSG00000168140	VASN
1043.8	-0.513523	0.816794	ENSG00000242372	EIF6
15.8709	1.64931	0.816794	ENSG00000189001	SBSN
85.5786	-1.04415	0.819543	ENSG00000158792	SPATA2L
11492.8	0.686775	0.819701	ENSG00000127603	MACF1
10.2859	1.97599	0.819701	ENSG00000250116	RHOQ-AS1
305.865	-0.854267	0.819701	ENSG00000173272	MZT2A
653.718	-0.745041	0.819701	ENSG00000142327	RNPEPL1
143.86	-0.690615	0.819701	ENSG00000182165	TP53TG1
51.1628	-1.0042	0.819701	ENSG00000253133	NA
102.178	-0.754406	0.819701	ENSG00000247081	LOC105369147
267.244	0.775455	0.819701	ENSG00000165124	SVEP1
1037.07	-0.529338	0.819701	ENSG00000149182	ARFGAP2
596.985	-0.50626	0.819701	ENSG00000110583	NAA40
313.959	-0.659473	0.819701	ENSG00000173992	CCS
12.7883	1.7047	0.819701	ENSG00000255176	NA
39.586	0.991798	0.819701	ENSG00000197301	HMGA2-AS1
573.073	0.599063	0.819701	ENSG00000111554	MDM1
26.8831	-1.2436	0.819701	ENSG00000264107	NA
308.41	-0.851952	0.819701	ENSG00000105559	PLEKHA4
292.022	-0.809822	0.819701	ENSG00000261221	ZNF865
76.7351	-0.870953	0.819701	ENSG00000100027	YPEL1
28.977	1.21046	0.820982	ENSG00000248213	NA
375.274	0.560994	0.821011	ENSG00000162604	TM2D1
16.589	1.93399	0.821011	ENSG00000203691	NA
55.9495	-0.894969	0.821011	ENSG00000245261	NA
739.602	0.537851	0.821011	ENSG00000146416	AIG1
1099.81	-0.516645	0.821011	ENSG00000214655	ZSWIM8
406.259	0.612743	0.821011	ENSG00000047346	ATOSA
146.988	-0.768631	0.822387	ENSG00000197785	ATAD3A
103.302	0.70037	0.822387	ENSG00000243533	NA
1309.52	0.533203	0.822387	ENSG00000173905	GOLIM4
3489.49	0.529372	0.822387	ENSG00000198677	SKIC3
49.2614	1.27402	0.822387	ENSG00000145721	LIX1
873.228	0.504249	0.822387	ENSG00000197594	ENPP1
329.388	0.65411	0.822387	ENSG00000135541	AHI1
10.2461	-2.20479	0.822387	ENSG00000197558	SSPOP
15.8585	1.65756	0.822387	ENSG00000243433	NA
399.819	0.593966	0.822387	ENSG00000159167	STC1
512.683	-0.574528	0.822387	ENSG00000136807	CDK9
42.4644	0.983662	0.822387	ENSG00000234771	NA
151.38	-0.884165	0.822387	ENSG00000240342	RPS2P5
712.896	-0.598995	0.822387	ENSG00000140983	RHOT2
592.536	-0.503241	0.822387	ENSG00000168872	DDX19A
467.813	-0.627971	0.822387	ENSG00000060491	OGFR
488.404	-0.63253	0.822387	ENSG00000105486	LIG1
317.822	-0.644951	0.822387	ENSG00000173638	SLC19A1
717.14	0.529727	0.826081	ENSG00000117475	BLZF1
596.889	-0.616557	0.826081	ENSG00000073111	MCM2
23.7898	-1.44807	0.826081	ENSG00000249119	MTND6P4
581.762	-0.719203	0.826081	ENSG00000213722	DDAH2
239.104	-0.591302	0.826081	ENSG00000225470	JPX
146.819	-0.931553	0.826081	ENSG00000127220	ABHD8
778.038	0.489085	0.827485	ENSG00000263244	NA
17.0214	1.50964	0.828052	ENSG00000223812	NA
218.629	0.688668	0.828873	ENSG00000238133	MAP3K20-AS1
30.2061	1.15357	0.828873	ENSG00000196421	C20orf204
375.231	-0.88836	0.830328	ENSG00000198816	ZNF358
527.259	0.628207	0.832167	ENSG00000128915	ICE2
951.817	0.539628	0.832829	ENSG00000071794	HLTF
60.0176	0.836419	0.838191	ENSG00000135119	RNFT2
73.0808	-0.8117	0.838191	ENSG00000187624	LIAT1
3731.86	0.500885	0.841322	ENSG00000116016	EPAS1
2796.68	0.493339	0.844468	ENSG00000203879	GDI1
11.0578	-2.09644	0.846515	ENSG00000273389	NA
61.0901	-0.850799	0.846515	ENSG00000245213	GALNT7-DT
3110.9	-0.542712	0.847372	ENSG00000143545	RAB13
509.495	-0.697068	0.848803	ENSG00000139428	MMAB
566.202	-0.497226	0.849274	ENSG00000160049	DFFA
70.4691	1.08213	0.849274	ENSG00000226438	NA
718.919	0.581704	0.849274	ENSG00000118473	SGIP1
326.588	-0.542798	0.849274	ENSG00000115042	FAHD2A
983.175	0.473621	0.849274	ENSG00000144366	GULP1
211.879	0.684456	0.849274	ENSG00000138411	HECW2
286.583	0.647854	0.849274	ENSG00000162971	TYW5
1017.62	0.506048	0.849274	ENSG00000118263	KLF7
442.757	0.579518	0.849274	ENSG00000144589	STK11IP
149.401	-0.842038	0.849274	ENSG00000247596	TWF2
389.82	0.630918	0.849274	ENSG00000136603	SKIL
1321.97	0.541398	0.849274	ENSG00000151304	SRFBP1
370.292	-0.526423	0.849274	ENSG00000147471	PLPBP
471.762	0.568764	0.849274	ENSG00000221968	FADS3
35.8339	1.01186	0.849274	ENSG00000256967	NA
620.266	0.501339	0.849274	ENSG00000135148	TRAFD1
404.267	-0.541892	0.849274	ENSG00000134138	MEIS2
1127.84	0.497997	0.849274	ENSG00000103642	LACTB
134.54	-0.735997	0.849274	ENSG00000140406	TLNRD1
419.193	-0.631677	0.849274	ENSG00000131652	THOC6
202.397	-0.698275	0.849274	ENSG00000180035	ZNF48
45.3273	-1.03069	0.849274	ENSG00000260630	SNAI3-AS1
283.276	0.575892	0.849274	ENSG00000126562	WNK4
934.144	-0.58469	0.849274	ENSG00000125841	NRSN2
2320.1	0.450548	0.849274	ENSG00000101158	NELFCD
1479.28	-0.695009	0.849274	ENSG00000141959	PFKL
925.239	0.523852	0.850532	ENSG00000133065	SLC41A1
10.0654	1.78466	0.850532	ENSG00000265451	NA
203.974	0.616432	0.850532	ENSG00000125962	ARMCX5
1448.57	0.512668	0.850532	ENSG00000137501	SYTL2
413.316	0.581433	0.850532	ENSG00000187531	SIRT7
463.28	-0.717528	0.850532	ENSG00000130005	GAMT
3360.71	-0.519294	0.851665	ENSG00000188229	TUBB4B
5093.56	-0.713169	0.851665	ENSG00000177600	RPLP2
218.298	-0.669316	0.851665	ENSG00000174165	ZDHHC24
65.8619	-0.892873	0.851665	ENSG00000182310	SPACA6
23.2541	1.26929	0.851685	ENSG00000261379	NA
297.244	0.600123	0.851685	ENSG00000250697	NA
777.605	0.538834	0.851716	ENSG00000023041	ZDHHC6
1158.89	0.581507	0.852558	ENSG00000171988	JMJD1C
695.544	-0.489208	0.855727	ENSG00000140400	MAN2C1
4364.89	-0.696827	0.855727	ENSG00000233927	RPS28
1016.78	-0.642208	0.855727	ENSG00000108106	UBE2S
1935.69	0.526468	0.857812	ENSG00000163527	STT3B
107.73	-0.763177	0.857812	ENSG00000163288	GABRB1
656.854	-0.870795	0.857812	ENSG00000072310	SREBF1
157.86	-0.709734	0.858257	ENSG00000115163	CENPA
46.8583	1.17584	0.858257	ENSG00000155846	PPARGC1B
7751.88	0.493216	0.858257	ENSG00000168615	ADAM9
1011.22	0.485054	0.858257	ENSG00000138138	ATAD1
908.547	0.51323	0.858257	ENSG00000074590	NUAK1
358.358	-0.720999	0.858257	ENSG00000176692	FOXC2
456.776	0.573434	0.858257	ENSG00000089048	ESF1
80.1426	-0.805624	0.858257	ENSG00000160298	C21orf58
630.437	-0.481016	0.858695	ENSG00000227057	WDR46
453.871	-0.648682	0.860561	ENSG00000079616	KIF22
21.0605	-1.33562	0.861201	ENSG00000235173	HGH1
1321.3	0.532118	0.861201	ENSG00000138593	SECISBP2L
377.01	-0.541037	0.861201	ENSG00000179409	GEMIN4
920.213	0.483547	0.861826	ENSG00000196950	SLC39A10
80.2471	-0.816137	0.861826	ENSG00000183397	TEKTIP1
49.18	-0.944739	0.862805	ENSG00000180998	GPR137C
82.9947	-0.864087	0.870857	ENSG00000142684	ZNF593
662.864	0.657648	0.870857	ENSG00000179456	ZBTB18
6.41365	-2.58943	0.870857	ENSG00000178623	GPR35
8813.33	0.545145	0.870857	ENSG00000170017	ALCAM
14.0499	-1.59432	0.870857	ENSG00000253445	NA
667.94	0.618082	0.870857	ENSG00000146281	PM20D2
202.856	0.605654	0.870857	ENSG00000123545	NDUFAF4
1293.48	0.479437	0.870857	ENSG00000152894	PTPRK
579.601	0.661067	0.870857	ENSG00000146411	SLC2A12
117.938	-0.997475	0.870857	ENSG00000177706	FAM20C
621.773	0.525522	0.870857	ENSG00000110429	FBXO3
77.0064	-0.80531	0.870857	ENSG00000214756	CSKMT
1508	0.590343	0.870857	ENSG00000110888	CAPRIN2
33.3769	-1.07408	0.870857	ENSG00000259460	NA
146.539	-0.713489	0.870857	ENSG00000263975	NA
3329.26	-0.675912	0.870857	ENSG00000115268	RPS15
8.6089	1.88082	0.870857	ENSG00000269289	LOC100505851
18.2269	-1.44594	0.870857	ENSG00000179168	GGN
620.118	0.584719	0.870857	ENSG00000100292	HMOX1
918.545	0.559059	0.874341	ENSG00000166012	TAF1D
92.5007	0.73716	0.876209	ENSG00000251281	NA
132.188	-0.686816	0.876209	ENSG00000247828	TMEM161B-DT
1362.58	0.49148	0.876209	ENSG00000148842	CNNM2
3389.74	0.503018	0.876209	ENSG00000185088	RPS27L
39.6639	-1.03787	0.876209	ENSG00000188825	LINC00910
57.0267	1.08708	0.876276	ENSG00000180875	GREM2
6685.92	0.502049	0.876276	ENSG00000115380	EFEMP1
154.702	-0.73542	0.876276	ENSG00000152253	SPC25
307.679	0.544502	0.876276	ENSG00000244694	PTCHD4
448.303	0.5743	0.876276	ENSG00000118523	CCN2
614.784	0.524067	0.876276	ENSG00000272047	GTF2H5
212.594	0.608767	0.876276	ENSG00000181433	SAGE1
265.416	0.617786	0.876276	ENSG00000139974	SLC38A6
20.4654	1.26256	0.876276	ENSG00000259146	NA
151.981	0.628163	0.876276	ENSG00000172123	SLFN12
24.9069	1.25312	0.876276	ENSG00000136457	CHAD
291.751	-0.556223	0.879772	ENSG00000168792	ABHD15
432.258	0.583958	0.880569	ENSG00000115541	HSPE1
11.7152	1.62513	0.881049	ENSG00000261533	NA
1345.3	0.473136	0.881049	ENSG00000151923	TIAL1
818.743	0.541624	0.881049	ENSG00000110330	BIRC2
299.185	-0.60073	0.881049	ENSG00000105287	PRKD2
1980.42	-0.456364	0.881154	ENSG00000237125	HAND2-AS1
97.3745	-0.951844	0.881154	ENSG00000254756	NA
326.063	-0.546164	0.881154	ENSG00000123415	SMUG1
57.0108	-1.08083	0.881154	ENSG00000099953	MMP11
309.498	-0.750923	0.881154	ENSG00000182871	COL18A1
20.236	-1.32587	0.88135	ENSG00000267751	BSG-AS1
1098.22	0.490958	0.882098	ENSG00000011275	RNF216
298.419	0.53453	0.883071	ENSG00000260804	LINC01963
115.235	-0.720181	0.883071	ENSG00000076662	ICAM3
1912.02	-0.674015	0.88341	ENSG00000136295	TTYH3
168.594	-0.737024	0.88341	ENSG00000093009	CDC45
399.784	-0.726248	0.884442	ENSG00000143476	DTL
1114.79	-0.636169	0.887426	ENSG00000104738	MCM4
21.007	-1.31853	0.887951	ENSG00000117676	RPS6KA1
1741.55	0.49192	0.890217	ENSG00000172667	ZMAT3
247.471	0.561515	0.890217	ENSG00000152784	PRDM8
393.206	-0.574953	0.890217	ENSG00000109089	CDR2L
157.122	-0.652746	0.890217	ENSG00000125967	NECAB3
109.976	-0.733852	0.891344	ENSG00000148291	SURF2
464.345	-0.552233	0.891344	ENSG00000073060	SCARB1
1538.82	0.497614	0.892828	ENSG00000166900	STX3
303.376	0.514107	0.892828	ENSG00000151366	NDUFC2
942.348	0.518616	0.892828	ENSG00000139329	LUM
2331.65	-0.544463	0.892828	ENSG00000176619	LMNB2
429.486	-0.613284	0.893995	ENSG00000110046	ATG2A
653.731	-0.537618	0.893995	ENSG00000125968	ID1
32.6724	-1.10185	0.895094	ENSG00000001630	CYP51A1
132.111	0.638509	0.895136	ENSG00000237836	NA
8176.41	-0.464208	0.89548	ENSG00000179222	MAGED1
248.572	0.610705	0.89548	ENSG00000245680	ZNF585B
592.127	-0.547749	0.89548	ENSG00000099949	LZTR1
143.537	0.622559	0.896556	ENSG00000224818	NA
3327.58	0.691916	0.897099	ENSG00000147224	PRPS1
93.3926	0.704323	0.897623	ENSG00000187961	KLHL17
360.353	-0.673266	0.897623	ENSG00000107404	DVL1
1037.12	0.571218	0.897623	ENSG00000131791	PRKAB2
48.7819	-0.856028	0.897623	ENSG00000143416	SELENBP1
1247.64	0.452334	0.897623	ENSG00000132716	DCAF8
87.4335	-0.699798	0.897623	ENSG00000228106	NA
231.702	-0.64207	0.897623	ENSG00000162910	MRPL55
1360.71	-0.504225	0.897623	ENSG00000084774	CAD
239.992	0.580638	0.897623	ENSG00000115977	AAK1
183.539	-0.622568	0.897623	ENSG00000229689	NA
35.7572	-1.10799	0.897623	ENSG00000236431	NA
7765.64	0.439962	0.897623	ENSG00000115524	SF3B1
733.124	0.488965	0.897623	ENSG00000119013	NDUFB3
291.441	-0.524765	0.897623	ENSG00000134072	CAMK1
23.6581	-1.2305	0.897623	ENSG00000224728	NA
659.69	0.560132	0.897623	ENSG00000164080	RAD54L2
2743.41	0.740679	0.897623	ENSG00000175455	CCDC14
125.171	0.680354	0.897623	ENSG00000250910	MAP9-AS1
103.15	-0.795648	0.897623	ENSG00000109674	NEIL3
6.43206	-2.57055	0.897623	ENSG00000232648	NA
488.767	0.632256	0.897623	ENSG00000175471	MCTP1
145.66	0.629503	0.897623	ENSG00000129595	EPB41L4A
35.9296	-0.977947	0.897623	ENSG00000197536	NA
1925.93	-0.485371	0.897623	ENSG00000177733	HNRNPA0
1821.62	0.531661	0.897623	ENSG00000070882	OSBPL3
106.872	-0.733533	0.897623	ENSG00000232559	NA
225.951	-0.664042	0.897623	ENSG00000176410	DNAJC30
112	-0.883746	0.897623	ENSG00000106123	EPHB6
109.179	0.685729	0.897623	ENSG00000273419	NA
1403.84	-0.675737	0.897623	ENSG00000169100	SLC25A6
24.4001	-1.30022	0.897623	ENSG00000241769	EOLA1-DT
2148.26	-0.534948	0.897623	ENSG00000184216	IRAK1
267.784	-0.573216	0.897623	ENSG00000264578	NA
1145.15	0.541367	0.897623	ENSG00000129292	PHF20L1
41.2693	-1.00723	0.897623	ENSG00000265393	NA
1071.22	-0.56806	0.897623	ENSG00000099219	ERMP1
9382.54	0.435269	0.897623	ENSG00000135046	ANXA1
180.797	0.612292	0.897623	ENSG00000158079	PTPDC1
697.574	0.47691	0.897623	ENSG00000196072	BLOC1S2
5.64779	2.58885	0.897623	ENSG00000270903	HNRNPA3P9
234.665	0.702264	0.897623	ENSG00000149380	P4HA3
20.1658	-1.32607	0.897623	ENSG00000154146	NRGN
99.4837	0.862141	0.897623	ENSG00000111110	PPM1H
445.682	0.544041	0.897623	ENSG00000033030	ZCCHC8
912.643	0.490865	0.897623	ENSG00000188342	GTF2F2
115.578	-3.30261	0.897623	ENSG00000170345	FOS
85.2727	-0.728106	0.897623	ENSG00000140025	EFCAB11
42.0536	0.932257	0.897623	ENSG00000271417	NA
698.932	-0.566871	0.897623	ENSG00000182979	MTA1
16444.3	0.442757	0.897623	ENSG00000166147	FBN1
559.539	-0.809007	0.897623	ENSG00000103152	MPG
26.3704	-1.32906	0.897623	ENSG00000159761	C16orf86
869.331	-0.499321	0.897623	ENSG00000140829	DHX38
27.8576	1.06451	0.897623	ENSG00000185245	GP1BA
676.944	-0.555048	0.897623	ENSG00000108528	SLC25A11
2962.17	-0.505419	0.897623	ENSG00000132522	GPS2
359.355	-0.594442	0.897623	ENSG00000178999	AURKB
268.041	-0.674554	0.897623	ENSG00000141295	SCRN2
173.934	-0.76018	0.897623	ENSG00000267280	TBX2-AS1
753.643	-0.602318	0.897623	ENSG00000179604	CDC42EP4
261.381	-0.628828	0.897623	ENSG00000175866	BAIAP2
11.1593	1.65577	0.897623	ENSG00000267800	NA
333.643	-0.527295	0.897623	ENSG00000180011	PTGR3
143.971	-0.757146	0.897623	ENSG00000267125	NA
150.502	-0.643939	0.897623	ENSG00000267106	ZNF561-AS1
108.288	-0.84466	0.897623	ENSG00000267105	NA
151.339	-0.732458	0.897623	ENSG00000267062	NA
53.3356	0.867305	0.897623	ENSG00000186026	ZNF284
40.5695	0.905485	0.897623	ENSG00000182324	KCNJ14
846.527	-0.502586	0.897623	ENSG00000213024	NUP62
64.7885	-0.80678	0.897623	ENSG00000100084	HIRA
99.0749	-0.696324	0.897623	ENSG00000100209	HSCB
15.0784	1.36273	0.897623	ENSG00000235878	NA
181.714	0.647783	0.899519	ENSG00000165359	INTS6L
618.387	-0.543015	0.899519	ENSG00000067829	IDH3G
116.059	-0.631832	0.899519	ENSG00000135482	ZC3H10
2376.71	-0.597416	0.899519	ENSG00000267328	NA
4133.64	-0.619332	0.901168	ENSG00000111057	KRT18
120.297	0.6614	0.901168	ENSG00000174111	NA
200.418	0.653412	0.901168	ENSG00000154721	JAM2
1164.2	0.467954	0.905983	ENSG00000184863	RBM33
788.555	0.497337	0.905983	ENSG00000148925	BTBD10
11.022	1.62344	0.905983	ENSG00000196559	NA
618.464	-0.522779	0.908399	ENSG00000127125	PPCS
3293.31	-0.700669	0.908399	ENSG00000169710	FASN
97.2204	0.742103	0.910215	ENSG00000229729	NA
53.7042	-0.835582	0.910215	ENSG00000205323	SARNP
86.2059	-0.744806	0.910215	ENSG00000205593	DENND6B
211.629	-0.62411	0.911549	ENSG00000130158	DOCK6
71.424	-0.756656	0.912316	ENSG00000187123	LYPD6
314.244	-0.562338	0.912316	ENSG00000170271	FAXDC2
13.6821	-1.56344	0.912316	ENSG00000225684	FAM225B
17.8518	-1.37728	0.912316	ENSG00000255121	NA
86.5827	-0.84791	0.912316	ENSG00000061656	SPAG4
785.919	-0.68186	0.912316	ENSG00000175221	MED16
22750.5	-0.659735	0.913273	ENSG00000107562	CXCL12
57.8676	-0.809046	0.913565	ENSG00000198680	TUSC1
690.018	-0.514903	0.913565	ENSG00000101052	IFT52
484.639	-0.627737	0.915854	ENSG00000197982	C1orf122
985.743	-0.641802	0.915854	ENSG00000135940	COX5B
262.712	0.559026	0.915854	ENSG00000169019	COMMD8
23.825	-1.43023	0.915854	ENSG00000167799	NUDT8
219.965	-0.689397	0.915854	ENSG00000183208	GDPGP1
4003.33	-0.453694	0.915854	ENSG00000197879	MYO1C
71.9773	0.840888	0.915854	ENSG00000239382	ALKBH6
52.4097	0.992698	0.915854	ENSG00000197714	ZNF460
202.317	-0.645914	0.918919	ENSG00000117305	HMGCL
1147.75	-0.727813	0.919071	ENSG00000149823	VPS51
41.9785	0.867985	0.919121	ENSG00000261355	NA
284.733	-0.562041	0.923081	ENSG00000011478	QPCTL
509.223	-0.549014	0.923947	ENSG00000167535	CACNB3
582.123	0.487496	0.923947	ENSG00000120798	NR2C1
1202.44	-0.677443	0.923947	ENSG00000064932	SBNO2
343.102	-0.589579	0.924904	ENSG00000105258	POLR2I
268.588	-0.668719	0.924987	ENSG00000127666	TICAM1
282.656	-0.575342	0.927933	ENSG00000115318	LOXL3
3862.65	0.46938	0.927933	ENSG00000115963	RND3
6.18165	-2.53116	0.927933	ENSG00000270557	NA
32.0675	1.00828	0.927933	ENSG00000270157	NA
6.6317	2.10138	0.927933	ENSG00000272518	NA
395.721	-0.722657	0.927933	ENSG00000213694	S1PR3
290.164	0.637433	0.927933	ENSG00000256040	PAPPA-AS1
940.572	-0.540805	0.927933	ENSG00000167123	CERCAM
28.4158	1.02924	0.927933	ENSG00000182632	NA
114.611	0.635745	0.927933	ENSG00000255139	NA
487.906	-0.508456	0.927933	ENSG00000186815	TPCN1
16.1552	-1.43271	0.927933	ENSG00000248508	SRP14-DT
321.992	0.614702	0.927933	ENSG00000159433	STARD9
283.086	-0.582356	0.927933	ENSG00000232907	DLGAP4-AS1
40.1604	-1.28013	0.927933	ENSG00000130303	BST2
2186.24	-0.562173	0.927933	ENSG00000104805	NUCB1
153.918	-0.684586	0.927933	ENSG00000184436	THAP7
115.221	-0.814916	0.927933	ENSG00000161179	YDJC
1090.82	-0.450976	0.927933	ENSG00000184787	UBE2G2
11.9211	1.57007	0.929039	ENSG00000242798	NA
681.296	0.649275	0.929039	ENSG00000165288	BRWD3
1180.52	-0.541716	0.929039	ENSG00000111206	FOXM1
75.8292	-0.782028	0.929039	ENSG00000175643	RMI2
381.105	-0.592641	0.929399	ENSG00000163702	IL17RC
392.005	-0.715025	0.929399	ENSG00000167508	MVD
40.9223	-1.15071	0.929399	ENSG00000266036	NA
784.598	0.458474	0.931434	ENSG00000121940	CLCC1
185.555	0.553018	0.931434	ENSG00000227741	LOC729867
945.854	0.435918	0.931434	ENSG00000115970	THADA
1406.85	0.561385	0.931434	ENSG00000135931	ARMC9
384.817	0.519993	0.931434	ENSG00000114796	KLHL24
648.292	-0.54239	0.931434	ENSG00000013810	TACC3
230.73	0.525501	0.931434	ENSG00000248049	UBA6-DT
322.544	0.682945	0.931434	ENSG00000177034	MTX3
19.9841	-1.33783	0.931434	ENSG00000249996	NA
1532.51	0.585229	0.931434	ENSG00000122641	INHBA
1089.18	-0.712087	0.931434	ENSG00000224729	PCOLCE-AS1
794.327	0.487299	0.931434	ENSG00000154188	ANGPT1
537.828	-0.497949	0.931434	ENSG00000104522	GFUS
56.1923	0.80415	0.931434	ENSG00000204790	LOC728877
49.7722	0.918415	0.931434	ENSG00000224945	NA
22.2405	1.15924	0.931434	ENSG00000216937	CCDC7
141.908	0.64236	0.931434	ENSG00000203805	PLPP4
7.7284	-2.09612	0.931434	ENSG00000229081	NA
43.9713	0.894052	0.931434	ENSG00000257027	NA
777.832	0.611221	0.931434	ENSG00000186908	ZDHHC17
497.722	0.461624	0.931434	ENSG00000102805	CLN5
12.7292	1.52688	0.931434	ENSG00000261599	HERC2P8
234.747	-0.612385	0.931434	ENSG00000266962	HSD17B1-AS1
814.991	-0.440033	0.931434	ENSG00000230532	NA
190.017	-0.684563	0.931434	ENSG00000141577	CEP131
1552.96	0.538767	0.931434	ENSG00000134030	CTIF
483.371	-0.625163	0.931434	ENSG00000167815	PRDX2
220.986	-0.602696	0.931434	ENSG00000105607	GCDH
279.701	-0.741391	0.931434	ENSG00000160113	NR2F6
264.604	-0.516038	0.931434	ENSG00000184162	NR2C2AP
18.2981	-1.43947	0.931434	ENSG00000128011	LRFN1
1163.51	-0.465678	0.931434	ENSG00000100196	KDELR3
161.742	-0.693797	0.931434	ENSG00000230212	CBR1-AS1
8.05083	-2.1275	0.931434	ENSG00000235890	TSPEAR-AS1
36.4177	1.23668	0.933131	ENSG00000172349	IL16
1305.67	-0.508133	0.93324	ENSG00000000971	CFH
1868.38	0.536938	0.93324	ENSG00000138246	DNAJC13
451.289	0.510599	0.93324	ENSG00000112282	MED23
657.917	-0.452312	0.93324	ENSG00000120053	GOT1
1162.78	-0.573724	0.93324	ENSG00000162191	UBXN1
3802.68	0.492972	0.93324	ENSG00000253352	TUG1
147.808	-0.594389	0.934612	ENSG00000224870	MRPL20-AS1
1293.57	-0.670854	0.934612	ENSG00000049239	H6PD
161.008	0.651611	0.934612	ENSG00000213047	DENND1B
314.867	-0.616533	0.934612	ENSG00000163795	ZNF513
1730.14	0.456401	0.934612	ENSG00000115504	EHBP1
872.84	0.515779	0.934612	ENSG00000115183	TANC1
363.841	0.553017	0.934612	ENSG00000052795	FNIP2
204.591	-0.60392	0.934612	ENSG00000172426	RSPH9
14859.6	0.414045	0.934612	ENSG00000128595	CALU
505.775	0.503706	0.934612	ENSG00000005889	ZFX
61.8206	0.754896	0.934612	ENSG00000238123	NA
109.4	-0.912441	0.934612	ENSG00000171320	ESCO2
620.322	-0.661325	0.934612	ENSG00000159069	FBXW5
30.5697	1.0155	0.934612	ENSG00000213931	HBE1
460.471	-0.475769	0.934612	ENSG00000254662	NA
10698.4	0.490933	0.934612	ENSG00000050405	LIMA1
54.8262	0.819349	0.934612	ENSG00000232888	RPS11P5
166.41	-0.614496	0.934612	ENSG00000166813	KIF7
408.755	-0.609364	0.934612	ENSG00000183751	TBL3
448.603	-0.539492	0.934612	ENSG00000169189	NSMCE1
359.167	-0.564584	0.934612	ENSG00000169957	ZNF768
4209.42	-0.635998	0.934612	ENSG00000131747	TOP2A
105.818	-0.650738	0.934612	ENSG00000267080	ASB16-AS1
14.2668	-1.75437	0.934612	ENSG00000266970	SOCS3-DT
15.6409	1.35244	0.934612	ENSG00000229848	NA
526.696	-0.618155	0.934612	ENSG00000185504	FAAP100
114.953	-0.619785	0.934612	ENSG00000101417	PXMP4
308.465	-0.610328	0.934612	ENSG00000167670	CHAF1A
48.8653	-0.846688	0.934612	ENSG00000225335	NA
119.158	-0.644829	0.934612	ENSG00000185808	PIGP
756.057	0.506732	0.934612	ENSG00000185658	BRWD1
8.78411	1.79987	0.935319	ENSG00000166800	LDHAL6A
69.7979	-1.06638	0.936348	ENSG00000243449	C4orf48
84.0127	-0.68763	0.936348	ENSG00000259327	NA
1464.86	-0.454978	0.936348	ENSG00000186919	ZACN
409.657	0.482501	0.936348	ENSG00000186814	ZSCAN30
782.106	0.581295	0.938659	ENSG00000149311	ATM
419.058	-0.67121	0.940613	ENSG00000130429	ARPC1B
640.068	-0.677782	0.940613	ENSG00000002330	BAD
378.203	0.487461	0.940668	ENSG00000138311	ZNF365
8.49441	-2.18059	0.940668	ENSG00000171631	P2RY6
52.812	0.776093	0.941295	ENSG00000215788	TNFRSF25
141.289	-0.751631	0.941295	ENSG00000085840	ORC1
7.70674	1.82665	0.941295	ENSG00000154358	OBSCN
6817.33	0.476159	0.941295	ENSG00000150938	CRIM1
14.9604	-1.42189	0.941295	ENSG00000175084	DES
104.029	0.664372	0.941295	ENSG00000168918	INPP5D
107.003	-0.724561	0.941295	ENSG00000241313	WWTR1-AS1
942.685	-0.468695	0.941295	ENSG00000090316	MAEA
304.872	-0.499032	0.941295	ENSG00000087008	ACOX3
14.7511	1.42088	0.941295	ENSG00000248256	OCIAD1-AS1
39.4702	0.915368	0.941295	ENSG00000271828	NA
2203.06	0.420106	0.941295	ENSG00000085231	AK6
112.107	-0.703686	0.941295	ENSG00000233913	RPL10P9
665.259	0.511039	0.941295	ENSG00000165671	NSD1
13.5022	-1.50662	0.941295	ENSG00000220583	NA
659.499	0.477442	0.941295	ENSG00000137161	CNPY3
1564.06	-0.493564	0.941295	ENSG00000112118	MCM3
2008.76	0.400109	0.941295	ENSG00000111817	DSE
1354.29	-0.554405	0.941295	ENSG00000164880	INTS1
733.37	-0.528316	0.941295	ENSG00000221838	AP4M1
493.806	0.4738	0.941295	ENSG00000065923	SLC9A7
847.936	-0.465256	0.941295	ENSG00000184634	MED12
146.795	-0.629212	0.941295	ENSG00000119138	KLF9
463.838	-0.523589	0.941295	ENSG00000148297	MED22
69.8363	-0.861284	0.941295	ENSG00000231864	NA
69.574	-0.725112	0.941295	ENSG00000224195	NA
95.6282	-0.821275	0.941295	ENSG00000107872	FBXL15
18.7669	1.20059	0.941295	ENSG00000271670	NA
234.209	-0.652708	0.941295	ENSG00000177030	DEAF1
146.086	-0.794293	0.941295	ENSG00000255108	NA
254.356	0.702271	0.941295	ENSG00000188211	NCR3LG1
565.114	0.547034	0.941295	ENSG00000110756	HPS5
9.67019	-1.87041	0.941295	ENSG00000148935	GAS2
199.906	-0.847708	0.941295	ENSG00000211450	SELENOH
138.83	-0.654342	0.941295	ENSG00000134780	DAGLA
773.79	-0.517354	0.941295	ENSG00000168496	FEN1
92.8156	-0.809751	0.941295	ENSG00000174276	ZNHIT2
581.056	-0.492528	0.941295	ENSG00000172732	MUS81
57.3515	0.809068	0.941295	ENSG00000254433	NA
109.314	-0.673927	0.941295	ENSG00000245385	NA
482.841	0.464271	0.941295	ENSG00000111790	FGFR1OP2
101.228	-0.635742	0.941295	ENSG00000235884	NA
77.1015	-0.698962	0.941295	ENSG00000135124	P2RX4
57.1351	-0.80599	0.941295	ENSG00000258457	NA
66.3535	0.732301	0.941295	ENSG00000140398	NEIL1
161.479	0.563599	0.941295	ENSG00000259661	NA
227.811	-0.631114	0.941295	ENSG00000198736	MSRB1
14593.7	-0.627813	0.941295	ENSG00000140988	RPS2
218.991	-0.586862	0.941295	ENSG00000162063	CCNF
643.524	-0.441442	0.941295	ENSG00000103319	EEF2K
504.842	-0.469951	0.941295	ENSG00000072134	EPN2
840.509	-0.639283	0.941295	ENSG00000141552	ANAPC11
289.216	0.486263	0.941295	ENSG00000186812	ZNF397
2000.95	0.649087	0.941295	ENSG00000152223	EPG5
234.707	0.52344	0.941295	ENSG00000267112	NA
121.982	-0.679152	0.941295	ENSG00000132825	PPP1R3D
97.254	-0.734656	0.941295	ENSG00000267436	NA
4024.21	-0.573336	0.941295	ENSG00000130255	RPL36
579.35	-1.61992	0.941295	ENSG00000267598	NA
45.0605	0.819077	0.941295	ENSG00000268087	NA
378.866	-0.626257	0.941295	ENSG00000105419	MEIS3
13.2414	-1.49852	0.941295	ENSG00000167646	DNAAF3
739.203	-0.514534	0.941295	ENSG00000183864	TOB2
11.7981	1.6723	0.941295	ENSG00000205560	CPT1B
10.3198	1.59876	0.941295	ENSG00000100288	CHKB
776.938	-0.477153	0.944428	ENSG00000163382	NAXE
23.1959	1.11575	0.944428	ENSG00000224468	LAMC1-AS1
177.987	-0.727415	0.944428	ENSG00000125611	CHCHD5
2039.88	0.508794	0.944428	ENSG00000091436	MAP3K20
21.8674	1.20313	0.944428	ENSG00000177483	RBM44
424.917	-0.529558	0.944428	ENSG00000171135	JAGN1
76.2114	-0.758826	0.944428	ENSG00000187091	PLCD1
1166.24	-0.454763	0.944428	ENSG00000004534	RBM6
4153.27	-0.713609	0.944428	ENSG00000137309	HMGA1
167.128	0.641242	0.944428	ENSG00000225791	TRAM2-AS1
450.371	0.500928	0.944428	ENSG00000135521	LTV1
2292.89	-0.744032	0.944428	ENSG00000075618	FSCN1
377.846	-0.586275	0.944428	ENSG00000243279	PRAF2
478.34	-0.464067	0.944428	ENSG00000169188	APEX2
141.217	-0.629714	0.944428	ENSG00000178896	EXOSC4
1124.47	0.577832	0.944428	ENSG00000182752	PAPPA
23.1016	1.11555	0.944428	ENSG00000224020	MIR181A2HG
442.352	0.455834	0.944428	ENSG00000136935	GOLGA1
12.719	1.41604	0.944428	ENSG00000257494	NA
612.858	0.43921	0.944428	ENSG00000133114	GPALPP1
154.557	-0.568826	0.944428	ENSG00000125375	DMAC2L
17.8874	-1.49396	0.944428	ENSG00000166165	CKB
341.728	-0.624221	0.944428	ENSG00000095906	NUBP2
646.972	0.562791	0.944428	ENSG00000101745	ANKRD12
1284.79	0.412556	0.944428	ENSG00000074657	ZNF532
439.755	-0.532819	0.944428	ENSG00000132635	PCED1A
234.013	-0.596495	0.944428	ENSG00000101412	E2F1
276.14	-0.575246	0.944428	ENSG00000115266	APC2
63.1957	-0.907436	0.944428	ENSG00000069399	BCL3
1709.62	-0.510367	0.944428	ENSG00000012061	ERCC1
100.926	0.634671	0.944428	ENSG00000176593	ZNF606-AS1
367.001	-0.54967	0.944932	ENSG00000169241	SLC50A1
73.9102	0.702233	0.944932	ENSG00000236031	NA
486.827	-0.497333	0.944932	ENSG00000115129	TP53I3
50.8673	-0.913672	0.944932	ENSG00000138028	CGREF1
1497.93	0.462524	0.944932	ENSG00000115548	KDM3A
77.6124	-0.674679	0.944932	ENSG00000198885	ITPRIPL1
2279.22	0.424739	0.944932	ENSG00000078098	FAP
79.7333	0.845345	0.944932	ENSG00000144395	CCDC150
300.521	-0.653246	0.944932	ENSG00000144554	FANCD2
1030.56	0.659423	0.944932	ENSG00000033867	SLC4A7
1912.04	-0.60138	0.944932	ENSG00000233276	GPX1
427.525	-0.482651	0.944932	ENSG00000196810	NA
4418.24	0.410155	0.944932	ENSG00000109606	DHX15
90.1146	-0.762703	0.944932	ENSG00000221990	NA
563.434	-0.456818	0.944932	ENSG00000186470	BTN3A2
146.534	-0.557275	0.944932	ENSG00000112039	FANCE
498.573	-0.498127	0.944932	ENSG00000180992	MRPL14
158.489	-0.721166	0.944932	ENSG00000136213	CHST12
82.1109	0.98525	0.944932	ENSG00000173114	LRRN3
797.312	-0.478718	0.944932	ENSG00000182872	RBM10
266.132	-0.594541	0.944932	ENSG00000102359	SRPX2
145.179	0.649884	0.944932	ENSG00000241343	RPL36A
505.156	0.489958	0.944932	ENSG00000133138	TBC1D8B
272.143	-0.570414	0.944932	ENSG00000165752	STK32C
630.412	0.438287	0.944932	ENSG00000165782	PIP4P1
607.592	-0.432133	0.944932	ENSG00000213983	AP1G2
1149.23	0.416026	0.944932	ENSG00000171877	FRMD5
10881.6	-0.605133	0.944932	ENSG00000137818	RPLP1
252.036	-0.498826	0.944932	ENSG00000138623	SEMA7A
104.544	-0.605109	0.944932	ENSG00000140386	SCAPER
19.6433	-1.17899	0.944932	ENSG00000260442	ATP2A1-AS1
883.528	0.439666	0.944932	ENSG00000006062	MAP3K14
1399.58	0.447143	0.944932	ENSG00000108465	CDK5RAP3
149.266	-0.726422	0.944932	ENSG00000265415	NA
6.28455	1.99722	0.944932	ENSG00000108950	FAM20A
71.0926	0.679278	0.944932	ENSG00000244687	UBE2V1
77.1402	-0.992596	0.944932	ENSG00000141933	TPGS1
270.368	-0.558974	0.944932	ENSG00000267317	NA
5.90055	-2.45077	0.944932	ENSG00000089847	ANKRD24
177.425	-0.680933	0.944932	ENSG00000187266	EPOR
226.388	-0.593756	0.944932	ENSG00000104823	ECH1
77.4593	-0.837592	0.944932	ENSG00000213023	SYT3
23.67	-1.15857	0.944932	ENSG00000272977	NA
17.7216	-1.28057	0.944932	ENSG00000128285	MCHR1
77.7356	-0.749076	0.946771	ENSG00000067606	PRKCZ
1475.39	0.448272	0.946771	ENSG00000115641	FHL2
51.4429	-0.902799	0.946771	ENSG00000153234	NR4A2
1205.67	0.482427	0.946771	ENSG00000013441	CLK1
1298.68	-0.485423	0.946771	ENSG00000164062	APEH
1313.35	0.408147	0.946771	ENSG00000114251	WNT5A
181.324	-0.595412	0.946771	ENSG00000132394	EEFSEC
555.819	0.461047	0.946771	ENSG00000175193	PARL
1965.42	0.524661	0.946771	ENSG00000133657	ATP13A3
73.4479	0.722486	0.946771	ENSG00000261490	NA
189.482	0.572797	0.946771	ENSG00000145241	CENPC
14485.1	0.393164	0.946771	ENSG00000164111	ANXA5
174.082	-0.657958	0.946771	ENSG00000153044	CENPH
225.844	0.511125	0.946771	ENSG00000164418	GRIK2
119.742	-0.586238	0.946771	ENSG00000130363	RSPH3
7.58367	-2.01407	0.946771	ENSG00000198221	NA
2100.7	-0.478361	0.946771	ENSG00000166508	MCM7
593.312	-0.51094	0.946771	ENSG00000166997	CNPY4
4641.12	0.600307	0.946771	ENSG00000158290	CUL4B
832.958	-0.571438	0.946771	ENSG00000102119	EMD
206.915	0.509664	0.946771	ENSG00000121005	CRISPLD1
70.4622	-0.81474	0.946771	ENSG00000179886	TIGD5
600.799	0.590484	0.946771	ENSG00000083223	TUT7
337.446	0.519221	0.946771	ENSG00000182150	ERCC6L2
175.47	-0.531503	0.946771	ENSG00000204682	MIR1915HG
336.838	-0.524914	0.946771	ENSG00000185085	INTS5
10.3959	-1.73852	0.946771	ENSG00000257497	NA
845.147	0.515195	0.946771	ENSG00000139324	TMTC3
77.4758	0.850149	0.946771	ENSG00000272658	NA
11.7852	1.42422	0.946771	ENSG00000258790	PRORP
222.537	-0.568897	0.946771	ENSG00000102871	TRADD
10.4903	1.63262	0.946771	ENSG00000158445	KCNB1
968.118	-0.530431	0.946771	ENSG00000267484	NA
441.729	-0.630304	0.946771	ENSG00000130511	SSBP4
450.478	-0.613955	0.946771	ENSG00000171425	ZNF581
749.606	0.411491	0.946771	ENSG00000138942	RNF185
555.686	-0.484332	0.946771	ENSG00000100239	PPP6R2
608.755	-0.522631	0.947305	ENSG00000160767	ENTREP3
8.19385	-2.48231	0.947305	ENSG00000134323	MYCN
88.0858	-0.717188	0.947305	ENSG00000237737	DCTN1-AS1
2237.42	0.680243	0.947305	ENSG00000173559	NABP1
836.369	-0.499515	0.947305	ENSG00000268485	NA
263.008	-0.50065	0.947305	ENSG00000244161	FLNB-AS1
519.99	0.483574	0.947305	ENSG00000109445	ZNF330
265.751	0.469163	0.947305	ENSG00000018610	STEEP1
251.077	-0.711948	0.947305	ENSG00000171159	BBLN
671.886	-0.62892	0.947305	ENSG00000174791	RIN1
632.561	0.451749	0.947305	ENSG00000141504	SAT2
312.703	-0.55425	0.947305	ENSG00000105732	ZNF574
527.402	-0.557158	0.947945	ENSG00000204525	HLA-C
248.811	0.473299	0.947945	ENSG00000079931	MOXD1
58.9648	0.726621	0.947945	ENSG00000023839	ABCC2
10.8174	1.44972	0.947945	ENSG00000232018	NA
78.0085	-0.653597	0.947945	ENSG00000262580	NA
3793.33	-0.5235	0.947945	ENSG00000105355	PLIN3
890.894	-0.492263	0.947945	ENSG00000125503	PPP1R12C
16982.7	-0.57821	0.947945	ENSG00000100097	LGALS1
6.58266	1.87781	0.947945	ENSG00000230071	RPL4P6
251.518	-0.58727	0.949321	ENSG00000149636	DSN1
2466.03	0.404587	0.949373	ENSG00000145681	HAPLN1
344.724	0.475251	0.949373	ENSG00000146587	RBAK
53.841	0.824272	0.949373	ENSG00000273237	NA
209.891	0.490618	0.949373	ENSG00000259330	INAFM2
177.001	-0.610597	0.949373	ENSG00000059145	UNKL
39.8045	-0.89437	0.949373	ENSG00000241525	LOC105371430
962.134	0.423745	0.949373	ENSG00000011260	UTP18
129.259	0.696375	0.951134	ENSG00000115290	GRB14
644.511	-0.43961	0.951362	ENSG00000084731	KIF3C
295.295	-0.579618	0.953057	ENSG00000181588	MEX3D
54.0658	-0.847069	0.955141	ENSG00000121905	HPCA
497.199	-0.490396	0.955141	ENSG00000116586	LAMTOR2
480.87	0.654651	0.955141	ENSG00000135636	DYSF
26.3479	-1.01821	0.955141	ENSG00000270574	NA
307.655	0.529549	0.955141	ENSG00000227227	NA
8.9871	1.70596	0.955141	ENSG00000251056	ANKRD20A17P
1536.18	-0.463894	0.955141	ENSG00000101955	SRPX
348.862	0.466002	0.955141	ENSG00000130956	HABP4
55.5245	-0.865845	0.955141	ENSG00000256663	NA
291.967	-0.502669	0.955141	ENSG00000135454	B4GALNT1
998.338	0.419425	0.955141	ENSG00000061936	SFSWAP
660.46	0.415139	0.955141	ENSG00000136152	COG3
58.4503	-0.828927	0.955141	ENSG00000258520	NA
419.146	-0.435347	0.955141	ENSG00000129347	KRI1
133.948	-0.569834	0.955597	ENSG00000184481	FOXO4
237.109	-0.567554	0.955597	ENSG00000272256	NA
472.99	-0.441868	0.955597	ENSG00000110013	SIAE
841.171	-0.637859	0.955597	ENSG00000127863	TNFRSF19
1646.74	-0.494141	0.955597	ENSG00000105429	MEGF8
474.896	0.522666	0.957451	ENSG00000198799	LRIG2
1067.65	0.425118	0.957451	ENSG00000144744	UBA3
155.9	-0.586788	0.957496	ENSG00000267532	MIR497HG
1080.01	0.440648	0.958191	ENSG00000126698	DNAJC8
45.7144	1.01018	0.958191	ENSG00000168528	SERINC2
136.953	-0.84629	0.958191	ENSG00000179862	CITED4
1490.82	0.549347	0.958191	ENSG00000143322	ABL2
205.777	0.535299	0.958191	ENSG00000272054	NA
34.336	-1.01911	0.958191	ENSG00000230979	RPL18AP6
1257.33	0.405882	0.958191	ENSG00000125633	CCDC93
1236.39	0.450833	0.958191	ENSG00000128656	CHN1
3441.74	0.42913	0.958191	ENSG00000138448	ITGAV
39.2992	0.875546	0.958191	ENSG00000231092	NA
405.224	-0.48829	0.958191	ENSG00000206573	THUMPD3-AS1
218.084	-0.531554	0.958191	ENSG00000213672	NCKIPSD
91.046	-0.733094	0.958191	ENSG00000010327	STAB1
329.923	0.457504	0.958191	ENSG00000173226	IQCB1
900.521	0.553765	0.958191	ENSG00000114127	XRN1
1167.9	0.463271	0.958191	ENSG00000145246	ATP10D
12.2476	-1.493	0.958191	ENSG00000249304	NA
168.766	0.765429	0.958191	ENSG00000095015	MAP3K1
326.01	0.452526	0.958191	ENSG00000113448	PDE4D
87.7839	-0.800227	0.958191	ENSG00000212802	RPL15P3
555.264	-0.478972	0.958191	ENSG00000204310	AGPAT1
48.3923	0.798858	0.958191	ENSG00000204305	AGER
11.001	1.61609	0.958191	ENSG00000269048	NA
1457.47	0.426327	0.958191	ENSG00000070669	ASNS
1144.57	0.542724	0.958191	ENSG00000055609	KMT2C
115.968	-0.747808	0.958191	ENSG00000178605	GTPBP6
1294.38	0.400492	0.958191	ENSG00000126950	TMEM35A
320.826	0.472126	0.958191	ENSG00000102125	TAFAZZIN
7.99882	1.71882	0.958191	ENSG00000254981	NA
1505.36	-0.557895	0.958191	ENSG00000160932	LY6E
38.9219	-0.896006	0.958191	ENSG00000177335	LINC02904
4526.25	-0.575033	0.958191	ENSG00000178209	PLEC
701.156	0.429619	0.958191	ENSG00000147852	VLDLR
325.892	-0.629169	0.958191	ENSG00000182154	MRPL41
55.9029	-0.774093	0.958191	ENSG00000238280	NA
15.7216	-1.41387	0.958191	ENSG00000267964	NA
1004.63	0.460636	0.958191	ENSG00000180628	PCGF5
82.777	-0.754375	0.958191	ENSG00000107821	KAZALD1
242.46	0.501199	0.958191	ENSG00000179988	PSTK
37.9384	-0.949533	0.958191	ENSG00000184524	CEND1
656.426	-0.473642	0.958191	ENSG00000183020	AP2A2
109.62	-0.642393	0.958191	ENSG00000238184	CD81-AS1
51.7588	-0.974406	0.958191	ENSG00000186907	RTN4RL2
15.6012	-1.26626	0.958191	ENSG00000256667	NA
168.611	-0.524096	0.958191	ENSG00000135502	SLC26A10P
96.2564	0.624192	0.958191	ENSG00000257815	PRANCR
392.493	0.444308	0.958191	ENSG00000011465	DCN
158.295	-0.715309	0.958191	ENSG00000257167	TMPO-AS1
71.6273	0.778348	0.958191	ENSG00000133107	TRPC4
2415.61	0.524622	0.958191	ENSG00000100941	PNN
21.6575	1.14228	0.958191	ENSG00000258900	NA
1141.04	0.591563	0.958191	ENSG00000129003	VPS13C
131.5	-0.718845	0.958191	ENSG00000126603	GLIS2
133.112	-0.683014	0.958191	ENSG00000153443	UBALD1
600.713	-0.496603	0.958191	ENSG00000196123	MATCAP1
7.52461	1.77506	0.958191	ENSG00000261337	NA
540.862	-0.531908	0.958191	ENSG00000230055	NA
22.6131	1.03225	0.958191	ENSG00000173991	TCAP
540.641	-0.558652	0.958191	ENSG00000094804	CDC6
84.9586	-0.702142	0.958191	ENSG00000263218	NA
672.469	-0.55369	0.958191	ENSG00000105364	MRPL4
573.341	-0.552768	0.958191	ENSG00000130733	YIPF2
101.957	-0.746308	0.958191	ENSG00000099330	OCEL1
163.567	-0.568813	0.958191	ENSG00000267698	NA
77.5901	-0.832717	0.958191	ENSG00000268530	LOC105372430
184.62	-0.715962	0.958191	ENSG00000100300	TSPO
8.05502	1.75863	0.958191	ENSG00000242553	NA
204.895	0.500258	0.959253	ENSG00000170448	NFXL1
1515.24	-0.412159	0.959739	ENSG00000117385	P3H1
261.56	-0.709736	0.959739	ENSG00000115461	IGFBP5
1821.37	0.519188	0.959739	ENSG00000163714	U2SURP
232.383	-0.560303	0.959739	ENSG00000164967	RPP25L
185.833	0.530481	0.960735	ENSG00000177675	CD163L1
9.94207	1.5125	0.960954	ENSG00000273451	NA
775.489	0.408701	0.961323	ENSG00000198625	MDM4
409.382	0.464254	0.961323	ENSG00000268800	NA
538.928	-0.5861	0.961323	ENSG00000125995	ROMO1
1063.07	-0.430897	0.963634	ENSG00000240184	PCDHGC3
1683.33	-0.450112	0.964255	ENSG00000129103	SUMF2
703.938	-0.415785	0.964455	ENSG00000138092	CENPO
877.564	-0.469908	0.964455	ENSG00000138073	PREB
571.52	-0.512959	0.964455	ENSG00000172428	COPS9
481.633	0.563083	0.964455	ENSG00000197903	H2BC12
247.424	0.512684	0.964455	ENSG00000137185	ZSCAN9
121.744	0.589418	0.964455	ENSG00000146122	DAAM2
12.3515	-1.5526	0.964455	ENSG00000204052	LRRC73
2038.79	-0.606273	0.964455	ENSG00000172354	GNB2
13052.3	0.477782	0.964455	ENSG00000138119	MYOF
141.804	-0.832471	0.964455	ENSG00000149809	TM7SF2
1949.28	0.459301	0.964455	ENSG00000135679	MDM2
7.38551	1.72917	0.964455	ENSG00000257918	NA
328.174	0.475311	0.964455	ENSG00000120688	WBP4
1308.9	-0.428509	0.964455	ENSG00000150403	TMCO3
555.186	0.473281	0.964455	ENSG00000108506	INTS2
374.302	0.468355	0.964455	ENSG00000141446	ESCO1
12.3297	1.66567	0.964455	ENSG00000129354	AP1M2
11343.7	-0.406811	0.964455	ENSG00000100345	MYH9
6.97715	1.77657	0.964899	ENSG00000217684	RPS3AP24
41.1386	-0.936632	0.964899	ENSG00000262903	NA
1560.17	-0.431707	0.965239	ENSG00000102007	PLP2
543.249	-0.459011	0.965239	ENSG00000123353	ORMDL2
1542.92	0.475355	0.965239	ENSG00000041353	RAB27B
47.8274	0.853688	0.965239	ENSG00000196074	SYCP2
161.397	-0.713948	0.965239	ENSG00000266978	NA
111.453	-0.659529	0.965239	ENSG00000187860	CCDC157
413.345	-0.640159	0.967017	ENSG00000119669	IRF2BPL
312.222	0.535985	0.967444	ENSG00000128346	C22orf23
1149.4	0.388675	0.967788	ENSG00000121073	SLC35B1
752.401	0.486702	0.968294	ENSG00000239665	NA
487.878	0.416757	0.968294	ENSG00000132970	WASF3
84.9918	-0.647749	0.968294	ENSG00000129028	THAP10
59.0158	0.717634	0.968294	ENSG00000197647	ZNF433
1368.63	-0.398335	0.968328	ENSG00000142687	KIAA0319L
1207.7	0.427005	0.968328	ENSG00000003393	ALS2
3412.43	0.381707	0.968328	ENSG00000113328	CCNG1
537.081	0.459913	0.968328	ENSG00000137504	CREBZF
518.218	-0.738331	0.968328	ENSG00000182809	CRIP2
17.2318	-1.30896	0.968328	ENSG00000137825	ITPKA
182.675	-0.643484	0.968328	ENSG00000178464	RPL10P16
1018.3	-0.506995	0.969234	ENSG00000089685	BIRC5
224.169	0.529972	0.96944	ENSG00000120370	GORAB
1044.13	0.602049	0.96944	ENSG00000116191	RALGPS2
38.2047	0.926257	0.96944	ENSG00000260855	NA
21.3448	-1.0887	0.969823	ENSG00000125122	FBXL9P
287.491	-0.461208	0.97	ENSG00000123739	PLA2G12A
301.362	-0.482275	0.97	ENSG00000147324	MFHAS1
241.33	0.504422	0.97	ENSG00000256789	NA
734.37	-0.564505	0.97	ENSG00000174938	SEZ6L2
581.567	-1.9232	0.97	ENSG00000171223	JUNB
331.444	-0.543657	0.974008	ENSG00000184990	SIVA1
63.3948	-0.828693	0.97541	ENSG00000141086	CTRL
143.972	-0.586769	0.975658	ENSG00000248275	TRIM52-AS1
152.555	0.683491	0.975658	ENSG00000147234	FRMPD3
110.828	-0.710605	0.975658	ENSG00000161682	FAM171A2
123.398	0.591511	0.975851	ENSG00000183891	TTC32
229.609	0.504626	0.975851	ENSG00000151729	SLC25A4
1227.11	0.457297	0.975851	ENSG00000122591	HYCC1
902.263	0.418532	0.975851	ENSG00000065357	DGKA
437.041	-0.4643	0.977164	ENSG00000183648	NDUFB1
74.6446	-0.642246	0.977164	ENSG00000236830	CBR3-AS1
449.662	0.441779	0.978157	ENSG00000011021	CLCN6
9.04762	-1.78427	0.978157	ENSG00000165879	FRAT1
161.762	-0.7701	0.978157	ENSG00000111331	OAS3
2537.81	0.585697	0.978157	ENSG00000170921	TANC2
108.138	-0.601498	0.978592	ENSG00000118557	PMFBP1
1592.97	0.410567	0.9789	ENSG00000115816	CEBPZ
6.46466	-2.14245	0.9789	ENSG00000182196	ARL6IP4
623.512	0.442023	0.9789	ENSG00000165487	MICU2
794.102	-0.517245	0.9789	ENSG00000086504	MRPL28
365.033	-0.554707	0.9789	ENSG00000125458	NT5C
1703.13	0.393516	0.979904	ENSG00000015171	ZMYND11
142.712	0.8058	0.981984	ENSG00000138347	MYPN
306.679	-0.591966	0.982009	ENSG00000136826	KLF4
1930.24	-0.660864	0.982009	ENSG00000105373	NOP53
3582.45	0.380087	0.98335	ENSG00000117114	ADGRL2
183.565	0.508801	0.98335	ENSG00000228509	NA
904.283	-0.484681	0.98335	ENSG00000165424	ZCCHC24
606.435	-0.572432	0.98335	ENSG00000177666	PNPLA2
1568.23	0.423553	0.98335	ENSG00000100722	ZC3H14
558.603	-0.512691	0.983883	ENSG00000126062	TMEM115
564.936	-0.449228	0.983883	ENSG00000182307	C8orf33
661.832	0.45446	0.983883	ENSG00000110344	UBE4A
704.322	-0.465393	0.983883	ENSG00000133639	BTG1
32.0171	0.851485	0.98443	ENSG00000251615	NA
211.115	-0.597998	0.98443	ENSG00000197070	ARRDC1
60.6331	-0.741596	0.986639	ENSG00000233426	EIF3FP3
892.161	0.403631	0.986639	ENSG00000155438	NIFK
78.6225	0.898749	0.986639	ENSG00000213901	SLC23A3
794.875	0.532399	0.986639	ENSG00000101928	MOSPD1
23.8941	-1.0953	0.986639	ENSG00000147394	ZNF185
933.711	0.415974	0.986639	ENSG00000035681	NSMAF
57.358	-0.733652	0.986639	ENSG00000256940	PPP1R14B-AS1
28.8249	-1.22126	0.986639	ENSG00000198598	MMP17
1327.67	0.3902	0.986639	ENSG00000141429	GALNT1
81.608	-0.668645	0.986825	ENSG00000149150	SLC43A1
571.326	0.459529	0.987194	ENSG00000115827	DCAF17
862.539	-0.469651	0.987194	ENSG00000160991	ORAI2
311.007	-0.566121	0.987194	ENSG00000164897	TMUB1
87.7892	-0.804901	0.987194	ENSG00000110628	SLC22A18
237.203	-0.55466	0.988027	ENSG00000143450	OAZ3
640.347	0.412105	0.988027	ENSG00000163754	GYG1
21.4767	-1.09811	0.988027	ENSG00000272782	NA
313.123	-0.466253	0.988027	ENSG00000165806	CASP7
92.9042	-0.59748	0.988027	ENSG00000129282	NA
616.19	0.422063	0.988027	ENSG00000269987	NA
176.125	-0.660728	0.988132	ENSG00000136149	RPL13AP25
784.352	0.450063	0.988556	ENSG00000198837	DENND4B
377.068	0.465658	0.988556	ENSG00000149231	CCDC82
1073.15	0.471424	0.988556	ENSG00000138834	MAPK8IP3
497.87	-0.626271	0.988556	ENSG00000235191	NUCB1-AS1
218.407	-0.643544	0.988813	ENSG00000121900	TMEM54
3320.94	-0.572161	0.988813	ENSG00000177606	JUN
267.241	0.539052	0.988813	ENSG00000116675	DNAJC6
87.9765	-0.754064	0.988813	ENSG00000173535	TNFRSF10C
17.313	1.42619	0.988813	ENSG00000253819	NA
664.415	-0.493179	0.988813	ENSG00000119333	DYNC2I2
2324.34	-0.402997	0.988813	ENSG00000110107	PRPF19
220.523	-0.540179	0.991151	ENSG00000176022	B3GALT6
94.7817	-0.679331	0.991151	ENSG00000171729	TMEM51
112.166	0.575671	0.991151	ENSG00000230424	EMC1-AS1
280.092	0.474949	0.991151	ENSG00000254685	FPGT
411.835	0.477947	0.991151	ENSG00000171163	ZNF692
603.964	-0.667	0.991151	ENSG00000170577	SIX2
291.839	-0.481481	0.991151	ENSG00000167632	TRAPPC9
804.835	-0.404554	0.991151	ENSG00000147883	CDKN2B
359.839	-0.441002	0.991151	ENSG00000221829	FANCG
345.796	-0.502713	0.991151	ENSG00000106853	PTGR1
131.888	0.571568	0.991151	ENSG00000095397	WHRN
696.875	-0.428489	0.991151	ENSG00000172922	RNASEH2C
1301.62	0.373701	0.991151	ENSG00000102452	NALCN
31.6308	-0.875861	0.991151	ENSG00000258701	LINC00638
771.511	-0.491646	0.991151	ENSG00000125912	NCLN
240.874	-0.571371	0.991151	ENSG00000006015	REX1BD
1587.44	0.414096	0.991267	ENSG00000143797	MBOAT2
769.341	0.438212	0.991358	ENSG00000011566	MAP4K3
3498.04	-0.40352	0.991358	ENSG00000160014	CALM3
755.213	-0.453105	0.993062	ENSG00000143740	SNAP47
306.18	0.528863	0.993062	ENSG00000158186	MRAS
26.8413	-0.97159	0.993062	ENSG00000074276	CDHR2
166.981	-0.523632	0.993062	ENSG00000226706	LOC101928525
1569.41	0.370799	0.993062	ENSG00000102893	PHKB
19.5116	1.24922	0.993865	ENSG00000196208	GREB1
534.187	0.443869	0.993865	ENSG00000082126	MPP4
34.084	1.01314	0.993865	ENSG00000218226	NA
567.273	0.396402	0.993865	ENSG00000004866	ST7
567.273	0.396402	0.993865	ENSG00000004866	ST7-OT3
31.0732	-0.875966	0.993865	ENSG00000056558	TRAF1
239.558	-0.478474	0.993865	ENSG00000167114	SLC27A4
809.231	-0.436406	0.993865	ENSG00000149782	PLCB3
2147.58	0.365909	0.993865	ENSG00000131100	ATP6V1E1
170.977	-0.563235	0.994666	ENSG00000142655	PEX14
21.1109	-1.12974	0.994666	ENSG00000144362	PHOSPHO2
99.7002	-0.594746	0.994666	ENSG00000214357	NEURL1B
284.878	-0.557203	0.994666	ENSG00000112759	SLC29A1
53.0608	0.782704	0.994666	ENSG00000121716	PILRB
5909.48	-0.368444	0.994666	ENSG00000130985	UBA1
8.64433	1.61227	0.994666	ENSG00000010671	BTK
1899.43	-0.370142	0.994666	ENSG00000184014	DENND5A
63.8506	-1.10396	0.994666	ENSG00000174807	CD248
221.458	0.669196	0.994666	ENSG00000139116	KIF21A
178.881	-0.502015	0.994666	ENSG00000100908	EMC9
94.7342	-0.656168	0.994666	ENSG00000179627	ZBTB42
45.3532	-0.893567	0.994666	ENSG00000259488	NA
225.497	-0.601347	0.994666	ENSG00000167971	CASKIN1
62.7048	-0.748602	0.994666	ENSG00000174327	SLC16A13
175.516	-0.654682	0.994666	ENSG00000108830	RND2
30.2281	-1.25306	0.994666	ENSG00000130748	TMEM160
184.018	-0.537299	0.996801	ENSG00000135617	PRADC1
423.215	0.45188	0.996801	ENSG00000125629	INSIG2
32.8807	-0.942709	0.996801	ENSG00000272667	NA
1438.29	0.385896	0.996801	ENSG00000065548	ZC3H15
981.726	-0.384819	0.996801	ENSG00000185619	PCGF3
788.342	-0.459767	0.996801	ENSG00000147123	NDUFB11
684.471	0.462152	0.996801	ENSG00000186575	NF2
431.044	-0.455088	0.999588	ENSG00000157933	SKI
407.593	0.433514	0.999698	ENSG00000145781	COMMD10
879.382	0.42589	0.999698	ENSG00000169826	CSGALNACT2
623.996	0.399891	0.999698	ENSG00000179941	BBS10
29.3773	0.867512	0.999698	ENSG00000126860	EVI2A
3234.67	0.38913	0.999698	ENSG00000161547	SRSF2
19.4164	1.07057	0.999698	ENSG00000223573	TINCR
44.2918	0.0300747	0.999731	ENSG00000227232	NA
9.29537	-0.5283	0.999731	ENSG00000228463	RPL23AP21
9.55363	0.585529	0.999731	ENSG00000237094	NA
7.29022	-0.449619	0.999731	ENSG00000225972	MTND1P23
12189.8	-0.276627	0.999731	ENSG00000225630	MTND2P28
1614.28	-0.0601567	0.999731	ENSG00000237973	MTCO1P12
289.728	-0.0623725	0.999731	ENSG00000229344	MTCO2P12
70.3047	-0.0852097	0.999731	ENSG00000248527	MTATP6P1
370.325	-0.488991	0.999731	ENSG00000198744	MTCO3P12
6.19782	-1.09745	0.999731	ENSG00000235373	NA
13.6341	-0.273708	0.999731	ENSG00000228327	NA
20.3427	-0.243973	0.999731	ENSG00000237491	NA
15.1864	0.575581	0.999731	ENSG00000225880	NA
71.8586	0.0505137	0.999731	ENSG00000228794	LINC01128
6.0459	-1.30949	0.999731	ENSG00000230368	FAM41C
75.8131	-0.407639	0.999731	ENSG00000187634	SAMD11
769.869	-0.181383	0.999731	ENSG00000188976	NOC2L
82.5316	-0.448573	0.999731	ENSG00000187608	ISG15
72.9621	-0.273019	0.999731	ENSG00000131591	C1orf159
990.976	-0.104259	0.999731	ENSG00000078808	SDF4
8.28956	-0.774914	0.999731	ENSG00000184163	C1QTNF12
264.177	-0.408533	0.999731	ENSG00000160087	UBE2J2
21.3649	0.287197	0.999731	ENSG00000162572	SCNN1D
372.25	-0.234178	0.999731	ENSG00000131584	ACAP3
83.036	-0.623438	0.999731	ENSG00000169972	PUSL1
599.717	-0.227633	0.999731	ENSG00000127054	INTS11
27.2529	0.314047	0.999731	ENSG00000240731	NA
153.103	-0.42184	0.999731	ENSG00000224051	CPTP
5.85611	1.02487	0.999731	ENSG00000169962	TAS1R3
1536.74	-0.43048	0.999731	ENSG00000162576	MXRA8
327.339	-0.381766	0.999731	ENSG00000175756	AURKAIP1
321.517	-0.157386	0.999731	ENSG00000242485	MRPL20
32.2666	0.101305	0.999731	ENSG00000272455	NA
140.197	-0.11551	0.999731	ENSG00000160072	ATAD3B
984.351	0.0110084	0.999731	ENSG00000160075	SSU72
81.1137	0.160865	0.999731	ENSG00000272106	NA
200.004	0.0562922	0.999731	ENSG00000197530	MIB2
237.561	0.0794295	0.999731	ENSG00000248333	CDK11B
108.548	-0.146924	0.999731	ENSG00000272004	NA
696.759	0.0440657	0.999731	ENSG00000189339	SLC35E2B
5.41458	0.623368	0.999731	ENSG00000269737	NA
34.3405	-0.376842	0.999731	ENSG00000268575	NA
47.377	-0.210484	0.999731	ENSG00000227775	NA
48.802	0.148252	0.999731	ENSG00000215790	NA
353.563	-0.447253	0.999731	ENSG00000008130	NADK
3831.88	-0.0854775	0.999731	ENSG00000078369	GNB1
11.4182	-0.315474	0.999731	ENSG00000182873	PRKCZ-AS1
218.336	-0.544192	0.999731	ENSG00000162585	FAAP20
12.1656	0.562045	0.999731	ENSG00000269554	NA
50.2933	-0.35124	0.999731	ENSG00000116151	MORN1
20.2151	-0.843188	0.999731	ENSG00000269896	LOC100129534
34.9298	-0.281942	0.999731	ENSG00000178642	NA
1161.6	-0.0630312	0.999731	ENSG00000157916	RER1
328.27	-0.455476	0.999731	ENSG00000157911	PEX10
180.23	-0.17004	0.999731	ENSG00000157881	PANK4
5.79112	-0.462665	0.999731	ENSG00000157873	TNFRSF14
284.697	-0.362613	0.999731	ENSG00000157870	PRXL2B
56.4029	-0.242173	0.999731	ENSG00000142606	MMEL1
410.983	0.0661008	0.999731	ENSG00000158109	TPRG1L
146.69	-0.111407	0.999731	ENSG00000116213	WRAP73
453.489	-0.145157	0.999731	ENSG00000130764	LRRC47
47.6853	0.0855744	0.999731	ENSG00000272153	NA
291.331	0.419669	0.999731	ENSG00000116198	CEP104
70.1985	0.092519	0.999731	ENSG00000169598	DFFB
166.361	-0.119533	0.999731	ENSG00000198912	C1orf174
122.048	-0.475514	0.999731	ENSG00000131697	NPHP4
63.8763	-0.544345	0.999731	ENSG00000069424	KCNAB2
6.34211	-0.595577	0.999731	ENSG00000268332	NA
3678.3	0.229963	0.999731	ENSG00000116251	RPL22
11.3161	-0.390704	0.999731	ENSG00000158286	RNF207
902.584	-0.256667	0.999731	ENSG00000116237	ICMT
63.674	-0.63017	0.999731	ENSG00000158292	GPR153
646.877	-0.1705	0.999731	ENSG00000097021	ACOT7
177.471	-0.000566	0.999731	ENSG00000171680	PLEKHG5
214.202	0.371422	0.999731	ENSG00000162408	NOL9
113.751	-0.282381	0.999731	ENSG00000204859	ZBTB48
448.615	-0.188292	0.999731	ENSG00000162413	KLHL21
323.138	-0.311393	0.999731	ENSG00000116273	PHF13
285.763	0.0992122	0.999731	ENSG00000041988	THAP3
697.722	0.135798	0.999731	ENSG00000007923	DNAJC11
241.924	-0.0591385	0.999731	ENSG00000171735	CAMTA1
1687.46	0.0463626	0.999731	ENSG00000049245	VAMP3
9.7017	1.33971	0.999731	ENSG00000269925	NA
113.816	0.27735	0.999731	ENSG00000049246	PER3
7.50922	-0.234634	0.999731	ENSG00000236266	NA
16.7545	0.909001	0.999731	ENSG00000049247	UTS2
22.2888	-0.00567432	0.999731	ENSG00000049249	TNFRSF9
1947.18	0.021957	0.999731	ENSG00000116288	PARK7
2334.72	-0.280143	0.999731	ENSG00000116285	ERRFI1
24.4101	-0.26665	0.999731	ENSG00000162426	SLC45A1
595.718	0.0449876	0.999731	ENSG00000142599	RERE
22517	-0.171777	0.999731	ENSG00000074800	ENO1
5.31208	1.20363	0.999731	ENSG00000234546	LNCTAM34A
136.983	-0.272279	0.999731	ENSG00000171621	SPSB1
119.126	0.208163	0.999731	ENSG00000171612	SLC25A33
87.555	-0.336556	0.999731	ENSG00000188807	TMEM201
107.566	-0.564497	0.999731	ENSG00000171608	PIK3CD
1358.99	-0.261158	0.999731	ENSG00000171603	CLSTN1
260.901	-0.656185	0.999731	ENSG00000178585	CTNNBIP1
100.421	-0.349089	0.999731	ENSG00000223989	NA
235.087	0.171398	0.999731	ENSG00000162441	LZIC
101.556	-0.0217633	0.999731	ENSG00000173614	NMNAT1
535.366	-0.0837013	0.999731	ENSG00000130939	UBE4B
724.909	-0.195668	0.999731	ENSG00000054523	KIF1B
1546.19	-0.286856	0.999731	ENSG00000142657	PGD
8.80143	-0.752171	0.999731	ENSG00000271989	NA
25.6075	-0.776567	0.999731	ENSG00000175279	CENPS
51.5279	-0.599704	0.999731	ENSG00000203469	NA
2159.29	-0.0448658	0.999731	ENSG00000120948	TARDBP
27.8724	0.789399	0.999731	ENSG00000009724	MASP2
24.9163	0.476778	0.999731	ENSG00000271895	NA
653.432	-0.267525	0.999731	ENSG00000116649	SRM
706.175	0.0772046	0.999731	ENSG00000171824	EXOSC10
179.447	-0.0237004	0.999731	ENSG00000226849	NA
32.1929	-0.497414	0.999731	ENSG00000230337	EXOSC10-AS1
623.515	-0.157964	0.999731	ENSG00000198793	MTOR
16.927	-0.48562	0.999731	ENSG00000225602	MTOR-AS1
183.103	-0.101949	0.999731	ENSG00000120942	UBIAD1
72.2344	0.0595169	0.999731	ENSG00000132879	FBXO44
14.8914	-0.553965	0.999731	ENSG00000116663	FBXO6
297.292	-0.438739	0.999731	ENSG00000116670	MAD2L2
12.8567	0.725782	0.999731	ENSG00000162490	DRAXIN
165.031	-0.448671	0.999731	ENSG00000177674	AGTRAP
44.7475	-0.430628	0.999731	ENSG00000215910	C1orf167
173.397	-0.00424332	0.999731	ENSG00000177000	MTHFR
14.3519	0.971269	0.999731	ENSG00000242349	NA
11.7802	0.68345	0.999731	ENSG00000175206	NPPA
663.881	-0.165981	0.999731	ENSG00000116685	KIAA2013
1054.21	0.0812929	0.999731	ENSG00000116688	MFN2
122.958	-0.527081	0.999731	ENSG00000116691	MIIP
518.763	0.0667742	0.999731	ENSG00000048707	VPS13D
381.15	-0.0266624	0.999731	ENSG00000116731	PRDM2
31.727	0.222306	0.999731	ENSG00000189337	KAZN
52.1844	-0.0978556	0.999731	ENSG00000142621	FHAD1
7.53205	-0.39955	0.999731	ENSG00000233485	FHAD1-AS1
401.643	-0.387512	0.999731	ENSG00000142634	EFHD2
122.843	-0.0645463	0.999731	ENSG00000132906	CASP9
17.9394	0.949552	0.999731	ENSG00000272510	NA
221.998	-0.0303515	0.999731	ENSG00000197312	DDI2
520.109	-0.0604291	0.999731	ENSG00000116786	PLEKHM2
51.1368	-0.244548	0.999731	ENSG00000237938	NA
60.1263	-0.312625	0.999731	ENSG00000162458	FBLIM1
188.778	0.321887	0.999731	ENSG00000233954	UQCRHL
7.1062	0.647751	0.999731	ENSG00000178715	RPS16P1
20.6358	-0.0440173	0.999731	ENSG00000179743	SPEN-AS1
492.217	-0.179353	0.999731	ENSG00000065526	SPEN
181.472	-0.264037	0.999731	ENSG00000116809	ZBTB17
754.23	-0.0503886	0.999731	ENSG00000142627	EPHA2
42.2423	0.292468	0.999731	ENSG00000142632	ARHGEF19
12.3233	-0.264162	0.999731	ENSG00000204377	NA
22.4356	-0.895958	0.999731	ENSG00000132881	CPLANE2
270.954	-0.199113	0.999731	ENSG00000037637	FBXO42
1611.52	0.00934138	0.999731	ENSG00000055070	SZRD1
528.228	-0.0415529	0.999731	ENSG00000187144	SPATA21
503.693	-0.110771	0.999731	ENSG00000157191	NECAP2
31.8587	0.74804	0.999731	ENSG00000226029	LINC01772
51.1774	-0.00269515	0.999731	ENSG00000080947	NA
391.943	0.163512	0.999731	ENSG00000219481	NBPF1
93.3799	-0.288378	0.999731	ENSG00000215908	NA
10.2974	-0.332098	0.999731	ENSG00000186301	NA
7.77404	0.0571208	0.999731	ENSG00000236698	NA
63.4802	-0.673894	0.999731	ENSG00000058453	CROCC
6.86122	0.020721	0.999731	ENSG00000238142	LOC105376805
5.73628	-0.235104	0.999731	ENSG00000235241	LOC107985101
216.936	-0.379013	0.999731	ENSG00000117122	MFAP2
26.0524	-0.479739	0.999731	ENSG00000226526	NA
274.544	-0.197496	0.999731	ENSG00000159363	ATP13A2
510.786	0.067359	0.999731	ENSG00000117118	SDHB
51.8957	0.38573	0.999731	ENSG00000204362	LINC02783
23.2134	0.700372	0.999731	ENSG00000142623	PADI1
24.2943	-0.241814	0.999731	ENSG00000142619	PADI3
141.106	-0.244323	0.999731	ENSG00000227751	RCC2-AS1
814.244	-0.246981	0.999731	ENSG00000179051	RCC2
97.2602	-0.148351	0.999731	ENSG00000074964	ARHGEF10L
9.343	-0.0206491	0.999731	ENSG00000117148	ACTL8
62.2631	0.0901772	0.999731	ENSG00000159423	ALDH4A1
119.843	0.165721	0.999731	ENSG00000169991	IFFO2
2867.65	0.0629262	0.999731	ENSG00000127481	UBR4
1471.97	0.331099	0.999731	ENSG00000127463	EMC1
444.98	-0.100025	0.999731	ENSG00000053372	MRTO4
8.8641	0.873518	0.999731	ENSG00000270728	NA
276.201	-0.457076	0.999731	ENSG00000053371	AKR7A2
126.557	-0.268369	0.999731	ENSG00000040487	SLC66A1
2398.8	-0.0927555	0.999731	ENSG00000077549	CAPZB
35.7627	0.509547	0.999731	ENSG00000173436	MICOS10
17.191	-0.511118	0.999731	ENSG00000226396	NA
9.4325	-0.650435	0.999731	ENSG00000158747	NBL1
9.4325	-0.650435	0.999731	ENSG00000158747	MICOS10-NBL1
129.65	0.108958	0.999731	ENSG00000169914	OTUD3
221.896	-0.139718	0.999731	ENSG00000162545	CAMK2N1
304.587	0.0568277	0.999731	ENSG00000090432	MUL1
14.2161	-0.862042	0.999731	ENSG00000183114	FAM43B
9.32498	1.14596	0.999731	ENSG00000158825	CDA
610.342	0.140298	0.999731	ENSG00000158828	PINK1
281.657	0.0785856	0.999731	ENSG00000117242	PINK1-AS
3299.3	-0.106451	0.999731	ENSG00000244038	DDOST
12.7584	0.547631	0.999731	ENSG00000117245	KIF17
105.235	0.304767	0.999731	ENSG00000189410	SH2D5
2329.47	0.0971125	0.999731	ENSG00000127483	HP1BP3
355.352	-0.215925	0.999731	ENSG00000203394	NA
1196.86	-0.142412	0.999731	ENSG00000075151	EIF4G3
1383.09	-0.426188	0.999731	ENSG00000117298	ECE1
6.60043	-0.0871905	0.999731	ENSG00000227001	NA
101.932	0.34762	0.999731	ENSG00000142794	NBPF3
827.925	0.1675	0.999731	ENSG00000090686	USP48
262.109	-0.383985	0.999731	ENSG00000187942	LDLRAD2
1876.38	-0.179975	0.999731	ENSG00000142798	HSPG2
196.4	-0.0678717	0.999731	ENSG00000218510	LINC00339
3122.05	0.0475044	0.999731	ENSG00000070831	CDC42
474.563	0.422646	0.999731	ENSG00000184677	ZBTB40
168.875	0.233459	0.999731	ENSG00000133216	EPHB2
7.42104	0.964437	0.999731	ENSG00000264014	MIR4253
20.2267	0.601161	0.999731	ENSG00000272796	NA
1172.43	-0.206895	0.999731	ENSG00000004487	KDM1A
465.442	0.0218302	0.999731	ENSG00000169641	LUZP1
26.286	-0.358086	0.999731	ENSG00000261326	NA
2129.47	-0.281101	0.999731	ENSG00000125944	HNRNPR
313.882	0.0952787	0.999731	ENSG00000125945	ZNF436
56.1367	-0.347467	0.999731	ENSG00000249087	ZNF436-AS1
27.202	0.484542	0.999731	ENSG00000204219	TCEA3
254.355	-0.22826	0.999731	ENSG00000088280	ASAP3
21.9655	-0.586188	0.999731	ENSG00000007968	E2F2
545.466	-0.153246	0.999731	ENSG00000117318	ID3
7589	0.0927967	0.999731	ENSG00000142676	RPL11
413.645	0.0351572	0.999731	ENSG00000011007	ELOA
104.261	-0.154057	0.999731	ENSG00000236810	ELOA-AS1
278.671	0.165281	0.999731	ENSG00000057757	PITHD1
350.967	-0.350035	0.999731	ENSG00000011009	LYPLA2
200.119	-0.392687	0.999731	ENSG00000117308	GALE
101.242	-0.273366	0.999731	ENSG00000179163	FUCA1
70.3817	0.356002	0.999731	ENSG00000189266	PNRC2
452.786	0.0968319	0.999731	ENSG00000188529	SRSF10
44.9042	0.600161	0.999731	ENSG00000001460	STPG1
829.02	0.313985	0.999731	ENSG00000001461	NIPAL3
17.5685	-0.153755	0.999731	ENSG00000117602	RCAN3
802.261	0.193343	0.999731	ENSG00000133226	SRRM1
5367.14	-0.0511291	0.999731	ENSG00000169504	CLIC4
407.735	0.126609	0.999731	ENSG00000117614	SYF2
594.415	0.159643	0.999731	ENSG00000117616	RSRP1
942.398	0.0244078	0.999731	ENSG00000183726	TMEM50A
17.0577	-0.414816	0.999731	ENSG00000188672	RHCE
319.016	0.13868	0.999731	ENSG00000204178	MACO1
98.652	-0.23763	0.999731	ENSG00000157978	LDLRAP1
621.752	-0.217483	0.999731	ENSG00000162430	SELENON
161.498	-0.177925	0.999731	ENSG00000228172	NA
436.363	0.0614769	0.999731	ENSG00000117640	MTFR1L
43.4125	-0.216667	0.999731	ENSG00000223474	NA
24.7575	-0.806968	0.999731	ENSG00000127423	AUNIP
50.612	-0.123308	0.999731	ENSG00000236528	NA
225.067	-0.0326206	0.999731	ENSG00000182749	PAQR7
2514.81	-0.0878899	0.999731	ENSG00000117632	STMN1
122.168	-0.0773532	0.999731	ENSG00000158006	PAFAH2
5.65251	1.13114	0.999731	ENSG00000158008	EXTL1
48.4838	-0.134846	0.999731	ENSG00000175087	PDIK1L
131.387	-0.206102	0.999731	ENSG00000236782	ZNF593OS
190.066	-0.0931229	0.999731	ENSG00000130695	CEP85
3080.5	-0.25041	0.999731	ENSG00000142669	SH3BGRL3
658.386	-0.529605	0.999731	ENSG00000158062	UBXN11
374.196	-0.0687563	0.999731	ENSG00000117682	DHDDS
1783.99	-0.138965	0.999731	ENSG00000198830	HMGN2
706.303	-0.289014	0.999731	ENSG00000117713	ARID1A
117.791	-0.288916	0.999731	ENSG00000060642	PIGV
316.018	-0.173102	0.999731	ENSG00000204160	ZDHHC18
23.2623	-0.11042	0.999731	ENSG00000226698	NA
281.225	0.14689	0.999731	ENSG00000142751	GPN2
89.9959	-0.0267666	0.999731	ENSG00000198746	GPATCH3
680.702	-0.278181	0.999731	ENSG00000090273	NUDC
34.9265	0.28994	0.999731	ENSG00000253368	TRNP1
64.5012	0.444801	0.999731	ENSG00000158246	TENT5B
307.378	-0.134878	0.999731	ENSG00000090020	SLC9A1
19.6046	0.711592	0.999731	ENSG00000225159	NPM1P39
536.797	-0.236165	0.999731	ENSG00000142784	WDTC1
220.344	-0.0867568	0.999731	ENSG00000186501	TMEM222
15.2425	0.496876	0.999731	ENSG00000241547	NA
26.7596	-0.420315	0.999731	ENSG00000142765	SYTL1
119.529	-0.216816	0.999731	ENSG00000142733	MAP3K6
16.2266	-0.165914	0.999731	ENSG00000181773	GPR3
1339.22	-0.0335255	0.999731	ENSG00000158195	WASF2
213.614	-0.535538	0.999731	ENSG00000126705	AHDC1
5.82687	-0.995641	0.999731	ENSG00000235912	NA
158.859	-0.0359451	0.999731	ENSG00000126709	IFI6
69.4463	0.385626	0.999731	ENSG00000009780	FAM76A
315.681	0.0934354	0.999731	ENSG00000117758	STX12
441.564	0.0126105	0.999731	ENSG00000117751	PPP1R8
77.2079	0.145964	0.999731	ENSG00000268552	NA
6.26599	-0.7711	0.999731	ENSG00000130775	THEMIS2
362.476	0.0280496	0.999731	ENSG00000117748	RPA2
22.4351	-0.184119	0.999731	ENSG00000158156	XKR8
353.853	-0.327364	0.999731	ENSG00000158161	EYA3
15.0346	-0.649162	0.999731	ENSG00000228589	NA
157.498	0.357748	0.999731	ENSG00000269804	NA
749.113	0.0764722	0.999731	ENSG00000130770	ATP5IF1
114.467	0.474853	0.999731	ENSG00000270605	NA
334.944	-0.19759	0.999731	ENSG00000130766	SESN2
139.864	-0.160111	0.999731	ENSG00000130772	MED18
416.417	0.147216	0.999731	ENSG00000204138	PHACTR4
386.782	-0.368824	0.999731	ENSG00000180198	RCC1
14.7058	-1.05574	0.999731	ENSG00000200087	SNORA73B
85.2706	0.334476	0.999731	ENSG00000197989	SNHG12
205.247	-0.279324	0.999731	ENSG00000120656	TAF12
122.704	-0.0810974	0.999731	ENSG00000162419	GMEB1
824.196	0.0463932	0.999731	ENSG00000198492	YTHDF2
367.019	-0.244878	0.999731	ENSG00000159023	EPB41
41.9437	-0.383426	0.999731	ENSG00000253304	TMEM200B
630.121	0.0974242	0.999731	ENSG00000116350	SRSF4
170.356	-0.467829	0.999731	ENSG00000116353	MECR
411.039	-0.604644	0.999731	ENSG00000060656	PTPRU
7.36327	-0.0076349	0.999731	ENSG00000186056	MATN1-AS1
121.038	0.188608	0.999731	ENSG00000162512	SDC3
1446.4	-0.132569	0.999731	ENSG00000134644	PUM1
743.571	0.0517189	0.999731	ENSG00000060688	SNRNP40
740.224	-0.320352	0.999731	ENSG00000121766	ZCCHC17
346.318	-0.229635	0.999731	ENSG00000229044	NA
24.628	0.0364123	0.999731	ENSG00000121769	FABP3
10.1179	0.522223	0.999731	ENSG00000268950	NA
93.931	0.124122	0.999731	ENSG00000121764	HCRTR1
1022.58	0.115076	0.999731	ENSG00000162517	PEF1
10.8633	-0.210958	0.999731	ENSG00000235790	NA
60.1139	-0.357554	0.999731	ENSG00000084636	COL16A1
164.752	-0.478641	0.999731	ENSG00000121753	ADGRB2
17.1591	-0.614697	0.999731	ENSG00000134668	SPOCD1
3773.39	-0.0981246	0.999731	ENSG00000184007	PTP4A2
3144.81	-0.132017	0.999731	ENSG00000121774	KHDRBS1
268.064	-0.260666	0.999731	ENSG00000121775	TMEM39B
2243.01	0.248199	0.999731	ENSG00000025800	KPNA6
2668.89	0.0324584	0.999731	ENSG00000084652	TXLNA
111.693	-0.355641	0.999731	ENSG00000160050	CCDC28B
63.4338	-0.223111	0.999731	ENSG00000224066	NA
75.8193	-0.25343	0.999731	ENSG00000160051	IQCC
41.421	-0.256628	0.999731	ENSG00000222046	DCDC2B
115.2	-0.497679	0.999731	ENSG00000160055	TMEM234
4336.12	-0.160641	0.999731	ENSG00000084623	EIF3I
22.9894	0.0376389	0.999731	ENSG00000220785	NA
2131.83	-0.00513132	0.999731	ENSG00000116478	HDAC1
3032.71	-0.219098	0.999731	ENSG00000175130	MARCKSL1
90.1327	-0.241951	0.999731	ENSG00000162526	TSSK3
110.019	0.114468	0.999731	ENSG00000225828	FAM229A
1274.97	0.123835	0.999731	ENSG00000160058	BSDC1
39.9856	-0.491373	0.999731	ENSG00000273274	ZBTB8B
96.8714	0.262591	0.999731	ENSG00000160062	ZBTB8A
431.716	0.282962	0.999731	ENSG00000176261	ZBTB8OS
3663.89	0.205954	0.999731	ENSG00000162521	RBBP4
1238.11	0.0167116	0.999731	ENSG00000162520	SYNC
114.257	-0.0885533	0.999731	ENSG00000162522	KIAA1522
2307.37	0.214064	0.999731	ENSG00000134684	YARS1
669.44	0.103986	0.999731	ENSG00000116497	S100PBP
5.97575	-0.984409	0.999731	ENSG00000160097	FNDC5
258.675	-0.0608665	0.999731	ENSG00000116514	RNF19B
25.3269	0.0228304	0.999731	ENSG00000236065	NA
3050.32	0.0975027	0.999731	ENSG00000004455	AK2
308.946	0.253557	0.999731	ENSG00000142920	AZIN2
185.886	-0.452976	0.999731	ENSG00000116525	TRIM62
180.496	-0.271	0.999731	ENSG00000160094	ZNF362
20.3757	-0.232249	0.999731	ENSG00000225313	NA
1810.33	-0.398473	0.999731	ENSG00000134686	PHC2
5.75648	0.848723	0.999731	ENSG00000222112	RN7SKP16
130.561	0.331491	0.999731	ENSG00000121903	ZSCAN20
435.908	-0.133257	0.999731	ENSG00000163866	SMIM12
9.39935	0.28125	0.999731	ENSG00000189280	GJB5
22.2583	-0.0864056	0.999731	ENSG00000230163	NA
46.0902	-0.640069	0.999731	ENSG00000241014	GPR199P
228.263	0.256334	0.999731	ENSG00000197056	ZMYM1
4357.24	0.152878	0.999731	ENSG00000116560	SFPQ
2085.87	0.0314542	0.999731	ENSG00000146463	ZMYM4
67.4125	-0.290981	0.999731	ENSG00000229994	RPL5P4
121.275	0.0681058	0.999731	ENSG00000227409	ZMYM4-AS1
746.867	-0.126195	0.999731	ENSG00000020129	NCDN
9.57031	-1.44012	0.999731	ENSG00000116819	TFAP2E
2132.55	-0.10694	0.999731	ENSG00000126067	PSMB2
622.514	-0.0103165	0.999731	ENSG00000142686	C1orf216
217.404	-0.460608	0.999731	ENSG00000092853	CLSPN
35.8895	-0.466001	0.999731	ENSG00000232335	NA
291.314	0.0899754	0.999731	ENSG00000134698	AGO4
946.502	-0.115377	0.999731	ENSG00000092847	AGO1
5.47437	-1.14236	0.999731	ENSG00000271914	NA
447.783	0.369484	0.999731	ENSG00000126070	AGO3
19.0381	0.33928	0.999731	ENSG00000271554	NA
526.33	-0.286	0.999731	ENSG00000116863	ADPRS
1115.27	-0.0350283	0.999731	ENSG00000054116	TRAPPC3
1943.2	-0.23879	0.999731	ENSG00000116871	MAP7D1
3639.42	0.146423	0.999731	ENSG00000054118	THRAP3
223.404	-0.167939	0.999731	ENSG00000214193	SH3D21
177.139	-0.351643	0.999731	ENSG00000142694	EVA1B
68.6976	0.253136	0.999731	ENSG00000116883	NA
1678.86	-0.118555	0.999731	ENSG00000196182	STK40
448.356	0.00892814	0.999731	ENSG00000181817	LSM10
142.132	-0.148156	0.999731	ENSG00000116885	OSCP1
1099.72	0.010111	0.999731	ENSG00000116898	MRPS15
35.097	-0.122543	0.999731	ENSG00000233621	ZC3H12A-DT
68.3101	-0.123498	0.999731	ENSG00000163874	ZC3H12A
1057.13	0.183653	0.999731	ENSG00000163875	MEAF6
7.12782	0.724246	0.999731	ENSG00000263675	MIR5581
311.829	-0.265406	0.999731	ENSG00000163877	SNIP1
8.11091	0.304918	0.999731	ENSG00000237749	NA
336.182	-0.0684867	0.999731	ENSG00000163879	DNALI1
1134.78	0.0747581	0.999731	ENSG00000134697	GNL2
316.189	0.141329	0.999731	ENSG00000116922	C1orf109
660.193	-0.22786	0.999731	ENSG00000134690	CDCA8
40.2501	-0.0769423	0.999731	ENSG00000185090	MANEAL
24.8001	-0.360938	0.999731	ENSG00000233728	NA
237.616	-0.0901137	0.999731	ENSG00000196449	YRDC
532.134	-0.00247018	0.999731	ENSG00000188786	MTF1
49.8927	-0.288206	0.999731	ENSG00000230955	NA
399.978	-0.16878	0.999731	ENSG00000204084	INPP5B
1959.13	0.0684246	0.999731	ENSG00000183431	SF3A3
228.864	-0.288963	0.999731	ENSG00000183386	FHL3
786.239	0.179577	0.999731	ENSG00000183520	UTP11
9.11884	-0.0289569	0.999731	ENSG00000215895	HSPA5P1
1463.13	0.362395	0.999731	ENSG00000116954	RRAGC
49.2789	0.193635	0.999731	ENSG00000228436	LOC105378663
282.983	-0.176864	0.999731	ENSG00000214114	MYCBP
19.5744	-0.14756	0.999731	ENSG00000158315	RHBDL2
1488.57	0.123866	0.999731	ENSG00000174574	AKIRIN1
2396.02	0.0843361	0.999731	ENSG00000168653	NDUFS5
1327.32	0.584144	0.999731	ENSG00000255103	NA
7.88015	-0.181388	0.999731	ENSG00000182109	NA
6.46086	0.740473	0.999731	ENSG00000243970	NA
3025.16	0.249887	0.999731	ENSG00000090621	PABPC4
699.742	0.23482	0.999731	ENSG00000228060	NA
332.352	0.125347	0.999731	ENSG00000084072	PPIE
355.915	0.110938	0.999731	ENSG00000043514	TRIT1
24.8841	0.700605	0.999731	ENSG00000116990	MYCL
54.2171	0.265166	0.999731	ENSG00000168389	MFSD2A
8035.57	0.127192	0.999731	ENSG00000131236	CAP1
1444.18	0.0767162	0.999731	ENSG00000131238	PPT1
742.263	0.255583	0.999731	ENSG00000117000	RLF
130.733	0.43422	0.999731	ENSG00000259943	NA
1615.44	0.379052	0.999731	ENSG00000084073	ZMPSTE24
5.61284	-0.0869694	0.999731	ENSG00000231296	NA
7.75429	-0.810733	0.999731	ENSG00000049089	COL9A2
810.031	0.0397031	0.999731	ENSG00000084070	SMAP2
65.9735	-0.146938	0.999731	ENSG00000187801	ZFP69B
72.4512	-0.282355	0.999731	ENSG00000260920	NA
124.65	-0.0453291	0.999731	ENSG00000187815	ZFP69
26.1295	0.028933	0.999731	ENSG00000238287	NA
144.785	0.0912734	0.999731	ENSG00000164002	EXO5
76.8192	0.124946	0.999731	ENSG00000227278	NA
38.6707	0.0724793	0.999731	ENSG00000238186	NA
43.8479	-0.0168762	0.999731	ENSG00000117010	ZNF684
10.2675	-0.724002	0.999731	ENSG00000117016	RIMS3
89.1974	0.087449	0.999731	ENSG00000272145	NA
718.114	-0.0865801	0.999731	ENSG00000066136	NFYC
1436.01	-0.0316041	0.999731	ENSG00000171793	CTPS1
39.4936	0.58968	0.999731	ENSG00000171790	SLFNL1
714.254	-0.175767	0.999731	ENSG00000010803	SCMH1
200.896	0.108254	0.999731	ENSG00000127124	HIVEP3
1059.76	-0.171937	0.999731	ENSG00000198815	FOXJ3
71.4892	0.306659	0.999731	ENSG00000186409	CCDC30
13880.3	-0.0487509	0.999731	ENSG00000065978	YBX1
107.53	-0.44724	0.999731	ENSG00000164008	C1orf50
18.553	0.263698	0.999731	ENSG00000228452	NA
264.945	0.229174	0.999731	ENSG00000177868	SVBP
355.091	-0.0986272	0.999731	ENSG00000164010	ERMAP
117.14	-0.45165	0.999731	ENSG00000228192	NA
153.336	-0.425045	0.999731	ENSG00000164011	ZNF691
3026.39	0.296976	0.999731	ENSG00000117394	SLC2A1
12.8883	-0.229345	0.999731	ENSG00000227533	SLC2A1-DT
17.0278	-0.0655045	0.999731	ENSG00000186973	CFAP144
1396.76	-0.0837237	0.999731	ENSG00000117395	EBNA1BP2
256.019	-0.360797	0.999731	ENSG00000243710	CFAP57
1781.53	0.0841423	0.999731	ENSG00000066322	ELOVL1
981.909	-0.00961382	0.999731	ENSG00000159479	MED8
301.824	-0.0612969	0.999731	ENSG00000229431	NA
902.822	-0.156937	0.999731	ENSG00000198198	SZT2
55.2659	-0.33394	0.999731	ENSG00000229372	SZT2-AS1
234.922	-0.241603	0.999731	ENSG00000178922	HYI
8.97044	0.280098	0.999731	ENSG00000229348	HYI-AS1
1870.16	-0.241552	0.999731	ENSG00000142949	PTPRF
1515.74	-0.044229	0.999731	ENSG00000066135	KDM4A
325.613	-0.108046	0.999731	ENSG00000236200	NA
166.625	-0.303132	0.999731	ENSG00000126091	ST3GAL3
17.7468	0.562336	0.999731	ENSG00000117407	ARTN
6.49823	-0.251304	0.999731	ENSG00000237950	NA
797.248	-0.12663	0.999731	ENSG00000117408	IPO13
441.462	0.399588	0.999731	ENSG00000132768	DPH2
781.081	-0.210252	0.999731	ENSG00000117410	ATP6V0B
1030.82	-0.393726	0.999731	ENSG00000117411	B4GALT2
125.096	-0.292962	0.999731	ENSG00000159214	CCDC24
370.119	-0.475251	0.999731	ENSG00000196517	SLC6A9
64.4599	-0.226567	0.999731	ENSG00000230615	LOC107984948
11.6442	0.0849772	0.999731	ENSG00000271647	KRT8P47
21.9624	0.266331	0.999731	ENSG00000171872	KLF17
543.625	-0.362546	0.999731	ENSG00000178028	DMAP1
966.272	0.00126343	0.999731	ENSG00000117419	ERI3
718.797	-0.118048	0.999731	ENSG00000187147	RNF220
459.205	-0.245056	0.999731	ENSG00000126106	TMEM53
7.5701	-0.384818	0.999731	ENSG00000198520	ARMH1
757.905	-0.417897	0.999731	ENSG00000142945	KIF2C
1809.39	-0.349893	0.999731	ENSG00000225721	NA
15382.6	-0.319807	0.999731	ENSG00000142937	RPS8
5.59699	-0.11291	0.999731	ENSG00000234093	RPS15AP11
315.193	-0.224178	0.999731	ENSG00000173846	PLK3
28.7903	0.671087	0.999731	ENSG00000188396	DYNLT4
528.674	0.120818	0.999731	ENSG00000222009	BTBD19
18.0598	0.00287752	0.999731	ENSG00000117425	PTCH2
443.922	-0.0260606	0.999731	ENSG00000070785	EIF2B3
948.861	0.0184336	0.999731	ENSG00000126107	HECTD3
1452.28	-0.229375	0.999731	ENSG00000126088	UROD
162.074	0.277809	0.999731	ENSG00000132781	MUTYH
189.224	-0.2517	0.999731	ENSG00000132773	TOE1
77.7752	-0.184707	0.999731	ENSG00000070759	TESK2
49.896	-0.425896	0.999731	ENSG00000236624	NA
233.49	-0.00302434	0.999731	ENSG00000132763	MMACHC
5716.68	0.0919823	0.999731	ENSG00000117450	PRDX1
1983.7	-0.291619	0.999731	ENSG00000132780	NASP
6.19226	0.446091	0.999731	ENSG00000159588	CCDC17
1423.93	0.111875	0.999731	ENSG00000159592	GPBP1L1
6.48997	0.311918	0.999731	ENSG00000234329	RPL7AP16
540.261	-0.161115	0.999731	ENSG00000159596	TMEM69
254.46	0.128175	0.999731	ENSG00000197429	IPP
1432.58	0.207525	0.999731	ENSG00000086015	MAST2
2424.32	0.292958	0.999731	ENSG00000117461	PIK3R3
41.0927	-0.570146	0.999731	ENSG00000117472	TSPAN1
1378.89	-0.154369	0.999731	ENSG00000085998	POMGNT1
57.1169	-0.363992	0.999731	ENSG00000171357	LURAP1
204.493	-0.468767	0.999731	ENSG00000085999	RAD54L
2102.51	-0.0958947	0.999731	ENSG00000132128	LRRC41
3174.91	0.306499	0.999731	ENSG00000173660	UQCRH
298.27	-0.100195	0.999731	ENSG00000117481	NSUN4
11.7251	-0.718789	0.999731	ENSG00000117480	FAAH
57.3198	0.0417918	0.999731	ENSG00000269956	MKNK1-AS1
366.854	-0.0173253	0.999731	ENSG00000079277	MKNK1
192.711	0.326033	0.999731	ENSG00000142961	MOB3C
630.007	0.111835	0.999731	ENSG00000123472	ATPAF1
1555.51	0.175081	0.999731	ENSG00000159658	EFCAB14
112.457	0.136187	0.999731	ENSG00000228237	EFCAB14-AS1
9.23581	0.735147	0.999731	ENSG00000225506	NA
406.941	-0.153515	0.999731	ENSG00000123473	STIL
1448.57	0.0979429	0.999731	ENSG00000162368	CMPK1
17.769	-0.257264	0.999731	ENSG00000225762	NA
26.8913	0.142977	0.999731	ENSG00000237424	FOXD2-AS1
19.0166	-0.732062	0.999731	ENSG00000186564	FOXD2
195.771	-0.150992	0.999731	ENSG00000132122	SPATA6
1212.3	-0.151679	0.999731	ENSG00000185104	FAF1
865.18	-0.0792473	0.999731	ENSG00000123080	CDKN2C
1449.55	0.193196	0.999731	ENSG00000123091	RNF11
1454.84	0.31752	0.999731	ENSG00000085832	EPS15
2293.3	0.169581	0.999731	ENSG00000117859	OSBPL9
5017.84	-0.204216	0.999731	ENSG00000078618	NRDC
579.888	-0.115867	0.999731	ENSG00000266993	NA
4454.24	0.185604	0.999731	ENSG00000169213	RAB3B
1503.66	-0.100143	0.999731	ENSG00000117862	TXNDC12
225.545	-0.0707353	0.999731	ENSG00000198841	KTI12
33.9445	-0.0134859	0.999731	ENSG00000223390	NA
1443.85	0.157669	0.999731	ENSG00000134717	BTF3L4
744.947	0.299549	0.999731	ENSG00000157077	ZFYVE9
484.769	0.0191035	0.999731	ENSG00000154222	CC2D1B
48.8783	-0.208799	0.999731	ENSG00000272100	NA
665.422	0.107455	0.999731	ENSG00000134748	PRPF38A
998.07	-0.00312009	0.999731	ENSG00000134744	TUT4
345.188	0.0878685	0.999731	ENSG00000162377	COA7
719.203	0.0927324	0.999731	ENSG00000162378	ZYG11B
38.3777	-0.12352	0.999731	ENSG00000228929	RPS13P2
1754.12	0.232989	0.999731	ENSG00000116171	SCP2
8.86552	0.609626	0.999731	ENSG00000236360	NA
236.036	-0.200091	0.999731	ENSG00000157184	CPT2
95.2946	-0.319124	0.999731	ENSG00000236723	NA
504.136	0.206835	0.999731	ENSG00000162384	CZIB
528.714	0.194211	0.999731	ENSG00000162385	MAGOH
20.6164	-0.570905	0.999731	ENSG00000226754	MAGOH-DT
51.265	-0.177657	0.999731	ENSG00000270172	NA
227.171	-0.0661795	0.999731	ENSG00000157193	LRP8
13.0757	0.600341	0.999731	ENSG00000228838	NA
983.127	0.117436	0.999731	ENSG00000058804	NDC1
694.865	0.135999	0.999731	ENSG00000058799	YIPF1
625.476	0.307313	0.999731	ENSG00000081870	IFT25
936.212	0.0676282	0.999731	ENSG00000116212	LRRC42
[truncated: 15,138 more rows]
