# Supplementary material for: Sustained cancer‐relevant alternative RNA splicing events driven by PRMT5 in high‐risk neuroblastoma
Source: Mol Oncol. 2024 Jul 17;19(3):741–63. doi: 10.1002/1878-0261.13702 (PMC11887678; doi:10.1002/1878-0261.13702)
Supplement: Supplementary file 5 — Table S4. rMATS differential splicing analysis on CHP‐134 and GI‐ME‐N cells treated with T1‐44 (compared to DMSO). [file MOL2-19-741-s006.xlsx]

## Sheet: CHP134_T1-44_vs_CHP134_DMSO
Coordinates	pValue	psi_44	psi_DMS	dpsi	Gene	TRT	Event
chr1_220971493_220971617_220971215_220971407_220978393_220978455	0.00520217	0.0526667	0.217667	-0.165	MTARC1	CHP134_44_vs_CHP134_DMSO	SE
chr1_220971215_220971407_220971215_220971356_220978393_220978455	0	0.205	0.0376667	0.167	MTARC1	CHP134_44_vs_CHP134_DMSO	A5SS
chr2_242263630_242263656_242254514_242255025_242274540_242274627	0.00118252	0.977	0.843	0.134	SEPTIN2	CHP134_44_vs_CHP134_DMSO	SE
chr2_242256913_242257014_242254703_242255025_242263630_242263656	0.000171399	0.504333	0.331	0.173	SEPTIN2	CHP134_44_vs_CHP134_DMSO	SE
chr2_242256913_242257014_242255358_242255397_242259617_242259702	0.00992552	0.897	0.624667	0.272	SEPTIN2	CHP134_44_vs_CHP134_DMSO	SE
chr17_56604042_56604339_56603580_56603674_56609321_56609407	0.00058382	0.954333	0.668	0.286	SEPTIN4	CHP134_44_vs_CHP134_DMSO	SE
chr22_19707842_19707977_19707328_19707415_19708164_19708189	0.0010874	0.753333	1	-0.247	SEPTIN5	CHP134_44_vs_CHP134_DMSO	SE
chr2_160585519_160585686_160599571_160599764_160572191_160572277_160602280_160602448	0.000531396	0.0723333	0.0193333	0.053	MARCHF7	CHP134_44_vs_CHP134_DMSO	MXE
chr2_160572191_160572277_160568999_160569117_160585519_160585686	0.00647005	0.094	0.023	0.071	MARCHF7	CHP134_44_vs_CHP134_DMSO	SE
chr2_160572191_160572277_160569017_160569172_160585519_160585686	8.14628e-05	0.205667	0.03	0.176	MARCHF7	CHP134_44_vs_CHP134_DMSO	SE
chr7_35871101_35871644_35840828_35840880_35872407_35872455	0.00530407	0.0596667	0.00733333	0.052	SEPTIN7	CHP134_44_vs_CHP134_DMSO	SE
chr17_75303222_75303279_75277491_75277636_75398140_75398282	0.000161004	0.437333	1	-0.563	SEPTIN9	CHP134_44_vs_CHP134_DMSO	SE
chr4_77916933_77917091_77871014_77871083_77917577_77917692	0	0.122	0.0193333	0.103	SEPTIN11	CHP134_44_vs_CHP134_DMSO	SE
chr4_77916933_77917091_77895630_77895960_77917577_77917692	0.000297391	0.981	0.648	0.333	SEPTIN11	CHP134_44_vs_CHP134_DMSO	SE
chr12_53701628_53701713_53701239_53701497_53701835_53701917	0	0.559333	0.941333	-0.382	AAAS	CHP134_44_vs_CHP134_DMSO	SE
chr12_53708534_53708633_53708081_53708225_53708877_53708924	7.15371e-06	0.732667	0.858	-0.125	AAAS	CHP134_44_vs_CHP134_DMSO	SE
chr12_125609250_125609315_125599022_125599103_125612706_125612820	1.8797e-07	0.260333	1	-0.74	AACS	CHP134_44_vs_CHP134_DMSO	SE
chr5_178220314_178220438_178203142_178203277_178238174_178238287	1.40257e-05	0	0.704333	-0.704	AACSP1	CHP134_44_vs_CHP134_DMSO	SE
chr16_70296248_70296387_70294946_70295060_70298860_70298888	0.00793008	0.952	0.990667	-0.039	AARS	CHP134_44_vs_CHP134_DMSO	SE
chr6_44274985_44275131_44274659_44274768_44278035_44278180	1.14094e-05	0.711667	0.920333	-0.209	AARS2	CHP134_44_vs_CHP134_DMSO	SE
chr6_44274230_44274269_44274016_44274128_44274659_44274768	0.00208521	0.842667	0.951667	-0.109	AARS2	CHP134_44_vs_CHP134_DMSO	SE
chr17_41105740_41105795_41103816_41103911_41106892_41106984	0.00376257	0.868	0.925	-0.057	AARSD1	CHP134_44_vs_CHP134_DMSO	SE
chr4_57248642_57248763_57244313_57244630_57253527_57253589	0.00235717	0.461	0.858667	-0.398	AASDH	CHP134_44_vs_CHP134_DMSO	SE
chr4_57250235_57250507_57244313_57244630_57253527_57253625	0.00298563	0.600667	0.898333	-0.298	AASDH	CHP134_44_vs_CHP134_DMSO	SE
chr7_121738802_121738920_121738503_121738630_121741424_121741492	0.00277736	0.872667	0.989333	-0.117	AASS	CHP134_44_vs_CHP134_DMSO	SE
chr7_121722841_121722945_121721553_121721649_121726065_121726207	0.00063904	0.025	0.0726667	-0.048	AASS	CHP134_44_vs_CHP134_DMSO	SE
chr7_121722841_121722945_121726065_121726233_121721553_121721649_121731756_121731897	0.00274444	0.984667	0.945333	0.039	AASS	CHP134_44_vs_CHP134_DMSO	MXE
chr17_67270083_67270269_67270099_67270269_67267302_67267430	0.00024468	0.358	0.166	0.192	ABCA5	CHP134_44_vs_CHP134_DMSO	A5SS
chr17_67280093_67280213_67281528_67281561_67267302_67267430_67282038_67282178	1.85059e-06	0.375667	0.116667	0.259	ABCA5	CHP134_44_vs_CHP134_DMSO	MXE
chr17_67281528_67281561_67280093_67280213_67282038_67282178	1.95823e-12	0.497667	0.184333	0.313	ABCA5	CHP134_44_vs_CHP134_DMSO	SE
chr2_220080718_220080902_220079682_220079804_220081085_220081187	3.81494e-09	0.494333	0.900667	-0.406	ABCB6	CHP134_44_vs_CHP134_DMSO	SE
chr2_220081373_220081554_220081085_220081187_220082391_220082529	2.95229e-06	0.591333	0.893333	-0.302	ABCB6	CHP134_44_vs_CHP134_DMSO	SE
chr7_150730691_150731004_150725509_150725697_150731359_150731515	0.00113352	0.645333	0.911333	-0.266	ABCB8	CHP134_44_vs_CHP134_DMSO	SE
chr6_43416618_43416764_43415421_43415675_43416844_43416942	0.000925266	0.897333	1	-0.103	ABCC10	CHP134_44_vs_CHP134_DMSO	SE
chr11_17416718_17417017_17415812_17415946_17417156_17417265	1.68629e-09	0.215	1	-0.785	ABCC8	CHP134_44_vs_CHP134_DMSO	SE
chr11_17416718_17416822_17415812_17415946_17417156_17417185	1.57012e-05	0.498667	1	-0.501	ABCC8	CHP134_44_vs_CHP134_DMSO	SE
chr3_52005475_52005714_52003099_52004200_52007980_52008037	0.00541527	1	0.814333	0.186	ABHD14B	CHP134_44_vs_CHP134_DMSO	SE
chr3_52005475_52005908_52003958_52004200_52007980_52008047	0.00102667	1	0.755333	0.245	ABHD14B	CHP134_44_vs_CHP134_DMSO	SE
chr6_31656499_31656896_31656499_31656563_31657357_31657481	0.00862977	0.678	0.954	-0.276	ABHD16A	CHP134_44_vs_CHP134_DMSO	A3SS
chr10_27044583_27044670_27040526_27040712_27047990_27048164	0.00185451	0.464	0.697333	-0.233	ABI1	CHP134_44_vs_CHP134_DMSO	SE
chr2_204276007_204276094_204267298_204267457_204281630_204281804	2.95272e-07	0.290667	0.493667	-0.203	ABI2	CHP134_44_vs_CHP134_DMSO	SE
chr2_204261606_204261690_204260378_204260503_204267298_204267457	0	0.29	0.0263333	0.264	ABI2	CHP134_44_vs_CHP134_DMSO	SE
chr2_204261507_204261690_204260378_204260503_204267298_204267400	0	0.356333	0.0436667	0.313	ABI2	CHP134_44_vs_CHP134_DMSO	SE
chr16_20818273_20818413_20817817_20818027_20824511_20824624	0.0068585	1	0.838	0.162	AC004381.6	CHP134_44_vs_CHP134_DMSO	SE
chr7_30601081_30601744_30590251_30590397_30603346_30603614	0.00122264	0.892333	0.632333	0.26	AC005154.6	CHP134_44_vs_CHP134_DMSO	SE
chr22_20137246_20137303_20137085_20137163_20137477_20137582	0.00992608	0.186667	0.589	-0.402	AC006547.14	CHP134_44_vs_CHP134_DMSO	SE
chr2_71218959_71219113_71216878_71216946_71220825_71220905	0.000549605	0.410667	0.642667	-0.232	AC007040.11	CHP134_44_vs_CHP134_DMSO	SE
chr2_66924579_66924635_66918803_66918855_66940581_66940673	0.000700626	0.117667	0.502333	-0.385	AC007392.3	CHP134_44_vs_CHP134_DMSO	SE
chr15_93426814_93427008_93426103_93426416_93428744_93428814	0.00354299	0.298333	0.202667	0.096	AC013394.2	CHP134_44_vs_CHP134_DMSO	SE
chr17_6905802_6905939_6888427_6888859_6915514_6915657	0.00240777	0.428667	0.819333	-0.391	AC027763.2	CHP134_44_vs_CHP134_DMSO	SE
chr12_122240536_122240712_122239612_122239714_122240784_122240851	2.96816e-05	0.360667	0.894	-0.533	AC084018.1	CHP134_44_vs_CHP134_DMSO	SE
chr12_122240536_122240690_122239612_122239714_122240784_122240839	1.39115e-06	0.405333	0.919667	-0.514	AC084018.1	CHP134_44_vs_CHP134_DMSO	SE
chr17_79781287_79781389_79781084_79781187_79782162_79782281	9.47132e-09	0.719333	0.852	-0.133	AC174470.1	CHP134_44_vs_CHP134_DMSO	SE
chr17_35567380_35567404_35564570_35564714_35578644_35578763	1.2422e-05	0.857	0.931667	-0.075	ACACA	CHP134_44_vs_CHP134_DMSO	SE
chr3_132297639_132297900_132297639_132297725_132298335_132298402	9.34919e-09	0.533	0.0656667	0.467	ACAD11	CHP134_44_vs_CHP134_DMSO	A3SS
chr17_7127464_7127562_7127131_7127388_7127639_7127712	5.76077e-10	0.718	0.966333	-0.248	ACADVL	CHP134_44_vs_CHP134_DMSO	SE
chr17_7124837_7125001_7124242_7124377_7125270_7125400	9.90709e-05	0.844333	0.990333	-0.146	ACADVL	CHP134_44_vs_CHP134_DMSO	SE
chr17_7124856_7125001_7124242_7124377_7125270_7125275	0.00250544	0.917667	0.995333	-0.078	ACADVL	CHP134_44_vs_CHP134_DMSO	SE
chr1_1230097_1230196_1229781_1230008_1230826_1230934	0.00280238	0.809	0.970667	-0.162	ACAP3	CHP134_44_vs_CHP134_DMSO	SE
chr10_27512135_27512168_27508651_27508786_27512266_27512381	0.00870425	0.379333	0.608667	-0.229	ACBD5	CHP134_44_vs_CHP134_DMSO	SE
chr10_27506908_27507112_27504463_27504570_27508651_27508786	0.000150122	0.88	0.991333	-0.111	ACBD5	CHP134_44_vs_CHP134_DMSO	SE
chr16_67693277_67693322_67692830_67692982_67693439_67693516	8.9242e-08	0.344	0.874667	-0.531	ACD	CHP134_44_vs_CHP134_DMSO	SE
chr16_67693131_67693166_67692830_67692982_67693439_67693516	6.9528e-05	0.550667	0.905	-0.354	ACD	CHP134_44_vs_CHP134_DMSO	SE
chr14_23540333_23540395_23538684_23538826_23540635_23540747	0	0.212667	0.466333	-0.254	ACIN1	CHP134_44_vs_CHP134_DMSO	SE
chr17_40060981_40061043_40048531_40048700_40075132_40075204	3.61288e-06	0.364667	1	-0.635	ACLY	CHP134_44_vs_CHP134_DMSO	SE
chr7_96765699_96765779_96747034_96747209_96810323_96810799	2.19106e-12	0.015	0.0743333	-0.059	ACN9	CHP134_44_vs_CHP134_DMSO	SE
chr20_44472165_44472411_44470364_44470595_44472901_44473059	0.0059224	0.441667	0.653	-0.211	ACOT8	CHP134_44_vs_CHP134_DMSO	SE
chrX_23731251_23731325_23725833_23726061_23739997_23740101	0.00259597	0.800333	0.917333	-0.117	ACOT9	CHP134_44_vs_CHP134_DMSO	SE
chr17_73974871_73975209_73975045_73975209_73974614_73974774	0.00697101	0.0613333	0.0166667	0.045	ACOX1	CHP134_44_vs_CHP134_DMSO	A5SS
chr2_223765391_223765498_223725651_223725976_223773450_223773754	0.00465581	0.720667	0.908667	-0.188	ACSL3	CHP134_44_vs_CHP134_DMSO	SE
chr2_223752547_223752606_223725651_223725976_223773450_223773868	0.00389957	0.85	0.947667	-0.098	ACSL3	CHP134_44_vs_CHP134_DMSO	SE
chr5_131310450_131310528_131310585_131310663_131308958_131309093_131312340_131312414	0.0099957	1	0.594333	0.406	ACSL6	CHP134_44_vs_CHP134_DMSO	MXE
chr7_100244373_100244454_100244173_100244269_100244593_100244708	1.30557e-05	0.947	1	-0.053	ACTL6B	CHP134_44_vs_CHP134_DMSO	SE
chr7_100244373_100244454_100244593_100244734_100244173_100244269_100244845_100244907	0.000497625	0.04	0.00366667	0.036	ACTL6B	CHP134_44_vs_CHP134_DMSO	MXE
chr10_104241757_104241932_104240888_104240929_104242767_104242860	7.62792e-08	0.855667	0.948333	-0.093	ACTR1A	CHP134_44_vs_CHP134_DMSO	SE
chr20_43255096_43255240_43251469_43251571_43257687_43257810	0.00176882	0.707333	0.940667	-0.233	ADA	CHP134_44_vs_CHP134_DMSO	SE
chr15_43624097_43624198_43622871_43623057_43625508_43625632	0.00177559	0.789	0.933	-0.144	ADAL	CHP134_44_vs_CHP134_DMSO	SE
chr21_46540708_46540874_46494483_46494708_46548316_46548488	0.00173905	0	0.202667	-0.203	ADARB1	CHP134_44_vs_CHP134_DMSO	SE
chr21_46641932_46643492_46641932_46642022_46645461_46646475	0.00464243	0.640667	0.185333	0.455	ADARB1	CHP134_44_vs_CHP134_DMSO	A5SS
chr16_75652483_75652538_75651039_75651170_75654163_75654232	0.00253242	0.826333	0.933667	-0.107	ADAT1	CHP134_44_vs_CHP134_DMSO	SE
chr4_2928368_2928402_2927740_2927839_2929897_2930250	0.000342884	0.783667	0.655	0.129	ADD1	CHP134_44_vs_CHP134_DMSO	SE
chr4_2928365_2928402_2927740_2927839_2929897_2931034	0.000566937	0.521	0.344	0.177	ADD1	CHP134_44_vs_CHP134_DMSO	SE
chr12_1812051_1812148_1800328_1800379_1863423_1863680	0.00335854	0.0126667	0.069	-0.056	ADIPOR2	CHP134_44_vs_CHP134_DMSO	SE
chr10_76285013_76285184_76158228_76158337_76349039_76349075	0	0.668	0.91	-0.242	ADK	CHP134_44_vs_CHP134_DMSO	SE
chr10_76285013_76285184_76349039_76349075_76158228_76158337_76360136_76360251	7.64006e-05	0.366667	0.529	-0.162	ADK	CHP134_44_vs_CHP134_DMSO	MXE
chr10_76360136_76360251_76349039_76349075_76429940_76430027	0.000638064	0.916333	0.973333	-0.057	ADK	CHP134_44_vs_CHP134_DMSO	SE
chr20_49545187_49545362_49520425_49520538_49547362_49547750	0.00329338	0.572667	0.769333	-0.197	ADNP	CHP134_44_vs_CHP134_DMSO	SE
chr20_49518553_49518646_49520425_49520538_49505584_49511049_49545187_49545362	4.05239e-10	0.18	0.346667	-0.167	ADNP	CHP134_44_vs_CHP134_DMSO	MXE
chr20_49518553_49518646_49545187_49545362_49505584_49511049_49547362_49547750	0.00285721	0.026	0.0586667	-0.033	ADNP	CHP134_44_vs_CHP134_DMSO	MXE
chr22_26074782_26074882_26070403_26070495_26081136_26081215	0.000294428	0.928333	0.982	-0.054	ADRBK2	CHP134_44_vs_CHP134_DMSO	SE
chr22_26070403_26070495_26074782_26074882_26063705_26063767_26081136_26081215	0.000268828	0.106333	0.035	0.071	ADRBK2	CHP134_44_vs_CHP134_DMSO	MXE
chr20_60879516_60879633_60878623_60878837_60881252_60881376	0.00138446	0.972667	0.949333	0.023	ADRM1	CHP134_44_vs_CHP134_DMSO	SE
chr7_44149255_44149723_44148886_44148940_44149805_44149824	0.00111662	0.433	0.824667	-0.392	AEBP1	CHP134_44_vs_CHP134_DMSO	SE
chr7_44149613_44149723_44148886_44148940_44149805_44149945	0.000114992	0.797667	0.961	-0.163	AEBP1	CHP134_44_vs_CHP134_DMSO	SE
chr7_44149805_44149945_44150323_44150408_44148886_44148940_44150511_44150656	3.73657e-05	0.158333	0.03	0.128	AEBP1	CHP134_44_vs_CHP134_DMSO	MXE
chr4_7783102_7783354_7787920_7788038_7780488_7780603_7795407_7795553	3.60127e-08	0.651	0.801333	-0.15	AFAP1	CHP134_44_vs_CHP134_DMSO	MXE
chr4_7783102_7783354_7780488_7780603_7787920_7788038	2.38955e-12	0.926333	0.641667	0.285	AFAP1	CHP134_44_vs_CHP134_DMSO	SE
chrX_147924905_147924957_147924905_147924939_147967418_147967515	0.00668861	0.120333	0.305667	-0.185	AFF2	CHP134_44_vs_CHP134_DMSO	A5SS
chr5_132273340_132273432_132272758_132272885_132298950_132299326	0.000167371	0.0753333	0.222333	-0.147	AFF4	CHP134_44_vs_CHP134_DMSO	SE
chr16_90044012_90044210_90039024_90039173_90045217_90045286	0.00212029	0.78	0.960333	-0.18	AFG3L1P	CHP134_44_vs_CHP134_DMSO	SE
chr16_90044046_90044210_90038993_90039173_90045217_90045286	0.0088273	0.835	0.974667	-0.14	AFG3L1P	CHP134_44_vs_CHP134_DMSO	SE
chr16_90044085_90044210_90039000_90039173_90045217_90045286	0.00987723	0.838333	0.974333	-0.136	AFG3L1P	CHP134_44_vs_CHP134_DMSO	SE
chr17_76201520_76201599_76187050_76187141_76202026_76202131	1.58868e-05	0.0983333	0.648333	-0.55	AFMID	CHP134_44_vs_CHP134_DMSO	SE
chr17_76200908_76200981_76198783_76198832_76202026_76202131	0.00211693	0.112	0.202	-0.09	AFMID	CHP134_44_vs_CHP134_DMSO	SE
chr17_76198783_76198832_76201520_76201599_76187050_76187141_76202026_76202131	0.000187506	0.992667	0.919667	0.073	AFMID	CHP134_44_vs_CHP134_DMSO	MXE
chr17_76200908_76200981_76201520_76201599_76187050_76187141_76202026_76202131	0.00250971	0.961333	0.740667	0.221	AFMID	CHP134_44_vs_CHP134_DMSO	MXE
chr17_76198783_76198832_76201520_76201599_76187050_76187141_76201683_76201819	1.44059e-06	1	0.612	0.388	AFMID	CHP134_44_vs_CHP134_DMSO	MXE
chr2_236658997_236659132_236653341_236653483_236706402_236706530	0.00279566	0.931333	0.975667	-0.044	AGAP1	CHP134_44_vs_CHP134_DMSO	SE
chr7_150837065_150837203_150831511_150831655_150838984_150839139	1.47325e-05	0.293333	0.493	-0.2	AGAP3	CHP134_44_vs_CHP134_DMSO	SE
chr7_150835229_150835400_150831486_150831655_150838984_150839139	1.32919e-06	0.0543333	0.156	-0.102	AGAP3	CHP134_44_vs_CHP134_DMSO	SE
chr6_32149382_32149409_32149127_32149254_32150023_32150165	0.000642212	0.692	1	-0.308	AGER	CHP134_44_vs_CHP134_DMSO	SE
chr7_141255252_141255367_141250988_141251234_141292945_141292985	0.00295961	0.873667	0.967667	-0.094	AGK	CHP134_44_vs_CHP134_DMSO	SE
chr6_32138201_32138377_32137941_32138037_32139073_32139282	5.91291e-10	0.727333	0.934667	-0.207	AGPAT1	CHP134_44_vs_CHP134_DMSO	SE
chr6_32138713_32138847_32138201_32138377_32139073_32139282	0.00224299	0.902	0.968	-0.066	AGPAT1	CHP134_44_vs_CHP134_DMSO	SE
chr8_6582390_6582460_6565877_6566408_6588231_6588264	0.000112489	0.941333	0.998333	-0.057	AGPAT5	CHP134_44_vs_CHP134_DMSO	SE
chr8_6588231_6588347_6566186_6566408_6612571_6612695	0.00329112	0.313	0.126	0.187	AGPAT5	CHP134_44_vs_CHP134_DMSO	SE
chr9_88293249_88293313_88292350_88292497_88296182_88296201	1.55147e-05	0.989667	0.929	0.061	AGTPBP1	CHP134_44_vs_CHP134_DMSO	SE
chr9_88296182_88296250_88307603_88307728_88292350_88292497_88327416_88327481	8.32513e-05	0.985333	0.881	0.104	AGTPBP1	CHP134_44_vs_CHP134_DMSO	MXE
chr1_11806044_11806280_11805859_11805894_11807496_11807602	0.00507788	0.0386667	0.0886667	-0.05	AGTRAP	CHP134_44_vs_CHP134_DMSO	SE
chr1_110563352_110563473_110562169_110562248_110564295_110564319	2.69098e-07	0.894	0.977333	-0.083	AHCYL1	CHP134_44_vs_CHP134_DMSO	SE
chr6_135618569_135618630_135611560_135611663_135621637_135621670	0.00545317	0.031	0.137	-0.106	AHI1	CHP134_44_vs_CHP134_DMSO	SE
chr2_61410681_61410797_61408454_61408540_61411846_61411935	3.57612e-10	0.0243333	0.104	-0.08	AHSA2	CHP134_44_vs_CHP134_DMSO	SE
chr2_61412636_61413632_61412636_61412753_61413580_61413632	0.00899751	0.013	0.047	-0.034	AHSA2	CHP134_44_vs_CHP134_DMSO	RI
chr22_21331988_21332065_21331320_21331384_21332176_21332294	0.00701447	1	0.848667	0.151	AIFM3	CHP134_44_vs_CHP134_DMSO	SE
chr22_21320793_21320834_21319459_21319495_21322092_21322263	0.00982155	1	0.527667	0.472	AIFM3	CHP134_44_vs_CHP134_DMSO	SE
chr6_143655214_143655232_143654418_143654582_143656187_143656667	0.000187279	0.936333	0.333333	0.603	AIG1	CHP134_44_vs_CHP134_DMSO	SE
chr13_42860121_42860171_42846288_42846364_42860435_42860535	0.00326254	0.955	0.82	0.135	AKAP11	CHP134_44_vs_CHP134_DMSO	SE
chr7_91621471_91621525_91609602_91609647_91622198_91622369	0.000166565	0.430333	0.835333	-0.405	AKAP9	CHP134_44_vs_CHP134_DMSO	SE
chr1_109365678_109365893_109365678_109365866_109365991_109366099	0.00294127	0.566667	0.901	-0.334	AKNAD1	CHP134_44_vs_CHP134_DMSO	A3SS
chr1_109394293_109395389_109392158_109392198_109400679_109400850	0.000325443	0.31	0.145667	0.164	AKNAD1	CHP134_44_vs_CHP134_DMSO	SE
chr1_109391533_109391682_109391373_109391436_109400679_109400850	0.000142373	0.991667	0.824667	0.167	AKNAD1	CHP134_44_vs_CHP134_DMSO	SE
chr1_109399550_109399682_109391373_109391436_109400679_109400850	0.000160585	0.982667	0.705333	0.277	AKNAD1	CHP134_44_vs_CHP134_DMSO	SE
chr1_109392158_109392198_109391373_109391436_109400679_109400850	0.00114528	0.944333	0.642333	0.302	AKNAD1	CHP134_44_vs_CHP134_DMSO	SE
chr1_46034156_46034356_46033653_46033849_46034598_46034671	0.000142631	0.462	0.709667	-0.248	AKR1A1	CHP134_44_vs_CHP134_DMSO	SE
chr19_40742163_40743998_40743875_40743998_40741796_40742011	6.47985e-07	0.331	0.784667	-0.454	AKT2	CHP134_44_vs_CHP134_DMSO	A5SS
chr19_40742144_40742292_40741938_40742011_40743875_40743998	5.31061e-08	0.836667	0.973	-0.136	AKT2	CHP134_44_vs_CHP134_DMSO	SE
chr19_40742163_40742292_40741796_40742011_40743875_40743998	1.14141e-08	0.9	0.985333	-0.085	AKT2	CHP134_44_vs_CHP134_DMSO	SE
chr3_183961578_183961784_183961319_183961418_183962388_183962509	2.75064e-05	0.876333	0.960333	-0.084	ALG3	CHP134_44_vs_CHP134_DMSO	SE
chr12_109530311_109530742_109530311_109530592_109531154_109531274	0.000809141	0	0.152	-0.152	ALKBH2	CHP134_44_vs_CHP134_DMSO	A3SS
chr11_43913590_43913679_43911274_43911378_43940587_43940592	0.00974605	0.544667	0.787	-0.242	ALKBH3	CHP134_44_vs_CHP134_DMSO	SE
chr11_43913590_43913679_43911274_43911378_43923065_43923264	0.00592348	0.841333	0.955333	-0.114	ALKBH3	CHP134_44_vs_CHP134_DMSO	SE
chr19_36503902_36503991_36503922_36503991_36502305_36502366	0.00100139	0.152	0.05	0.102	ALKBH6	CHP134_44_vs_CHP134_DMSO	A5SS
chr19_36503902_36503991_36503922_36503991_36501795_36501947	0.00127858	0.753667	0.261	0.493	ALKBH6	CHP134_44_vs_CHP134_DMSO	A5SS
chr1_21880470_21880635_21835864_21836010_21887118_21887238	3.03863e-05	0.785333	0.972	-0.187	ALPL	CHP134_44_vs_CHP134_DMSO	SE
chr3_49759864_49759943_49759397_49759580_49760028_49760187	0.000110885	0.617	0.984667	-0.368	AMIGO3	CHP134_44_vs_CHP134_DMSO	SE
chr3_49760028_49760187_49759397_49759580_49760404_49760547	0.000396137	0.760667	1	-0.239	AMIGO3	CHP134_44_vs_CHP134_DMSO	SE
chr2_128631401_128631846_128641776_128641886_128627027_128627118_128643383_128643496	0.00577905	0.952667	0.995333	-0.043	AMMECR1L	CHP134_44_vs_CHP134_DMSO	MXE
chr1_110171264_110171428_110170985_110171117_110171730_110171857	1.24742e-08	0.797333	0.981667	-0.184	AMPD2	CHP134_44_vs_CHP134_DMSO	SE
chr1_110163535_110163888_110162506_110162900_110167924_110168055	0.00347519	0.322333	0.152667	0.17	AMPD2	CHP134_44_vs_CHP134_DMSO	SE
chr17_62969359_62969635_62968871_62969045_62970672_62971686	0.00615798	0.951667	0.822667	0.129	AMZ2P1	CHP134_44_vs_CHP134_DMSO	SE
chr4_145985723_145985844_145916151_145916755_146017136_146017263	0.000635218	0.900667	1	-0.099	ANAPC10	CHP134_44_vs_CHP134_DMSO	SE
chr4_145920408_145920446_145916312_145916755_145985723_145985844	0.00686809	0.0623333	0.142	-0.08	ANAPC10	CHP134_44_vs_CHP134_DMSO	SE
chr4_146002811_146002902_145916076_145916755_146017136_146017263	0.00428397	0.939	1	-0.061	ANAPC10	CHP134_44_vs_CHP134_DMSO	SE
chr10_73983645_73983814_73975805_73975896_73990123_73990198	5.5285e-06	0.592	0.760667	-0.169	ANAPC16	CHP134_44_vs_CHP134_DMSO	SE
chr12_121766118_121766300_121766118_121766261_121768385_121768475	0.000891375	0.870333	0.782	0.088	ANAPC5	CHP134_44_vs_CHP134_DMSO	A3SS
chr12_110820647_110820765_110825543_110825697_110815197_110815422_110826316_110826428	0.00335272	0.955	0.991667	-0.037	ANAPC7	CHP134_44_vs_CHP134_DMSO	MXE
chr12_110819556_110819753_110815197_110815422_110820647_110820765	0.00650708	0.957667	0.993667	-0.036	ANAPC7	CHP134_44_vs_CHP134_DMSO	SE
chr1_213186434_213186760_213181551_213181808_213188954_213189168	3.30016e-11	0.977	0.716667	0.26	ANGEL2	CHP134_44_vs_CHP134_DMSO	SE
chr8_108334123_108334356_108334126_108334356_108315467_108315595	7.835e-06	1	0.609333	0.391	ANGPT1	CHP134_44_vs_CHP134_DMSO	A5SS
chr8_41529871_41530430_41529871_41529944_41542061_41542208	0.00024102	0.93	0.39	0.54	ANK1	CHP134_44_vs_CHP134_DMSO	A3SS
chr8_41530033_41530430_41529871_41529944_41542061_41542208	0.000128474	0.921	0.338667	0.582	ANK1	CHP134_44_vs_CHP134_DMSO	SE
chr4_114274200_114280455_114271383_114271405_114281978_114282053	0.00388538	0.134333	0.0666667	0.068	ANK2	CHP134_44_vs_CHP134_DMSO	SE
chr4_114269431_114269464_114267055_114267178_114271383_114271405	1.7176e-08	0.968	0.807667	0.16	ANK2	CHP134_44_vs_CHP134_DMSO	SE
chr4_114253127_114253226_114251401_114251626_114254209_114254364	4.9087e-08	0.839333	0.513	0.326	ANK2	CHP134_44_vs_CHP134_DMSO	SE
chr10_61905725_61905779_61898274_61898845_61926581_61926633	3.07584e-09	0.0203333	0.600667	-0.58	ANK3	CHP134_44_vs_CHP134_DMSO	SE
chr15_65209584_65209713_65209584_65209683_65214119_65214218	0.000126064	0.685667	0.06	0.626	ANKDD1A	CHP134_44_vs_CHP134_DMSO	A5SS
chr5_139876104_139876863_139866542_139866645_139884405_139884551	0.00277087	0.382	0.622	-0.24	ANKHD1	CHP134_44_vs_CHP134_DMSO	SE
chr12_133318394_133318477_133318004_133318071_133319739_133319862	0.000359366	0.0866667	0.21	-0.123	ANKLE2	CHP134_44_vs_CHP134_DMSO	SE
chr2_241446976_241447108_241439868_241439982_241452218_241452359	7.33688e-07	0.276	0.946	-0.67	ANKMY1	CHP134_44_vs_CHP134_DMSO	SE
chr2_241459778_241459950_241459778_241459871_241463301_241463798	0.000925555	1	0.558333	0.442	ANKMY1	CHP134_44_vs_CHP134_DMSO	A3SS
chr13_111546455_111546549_111545044_111545610_111558379_111558471	0.00114088	0.0473333	0.149	-0.102	ANKRD10	CHP134_44_vs_CHP134_DMSO	SE
chr16_89358088_89358185_89357420_89357591_89371613_89371752	0.0033163	0.049	0.120667	-0.072	ANKRD11	CHP134_44_vs_CHP134_DMSO	SE
chr12_110458912_110459106_110456943_110457133_110463546_110463628	0.000612722	0.910333	0.488333	0.422	ANKRD13A	CHP134_44_vs_CHP134_DMSO	SE
chr11_67066528_67067082_67067000_67067082_67059461_67059651	9.21777e-05	0.486333	0.945	-0.459	ANKRD13D	CHP134_44_vs_CHP134_DMSO	A3SS
chr11_67066528_67066595_67059461_67059651_67067000_67067082	0.000954163	0.813	0.987667	-0.175	ANKRD13D	CHP134_44_vs_CHP134_DMSO	SE
chr2_97830133_97830206_97830019_97830048_97833313_97833342	9.34585e-06	1	0.408	0.592	ANKRD36	CHP134_44_vs_CHP134_DMSO	SE
chr2_96563017_96563090_96568633_96568706_96561309_96561338_96568800_96568829	0.00145474	0.111	0.442667	-0.332	ANKRD36C	CHP134_44_vs_CHP134_DMSO	MXE
chr2_197953434_197953552_197953434_197953498_197954673_197954756	0.00252139	0.281333	0	0.281	ANKRD44	CHP134_44_vs_CHP134_DMSO	A3SS
chr6_90327672_90327750_90331640_90331745_90326277_90326376_90333128_90333263	0.00912463	0.372	0.0536667	0.318	ANKRD6	CHP134_44_vs_CHP134_DMSO	MXE
chr7_117874754_117874928_117874484_117874599_117876094_117876201	0.000845402	0.938	0.651667	0.286	ANKRD7	CHP134_44_vs_CHP134_DMSO	SE
chr16_4781512_4781580_4779980_4780152_4783938_4784163	0.00998426	0.409667	1	-0.59	ANKS3	CHP134_44_vs_CHP134_DMSO	SE
chr16_4776659_4776855_4774750_4774832_4776979_4777170	0.000607447	0.521	1	-0.479	ANKS3	CHP134_44_vs_CHP134_DMSO	SE
chr16_4776659_4776777_4774792_4774832_4776979_4777178	0.00121557	0.556333	1	-0.444	ANKS3	CHP134_44_vs_CHP134_DMSO	SE
chr16_4776659_4776781_4774750_4774832_4776979_4777178	0.00466714	0.660667	1	-0.339	ANKS3	CHP134_44_vs_CHP134_DMSO	SE
chr16_4774750_4774832_4764051_4764187_4779980_4780152	0.00356362	0.839667	0.974667	-0.135	ANKS3	CHP134_44_vs_CHP134_DMSO	SE
chr16_4767443_4767548_4764156_4764187_4774750_4774832	0.00583459	0.0143333	0.09	-0.076	ANKS3	CHP134_44_vs_CHP134_DMSO	SE
chr2_220098854_220100034_220098854_220099010_220100429_220100597	0.00500227	0.423	1	-0.577	ANKZF1	CHP134_44_vs_CHP134_DMSO	A5SS
chr19_17438246_17438378_17438043_17438154_17438497_17438689	4.66568e-06	0.649	0.983	-0.334	ANO8	CHP134_44_vs_CHP134_DMSO	SE
chr4_113184143_113184242_113181921_113182018_113186164_113186223	1.49358e-12	0.337333	0.608	-0.271	AP1AR	CHP134_44_vs_CHP134_DMSO	SE
chr4_113184143_113184242_113186164_113186223_113181921_113182018_113186889_113186963	6.21339e-06	0.180333	0.323667	-0.143	AP1AR	CHP134_44_vs_CHP134_DMSO	MXE
chr22_29725700_29725709_29723670_29724884_29726366_29726521	2.61803e-05	0.645333	0.447333	0.198	AP1B1	CHP134_44_vs_CHP134_DMSO	SE
chr14_24035024_24035101_24034814_24034910_24035272_24035369	1.44425e-09	0.111667	0.774	-0.662	AP1G2	CHP134_44_vs_CHP134_DMSO	SE
chr14_24035024_24035369_24035272_24035369_24034814_24034910	5.76912e-08	0.0576667	0.614667	-0.557	AP1G2	CHP134_44_vs_CHP134_DMSO	A5SS
chrX_15851566_15851647_15850186_15851130_15863501_15863639	3.63568e-05	0.129333	0.463667	-0.334	AP1S2	CHP134_44_vs_CHP134_DMSO	SE
chrX_15851566_15851647_15849228_15849691_15863501_15863639	0.00518349	0.198333	0.49	-0.292	AP1S2	CHP134_44_vs_CHP134_DMSO	SE
chrX_15858619_15858714_15845014_15845495_15863501_15863639	0.00818188	0.0826667	0	0.083	AP1S2	CHP134_44_vs_CHP134_DMSO	SE
chr3_183899483_183899603_183898872_183899014_183899699_183899835	0	0.952333	0.996667	-0.044	AP2M1	CHP134_44_vs_CHP134_DMSO	SE
chr15_90421496_90421532_90380846_90380954_90431752_90431864	1.34422e-08	0.400333	1	-0.6	AP3S2	CHP134_44_vs_CHP134_DMSO	SE
chr15_90421496_90421532_90414706_90414778_90431752_90431864	3.88238e-05	0.0353333	0.118	-0.083	AP3S2	CHP134_44_vs_CHP134_DMSO	SE
chr15_90420537_90420656_90414706_90414778_90431752_90431864	0.000294428	0.05	0.121333	-0.071	AP3S2	CHP134_44_vs_CHP134_DMSO	SE
chr15_51207621_51207768_51207644_51207768_51204274_51204346	0.000119361	0	0.166667	-0.167	AP4E1	CHP134_44_vs_CHP134_DMSO	A3SS
chr7_99702667_99702721_99701714_99701777_99702862_99702969	9.54536e-07	0.860667	0.989667	-0.129	AP4M1	CHP134_44_vs_CHP134_DMSO	SE
chr12_99071202_99071329_99065312_99065497_99074054_99074180	0.00768188	0.84	0.972333	-0.132	APAF1	CHP134_44_vs_CHP134_DMSO	SE
chr11_6423206_6423212_6422281_6422918_6423311_6423439	0.00141529	0.907	0.815667	0.091	APBB1	CHP134_44_vs_CHP134_DMSO	SE
chr4_40937093_40937156_40936630_40936716_40946881_40947087	0.00273537	0.529667	0.881667	-0.352	APBB2	CHP134_44_vs_CHP134_DMSO	SE
chr5_139942247_139942308_139941937_139942084_139943178_139943255	3.87684e-07	0.733	0.964667	-0.232	APBB3	CHP134_44_vs_CHP134_DMSO	SE
chr5_139941428_139941580_139941428_139941434_139941684_139941812	0.00380038	0.173	0.0703333	0.103	APBB3	CHP134_44_vs_CHP134_DMSO	A3SS
chr3_49713488_49713948_49713488_49713652_49714041_49714133	2.13582e-05	0.708667	0.941	-0.232	APEH	CHP134_44_vs_CHP134_DMSO	A5SS
chr3_49712615_49712742_49711434_49711846_49713126_49713220	9.5173e-05	0.841333	0.976333	-0.135	APEH	CHP134_44_vs_CHP134_DMSO	SE
chr3_49713810_49713948_49713488_49713652_49714041_49714133	3.8645e-05	0.894333	0.979	-0.085	APEH	CHP134_44_vs_CHP134_DMSO	SE
chr14_20923384_20923548_20923384_20923487_20923736_20923862	2.12137e-05	0.140333	0.305	-0.165	APEX1	CHP134_44_vs_CHP134_DMSO	A5SS
chr1_150240115_150240189_150239755_150239878_150241097_150241423	2.94631e-05	0.945667	0.99	-0.044	APH1A	CHP134_44_vs_CHP134_DMSO	SE
chr1_150239755_150239878_150240115_150240189_150238748_150239056_150240356_150240391	0.000232488	0.943	0.979333	-0.036	APH1A	CHP134_44_vs_CHP134_DMSO	MXE
chr1_150240115_150240189_150239755_150239878_150240356_150240391	0.000522726	0.951667	0.981667	-0.03	APH1A	CHP134_44_vs_CHP134_DMSO	SE
chr11_43339970_43340032_43333527_43333746_43340189_43340351	1.82739e-06	0.094	0.0353333	0.059	API5	CHP134_44_vs_CHP134_DMSO	SE
chr11_129993506_129993674_129992199_129992408_129996594_129996725	2.87689e-10	0.114333	0.239667	-0.125	APLP2	CHP134_44_vs_CHP134_DMSO	SE
chr11_130007150_130007186_130005457_130005610_130010292_130010378	0	0.035	0.124333	-0.089	APLP2	CHP134_44_vs_CHP134_DMSO	SE
chr1_156562156_156562267_156561892_156562001_156562348_156562462	0.000425553	0.969	0.998667	-0.03	APOA1BP	CHP134_44_vs_CHP134_DMSO	SE
chr12_12879230_12879307_12878850_12879030_12965194_12965374	0.000141839	0.362	0.913	-0.551	APOLD1	CHP134_44_vs_CHP134_DMSO	SE
chr21_27369674_27369731_27354656_27354790_27394155_27394358	0	0.063	0.374667	-0.312	APP	CHP134_44_vs_CHP134_DMSO	SE
chr21_27369674_27369731_27354656_27354790_27372329_27372497	0	0.0723333	0.298667	-0.226	APP	CHP134_44_vs_CHP134_DMSO	SE
chr21_27372329_27372497_27354656_27354790_27394155_27394358	4.83369e-10	0.546667	0.713667	-0.167	APP	CHP134_44_vs_CHP134_DMSO	SE
chr21_27372329_27372497_27369502_27369731_27394155_27394358	0.00489929	0.995667	0.966667	0.029	APP	CHP134_44_vs_CHP134_DMSO	SE
chr21_27369674_27369731_27372329_27372497_27354656_27354790_27394155_27394358	0	0.946	0.806	0.14	APP	CHP134_44_vs_CHP134_DMSO	MXE
chr7_127229538_127230191_127230119_127230191_127229136_127229217	0.000121511	0.995667	0.944667	0.051	ARF5	CHP134_44_vs_CHP134_DMSO	A3SS
chr11_47193831_47193884_47193214_47193351_47197401_47197474	0.000278111	0.837667	0.972333	-0.135	ARFGAP2	CHP134_44_vs_CHP134_DMSO	SE
chr11_47196732_47196864_47193214_47193351_47197401_47197474	0.000547378	0.840667	0.971667	-0.131	ARFGAP2	CHP134_44_vs_CHP134_DMSO	SE
chr11_47196732_47196864_47193831_47193884_47197401_47197474	0.00909032	0.840333	0.949667	-0.109	ARFGAP2	CHP134_44_vs_CHP134_DMSO	SE
chr11_47193831_47193884_47193214_47193351_47196565_47196649	0.00852829	0.892333	0.98	-0.088	ARFGAP2	CHP134_44_vs_CHP134_DMSO	SE
chr11_47195309_47195433_47195309_47195391_47196565_47196649	0.00200284	0.00866667	0.047	-0.038	ARFGAP2	CHP134_44_vs_CHP134_DMSO	A3SS
chr20_62333181_62333250_62330864_62332054_62333487_62337405	0.00428429	0.788333	0.925667	-0.137	ARFRP1	CHP134_44_vs_CHP134_DMSO	SE
chr20_62333181_62333252_62329995_62332054_62333487_62333569	0.00265562	0.894	0.966	-0.072	ARFRP1	CHP134_44_vs_CHP134_DMSO	SE
chr10_32128232_32128247_32120666_32120728_32128564_32128639	0.00959734	0.833667	0.559333	0.274	ARHGAP12	CHP134_44_vs_CHP134_DMSO	SE
chr10_24889574_24889859_24889574_24889717_24890906_24891032	0.00122638	0.888667	0.986	-0.097	ARHGAP21	CHP134_44_vs_CHP134_DMSO	A3SS
chr17_36633819_36633946_36628103_36628247_36634068_36634137	0.000189217	0.890667	0.456667	0.434	ARHGAP23	CHP134_44_vs_CHP134_DMSO	SE
chr5_142586947_142587038_142526795_142526946_142593561_142593653	0.0052628	0.837333	0.333333	0.504	ARHGAP26	CHP134_44_vs_CHP134_DMSO	SE
chr19_36277314_36277974_36277797_36277974_36276310_36276385	0.00262828	0.835667	0.370333	0.465	ARHGAP33	CHP134_44_vs_CHP134_DMSO	A3SS
chrX_130217138_130217204_130215497_130215892_130217707_130217943	5.81094e-05	0.959333	0.982	-0.023	ARHGAP36	CHP134_44_vs_CHP134_DMSO	SE
chr17_12890417_12890469_12887847_12888225_12893348_12893901	2.72434e-06	0.0603333	0.264	-0.204	ARHGAP44	CHP134_44_vs_CHP134_DMSO	SE
chr14_32559707_32563592_32546494_32546641_32586345_32586493	0.00597924	0.307	0.808333	-0.501	ARHGAP5	CHP134_44_vs_CHP134_DMSO	SE
chr19_42398698_42398734_42398523_42398620_42399421_42399446	5.88065e-08	0.797333	0.995333	-0.198	ARHGEF1	CHP134_44_vs_CHP134_DMSO	SE
chr1_17939552_17939669_17934296_17934472_17942588_17942697	0.0037115	0.129	0.0416667	0.087	ARHGEF10L	CHP134_44_vs_CHP134_DMSO	SE
chr1_156924683_156924713_156921364_156921491_156925494_156925591	0.00744717	0.715333	0.889	-0.174	ARHGEF11	CHP134_44_vs_CHP134_DMSO	SE
chr12_58007798_58007902_58007476_58007543_58008113_58008183	0	0.400333	0.821333	-0.421	ARHGEF25	CHP134_44_vs_CHP134_DMSO	SE
chr12_58008298_58008388_58008113_58008183_58008471_58008564	0.00189938	0.886	0.959333	-0.073	ARHGEF25	CHP134_44_vs_CHP134_DMSO	SE
chr14_21555478_21555622_21555159_21555264_21556126_21556257	9.64905e-07	0.0366667	0.304333	-0.268	ARHGEF40	CHP134_44_vs_CHP134_DMSO	SE
chr14_21555159_21555622_21555159_21555264_21556126_21556257	0.000185259	0.0116667	0.115	-0.103	ARHGEF40	CHP134_44_vs_CHP134_DMSO	A5SS
chr13_111944464_111944641_111940700_111940790_111953094_111953194	0.00125455	0.059	0.018	0.041	ARHGEF7	CHP134_44_vs_CHP134_DMSO	SE
chr11_30352432_30352921_30344597_30344749_30354412_30354540	0.00161614	0.884667	0.689333	0.195	ARL14EP	CHP134_44_vs_CHP134_DMSO	SE
chr2_153589044_153589094_153577046_153577100_153591507_153591640	0.00119986	0.00566667	0.025	-0.019	ARL6IP6	CHP134_44_vs_CHP134_DMSO	SE
chr19_19144939_19145047_19144720_19144822_19153519_19153686	0.000975201	0.0956667	0.240667	-0.145	ARMC6	CHP134_44_vs_CHP134_DMSO	SE
chr19_19166599_19166786_19166073_19166205_19168224_19168944	0.00771433	0.941667	0.988333	-0.047	ARMC6	CHP134_44_vs_CHP134_DMSO	SE
chrX_100913446_100913555_100913446_100913511_100914061_100914122	0.00115644	0.324333	0.0406667	0.284	ARMCX2	CHP134_44_vs_CHP134_DMSO	A3SS
chrX_100743430_100744302_100742994_100743086_100753131_100753322	9.17594e-05	0.496333	0.914	-0.418	ARMCX4	CHP134_44_vs_CHP134_DMSO	SE
chrX_101855847_101855960_101854437_101854775_101856391_101856437	0.000473918	0.186667	0.430667	-0.244	ARMCX5	CHP134_44_vs_CHP134_DMSO	SE
chr12_27523061_27523163_27521194_27521345_27529278_27529320	0.00571507	0.832667	0.604	0.229	ARNTL2	CHP134_44_vs_CHP134_DMSO	SE
chr12_27523061_27523163_27529278_27529320_27521194_27521345_27533179_27533337	0.00498316	0.87	0.586	0.284	ARNTL2	CHP134_44_vs_CHP134_DMSO	MXE
chr3_9862229_9862425_9867483_9867632_9854931_9855029_9868680_9868924	0.00883416	0.01	0.104333	-0.094	ARPC4-TTLL3	CHP134_44_vs_CHP134_DMSO	MXE
chr17_4619441_4619486_4618883_4619328_4619706_4619810	8.7521e-05	0.867333	0.956333	-0.089	ARRB2	CHP134_44_vs_CHP134_DMSO	SE
chr17_4621555_4621640_4621182_4621318_4621906_4621979	0.00175126	0.873333	0.931	-0.058	ARRB2	CHP134_44_vs_CHP134_DMSO	SE
chr9_140507864_140507962_140507347_140507458_140508066_140508221	2.7524e-05	0.368	0.934	-0.566	ARRDC1	CHP134_44_vs_CHP134_DMSO	SE
chr9_140507874_140507962_140507347_140507458_140508066_140508221	2.94631e-05	0.379	0.936667	-0.558	ARRDC1	CHP134_44_vs_CHP134_DMSO	SE
chr9_140507911_140507962_140505902_140507458_140508066_140508221	0.000109128	0.620667	0.972667	-0.352	ARRDC1	CHP134_44_vs_CHP134_DMSO	SE
chr5_90672437_90672585_90671327_90671430_90674510_90674592	0.00560526	0.891	0.675667	0.215	ARRDC3	CHP134_44_vs_CHP134_DMSO	SE
chr8_131370262_131370389_131249167_131249240_131414130_131414216	0.00363481	0.897	0.980333	-0.083	ASAP1	CHP134_44_vs_CHP134_DMSO	SE
chr12_48543869_48543923_48543311_48543781_48544983_48545088	0.00155581	0.233333	0.093	0.14	ASB8	CHP134_44_vs_CHP134_DMSO	SE
chr10_73862607_73862725_73856279_73857208_73887839_73887925	2.65601e-05	0.0496667	0.136333	-0.087	ASCC1	CHP134_44_vs_CHP134_DMSO	SE
chr10_73975539_73975867_73972944_73973089_73975964_73976033	0.000144697	0.0506667	0.018	0.033	ASCC1	CHP134_44_vs_CHP134_DMSO	SE
chr10_73975539_73975612_73972944_73973089_73975964_73976069	0.0024561	0.107667	0.046	0.062	ASCC1	CHP134_44_vs_CHP134_DMSO	SE
chr22_30223465_30223589_30221610_30221769_30230477_30230539	3.16175e-10	0.0903333	0.909333	-0.819	ASCC2	CHP134_44_vs_CHP134_DMSO	SE
chr22_30229529_30229603_30221610_30221769_30230477_30230539	8.2675e-05	0.348667	0.925	-0.576	ASCC2	CHP134_44_vs_CHP134_DMSO	SE
chr22_30230430_30230539_30230477_30230539_30221610_30221769	0.00118181	0.487667	0.858667	-0.371	ASCC2	CHP134_44_vs_CHP134_DMSO	A5SS
chr22_30223465_30223589_30221610_30221769_30228233_30228331	9.03446e-08	0.00233333	0.0416667	-0.039	ASCC2	CHP134_44_vs_CHP134_DMSO	SE
chr22_30223465_30223589_30228233_30228331_30221610_30221769_30230477_30230539	0.00189172	0.994667	0.964667	0.03	ASCC2	CHP134_44_vs_CHP134_DMSO	MXE
chr22_30223465_30223589_30228233_30228331_30221610_30221769_30234166_30234263	0.000709799	0.996333	0.962667	0.034	ASCC2	CHP134_44_vs_CHP134_DMSO	MXE
chr22_30223465_30223589_30228233_30228331_30221610_30221769_30229529_30229603	0.000725616	0.995333	0.958667	0.037	ASCC2	CHP134_44_vs_CHP134_DMSO	MXE
chr22_30223465_30223589_30230430_30230539_30221610_30221769_30234166_30234263	9.8662e-06	0.936667	0.373333	0.563	ASCC2	CHP134_44_vs_CHP134_DMSO	MXE
chr7_150748258_150748406_150748125_150748182_150748896_150748988	0.00351653	0.0956667	0.362333	-0.267	ASIC3	CHP134_44_vs_CHP134_DMSO	SE
chr7_97501030_97501308_97499089_97499125_97501662_97501720	3.27915e-08	0.057	0.022	0.035	ASNS	CHP134_44_vs_CHP134_DMSO	SE
chr7_97501030_97501308_97498219_97498491_97501662_97501720	0.0018156	0.633667	0.19	0.444	ASNS	CHP134_44_vs_CHP134_DMSO	SE
chr19_51015616_51015837_51014856_51015030_51017747_51017881	1.9935e-09	0.23	1	-0.77	ASPDH	CHP134_44_vs_CHP134_DMSO	SE
chr8_62559308_62559437_62557158_62557191_62563608_62563683	0.00130085	0.550667	0.735333	-0.185	ASPH	CHP134_44_vs_CHP134_DMSO	SE
chr8_62556503_62556560_62555944_62555992_62557158_62557191	9.90709e-05	0.988	0.935333	0.053	ASPH	CHP134_44_vs_CHP134_DMSO	SE
chr16_29912872_29913241_29916172_29916286_29911699_29912062_29917108_29917377	0.0075996	0.058	0.108	-0.05	ASPHD1	CHP134_44_vs_CHP134_DMSO	MXE
chr1_197069560_197074315_197065127_197065294_197086918_197087113	0	0.0176667	0.356333	-0.339	ASPM	CHP134_44_vs_CHP134_DMSO	SE
chr11_62123796_62123939_62105361_62105639_62124458_62124604	0.000490381	0.820333	0.916667	-0.096	ASRGL1	CHP134_44_vs_CHP134_DMSO	SE
chr9_133325658_133325720_133320374_133320382_133327610_133327720	1.90041e-05	0.270333	0.158667	0.112	ASS1	CHP134_44_vs_CHP134_DMSO	SE
chr9_133325658_133325720_133320378_133320585_133327610_133327720	0.000686606	0.942	0.729	0.213	ASS1	CHP134_44_vs_CHP134_DMSO	SE
chr12_27067340_27067511_27066906_27067061_27068934_27069113	0.00973762	0.996333	0.951333	0.045	ASUN	CHP134_44_vs_CHP134_DMSO	SE
chr12_27067340_27067465_27066978_27067061_27068934_27069113	0.00083254	0.992667	0.907	0.086	ASUN	CHP134_44_vs_CHP134_DMSO	SE
chr8_124348612_124348772_124349864_124350061_124346439_124346562_124351550_124351686	0.00486383	0.326667	0.435	-0.108	ATAD2	CHP134_44_vs_CHP134_DMSO	MXE
chr2_24033185_24033372_24042616_24042752_24021007_24021193_24046127_24046439	0.000462396	0.388667	0.703667	-0.315	ATAD2B	CHP134_44_vs_CHP134_DMSO	MXE
chr2_24050667_24050730_24046127_24046439_24051718_24051809	0.0056781	0.220333	0.0533333	0.167	ATAD2B	CHP134_44_vs_CHP134_DMSO	SE
chr10_123658355_123658484_123629520_123629553_123659380_123659509	0.00851574	0.315333	0.618	-0.303	ATE1	CHP134_44_vs_CHP134_DMSO	SE
chr10_123658355_123658484_123659380_123659509_123629520_123629553_123661905_123662135	0.0034017	0.5	0.299333	0.201	ATE1	CHP134_44_vs_CHP134_DMSO	MXE
chr2_175986171_175986268_175982978_175983097_175994865_175994933	5.0549e-05	0.388	0.559667	-0.172	ATF2	CHP134_44_vs_CHP134_DMSO	SE
chr6_32084813_32084907_32084813_32084884_32085099_32085181	0.00289035	0.011	0.0766667	-0.066	ATF6B	CHP134_44_vs_CHP134_DMSO	A3SS
chr12_14576842_14578407_14537997_14538334_14587270_14587357	1.19295e-08	0.598	0.977667	-0.38	ATF7IP	CHP134_44_vs_CHP134_DMSO	SE
chr12_14610140_14610229_14609494_14609568_14613428_14614067	0.000218284	0.993333	0.950333	0.043	ATF7IP	CHP134_44_vs_CHP134_DMSO	SE
chr5_115173324_115173461_115168298_115168361_115177086_115177548	1.76408e-07	0.856667	0.961	-0.104	ATG12	CHP134_44_vs_CHP134_DMSO	SE
chr11_64669981_64670152_64669987_64670152_64669731_64669858	0.00426894	0.713	0.26	0.453	ATG2A	CHP134_44_vs_CHP134_DMSO	A5SS
chr2_242592721_242592784_242590678_242590750_242592926_242592939	2.22582e-07	0.0143333	0.069	-0.055	ATG4B	CHP134_44_vs_CHP134_DMSO	SE
chr3_11323878_11324124_11314088_11314116_11340159_11340329	0.000761248	0.018	0.123	-0.105	ATG7	CHP134_44_vs_CHP134_DMSO	SE
chr3_11322679_11322788_11314033_11314116_11323878_11324124	9.24423e-05	1	0.529333	0.471	ATG7	CHP134_44_vs_CHP134_DMSO	SE
chr11_108119659_108119829_108117690_108117854_108121427_108121799	3.30311e-07	0.574667	0.927	-0.352	ATM	CHP134_44_vs_CHP134_DMSO	SE
chr11_108117690_108117854_108119659_108119829_108099904_108100050_108121427_108121799	9.75291e-06	0.325667	0.063	0.263	ATM	CHP134_44_vs_CHP134_DMSO	MXE
chr16_81075885_81076085_81074129_81075086_81076765_81080951	0.00203675	1	0.950667	0.049	ATMIN	CHP134_44_vs_CHP134_DMSO	SE
chr13_113532530_113532617_113530089_113530255_113534859_113534963	0.00385928	0.925667	0.612333	0.313	ATP11A	CHP134_44_vs_CHP134_DMSO	SE
chrX_138813809_138813914_138808507_138811121_138820074_138820228	0.00799416	0.210333	0.364333	-0.154	ATP11C	CHP134_44_vs_CHP134_DMSO	SE
chr19_19767468_19767725_19767468_19767575_19767655_19767725	0.00278664	0.0846667	0.0146667	0.07	ATP13A1	CHP134_44_vs_CHP134_DMSO	RI
chr3_141635217_141635282_141634811_141634862_141635396_141635416	0.000329625	0.056	0.343333	-0.287	ATP1B3	CHP134_44_vs_CHP134_DMSO	SE
chrX_152824714_152824980_152823569_152823761_152825186_152825400	0.000368811	0.508667	0.200333	0.308	ATP2B3	CHP134_44_vs_CHP134_DMSO	SE
chr10_7841734_7841878_7840952_7841157_7841989_7842015	0.00344717	0.990667	0.978667	0.012	ATP5C1	CHP134_44_vs_CHP134_DMSO	SE
chr17_46971710_46971811_46970770_46970818_46972517_46972696	2.69638e-08	0.942333	0.976333	-0.034	ATP5G1	CHP134_44_vs_CHP134_DMSO	SE
chr17_46971733_46971811_46970674_46970818_46972517_46972696	7.49468e-08	0.977	0.990667	-0.014	ATP5G1	CHP134_44_vs_CHP134_DMSO	SE
chr17_46970770_46970818_46971733_46971811_46970178_46970272_46972517_46972696	0.00847826	0.029	0.0173333	0.012	ATP5G1	CHP134_44_vs_CHP134_DMSO	MXE
chr17_46970770_46970818_46971733_46971811_46970126_46970202_46972517_46972696	5.96229e-07	0.041	0.019	0.022	ATP5G1	CHP134_44_vs_CHP134_DMSO	MXE
chr17_73036186_73036258_73035303_73035366_73038275_73038372	0.00164843	0.976667	0.987333	-0.011	ATP5H	CHP134_44_vs_CHP134_DMSO	SE
chr7_99056769_99056886_99055812_99055978_99057708_99057816	3.16324e-10	0.752667	0.851	-0.098	ATP5J2	CHP134_44_vs_CHP134_DMSO	SE
chr21_35279644_35279757_35276238_35276325_35284592_35284703	0.000515101	0.918333	0.959333	-0.041	ATP5O	CHP134_44_vs_CHP134_DMSO	SE
chr21_35281385_35281515_35276238_35276325_35284592_35284703	0.000838626	0.942667	0.971	-0.028	ATP5O	CHP134_44_vs_CHP134_DMSO	SE
chr17_40660589_40660607_40659537_40659645_40673044_40673063	0.000634675	0.840667	0.975	-0.134	ATP6V0A1	CHP134_44_vs_CHP134_DMSO	SE
chr17_40665878_40665996_40659352_40659645_40673044_40673462	0.00465127	0.921667	0.989333	-0.068	ATP6V0A1	CHP134_44_vs_CHP134_DMSO	SE
chr8_54723723_54723777_54714358_54714456_54727221_54727326	6.39269e-07	0.411667	0.709333	-0.298	ATP6V1H	CHP134_44_vs_CHP134_DMSO	SE
chr4_42592827_42592901_42596305_42596379_42590276_42590346_42602494_42602535	2.07264e-07	0.218333	0.508	-0.29	ATP8A1	CHP134_44_vs_CHP134_DMSO	MXE
chr4_42592827_42592901_42590276_42590346_42596305_42596379	1.93985e-05	0.675	0.284333	0.391	ATP8A1	CHP134_44_vs_CHP134_DMSO	SE
chr3_142279104_142279296_142278092_142278283_142280084_142280263	1.01387e-05	0.971333	0.700667	0.271	ATR	CHP134_44_vs_CHP134_DMSO	SE
chr16_28847646_28847811_28847253_28847443_28848071_28848558	0.000278173	0.031	0.233	-0.202	ATXN2L	CHP134_44_vs_CHP134_DMSO	SE
chr16_28847253_28847806_28847253_28847443_28848048_28848558	0.000102644	0.065	0.140333	-0.075	ATXN2L	CHP134_44_vs_CHP134_DMSO	A5SS
chr16_28847646_28847811_28847253_28847443_28848048_28848558	9.28764e-06	0.00666667	0.0623333	-0.056	ATXN2L	CHP134_44_vs_CHP134_DMSO	SE
chr7_105289853_105290007_105283284_105283568_105305512_105305735	0.00133861	0.0156667	0.159333	-0.144	ATXN7L1	CHP134_44_vs_CHP134_DMSO	SE
chr1_110029127_110029232_110028678_110028744_110029628_110029839	0.0037115	0.813667	0.96	-0.146	ATXN7L2	CHP134_44_vs_CHP134_DMSO	SE
chr2_74755543_74755616_74755066_74755133_74755877_74756062	0.00155365	0.891667	0.966667	-0.075	AUP1	CHP134_44_vs_CHP134_DMSO	SE
chr2_74755374_74755448_74755066_74755133_74755877_74756062	0.00135084	0.9	0.97	-0.07	AUP1	CHP134_44_vs_CHP134_DMSO	SE
chr2_74754067_74754248_74754067_74754186_74754374_74754490	0.00216368	0.035	0.0663333	-0.031	AUP1	CHP134_44_vs_CHP134_DMSO	A3SS
chr20_54956488_54956627_54944720_54945715_54963211_54963258	1.38568e-06	1	0.409333	0.591	AURKA	CHP134_44_vs_CHP134_DMSO	SE
chr17_8110067_8110252_8109808_8109957_8110635_8110685	0	0.743	0.941	-0.198	AURKB	CHP134_44_vs_CHP134_DMSO	SE
chr7_32619830_32619884_32612810_32613030_32620413_32620502	0.00795021	0.757	0.937667	-0.181	AVL9	CHP134_44_vs_CHP134_DMSO	SE
chr7_32615566_32615684_32612810_32613030_32620413_32620502	0.00873001	0.893667	0.973	-0.079	AVL9	CHP134_44_vs_CHP134_DMSO	SE
chr1_235659495_235659618_235657990_235658138_235667440_235667722	1.82739e-06	0.0296667	0.254333	-0.225	B3GALNT2	CHP134_44_vs_CHP134_DMSO	SE
chr17_80972329_80972395_80992910_80992975_80962990_80963086_81006346_81006446	0.00885986	0.856	0.631	0.225	B3GNTL1	CHP134_44_vs_CHP134_DMSO	MXE
chr12_58022830_58022957_58022495_58022686_58023934_58024115	9.39839e-07	0.662667	0.954	-0.291	B4GALNT1	CHP134_44_vs_CHP134_DMSO	SE
chr12_58022830_58022929_58022495_58022686_58023934_58024115	3.34553e-07	0.803667	0.979333	-0.176	B4GALNT1	CHP134_44_vs_CHP134_DMSO	SE
chr12_657189_657268_655811_655879_657396_657463	0.00315822	0.403	0.877333	-0.474	B4GALNT3	CHP134_44_vs_CHP134_DMSO	SE
chr11_372851_372947_372661_372754_373025_373116	0.00117671	0.911	0.977667	-0.067	B4GALNT4	CHP134_44_vs_CHP134_DMSO	SE
chr11_373025_373116_373190_373291_372661_372754_373448_373516	0.00410685	0.094	0.026	0.068	B4GALNT4	CHP134_44_vs_CHP134_DMSO	MXE
chr1_161145597_161145885_161145597_161145864_161146223_161146369	6.69944e-08	0.709667	0.484	0.226	B4GALT3	CHP134_44_vs_CHP134_DMSO	A3SS
chr17_19267748_19267914_19263633_19263701_19274861_19274946	2.87235e-08	1	0.296333	0.704	B9D1	CHP134_44_vs_CHP134_DMSO	SE
chr11_117165846_117166063_117165978_117166063_117164586_117164724	0.00136942	0.880333	0.982667	-0.102	BACE1	CHP134_44_vs_CHP134_DMSO	A5SS
chr6_31612083_31612191_31611858_31611971_31612722_31612975	1.86435e-08	0.571	0.914333	-0.343	BAG6	CHP134_44_vs_CHP134_DMSO	SE
chr6_31612083_31612191_31611858_31611971_31612301_31612379	0	0.106	0.290333	-0.184	BAG6	CHP134_44_vs_CHP134_DMSO	SE
chr6_31612083_31612191_31612301_31612379_31611858_31611971_31612722_31612975	1.82203e-11	0.960667	0.896333	0.064	BAG6	CHP134_44_vs_CHP134_DMSO	MXE
chr6_31620176_31620477_31620200_31620477_31619432_31619553	0	0.588333	0.344667	0.244	BAG6	CHP134_44_vs_CHP134_DMSO	A5SS
chr1_32209793_32209958_32208438_32208603_32210248_32210332	0.0092806	0.957333	0.875333	0.082	BAI2	CHP134_44_vs_CHP134_DMSO	SE
chr6_33542282_33542302_33541810_33541991_33543074_33543218	0.00531179	0.160667	0.0603333	0.1	BAK1	CHP134_44_vs_CHP134_DMSO	SE
chr14_35252967_35253133_35254982_35255207_35252324_35252438_35261980_35262127	0.00986081	0.0853333	0.163	-0.078	BAZ1A	CHP134_44_vs_CHP134_DMSO	MXE
chr14_35255331_35255427_35254982_35255207_35261980_35262127	0.00121472	0.889333	0.757333	0.132	BAZ1A	CHP134_44_vs_CHP134_DMSO	SE
chr10_112667437_112667594_112661295_112661370_112678878_112678959	4.84421e-05	0.02	0.144	-0.124	BBIP1	CHP134_44_vs_CHP134_DMSO	SE
chr10_112677878_112677971_112661295_112661370_112678878_112678915	0.00882626	0.773	0.874667	-0.102	BBIP1	CHP134_44_vs_CHP134_DMSO	SE
chr10_112660783_112660880_112659995_112660284_112661295_112661370	3.72853e-07	0.008	0.0623333	-0.054	BBIP1	CHP134_44_vs_CHP134_DMSO	SE
chr15_73015129_73015188_73009118_73009191_73016868_73016916	0.00107565	0.814	0.98	-0.166	BBS4	CHP134_44_vs_CHP134_DMSO	SE
chr15_73015134_73015188_73009118_73009191_73016868_73016996	0.00821815	0.916667	0.993333	-0.077	BBS4	CHP134_44_vs_CHP134_DMSO	SE
chr15_73016868_73016996_73021956_73022025_73009118_73009191_73023645_73023798	0.0012127	0.091	0.0113333	0.08	BBS4	CHP134_44_vs_CHP134_DMSO	MXE
chr15_72978802_72978905_72978547_72978592_72987517_72987569	3.34124e-05	0.122	0.0213333	0.101	BBS4	CHP134_44_vs_CHP134_DMSO	SE
chr17_59457866_59457932_59445687_59445855_59469337_59469543	0.00724185	0.0616667	0.246	-0.184	BCAS3	CHP134_44_vs_CHP134_DMSO	SE
chr2_111881322_111881716_111881322_111881446_111921709_111921808	0.00198366	0.404333	1	-0.596	BCL2L11	CHP134_44_vs_CHP134_DMSO	A5SS
chr2_111911356_111911481_111881322_111881716_111921709_111921808	0.000844531	0.766	0.328667	0.437	BCL2L11	CHP134_44_vs_CHP134_DMSO	SE
chr22_18178906_18178976_18165979_18166087_18209442_18211465	0.00694482	0.775	0.961333	-0.186	BCL2L13	CHP134_44_vs_CHP134_DMSO	SE
chr22_18138427_18138598_18121355_18121652_18165979_18166087	0.00678691	0.851333	0.948333	-0.097	BCL2L13	CHP134_44_vs_CHP134_DMSO	SE
chr1_147084681_147084998_147084681_147084776_147086225_147086415	0.00189787	1	0.849333	0.151	BCL9	CHP134_44_vs_CHP134_DMSO	A5SS
chr22_23653883_23654105_23653883_23654023_23655073_23655208	8.13125e-05	0.0486667	0.00266667	0.046	BCR	CHP134_44_vs_CHP134_DMSO	A5SS
chr4_104006505_104006619_104004027_104004086_104007636_104007697	0.000951504	0.984	0.916333	0.068	BDH2	CHP134_44_vs_CHP134_DMSO	SE
chr4_104006505_104007697_104007636_104007697_104004027_104004086	0.000668699	0.896333	0.580333	0.316	BDH2	CHP134_44_vs_CHP134_DMSO	A5SS
chr11_27679787_27680009_27661391_27661552_27680717_27680775	4.21975e-05	1	0.435	0.565	BDNF-AS	CHP134_44_vs_CHP134_DMSO	SE
chr17_40970561_40970698_40970238_40970433_40971565_40971627	0.00620515	0.499	0.613	-0.114	BECN1	CHP134_44_vs_CHP134_DMSO	SE
chr17_40963672_40963815_40962151_40962946_40964248_40964374	0.00101241	0.991	0.936333	0.055	BECN1	CHP134_44_vs_CHP134_DMSO	SE
chrX_102318569_102318659_102317578_102318207_102319023_102319168	0.00398368	0.968333	0.984	-0.016	BEX1	CHP134_44_vs_CHP134_DMSO	SE
chr2_127815048_127815177_127808729_127808819_127816586_127816731	0.00944338	0.984333	0.918	0.066	BIN1	CHP134_44_vs_CHP134_DMSO	SE
chr2_127825738_127825831_127821508_127821594_127826499_127826607	5.34158e-12	0.906	0.644333	0.262	BIN1	CHP134_44_vs_CHP134_DMSO	SE
chr2_127809830_127809938_127808729_127808819_127816586_127816731	5.63821e-05	0.816333	0.315667	0.501	BIN1	CHP134_44_vs_CHP134_DMSO	SE
chr17_76212744_76212862_76210760_76210870_76219545_76221717	0.0063677	0.800667	0.856	-0.055	BIRC5	CHP134_44_vs_CHP134_DMSO	SE
chr2_32673862_32673996_32670588_32670736_32678875_32679010	0.00287103	0.853	0.965	-0.112	BIRC6	CHP134_44_vs_CHP134_DMSO	SE
chr13_103457656_103457740_103453843_103454117_103459495_103459750	3.48744e-07	0.728	1	-0.272	BIVM	CHP134_44_vs_CHP134_DMSO	SE
chr12_56110716_56110789_56110075_56110501_56112874_56113007	1.65355e-05	0.985	0.926333	0.059	BLOC1S1	CHP134_44_vs_CHP134_DMSO	SE
chr6_8027439_8027632_8026599_8026658_8041371_8041501	1.70633e-07	0.0156667	0.0883333	-0.073	BLOC1S5	CHP134_44_vs_CHP134_DMSO	SE
chr8_22064366_22064494_22058630_22059441_22064815_22065029	0.00434791	0.866	1	-0.134	BMP1	CHP134_44_vs_CHP134_DMSO	SE
chr4_13574325_13574466_13571129_13571752_13578461_13578615	0.00016719	0.116	0.223	-0.107	BOD1L1	CHP134_44_vs_CHP134_DMSO	SE
chr17_65925074_65925236_65924470_65924717_65925451_65925603	0.000131695	0.217	0.122667	0.094	BPTF	CHP134_44_vs_CHP134_DMSO	SE
chr17_65882243_65882432_65871035_65871136_65887959_65888078	6.59156e-05	0.959333	0.796333	0.163	BPTF	CHP134_44_vs_CHP134_DMSO	SE
chr17_65871671_65871860_65870932_65871136_65882243_65882432	0.00593568	0.717333	0.537	0.18	BPTF	CHP134_44_vs_CHP134_DMSO	SE
chr17_65871671_65871860_65870932_65871136_65887959_65888150	2.26366e-06	0.963	0.763333	0.2	BPTF	CHP134_44_vs_CHP134_DMSO	SE
chr17_41262481_41262597_41256884_41256973_41267742_41267796	0.000429978	0	0.183333	-0.183	BRCA1	CHP134_44_vs_CHP134_DMSO	SE
chrX_154327589_154327664_154319058_154319114_154344331_154344458	0.000124574	0.107	0.232333	-0.125	BRCC3	CHP134_44_vs_CHP134_DMSO	SE
chr22_50214481_50214634_50197851_50198008_50216598_50216853	1.18827e-07	0.165	0.029	0.136	BRD1	CHP134_44_vs_CHP134_DMSO	SE
chr16_50360194_50360302_50359658_50359794_50362579_50362655	8.68884e-07	0.983333	0.934	0.049	BRD7	CHP134_44_vs_CHP134_DMSO	SE
chr5_137502206_137502416_137501516_137501797_137503622_137503767	2.66635e-08	0.937667	0.740667	0.197	BRD8	CHP134_44_vs_CHP134_DMSO	SE
chr5_137502206_137502299_137501516_137501797_137503622_137503767	1.02639e-08	0.936	0.730667	0.205	BRD8	CHP134_44_vs_CHP134_DMSO	SE
chr14_105707601_105707751_105695156_105695250_105718843_105718916	0.000777869	0.936667	0.716667	0.22	BRF1	CHP134_44_vs_CHP134_DMSO	SE
chr6_36193043_36193141_36185693_36185787_36198202_36200367	0.00556484	0.867333	0.645333	0.222	BRPF3	CHP134_44_vs_CHP134_DMSO	SE
chr6_36193047_36193141_36185693_36185787_36198202_36200367	0.0032283	0.78	0.258667	0.521	BRPF3	CHP134_44_vs_CHP134_DMSO	SE
chr1_32834830_32834939_32834047_32834151_32841862_32842342	0.000228146	0.0163333	0.0456667	-0.029	BSDC1	CHP134_44_vs_CHP134_DMSO	SE
chr1_32849430_32849649_32849430_32849598_32852379_32852496	0.00193826	0.165333	0.092	0.073	BSDC1	CHP134_44_vs_CHP134_DMSO	A3SS
chr10_93718821_93719039_93718821_93718911_93719541_93719637	1.88077e-05	0.142	0.376667	-0.235	BTAF1	CHP134_44_vs_CHP134_DMSO	A5SS
chr15_83697367_83697480_83689426_83689514_83698887_83699080	0.00592159	0.044	0.0216667	0.022	BTBD1	CHP134_44_vs_CHP134_DMSO	SE
chr19_1991875_1992055_1990715_1990821_1993018_1993175	0.00464499	0.0503333	0.022	0.028	BTBD2	CHP134_44_vs_CHP134_DMSO	SE
chr6_26463024_26463125_26459708_26460056_26463471_26463753	0.00741806	0.345	0.642333	-0.297	BTN2A1	CHP134_44_vs_CHP134_DMSO	SE
chr6_26458834_26458946_26458149_26458370_26459708_26460056	0.00124647	0.834	0.591333	0.243	BTN2A1	CHP134_44_vs_CHP134_DMSO	SE
chr6_26370549_26370831_26373124_26373325_26368948_26369140_26373503_26373524	0.00229981	0.773667	0.163667	0.61	BTN3A2	CHP134_44_vs_CHP134_DMSO	MXE
chr10_103190101_103190209_103113819_103113985_103239124_103239214	0.00366248	0.799333	1	-0.201	BTRC	CHP134_44_vs_CHP134_DMSO	SE
chr10_124922127_124922344_124917244_124917396_124924562_124924881	0.00174633	0.895	0.969333	-0.074	BUB3	CHP134_44_vs_CHP134_DMSO	SE
chr2_201676268_201676669_201676268_201676450_201677930_201678004	0.00862242	0.101667	0.04	0.062	BZW1	CHP134_44_vs_CHP134_DMSO	A5SS
chr7_16685755_16685929_16685755_16685913_16705061_16705126	0.00098502	0.269333	0.177	0.092	BZW2	CHP134_44_vs_CHP134_DMSO	A5SS
chr11_111753859_111753926_111753091_111753322_111754494_111754529	0	0.924667	0.758	0.167	C11orf1	CHP134_44_vs_CHP134_DMSO	SE
chr11_76250642_76250684_76248838_76248994_76253259_76253411	0.00910676	0.930333	0.723667	0.207	C11orf30	CHP134_44_vs_CHP134_DMSO	SE
chr11_36654833_36654988_36631630_36631789_36669565_36669705	2.22455e-06	0.354	0.596333	-0.242	C11orf74	CHP134_44_vs_CHP134_DMSO	SE
chr11_36616062_36616191_36616062_36616142_36631630_36631789	0.00210344	0.339333	0.507667	-0.168	C11orf74	CHP134_44_vs_CHP134_DMSO	A5SS
chr11_36654833_36654988_36669565_36669705_36631630_36631789_36680568_36680824	0.000234888	0.258667	0.405333	-0.147	C11orf74	CHP134_44_vs_CHP134_DMSO	MXE
chr11_36657600_36657667_36616062_36616191_36669565_36669705	0.00681081	0.829333	0.950667	-0.121	C11orf74	CHP134_44_vs_CHP134_DMSO	SE
chr11_36631630_36631789_36616062_36616191_36669565_36669701	0.00972255	0.839333	0.95	-0.111	C11orf74	CHP134_44_vs_CHP134_DMSO	SE
chr11_36631630_36631789_36654833_36654988_36616170_36616311_36669565_36669705	0.000713964	0.888667	0.982667	-0.094	C11orf74	CHP134_44_vs_CHP134_DMSO	MXE
chr11_36657600_36657667_36654833_36654988_36669565_36669705	0.000626455	0.922333	0.992667	-0.07	C11orf74	CHP134_44_vs_CHP134_DMSO	SE
chr11_36654833_36654988_36657600_36657667_36616062_36616191_36669565_36669705	0.00777494	0.0773333	0.0193333	0.058	C11orf74	CHP134_44_vs_CHP134_DMSO	MXE
chr11_66563751_66563835_66555630_66555740_66568111_66568157	0.00916285	0.778667	0.94	-0.161	C11orf80	CHP134_44_vs_CHP134_DMSO	SE
chr11_66523823_66523976_66512206_66512390_66526513_66526555	0.00238747	0.0493333	0.191667	-0.142	C11orf80	CHP134_44_vs_CHP134_DMSO	SE
chr11_66523823_66523976_66515849_66515988_66526513_66526555	7.67131e-07	1	0.516	0.484	C11orf80	CHP134_44_vs_CHP134_DMSO	SE
chr11_82624998_82625212_82624328_82624428_82625764_82625893	0.000361261	0.0973333	0.0296667	0.068	C11orf82	CHP134_44_vs_CHP134_DMSO	SE
chr11_82624324_82624428_82612783_82612864_82625764_82625893	0.00464338	0.986667	0.897	0.09	C11orf82	CHP134_44_vs_CHP134_DMSO	SE
chr11_63585998_63586124_63585687_63585837_63586273_63586474	0	0.825667	0.957	-0.131	C11orf84	CHP134_44_vs_CHP134_DMSO	SE
chr12_88433924_88434042_88429222_88429515_88436601_88436697	1.03574e-06	0.411	0.646333	-0.235	C12orf29	CHP134_44_vs_CHP134_DMSO	SE
chr12_117160871_117161028_117158100_117158252_117175594_117175866	0.00513358	0.748333	0.874667	-0.126	C12orf49	CHP134_44_vs_CHP134_DMSO	SE
chr12_123718286_123718471_123718008_123718078_123738193_123738511	0.000361813	0.0176667	0.062	-0.044	C12orf65	CHP134_44_vs_CHP134_DMSO	SE
chr12_104347191_104347312_104343979_104345408_104350408_104350526	4.28813e-12	0.141	0.365333	-0.224	C12orf73	CHP134_44_vs_CHP134_DMSO	SE
chr14_91690022_91690139_91682200_91682804_91691027_91691166	0.000724371	0.395667	1	-0.604	C14orf159	CHP134_44_vs_CHP134_DMSO	SE
chr14_91690022_91690139_91681748_91681900_91691027_91691166	4.9823e-06	0.00866667	0.182667	-0.174	C14orf159	CHP134_44_vs_CHP134_DMSO	SE
chr14_104380297_104380321_104381402_104381526_104378638_104379031_104387276_104387545	0.00950521	0.0153333	0.031	-0.016	C14orf2	CHP134_44_vs_CHP134_DMSO	MXE
chr16_684888_684956_684718_684797_685611_685774	0	0.172667	0.706667	-0.534	C16orf13	CHP134_44_vs_CHP134_DMSO	SE
chr16_684888_684956_684718_684797_686093_686302	8.69328e-12	0.121333	0.572	-0.451	C16orf13	CHP134_44_vs_CHP134_DMSO	SE
chr16_685280_685340_684663_684797_685611_685774	7.32368e-11	0.396667	0.732333	-0.336	C16orf13	CHP134_44_vs_CHP134_DMSO	SE
chr16_684888_684956_684718_684797_685280_685340	4.63967e-13	0.204333	0.489667	-0.285	C16orf13	CHP134_44_vs_CHP134_DMSO	SE
chr16_685280_685340_684663_684797_686093_686278	0.00558636	0.377667	0.635333	-0.258	C16orf13	CHP134_44_vs_CHP134_DMSO	SE
chr16_685280_685340_684663_684797_685517_685774	5.35817e-07	0.704667	0.945667	-0.241	C16orf13	CHP134_44_vs_CHP134_DMSO	SE
chr16_684888_685063_684718_684797_685280_685340	1.85262e-10	0.11	0.291	-0.181	C16orf13	CHP134_44_vs_CHP134_DMSO	SE
chr16_684718_684797_685280_685340_684429_684644_685611_685774	1.17942e-06	0.0186667	0.0723333	-0.054	C16orf13	CHP134_44_vs_CHP134_DMSO	MXE
chr16_685517_685774_685280_685340_686093_686260	0.00431516	0.246667	0.122667	0.124	C16orf13	CHP134_44_vs_CHP134_DMSO	SE
chr16_684888_684956_685280_685340_684718_684797_685611_685774	1.39827e-06	0.758	0.531333	0.227	C16orf13	CHP134_44_vs_CHP134_DMSO	MXE
chr16_19580565_19580913_19580745_19580913_19576172_19576272	0.000793681	0.0403333	0.003	0.037	C16orf62	CHP134_44_vs_CHP134_DMSO	A3SS
chr16_67701198_67701428_67700718_67700975_67701780_67702001	6.11395e-10	0.0776667	0.906667	-0.829	C16orf86	CHP134_44_vs_CHP134_DMSO	SE
chr16_67701129_67701428_67700739_67700975_67701780_67702001	0.00022561	0.323	0.893667	-0.571	C16orf86	CHP134_44_vs_CHP134_DMSO	SE
chr17_42231920_42232032_42231923_42232032_42230004_42230145	0.00808364	0.102333	0.012	0.09	C17orf53	CHP134_44_vs_CHP134_DMSO	A3SS
chr17_7296919_7297155_7296785_7296828_7297422_7297586	0.0010241	0.207333	0.511	-0.304	C17orf61-PLSCR3	CHP134_44_vs_CHP134_DMSO	SE
chr17_7296462_7296683_7296109_7296271_7296785_7296828	3.03019e-10	0.036	0.332	-0.296	C17orf61-PLSCR3	CHP134_44_vs_CHP134_DMSO	SE
chr17_80405455_80405522_80404498_80404572_80407045_80407196	0.000248275	0.321667	0.585	-0.263	C17orf62	CHP134_44_vs_CHP134_DMSO	SE
chr17_80405455_80405497_80404498_80404572_80407045_80407168	6.98087e-07	0.534333	0.782333	-0.248	C17orf62	CHP134_44_vs_CHP134_DMSO	SE
chr17_80404498_80404572_80405455_80405497_80403739_80403836_80407045_80407168	0.000197841	0.171	0.289	-0.118	C17orf62	CHP134_44_vs_CHP134_DMSO	MXE
chr17_80405455_80405497_80404498_80404572_80408575_80408613	0.000846252	0.911	0.996	-0.085	C17orf62	CHP134_44_vs_CHP134_DMSO	SE
chr17_80407049_80407168_80404498_80404572_80408575_80408619	0.00101438	0.918667	0.993667	-0.075	C17orf62	CHP134_44_vs_CHP134_DMSO	SE
chr17_79518757_79519078_79518953_79519078_79517273_79518229	0.00149138	0.168667	0.317	-0.148	C17orf70	CHP134_44_vs_CHP134_DMSO	A5SS
chr17_71238382_71238490_71231614_71233134_71239034_71239142	0.00164236	0.589333	0.724667	-0.135	C17orf80	CHP134_44_vs_CHP134_DMSO	SE
chr17_71229358_71229464_71231614_71233134_71228371_71228628_71239034_71239142	1.90879e-05	0.756667	0.884667	-0.128	C17orf80	CHP134_44_vs_CHP134_DMSO	MXE
chr18_33552847_33552870_33552045_33552768_33554858_33555058	4.27705e-05	0.908333	1	-0.092	C18orf21	CHP134_44_vs_CHP134_DMSO	SE
chr18_51888012_51888801_51888012_51888318_51889140_51889291	0.000399942	0.848667	0.417667	0.431	C18orf54	CHP134_44_vs_CHP134_DMSO	A5SS
chr19_51302528_51302614_51301960_51302215_51305473_51305506	0.00117223	0.901333	0.980333	-0.079	C19orf48	CHP134_44_vs_CHP134_DMSO	SE
chr19_51302550_51302614_51300960_51302215_51305473_51305514	0.00666499	0.952333	0.990667	-0.038	C19orf48	CHP134_44_vs_CHP134_DMSO	SE
chr19_41249971_41250101_41249819_41249886_41250463_41250588	0.00888057	0.173333	0.053	0.12	C19orf54	CHP134_44_vs_CHP134_DMSO	SE
chr19_9737459_9737536_9732180_9732321_9742903_9743093	4.68627e-05	0.183	0.383333	-0.2	C19orf82	CHP134_44_vs_CHP134_DMSO	SE
chr19_9737459_9737536_9732180_9732321_9738391_9738482	0.0020479	0.962667	0.701333	0.261	C19orf82	CHP134_44_vs_CHP134_DMSO	SE
chr1_38155887_38156192_38156005_38156192_38155277_38155555	0.00714291	0.876667	0.681667	0.195	C1orf109	CHP134_44_vs_CHP134_DMSO	A5SS
chr1_53684538_53684595_53684085_53684167_53685932_53686016	3.07674e-12	0.814	0.961667	-0.148	C1orf123	CHP134_44_vs_CHP134_DMSO	SE
chr1_178514347_178515038_178511949_178512020_178516228_178517579	0.00131773	1	0.386333	0.614	C1ORF220	CHP134_44_vs_CHP134_DMSO	SE
chr1_154186368_154186422_154179181_154180124_154192311_154192413	3.22692e-05	0.534	1	-0.466	C1orf43	CHP134_44_vs_CHP134_DMSO	SE
chr1_154184933_154185100_154179181_154180124_154192311_154192413	0.00585247	0.813	1	-0.187	C1orf43	CHP134_44_vs_CHP134_DMSO	SE
chr1_154184933_154185100_154186932_154187050_154179195_154180124_154192817_154193095	4.00334e-12	0.864	0.976667	-0.113	C1orf43	CHP134_44_vs_CHP134_DMSO	MXE
chr1_154184933_154185100_154186368_154186422_154179181_154180124_154186932_154187050	0.000179582	0.702333	0.797333	-0.095	C1orf43	CHP134_44_vs_CHP134_DMSO	MXE
chr1_154186368_154186422_154184933_154185100_154186932_154186992	0.00199419	0.778	0.840667	-0.063	C1orf43	CHP134_44_vs_CHP134_DMSO	SE
chr1_154184933_154185100_154192311_154192413_154179181_154180124_154192817_154193082	4.49038e-06	0.950333	0.984667	-0.034	C1orf43	CHP134_44_vs_CHP134_DMSO	MXE
chr1_154184933_154185100_154186932_154187050_154179181_154180124_154192311_154192413	4.08448e-06	0.964	0.991	-0.027	C1orf43	CHP134_44_vs_CHP134_DMSO	MXE
chr1_154184795_154184854_154179181_154180124_154184933_154185100	0.000120823	0.978	0.996	-0.018	C1orf43	CHP134_44_vs_CHP134_DMSO	SE
chr1_154192311_154192413_154186932_154187050_154192817_154193009	0.00495138	0.757667	0.609	0.149	C1orf43	CHP134_44_vs_CHP134_DMSO	SE
chr1_156386560_156386656_156374054_156374393_156389962_156390128	0.00126964	0.02	0.359	-0.339	C1orf61	CHP134_44_vs_CHP134_DMSO	SE
chr1_156384445_156384545_156377633_156377767_156389962_156390128	0.00916285	0.587333	0.916667	-0.329	C1orf61	CHP134_44_vs_CHP134_DMSO	SE
chr1_156386560_156386656_156374054_156374393_156391346_156391601	0.00181824	0	0.0746667	-0.075	C1orf61	CHP134_44_vs_CHP134_DMSO	SE
chr20_35236292_35236403_35236117_35236221_35240412_35240960	0	0.0793333	0.501333	-0.422	C20orf24	CHP134_44_vs_CHP134_DMSO	SE
chr20_35236292_35236403_35238003_35238161_35236117_35236221_35240412_35240960	0	0.00766667	0.0846667	-0.077	C20orf24	CHP134_44_vs_CHP134_DMSO	MXE
chr20_35236292_35236403_35236117_35236221_35238003_35238133	0	0.00633333	0.0656667	-0.059	C20orf24	CHP134_44_vs_CHP134_DMSO	SE
chr20_35236292_35236403_35238003_35238133_35236117_35236221_35240412_35240960	0	0.004	0.0413333	-0.037	C20orf24	CHP134_44_vs_CHP134_DMSO	MXE
chr20_35238003_35238133_35236207_35236403_35240412_35240960	2.33692e-06	0.994667	0.962333	0.032	C20orf24	CHP134_44_vs_CHP134_DMSO	SE
chr20_3735043_3735166_3734154_3734805_3736115_3736254	0.00902096	0.896	0.978667	-0.083	C20orf27	CHP134_44_vs_CHP134_DMSO	SE
chr21_33974581_33974677_33973976_33974283_33975470_33975602	0.000243508	0.936667	0.991667	-0.055	C21orf59	CHP134_44_vs_CHP134_DMSO	SE
chr11_118981556_118981667_118981270_118981390_118981761_118981878	1.04927e-08	0.852	0.995	-0.143	C2CD2L	CHP134_44_vs_CHP134_DMSO	SE
chr12_22612425_22612476_22609904_22610095_22622642_22622729	7.49174e-07	0.0586667	0.171333	-0.113	C2CD5	CHP134_44_vs_CHP134_DMSO	SE
chr12_22611417_22611519_22609904_22610095_22622642_22622729	0.000314689	0.0443333	0.104667	-0.06	C2CD5	CHP134_44_vs_CHP134_DMSO	SE
chr12_22611417_22611489_22609904_22610095_22622642_22622729	0.00188168	0.0406667	0.0953333	-0.055	C2CD5	CHP134_44_vs_CHP134_DMSO	SE
chr12_22671973_22672173_22671029_22671071_22676359_22676558	1.0424e-05	0.088	0.0263333	0.062	C2CD5	CHP134_44_vs_CHP134_DMSO	SE
chr12_22670919_22671071_22672048_22672173_22666227_22666313_22676359_22676558	0.00022383	0.172	0.0816667	0.09	C2CD5	CHP134_44_vs_CHP134_DMSO	MXE
chr12_22672048_22672173_22671029_22671071_22676359_22676558	1.82394e-07	0.129	0.0343333	0.095	C2CD5	CHP134_44_vs_CHP134_DMSO	SE
chr2_99802639_99802717_99797577_99797712_99811213_99811360	0.00507788	0.970667	0.906	0.065	C2orf15	CHP134_44_vs_CHP134_DMSO	SE
chr2_200826503_200826651_200824476_200824603_200828455_200828831	0	0.471333	0.909667	-0.438	C2orf47	CHP134_44_vs_CHP134_DMSO	SE
chr2_120078729_120078780_120075041_120075079_120097402_120097547	0.00457744	0.522	0.751333	-0.229	C2orf76	CHP134_44_vs_CHP134_DMSO	SE
chr3_112732795_112732879_112732799_112732879_112729891_112730253	0.00400364	0	0.14	-0.14	C3orf17	CHP134_44_vs_CHP134_DMSO	A5SS
chr3_50603436_50603525_50602896_50603292_50604893_50605056	0.0028802	0.0966667	0.404333	-0.308	C3orf18	CHP134_44_vs_CHP134_DMSO	SE
chr4_113469408_113469536_113468440_113468564_113474990_113475138	0.000709637	0.557667	0.817	-0.259	C4orf21	CHP134_44_vs_CHP134_DMSO	SE
chr4_170669894_170669993_170663107_170663258_170671686_170671876	9.31019e-06	0.977	0.871667	0.105	C4orf27	CHP134_44_vs_CHP134_DMSO	SE
chr4_128910875_128910976_128905493_128905578_128922870_128922915	0.0016767	0.974333	0.787	0.187	C4orf29	CHP134_44_vs_CHP134_DMSO	SE
chr5_31534378_31534524_31534378_31534432_31535850_31536000	3.49821e-06	0.47	0.850667	-0.381	C5orf22	CHP134_44_vs_CHP134_DMSO	A5SS
chr5_43508678_43508768_43505651_43506496_43514907_43515180	0.00292971	0.952667	0.785667	0.167	C5orf34	CHP134_44_vs_CHP134_DMSO	SE
chr5_179278242_179278424_179274977_179275066_179280196_179280276	0.00936694	0.032	0.366667	-0.335	C5orf45	CHP134_44_vs_CHP134_DMSO	SE
chr5_179278242_179278337_179280196_179280276_179274977_179275066_179280377_179280437	0.00562438	1	0.713667	0.286	C5orf45	CHP134_44_vs_CHP134_DMSO	MXE
chr6_30618770_30618877_30618770_30618859_30619042_30619243	0.0017445	0.123	0.008	0.115	C6orf136	CHP134_44_vs_CHP134_DMSO	A5SS
chr6_31802684_31802977_31802684_31802834_31803187_31803228	0.00521047	0.789333	0.872333	-0.083	C6orf48	CHP134_44_vs_CHP134_DMSO	A5SS
chr6_31804075_31804294_31804200_31804294_31803187_31803228	0.00623946	0.041	0.0126667	0.028	C6orf48	CHP134_44_vs_CHP134_DMSO	A3SS
chr7_134853500_134853812_134853537_134853812_134852483_134852559	1.73603e-07	0.506	0.761667	-0.256	C7orf49	CHP134_44_vs_CHP134_DMSO	A5SS
chr7_134853537_134853812_134853720_134853812_134852483_134852559	0.0076874	0.497333	0.322	0.175	C7orf49	CHP134_44_vs_CHP134_DMSO	A5SS
chr7_139060254_139060329_139056132_139056209_139060807_139060902	4.82824e-05	0	0.329333	-0.329	C7orf55-LUC7L2	CHP134_44_vs_CHP134_DMSO	SE
chr7_135373651_135373776_135347311_135347342_135376318_135376621	0.00846489	0.417	0.919	-0.502	C7orf73	CHP134_44_vs_CHP134_DMSO	SE
chr8_86131551_86131592_86129614_86129731_86132534_86132568	0.00877919	0.145	0.0936667	0.051	C8orf59	CHP134_44_vs_CHP134_DMSO	SE
chr9_139887376_139887695_139887504_139887695_139887091_139887152	0.00332539	0.333333	0.819333	-0.486	C9orf142	CHP134_44_vs_CHP134_DMSO	A3SS
chr9_139887091_139887426_139887091_139887152_139887376_139887426	0	0.951333	0.220667	0.731	C9orf142	CHP134_44_vs_CHP134_DMSO	RI
chr9_97844856_97845001_97842975_97843062_97848963_97849200	6.48797e-10	0.465	0.694667	-0.23	C9orf3	CHP134_44_vs_CHP134_DMSO	SE
chr9_97781731_97782515_97767823_97767898_97822975_97823269	3.12703e-05	0.0113333	0.0266667	-0.015	C9orf3	CHP134_44_vs_CHP134_DMSO	SE
chr9_116191179_116191243_116190426_116190503_116191451_116191964	0.00141106	0.499333	0.849667	-0.35	C9orf43	CHP134_44_vs_CHP134_DMSO	SE
chr9_74586420_74586534_74561921_74562028_74597572_74598166	0.00401019	0.537667	0.811	-0.273	C9orf85	CHP134_44_vs_CHP134_DMSO	SE
chr9_95869955_95870109_95869955_95870098_95872849_95873003	0.000288809	0.589667	0.377667	0.212	C9orf89	CHP134_44_vs_CHP134_DMSO	A5SS
chr22_24493976_24494155_24493976_24494068_24509532_24509715	0.00785811	0.532	0.725333	-0.193	CABIN1	CHP134_44_vs_CHP134_DMSO	A5SS
chr10_18803164_18803298_18803439_18803459_18795399_18795476_18807264_18807345	0.00372152	0.053	0.270667	-0.218	CACNB2	CHP134_44_vs_CHP134_DMSO	MXE
chr2_47399552_47399598_47397872_47397903_47403579_47403650	0.00266718	0.0173333	0.00633333	0.011	CALM2	CHP134_44_vs_CHP134_DMSO	SE
chr7_128394582_128394776_128394315_128394509_128398924_128399091	0	0.0256667	0.0843333	-0.059	CALU	CHP134_44_vs_CHP134_DMSO	SE
chr7_128388626_128388858_128379345_128379486_128398924_128399091	0.00753818	0.982333	0.940667	0.042	CALU	CHP134_44_vs_CHP134_DMSO	SE
chr7_128394315_128394509_128394582_128394776_128388626_128388858_128398924_128399091	0	0.943667	0.805333	0.138	CALU	CHP134_44_vs_CHP134_DMSO	MXE
chr7_128394315_128394509_128388626_128388858_128394582_128394776	0	0.882333	0.61	0.272	CALU	CHP134_44_vs_CHP134_DMSO	SE
chr3_49899706_49899835_49899726_49899835_49899477_49899609	0.000313068	0.06	0.009	0.051	CAMKV	CHP134_44_vs_CHP134_DMSO	A5SS
chr1_200797700_200797733_200784688_200784772_200801327_200801469	0.000559686	0.0823333	0.181	-0.099	CAMSAP2	CHP134_44_vs_CHP134_DMSO	SE
chr1_6946299_6946406_6885169_6885270_6947713_6947902	0.0011775	0.0373333	0.247	-0.21	CAMTA1	CHP134_44_vs_CHP134_DMSO	SE
chr1_6880240_6880310_6845383_6845635_6885151_6885270	3.80407e-09	0.446667	0.655	-0.208	CAMTA1	CHP134_44_vs_CHP134_DMSO	SE
chr1_6931816_6931900_6885151_6885270_6947713_6947847	0.000914166	0.865	0.945667	-0.081	CAMTA1	CHP134_44_vs_CHP134_DMSO	SE
chr1_7809830_7809851_7807769_7807841_7811258_7811452	0.00536865	0.778667	0.266667	0.512	CAMTA1	CHP134_44_vs_CHP134_DMSO	SE
chr17_4885383_4885522_4885383_4885470_4886051_4886187	0.00400797	0.712	0.172	0.54	CAMTA2	CHP134_44_vs_CHP134_DMSO	A3SS
chr17_76994229_76994368_76993921_76994045_76996181_76996352	4.16558e-05	0.0313333	0.346667	-0.315	CANT1	CHP134_44_vs_CHP134_DMSO	SE
chr17_76996181_76996352_76993474_76994045_77005745_77005846	2.4193e-09	0.125333	0.0326667	0.093	CANT1	CHP134_44_vs_CHP134_DMSO	SE
chr17_76996181_76996352_76994229_76994368_77005745_77005846	0.00215806	0.907	0.654333	0.253	CANT1	CHP134_44_vs_CHP134_DMSO	SE
chr17_76996181_76996352_76993474_76994045_77001453_77001563	0.000259259	0.916667	0.413667	0.503	CANT1	CHP134_44_vs_CHP134_DMSO	SE
chr5_179125906_179126103_179125906_179126050_179132679_179132853	0.0027044	0.972333	0.941333	0.031	CANX	CHP134_44_vs_CHP134_DMSO	A5SS
chr2_241536097_241536359_241536266_241536359_241535735_241535938	0.00316791	0.765	0.972	-0.207	CAPN10	CHP134_44_vs_CHP134_DMSO	A3SS
chr13_111274562_111274713_111268007_111268121_111286891_111286942	1.75879e-10	0.210667	1	-0.789	CARKD	CHP134_44_vs_CHP134_DMSO	SE
chr13_111279785_111279894_111268007_111268121_111286891_111286942	0.00860442	0.902333	1	-0.098	CARKD	CHP134_44_vs_CHP134_DMSO	SE
chr19_11019225_11019309_11018714_11018821_11019778_11019883	0.00893709	0.0276667	0.005	0.023	CARM1	CHP134_44_vs_CHP134_DMSO	SE
chr15_44695084_44695252_44673003_44673174_44705533_44707956	0.00217428	0.473	0.634667	-0.162	CASC4	CHP134_44_vs_CHP134_DMSO	SE
chr5_96063192_96063234_96064856_96064913_96058342_96058402_96065315_96065429	0.000460517	0.907	0.702667	0.204	CAST	CHP134_44_vs_CHP134_DMSO	MXE
chr4_169928786_169928907_169927905_169928042_169931098_169931231	0.00391743	0.973667	0.915	0.059	CBR4	CHP134_44_vs_CHP134_DMSO	SE
chr9_70465707_70465794_70462573_70463075_70467483_70467530	0.00298563	0.782667	0.414333	0.368	CBWD5	CHP134_44_vs_CHP134_DMSO	SE
chr17_77752182_77752226_77751930_77752106_77753160_77753226	1.55866e-10	0.808667	0.947	-0.138	CBX2	CHP134_44_vs_CHP134_DMSO	SE
chr7_26245987_26246130_26248012_26248175_26242082_26242642_26251281_26251337	0.00359941	0.316333	0.393333	-0.077	CBX3	CHP134_44_vs_CHP134_DMSO	MXE
chr10_70516029_70516240_70515126_70515293_70517050_70517055	2.02814e-08	0.734	0.895667	-0.162	CCAR1	CHP134_44_vs_CHP134_DMSO	SE
chr9_131608958_131609138_131609711_131609922_131607631_131607690_131644175_131644210	0.000588164	0.095	0.355333	-0.26	CCBL1	CHP134_44_vs_CHP134_DMSO	MXE
chr9_131608958_131609138_131607631_131607690_131609711_131609922	0.000573863	1	0.726667	0.273	CCBL1	CHP134_44_vs_CHP134_DMSO	SE
chr1_89426849_89426970_89420831_89420908_89427063_89427189	0.00044787	0.849	0.980667	-0.132	CCBL2	CHP134_44_vs_CHP134_DMSO	SE
chr7_128452761_128452983_128445814_128445955_128461852_128462186	1.67283e-05	0.568333	1	-0.432	CCDC136	CHP134_44_vs_CHP134_DMSO	SE
chr7_128449503_128449698_128445814_128445955_128450192_128450420	0.00491055	0.857667	0.989333	-0.132	CCDC136	CHP134_44_vs_CHP134_DMSO	SE
chr7_128446290_128446449_128450192_128450420_128445814_128445955_128451853_128452366	0.00735168	0.652	0.764333	-0.112	CCDC136	CHP134_44_vs_CHP134_DMSO	MXE
chr2_109473249_109473426_109463193_109463386_109492543_109493032	0.00117267	0.860333	0.974333	-0.114	CCDC138	CHP134_44_vs_CHP134_DMSO	SE
chr2_109405307_109405422_109408135_109408258_109403243_109403371_109410995_109411168	0.00692108	0.0146667	0.0576667	-0.043	CCDC138	CHP134_44_vs_CHP134_DMSO	MXE
chr2_109404487_109404545_109403212_109403371_109405307_109405422	8.26032e-05	0.995	0.927333	0.068	CCDC138	CHP134_44_vs_CHP134_DMSO	SE
chr3_123674689_123675642_123675586_123675642_123667742_123667979	0.00295256	0.551	0.899	-0.348	CCDC14	CHP134_44_vs_CHP134_DMSO	A5SS
chr3_123649948_123650081_123634045_123634136_123652519_123652602	0.00799088	0.796333	1	-0.204	CCDC14	CHP134_44_vs_CHP134_DMSO	SE
chr3_123674689_123674812_123667742_123667979_123675586_123675642	0.000892684	0.788	0.968667	-0.181	CCDC14	CHP134_44_vs_CHP134_DMSO	SE
chr3_123674689_123674812_123667742_123667979_123675201_123675274	0.0016911	0.830667	0.972667	-0.142	CCDC14	CHP134_44_vs_CHP134_DMSO	SE
chr3_123674689_123674962_123667742_123667979_123675201_123675274	0.00177576	0.865333	0.979	-0.114	CCDC14	CHP134_44_vs_CHP134_DMSO	SE
chr3_123675201_123675274_123667742_123667979_123675586_123675642	0.00160954	0.860667	0.974	-0.113	CCDC14	CHP134_44_vs_CHP134_DMSO	SE
chr3_123674892_123674962_123667742_123667979_123675201_123675274	0.00520501	0.901	0.985	-0.084	CCDC14	CHP134_44_vs_CHP134_DMSO	SE
chr3_123649948_123650081_123632299_123634565_123652519_123652602	0.00278529	0.92	0.988667	-0.069	CCDC14	CHP134_44_vs_CHP134_DMSO	SE
chr2_197559769_197559883_197541277_197541455_197565832_197565904	0.00194441	0.597333	0.917333	-0.32	CCDC150	CHP134_44_vs_CHP134_DMSO	SE
chr2_197584897_197584958_197584220_197584390_197585298_197585392	0.00356795	0.0193333	0.119	-0.1	CCDC150	CHP134_44_vs_CHP134_DMSO	SE
chr11_119063860_119063953_119061418_119061549_119065632_119065704	0.00631702	0.627	0.891667	-0.265	CCDC153	CHP134_44_vs_CHP134_DMSO	SE
chr1_45961089_45961217_45959537_45960838_45962227_45962295	0.00235226	0.794	0.421	0.373	CCDC163P	CHP134_44_vs_CHP134_DMSO	SE
chr1_45961089_45961145_45960063_45960838_45962227_45962295	8.02792e-05	0.804667	0.232	0.573	CCDC163P	CHP134_44_vs_CHP134_DMSO	SE
chr9_15594038_15594170_15591363_15591554_15623264_15623411	0.00181571	0.492667	0.942	-0.449	CCDC171	CHP134_44_vs_CHP134_DMSO	SE
chr3_122090521_122090647_122081814_122081874_122102020_122102078	2.01582e-06	0.670333	0.868333	-0.198	CCDC58	CHP134_44_vs_CHP134_DMSO	SE
chr3_122087022_122087169_122081814_122081874_122102020_122102078	9.05013e-06	0.774	0.910667	-0.137	CCDC58	CHP134_44_vs_CHP134_DMSO	SE
chr2_130899705_130899954_130899705_130899926_130900841_130900886	0.00189262	1	0.626	0.374	CCDC74B	CHP134_44_vs_CHP134_DMSO	A3SS
chr12_518533_518587_510741_510850_520912_521144	0.00474835	0.926333	0.746667	0.18	CCDC77	CHP134_44_vs_CHP134_DMSO	SE
chr11_118882648_118882713_118882858_118882964_118881930_118881993_118883941_118883972	0.00201646	0.133333	0.331333	-0.198	CCDC84	CHP134_44_vs_CHP134_DMSO	MXE
chr11_118872322_118872535_118869720_118869819_118881473_118881540	0.00263542	0.395333	0.024	0.371	CCDC84	CHP134_44_vs_CHP134_DMSO	SE
chr11_118881930_118882021_118881930_118881993_118882648_118882713	0	0.848333	0.113333	0.735	CCDC84	CHP134_44_vs_CHP134_DMSO	A5SS
chr2_55555429_55555571_55555429_55555568_55559701_55559829	0.0019308	0.853333	0.698667	0.155	CCDC88A	CHP134_44_vs_CHP134_DMSO	A3SS
chr11_82984993_82985783_82984993_82985035_82991183_82991303	6.21886e-06	0.499667	0.923667	-0.424	CCDC90B	CHP134_44_vs_CHP134_DMSO	A3SS
chr11_82989768_82989872_82984835_82985035_82991183_82991303	1.25702e-05	0.914667	0.990333	-0.076	CCDC90B	CHP134_44_vs_CHP134_DMSO	SE
chr11_82985681_82985783_82984835_82985035_82991183_82991303	6.53942e-05	0.950333	0.995	-0.045	CCDC90B	CHP134_44_vs_CHP134_DMSO	SE
chr12_28457558_28457644_28412296_28412375_28458581_28458712	1.95863e-05	0.00833333	0.0676667	-0.059	CCDC91	CHP134_44_vs_CHP134_DMSO	SE
chr20_30613658_30613722_30610462_30610598_30616797_30616927	0.00200463	1	0.913333	0.087	CCM2L	CHP134_44_vs_CHP134_DMSO	SE
chr6_41908107_41908323_41904592_41905132_41909189_41909191	0.00607094	0.996667	0.944	0.053	CCND3	CHP134_44_vs_CHP134_DMSO	SE
chr15_43478017_43478431_43478017_43478077_43481396_43481478	0.00827158	0.881667	0.986333	-0.105	CCNDBP1	CHP134_44_vs_CHP134_DMSO	A5SS
chr3_156874724_156874872_156870824_156870945_156876654_156876740	0.00238213	0.376333	0.249667	0.127	CCNL1	CHP134_44_vs_CHP134_DMSO	SE
chr3_156874724_156874872_156874799_156874872_156870824_156870945	0.00275603	0.409667	0.236333	0.173	CCNL1	CHP134_44_vs_CHP134_DMSO	A5SS
chr1_1326145_1328183_1326145_1326955_1328169_1328183	5.78497e-08	0.181333	0.496333	-0.315	CCNL2	CHP134_44_vs_CHP134_DMSO	RI
chr2_135633676_135633708_135626513_135626611_135635089_135635213	4.04866e-11	1	0.179333	0.821	CCNT2-AS1	CHP134_44_vs_CHP134_DMSO	SE
chr10_35790428_35790463_35772331_35772406_35805450_35805503	0.00109308	0.959667	0.989667	-0.03	CCNY	CHP134_44_vs_CHP134_DMSO	SE
chr10_35805450_35805551_35818900_35818958_35772331_35772406_35819051_35819171	0.00186388	0.078	0.0213333	0.057	CCNY	CHP134_44_vs_CHP134_DMSO	MXE
chr16_19536101_19536341_19535260_19535410_19537040_19537183	0.00112048	0.197333	0.06	0.137	CCP110	CHP134_44_vs_CHP134_DMSO	SE
chr7_56122061_56122196_56120114_56120178_56123316_56123490	1.04985e-07	0.990333	0.972	0.018	CCT6A	CHP134_44_vs_CHP134_DMSO	SE
chr21_30444272_30444309_30442567_30442658_30445851_30446118	0	0.0343333	0.00366667	0.031	CCT8	CHP134_44_vs_CHP134_DMSO	SE
chr21_30444272_30444309_30442567_30442658_30445826_30445960	0.000326738	0.613333	0.241	0.372	CCT8	CHP134_44_vs_CHP134_DMSO	SE
chr21_30444272_30444309_30442567_30442658_30445580_30445672	0.00280896	0.897333	0.492333	0.405	CCT8	CHP134_44_vs_CHP134_DMSO	SE
chr3_112059748_112059830_112051914_112052071_112063808_112063922	1.54729e-05	0.656333	0.455333	0.201	CD200	CHP134_44_vs_CHP134_DMSO	SE
chr12_6560058_6560146_6557805_6557903_6560634_6560700	0.00382188	0.250333	0.418667	-0.168	CD27-AS1	CHP134_44_vs_CHP134_DMSO	SE
chr12_6560058_6560146_6557805_6557923_6560634_6560700	0.000869658	0.748333	0.423333	0.325	CD27-AS1	CHP134_44_vs_CHP134_DMSO	SE
chr11_35232792_35232996_35211381_35211612_35236398_35236408	0.0049257	0.061	0	0.061	CD44	CHP134_44_vs_CHP134_DMSO	SE
chr1_207941123_207941168_207940357_207940540_207956636_207956675	2.66042e-06	0.353	0.781	-0.428	CD46	CHP134_44_vs_CHP134_DMSO	SE
chr1_207940357_207943707_207940357_207940540_207956636_207956675	0.000136724	0.185667	0.579333	-0.394	CD46	CHP134_44_vs_CHP134_DMSO	A5SS
chr1_207963597_207963690_207958963_207959027_207966863_207967218	3.81494e-09	0.0486667	0.160667	-0.112	CD46	CHP134_44_vs_CHP134_DMSO	SE
chr1_207943665_207943707_207940357_207940540_207956636_207956675	1.63453e-08	0.851667	0.963333	-0.112	CD46	CHP134_44_vs_CHP134_DMSO	SE
chr15_43026423_43026544_43026135_43026245_43027297_43027376	2.2369e-07	0.689667	0.954333	-0.265	CDAN1	CHP134_44_vs_CHP134_DMSO	SE
chr13_115002119_115002174_115000361_115000607_115002273_115002371	0.00965771	0.994333	0.953	0.041	CDC16	CHP134_44_vs_CHP134_DMSO	SE
chr5_137665241_137665336_137664172_137664218_137666675_137666869	3.57612e-10	0.168667	0.483	-0.314	CDC25C	CHP134_44_vs_CHP134_DMSO	SE
chr5_137661709_137661743_137654907_137655063_137664172_137664218	0.00124685	0.125	0.312667	-0.188	CDC25C	CHP134_44_vs_CHP134_DMSO	SE
chr5_137625168_137625252_137622857_137622956_137626327_137626429	0.00526985	0.858333	0.961667	-0.103	CDC25C	CHP134_44_vs_CHP134_DMSO	SE
chr17_45199809_45199966_45199809_45199902_45201251_45201326	1.1684e-05	0.784333	0.901	-0.117	CDC27	CHP134_44_vs_CHP134_DMSO	A3SS
chr17_45229171_45229302_45229171_45229284_45232037_45232152	0	0.0306667	0.145	-0.114	CDC27	CHP134_44_vs_CHP134_DMSO	A3SS
chr17_45249282_45249430_45247282_45247408_45258927_45259003	8.87707e-05	0.98	0.931	0.049	CDC27	CHP134_44_vs_CHP134_DMSO	SE
chr22_19470212_19470350_19468475_19468568_19471384_19471396	0	0.491667	0.791667	-0.3	CDC45	CHP134_44_vs_CHP134_DMSO	SE
chr22_19482029_19482125_19481849_19481905_19483503_19483509	0.00112836	0.012	0.0413333	-0.029	CDC45	CHP134_44_vs_CHP134_DMSO	SE
chr6_44397449_44397647_44394218_44394461_44413391_44413604	0.00646541	0.962	0.989667	-0.028	CDC5L	CHP134_44_vs_CHP134_DMSO	SE
chr12_6958486_6958577_6958317_6958362_6958728_6959022	2.08674e-11	0.433667	0.878333	-0.445	CDCA3	CHP134_44_vs_CHP134_DMSO	SE
chr12_6958486_6958593_6957972_6958362_6958728_6958947	6.35278e-13	0.532333	0.923333	-0.391	CDCA3	CHP134_44_vs_CHP134_DMSO	SE
chr2_174223982_174224219_174224070_174224219_174223439_174223565	2.78841e-06	0.771667	0.973333	-0.202	CDCA7	CHP134_44_vs_CHP134_DMSO	A3SS
chr2_174228727_174228889_174228545_174228623_174229522_174229601	2.48266e-05	0.256667	0.063	0.194	CDCA7	CHP134_44_vs_CHP134_DMSO	SE
chr7_21951234_21951369_21947984_21948125_21956371_21956512	0.00179908	0.636	0.779667	-0.144	CDCA7L	CHP134_44_vs_CHP134_DMSO	SE
chr7_21951234_21951372_21947747_21948125_21956371_21956512	0.00405256	0.659333	0.795333	-0.136	CDCA7L	CHP134_44_vs_CHP134_DMSO	SE
chr7_105660818_105660990_105656372_105656471_105662643_105662894	0.00375211	0.865	0.369667	0.495	CDHR3	CHP134_44_vs_CHP134_DMSO	SE
chr10_62547817_62547988_62545421_62545545_62551647_62551727	1.45804e-06	0.890333	0.956333	-0.066	CDK1	CHP134_44_vs_CHP134_DMSO	SE
chr16_89753996_89754223_89753379_89753742_89755659_89755732	0.0074733	0.315333	0.681667	-0.366	CDK10	CHP134_44_vs_CHP134_DMSO	SE
chr16_89759805_89759875_89759681_89759734_89760580_89760640	0.00536748	0.788667	0.967	-0.178	CDK10	CHP134_44_vs_CHP134_DMSO	SE
chr16_89755659_89755732_89753996_89754223_89756960_89756965	0.00186263	0.858	0.980667	-0.123	CDK10	CHP134_44_vs_CHP134_DMSO	SE
chr16_89759681_89759875_89759681_89759734_89759805_89759875	2.00224e-07	0.811667	0.364	0.448	CDK10	CHP134_44_vs_CHP134_DMSO	RI
chrX_47081671_47081741_47077709_47078063_47082950_47083127	6.90941e-05	0.107333	0.388333	-0.281	CDK16	CHP134_44_vs_CHP134_DMSO	SE
chrX_47081659_47081741_47078108_47078504_47082950_47083158	0.000128482	0.0996667	0.283333	-0.184	CDK16	CHP134_44_vs_CHP134_DMSO	SE
chrX_47081659_47081779_47077811_47078063_47082950_47083158	0.00654948	0.0853333	0.268667	-0.183	CDK16	CHP134_44_vs_CHP134_DMSO	SE
chrX_47081671_47081741_47078174_47078504_47082950_47083127	0.00187004	0.0806667	0.216	-0.135	CDK16	CHP134_44_vs_CHP134_DMSO	SE
chrX_47081659_47081779_47078089_47078504_47082950_47083158	0.00798548	0.0703333	0.17	-0.1	CDK16	CHP134_44_vs_CHP134_DMSO	SE
chrX_47085677_47085801_47085363_47085426_47085981_47086102	0.00467555	0.964333	0.994667	-0.03	CDK16	CHP134_44_vs_CHP134_DMSO	SE
chr9_90585482_90585545_90584710_90584834_90585690_90585812	5.13091e-05	0.0843333	0.499	-0.415	CDK20	CHP134_44_vs_CHP134_DMSO	SE
chr9_90585482_90585812_90585690_90585812_90584710_90584834	6.42265e-05	0.0283333	0.286667	-0.258	CDK20	CHP134_44_vs_CHP134_DMSO	A5SS
chr12_58144705_58144873_58144438_58144548_58144989_58145125	3.46561e-07	0.971	0.995	-0.024	CDK4	CHP134_44_vs_CHP134_DMSO	SE
chr12_58144438_58144548_58144705_58144873_58141509_58142400_58144989_58145125	4.73606e-06	0.970667	0.991333	-0.021	CDK4	CHP134_44_vs_CHP134_DMSO	MXE
chr12_58144705_58144873_58144989_58145125_58144438_58144548_58145957_58146105	2.07888e-06	0.038	0.0133333	0.025	CDK4	CHP134_44_vs_CHP134_DMSO	MXE
chr12_58143236_58143287_58141509_58142400_58145957_58146136	0.00176227	0.908667	0.653667	0.255	CDK4	CHP134_44_vs_CHP134_DMSO	SE
chr12_58144438_58144548_58141509_58142400_58145957_58146059	0.00113642	0.950333	0.649333	0.301	CDK4	CHP134_44_vs_CHP134_DMSO	SE
chr12_58144989_58145125_58141509_58142400_58145957_58146105	0.00147827	0.957	0.647333	0.31	CDK4	CHP134_44_vs_CHP134_DMSO	SE
chr7_150752839_150752935_150752618_150752693_150753666_150753723	8.98529e-09	0.605667	0.815333	-0.21	CDK5	CHP134_44_vs_CHP134_DMSO	SE
chr7_150752363_150752460_150752618_150752693_150752113_150752183_150753666_150753723	2.07547e-07	0.363	0.200667	0.162	CDK5	CHP134_44_vs_CHP134_DMSO	MXE
chr20_31975128_31975339_31973455_31973576_31979947_31980048	2.22673e-09	0.634	0.900333	-0.266	CDK5RAP1	CHP134_44_vs_CHP134_DMSO	SE
chr20_31979947_31980048_31973455_31973576_31989233_31989258	0.00790085	0.953667	0.734	0.22	CDK5RAP1	CHP134_44_vs_CHP134_DMSO	SE
chr9_123215733_123216151_123210172_123210404_123230137_123230275	0.00132015	0.44	0.785333	-0.345	CDK5RAP2	CHP134_44_vs_CHP134_DMSO	SE
chr9_123215733_123216151_123210172_123210404_123220727_123220900	0.00306027	0.888667	0.987	-0.098	CDK5RAP2	CHP134_44_vs_CHP134_DMSO	SE
chr17_46050884_46051059_46050884_46051016_46051296_46051397	0.00626816	0.045	0.025	0.02	CDK5RAP3	CHP134_44_vs_CHP134_DMSO	A5SS
chr17_46051765_46052703_46051765_46051814_46052524_46052703	0	0.128333	0.0366667	0.092	CDK5RAP3	CHP134_44_vs_CHP134_DMSO	RI
chr17_46048487_46048773_46048487_46048518_46048727_46048773	0	0.183667	0.0516667	0.132	CDK5RAP3	CHP134_44_vs_CHP134_DMSO	RI
chr17_46051765_46052703_46051765_46051814_46052537_46052703	5.7436e-05	0.891667	0.584667	0.307	CDK5RAP3	CHP134_44_vs_CHP134_DMSO	RI
chr6_21108631_21108694_21065278_21065459_21198251_21198335	0.000844169	0.854333	0.924	-0.07	CDKAL1	CHP134_44_vs_CHP134_DMSO	SE
chr6_20846305_20846409_20781375_20781496_20955649_20955816	0.000242029	0.943667	0.991	-0.047	CDKAL1	CHP134_44_vs_CHP134_DMSO	SE
chr4_76517002_76517109_76507019_76507108_76521430_76521524	1.56262e-06	0.163667	0.902333	-0.739	CDKL2	CHP134_44_vs_CHP134_DMSO	SE
chr4_76517329_76517453_76507019_76507108_76521430_76521524	1.51255e-05	0.119667	0.824	-0.704	CDKL2	CHP134_44_vs_CHP134_DMSO	SE
chr14_54866611_54866694_54863672_54863795_54868241_54868297	0.00129273	0.799667	0.647	0.153	CDKN3	CHP134_44_vs_CHP134_DMSO	SE
chr10_11363151_11363349_11363169_11363349_11356101_11356221	0.00122638	0	0.451667	-0.452	CELF2	CHP134_44_vs_CHP134_DMSO	A3SS
chr1_151679620_151679770_151679144_151679210_151679982_151680124	1.36145e-06	0.213	0.390333	-0.177	CELF3	CHP134_44_vs_CHP134_DMSO	SE
chr1_151679144_151679210_151679620_151679770_151678699_151678837_151679982_151680124	0.000161716	0.0816667	0.156	-0.074	CELF3	CHP134_44_vs_CHP134_DMSO	MXE
chr1_151679620_151680124_151679982_151680124_151679144_151679210	0.000375507	0.073	0.137	-0.064	CELF3	CHP134_44_vs_CHP134_DMSO	A5SS
chr1_151679982_151680124_151680267_151680411_151679620_151679770_151681473_151681553	0.00238485	0.868	0.78	0.088	CELF3	CHP134_44_vs_CHP134_DMSO	MXE
chrX_100353700_100353832_100353432_100353528_100354797_100355054	0.00436163	0.0263333	0.158667	-0.132	CENPI	CHP134_44_vs_CHP134_DMSO	SE
chr5_64857289_64857391_64857323_64857391_64850623_64850773	0.00725586	0.560333	0.734	-0.174	CENPK	CHP134_44_vs_CHP134_DMSO	A5SS
chr17_16251929_16252647_16251929_16251999_16253244_16253343	5.75519e-06	0.118	0.0723333	0.046	CENPV	CHP134_44_vs_CHP134_DMSO	A3SS
chr17_16252453_16252647_16251929_16251999_16253244_16253270	0.000354238	0.231	0.161667	0.069	CENPV	CHP134_44_vs_CHP134_DMSO	SE
chr17_16251929_16252647_16251929_16251999_16252453_16252647	0.0038276	0.343333	0.185333	0.158	CENPV	CHP134_44_vs_CHP134_DMSO	RI
chr6_126661319_126661590_126661319_126661545_126667350_126667464	0	0.233333	0.0786667	0.155	CENPW	CHP134_44_vs_CHP134_DMSO	A5SS
chr11_117257918_117258128_117253511_117253658_117261492_117261624	0.00661275	0.858	0.984	-0.126	CEP164	CHP134_44_vs_CHP134_DMSO	SE
chr11_117279241_117279471_117278640_117278748_117279605_117279744	0.00121472	0.0183333	0.079	-0.061	CEP164	CHP134_44_vs_CHP134_DMSO	SE
chr1_243305587_243305765_243305617_243305765_243303238_243303409	0.00209002	0.087	0.157333	-0.07	CEP170	CHP134_44_vs_CHP134_DMSO	A5SS
chr4_175237680_175237718_175237316_175237441_175252632_175253444	1.3608e-08	0.515667	0.769	-0.253	CEP44	CHP134_44_vs_CHP134_DMSO	SE
chr4_175237680_175237718_175237316_175237441_175238485_175239816	2.5162e-10	0.752333	0.892667	-0.14	CEP44	CHP134_44_vs_CHP134_DMSO	SE
chr4_175237680_175237718_175238485_175239816_175237316_175237441_175239985_175240238	0.000161716	0.943667	0.966333	-0.023	CEP44	CHP134_44_vs_CHP134_DMSO	MXE
chr6_109471320_109471442_109471368_109471442_109467960_109468140	0.00913918	0.948667	0.840333	0.108	CEP57L1	CHP134_44_vs_CHP134_DMSO	A3SS
chr6_109461623_109461878_109427237_109427293_109467960_109468140	0.00899674	0.74	0.493667	0.246	CEP57L1	CHP134_44_vs_CHP134_DMSO	SE
chr3_138291700_138291826_138290107_138290198_138310695_138310798	0.00334244	0.612	0.820667	-0.209	CEP70	CHP134_44_vs_CHP134_DMSO	SE
chr3_138291700_138291774_138290107_138290198_138310695_138310798	0.00656391	0.653333	0.837667	-0.184	CEP70	CHP134_44_vs_CHP134_DMSO	SE
chr17_62527043_62527140_62527043_62527136_62528007_62528140	2.51717e-05	0.362333	0.194667	0.168	CEP95	CHP134_44_vs_CHP134_DMSO	A5SS
chr2_182412548_182412574_182412344_182412453_182413271_182413331	0.00705695	0.917333	0.967	-0.05	CERKL	CHP134_44_vs_CHP134_DMSO	SE
chr12_50526744_50527851_50526744_50526847_50528328_50528485	0.00185001	0.0786667	0.770667	-0.692	CERS5	CHP134_44_vs_CHP134_DMSO	A3SS
chr12_50538551_50538752_50537734_50537840_50560883_50561086	0.000148526	0.208	0.0583333	0.15	CERS5	CHP134_44_vs_CHP134_DMSO	SE
chr16_66976550_66976688_66976550_66976640_66977201_66977274	0.00696559	0.825	0.936	-0.111	CES2	CHP134_44_vs_CHP134_DMSO	A5SS
chr5_89692309_89692381_89689526_89689924_89695174_89695366	1.87815e-05	0.011	0.0356667	-0.025	CETN3	CHP134_44_vs_CHP134_DMSO	SE
chr14_35182602_35182767_35182713_35182767_35182265_35182342	0.00702349	0.825333	0.919	-0.094	CFL2	CHP134_44_vs_CHP134_DMSO	A5SS
chr14_35182459_35182767_35182713_35182767_35182265_35182342	0.000638379	0.885667	0.956	-0.07	CFL2	CHP134_44_vs_CHP134_DMSO	A5SS
chr2_201994451_201994869_201980826_201981204_201997751_201997825	5.40179e-06	0.661667	1	-0.338	CFLAR	CHP134_44_vs_CHP134_DMSO	SE
chr3_88106340_88106442_88104563_88105149_88107168_88107373	7.11618e-06	0.157333	0.0793333	0.078	CGGBP1	CHP134_44_vs_CHP134_DMSO	SE
chr1_146742592_146742666_146740440_146740537_146747016_146747131	0.000505606	0.564	0.883	-0.319	CHD1L	CHP134_44_vs_CHP134_DMSO	SE
chr1_146743831_146743942_146740440_146740537_146747016_146747072	0.00359834	0.648333	0.885667	-0.237	CHD1L	CHP134_44_vs_CHP134_DMSO	SE
chr1_146742592_146742666_146740440_146740537_146743831_146743942	0.00520141	0.805	0.942333	-0.137	CHD1L	CHP134_44_vs_CHP134_DMSO	SE
chr17_7797432_7797583_7797444_7797583_7797122_7797253	0	0.215667	0.497	-0.281	CHD3	CHP134_44_vs_CHP134_DMSO	A3SS
chr22_29092888_29092975_29091697_29091861_29095825_29095925	0.00112801	0.924333	0.804333	0.12	CHEK2	CHP134_44_vs_CHP134_DMSO	SE
chr11_893426_893519_884067_884169_899339_899401	0.000625709	0.716	0.837	-0.121	CHID1	CHP134_44_vs_CHP134_DMSO	SE
chr22_51018155_51018231_51017854_51017936_51018618_51018682	8.10788e-05	0.873333	1	-0.127	CHKB	CHP134_44_vs_CHP134_DMSO	SE
chr22_51018618_51018845_51018618_51018700_51018786_51018845	0.000512632	0.187333	0.082	0.105	CHKB	CHP134_44_vs_CHP134_DMSO	RI
chr22_51018993_51019089_51019848_51019982_51018618_51018845_51020177_51021394	7.68329e-05	0.111667	0.252333	-0.141	CHKB-CPT1B	CHP134_44_vs_CHP134_DMSO	MXE
chr22_51018155_51018259_51017854_51017936_51018618_51018845	8.26671e-05	0.871	1	-0.129	CHKB-CPT1B	CHP134_44_vs_CHP134_DMSO	SE
chr22_51018402_51018511_51017854_51017936_51018618_51018845	0.000110885	0.872667	1	-0.127	CHKB-CPT1B	CHP134_44_vs_CHP134_DMSO	SE
chr22_51019848_51019982_51018993_51019089_51020177_51021394	0.00180588	0.885667	0.988333	-0.103	CHKB-CPT1B	CHP134_44_vs_CHP134_DMSO	SE
chr22_51018618_51018845_51018993_51019089_51017854_51017936_51019848_51019982	0.000216271	0.924667	1	-0.075	CHKB-CPT1B	CHP134_44_vs_CHP134_DMSO	MXE
chr14_24680616_24680798_24680620_24680798_24679859_24679974	1.11283e-07	0.208667	0.06	0.149	CHMP4A	CHP134_44_vs_CHP134_DMSO	A5SS
chr2_175686456_175686507_175677036_175677210_175689161_175689246	0.000144697	0.05	0.105333	-0.055	CHN1	CHP134_44_vs_CHP134_DMSO	SE
chr2_175809897_175809989_175809615_175809671_175816891_175816930	3.04612e-08	0.095	0.0156667	0.079	CHN1	CHP134_44_vs_CHP134_DMSO	SE
chr12_102113900_102114032_102110505_102110590_102116945_102117032	0.00189326	0.746667	0.874333	-0.128	CHPT1	CHP134_44_vs_CHP134_DMSO	SE
chr3_184104279_184104543_184103833_184103947_184104632_184104726	0.00120933	0.135	0.681667	-0.547	CHRD	CHP134_44_vs_CHP134_DMSO	SE
chr3_184105161_184105265_184104838_184104895_184105718_184105821	0.0018347	0.601667	0.948	-0.346	CHRD	CHP134_44_vs_CHP134_DMSO	SE
chr15_78886255_78886353_78885393_78885533_78888881_78889074	0.000285787	0.231	0.483	-0.252	CHRNA3	CHP134_44_vs_CHP134_DMSO	SE
chr15_78909365_78909475_78893594_78894606_78910958_78911003	3.53201e-05	0.973667	0.991	-0.017	CHRNA3	CHP134_44_vs_CHP134_DMSO	SE
chr15_32446107_32446187_32393505_32393550_32449808_32449976	0.00343621	0.763	0.962	-0.199	CHRNA7	CHP134_44_vs_CHP134_DMSO	SE
chr15_32403990_32404100_32393505_32393550_32449808_32449976	0.00709607	0.885333	0.985667	-0.1	CHRNA7	CHP134_44_vs_CHP134_DMSO	SE
chr19_34158672_34158749_34112860_34113202_34180081_34180297	0.00371489	0.224667	0.424333	-0.2	CHST8	CHP134_44_vs_CHP134_DMSO	SE
chr14_65392724_65392798_65390708_65390844_65398855_65401913	0.000170388	0.509	0.690333	-0.181	CHURC1	CHP134_44_vs_CHP134_DMSO	SE
chr14_65392727_65392798_65390708_65390844_65398855_65401103	5.79427e-05	0.685333	0.818667	-0.133	CHURC1	CHP134_44_vs_CHP134_DMSO	SE
chr9_130950141_130950213_130947825_130948055_130952607_130952635	0.00115499	0.922667	0.98	-0.057	CIZ1	CHP134_44_vs_CHP134_DMSO	SE
chr9_130942999_130943078_130947825_130948055_130942693_130942802_130952607_130952723	0.000525491	0.041	0.0103333	0.031	CIZ1	CHP134_44_vs_CHP134_DMSO	MXE
chr9_130941351_130941694_130941651_130941694_130932298_130932314	0.000209572	0.907333	0.723333	0.184	CIZ1	CHP134_44_vs_CHP134_DMSO	A5SS
chr14_103986838_103986929_103986458_103986648_103987599_103987679	1.87402e-05	0.967	0.990333	-0.023	CKB	CHP134_44_vs_CHP134_DMSO	SE
chr16_66592092_66592251_66586469_66586696_66599788_66599975	3.93361e-08	0.631333	0.910333	-0.279	CKLF	CHP134_44_vs_CHP134_DMSO	SE
chr16_66592092_66592251_66586469_66586696_66597024_66597120	2.27639e-09	0.166	0.309	-0.143	CKLF	CHP134_44_vs_CHP134_DMSO	SE
chr16_66592092_66592251_66597024_66597120_66586471_66586696_66599788_66599975	2.38514e-06	0.137	0.234333	-0.097	CKLF	CHP134_44_vs_CHP134_DMSO	MXE
chr16_66597024_66597120_66586471_66586696_66599788_66599972	0.000243458	0.914667	0.970333	-0.056	CKLF	CHP134_44_vs_CHP134_DMSO	SE
chr15_43889573_43890525_43888605_43888729_43891024_43891150	2.66526e-09	0.558667	1	-0.441	CKMT1B	CHP134_44_vs_CHP134_DMSO	SE
chr15_43890390_43890525_43888605_43888729_43891024_43891150	7.7658e-07	0.865333	1	-0.135	CKMT1B	CHP134_44_vs_CHP134_DMSO	SE
chr2_122203024_122203072_122202514_122202538_122204912_122205083	0.0091643	0.825667	1	-0.174	CLASP1	CHP134_44_vs_CHP134_DMSO	SE
chr2_122202514_122202538_122203024_122203072_122187648_122187753_122204912_122205083	0.00357854	0.815	0.978	-0.163	CLASP1	CHP134_44_vs_CHP134_DMSO	MXE
chr2_122184979_122185006_122182714_122182882_122187648_122187753	1.28403e-10	0.783333	0.486667	0.297	CLASP1	CHP134_44_vs_CHP134_DMSO	SE
chr3_33673783_33673866_33686248_33686395_33668479_33668572_33704936_33705007	0.0089816	0.210667	0.325667	-0.115	CLASP2	CHP134_44_vs_CHP134_DMSO	MXE
chr3_33618693_33618756_33617660_33617767_33623312_33623420	0.00182216	0.176	0.092	0.084	CLASP2	CHP134_44_vs_CHP134_DMSO	SE
chr19_45571272_45571316_45571272_45571312_45571677_45571738	0.00181541	0.313333	0.502667	-0.189	CLASRP	CHP134_44_vs_CHP134_DMSO	A5SS
chr1_109504930_109505091_109492930_109493070_109505982_109506072	0.000831965	0.825333	0.593667	0.232	CLCC1	CHP134_44_vs_CHP134_DMSO	SE
chr1_11888514_11888681_11888162_11888276_11889252_11889379	0.00160781	0.743333	0.561	0.182	CLCN6	CHP134_44_vs_CHP134_DMSO	SE
chr7_90095723_90095827_90034832_90034922_90108541_90108588	0.00599989	0.831667	0.572667	0.259	CLDN12	CHP134_44_vs_CHP134_DMSO	SE
chr16_11066410_11066416_11064981_11065087_11066794_11066918	0.00459171	0.0733333	0.009	0.064	CLEC16A	CHP134_44_vs_CHP134_DMSO	SE
chr16_11096930_11097162_11096930_11097114_11114049_11114182	0.00678429	0.752333	0.535333	0.217	CLEC16A	CHP134_44_vs_CHP134_DMSO	A5SS
chr2_71043125_71044244_71046486_71046576_71039578_71039730_71046906_71047023	0.00675726	0.227	0.81	-0.583	CLEC4F	CHP134_44_vs_CHP134_DMSO	MXE
chr2_55433953_55434076_55435761_55435846_55433405_55433512_55436765_55436967	0.00238485	0.337333	0.881333	-0.544	CLHC1	CHP134_44_vs_CHP134_DMSO	MXE
chr2_55433953_55434076_55436765_55436967_55433405_55433512_55439808_55439942	0.000210137	0.690333	0.954333	-0.264	CLHC1	CHP134_44_vs_CHP134_DMSO	MXE
chr2_55433405_55433512_55404737_55404917_55459371_55459400	0.00179896	0.864	0.454667	0.409	CLHC1	CHP134_44_vs_CHP134_DMSO	SE
chr2_55433953_55434076_55433405_55433512_55436765_55436967	9.93734e-05	0.461333	0.0506667	0.411	CLHC1	CHP134_44_vs_CHP134_DMSO	SE
chr12_122821178_122821295_122819194_122819252_122825527_122826244	0.00394255	0.701	0.926667	-0.226	CLIP1	CHP134_44_vs_CHP134_DMSO	SE
chr2_29380069_29380268_29380069_29380213_29383198_29383333	1.1996e-05	0.214333	0.0203333	0.194	CLIP4	CHP134_44_vs_CHP134_DMSO	A5SS
chr5_178049393_178049460_178046838_178047674_178050256_178050417	3.5382e-07	0.359667	1	-0.64	CLK4	CHP134_44_vs_CHP134_DMSO	SE
chr5_178046838_178047674_178049393_178049460_178045556_178045779_178050256_178050417	0.000354162	0.073	0.563667	-0.491	CLK4	CHP134_44_vs_CHP134_DMSO	MXE
chr5_178049393_178049460_178046838_178046897_178050256_178050417	0.00125885	0.0303333	0.226667	-0.196	CLK4	CHP134_44_vs_CHP134_DMSO	SE
chr5_178046838_178046897_178043882_178045779_178050256_178050417	0.000342678	0.0803333	0.220667	-0.14	CLK4	CHP134_44_vs_CHP134_DMSO	SE
chr5_178046838_178047674_178046838_178046897_178050256_178050417	0.00808364	0.118667	0.021	0.098	CLK4	CHP134_44_vs_CHP134_DMSO	A3SS
chr5_178046838_178047674_178045556_178045779_178049393_178049460	0.000356782	1	0.514667	0.485	CLK4	CHP134_44_vs_CHP134_DMSO	SE
chr5_178046838_178047674_178046838_178046897_178049393_178049460	0	1	0.126333	0.874	CLK4	CHP134_44_vs_CHP134_DMSO	A3SS
chr16_28493647_28493993_28493647_28493703_28493928_28493993	2.6527e-07	0.417	1	-0.583	CLN3	CHP134_44_vs_CHP134_DMSO	RI
chr16_28493647_28493993_28493647_28493866_28493946_28493993	1.21304e-07	0.125667	0.0153333	0.11	CLN3	CHP134_44_vs_CHP134_DMSO	RI
chr15_68503986_68504201_68503600_68503656_68506627_68506726	2.57839e-06	0.399333	0.733667	-0.334	CLN6	CHP134_44_vs_CHP134_DMSO	SE
chr15_68503893_68504201_68503600_68503656_68506627_68506705	7.60125e-06	0.382	0.7	-0.318	CLN6	CHP134_44_vs_CHP134_DMSO	SE
chr15_68504012_68504201_68503600_68503656_68506627_68506726	4.20478e-08	0.562667	0.854333	-0.292	CLN6	CHP134_44_vs_CHP134_DMSO	SE
chr15_68506627_68506726_68510873_68510988_68503600_68503656_68521839_68522047	0.00950521	0.583	0.798667	-0.216	CLN6	CHP134_44_vs_CHP134_DMSO	MXE
chr15_68504012_68504201_68506627_68506726_68503600_68503656_68510873_68510988	0.000484727	0.797	0.67	0.127	CLN6	CHP134_44_vs_CHP134_DMSO	MXE
chr11_77336761_77336863_77336007_77336115_77340807_77340944	0	0.938333	0.990667	-0.052	CLNS1A	CHP134_44_vs_CHP134_DMSO	SE
chr1_9797555_9797612_9795942_9796100_9801151_9801314	7.82724e-05	0.246667	0.531	-0.284	CLSTN1	CHP134_44_vs_CHP134_DMSO	SE
chr5_175823479_175823533_175819455_175819946_175824607_175824719	0.00124647	0.14	0.075	0.065	CLTB	CHP134_44_vs_CHP134_DMSO	SE
chr17_57764361_57764382_57762947_57763169_57767996_57768072	0.00764702	0.071	0.105	-0.034	CLTC	CHP134_44_vs_CHP134_DMSO	SE
chr16_81015410_81015482_81009697_81010076_81040338_81040478	0.00373196	0.842	0.942333	-0.1	CMC2	CHP134_44_vs_CHP134_DMSO	SE
chr16_81015410_81015482_81009697_81010076_81030918_81030977	0.000279176	0.810667	0.901	-0.09	CMC2	CHP134_44_vs_CHP134_DMSO	SE
chr16_81030918_81031034_81015410_81015482_81040338_81040459	0.00101506	0.944	0.984333	-0.04	CMC2	CHP134_44_vs_CHP134_DMSO	SE
chr16_81736226_81736274_81735264_81735405_81737543_81737690	9.24423e-05	0.855	0.965	-0.11	CMIP	CHP134_44_vs_CHP134_DMSO	SE
chr1_47840580_47840657_47838626_47838779_47840868_47840965	0.00257973	0.963333	0.989667	-0.026	CMPK1	CHP134_44_vs_CHP134_DMSO	SE
chr6_37420822_37420917_37419581_37419653_37426387_37426586	0.00903788	0.947	0.988333	-0.041	CMTR1	CHP134_44_vs_CHP134_DMSO	SE
chr18_72164743_72164961_72163606_72163666_72167171_72167268	9.25991e-07	0.0863333	0.0173333	0.069	CNDP2	CHP134_44_vs_CHP134_DMSO	SE
chr18_72164743_72164830_72163593_72163666_72167116_72167268	1.82736e-09	0.0806667	0.0106667	0.07	CNDP2	CHP134_44_vs_CHP134_DMSO	SE
chr18_72164743_72164830_72163593_72163666_72167171_72167268	5.12566e-05	0.126667	0.034	0.093	CNDP2	CHP134_44_vs_CHP134_DMSO	SE
chr16_50059561_50059612_50058320_50059251_50060306_50060378	0.00181757	0.467333	0.197	0.27	CNEP1R1	CHP134_44_vs_CHP134_DMSO	SE
chr12_70679179_70679366_70687850_70688074_70671911_70672054_70704674_70704797	0.00796204	0.164667	0.436333	-0.272	CNOT2	CHP134_44_vs_CHP134_DMSO	MXE
chr12_70687850_70688074_70671911_70672054_70704674_70704797	7.56789e-05	0.079	0.032	0.047	CNOT2	CHP134_44_vs_CHP134_DMSO	SE
chr5_154242766_154242955_154244751_154244945_154238221_154238393_154251289_154251434	0.000588404	0	0.153	-0.153	CNOT8	CHP134_44_vs_CHP134_DMSO	MXE
chr5_154238198_154238376_154238198_154238328_154242766_154242955	6.93001e-07	0.039	0.164	-0.125	CNOT8	CHP134_44_vs_CHP134_DMSO	A5SS
chr5_154242766_154242955_154244751_154244945_154238076_154238376_154250220_154250382	2.26686e-05	0.0246667	0.0796667	-0.055	CNOT8	CHP134_44_vs_CHP134_DMSO	MXE
chr5_154242766_154242955_154250220_154250382_154238076_154238376_154251289_154251434	6.11902e-06	0.0196667	0.074	-0.054	CNOT8	CHP134_44_vs_CHP134_DMSO	MXE
chr9_123842583_123842756_123837289_123837345_123850573_123850821	0.0028841	0.895667	0.618333	0.277	CNTRL	CHP134_44_vs_CHP134_DMSO	SE
chr17_7851804_7852003_7851804_7851937_7852402_7852475	0.00386655	0.220333	0.0616667	0.159	CNTROB	CHP134_44_vs_CHP134_DMSO	A5SS
chr7_43690210_43690311_43686826_43688251_43705256_43705321	0.00439572	0.0753333	0.205	-0.13	COA1	CHP134_44_vs_CHP134_DMSO	SE
chr7_43690210_43690311_43686826_43688251_43769027_43769073	2.83368e-05	0.0253333	0.071	-0.046	COA1	CHP134_44_vs_CHP134_DMSO	SE
chr7_43690091_43690311_43690210_43690311_43688198_43688251	0.0046936	0.524667	0.137667	0.387	COA1	CHP134_44_vs_CHP134_DMSO	A5SS
chr11_73587523_73587620_73584041_73584439_73587801_73587888	7.28117e-06	0.046	0.0893333	-0.043	COA4	CHP134_44_vs_CHP134_DMSO	SE
chr17_40716726_40716916_40715324_40716595_40717000_40717065	1.03945e-11	0.836	0.966	-0.13	COASY	CHP134_44_vs_CHP134_DMSO	SE
chr17_40717000_40717065_40715324_40716595_40717244_40717329	1.14047e-08	0.905333	0.984	-0.079	COASY	CHP134_44_vs_CHP134_DMSO	SE
chr16_70548237_70548412_70551528_70551643_70546141_70546335_70553551_70553634	0.00886891	0.688667	0.59	0.099	COG4	CHP134_44_vs_CHP134_DMSO	MXE
chr6_33153477_33153555_33148887_33148947_33154403_33154595	1.67117e-09	0.333333	1	-0.667	COL11A2	CHP134_44_vs_CHP134_DMSO	SE
chr6_33151921_33152101_33148887_33148947_33152768_33152831	0.000373096	0.175333	0.754333	-0.579	COL11A2	CHP134_44_vs_CHP134_DMSO	SE
chr10_71692315_71692360_71695105_71695147_71690155_71690308_71696511_71696538	0.000188549	0.666667	0.333333	0.333	COL13A1	CHP134_44_vs_CHP134_DMSO	MXE
chr4_109753535_109753589_109755510_109755546_109748290_109748344_109762850_109762877	0.00392297	0	0.232667	-0.233	COL25A1	CHP134_44_vs_CHP134_DMSO	MXE
chr4_109755510_109755546_109759253_109759334_109748290_109748344_109762850_109762877	0.00527376	1	0.791	0.209	COL25A1	CHP134_44_vs_CHP134_DMSO	MXE
chr21_47548816_47549719_47549109_47549719_47546416_47546455	0.00651347	0.0103333	0.112667	-0.102	COL6A2	CHP134_44_vs_CHP134_DMSO	A3SS
chr10_22607200_22607947_22607887_22607947_22606812_22606924	1.67394e-09	0.365667	1	-0.634	COMMD3	CHP134_44_vs_CHP134_DMSO	A3SS
chr10_22607281_22607642_22607033_22607097_22607887_22607947	5.68991e-05	0.389	1	-0.611	COMMD3	CHP134_44_vs_CHP134_DMSO	SE
chr10_22607200_22607947_22607200_22607235_22607887_22607947	5.67171e-05	0.128667	0.433333	-0.305	COMMD3	CHP134_44_vs_CHP134_DMSO	RI
chr10_22607200_22607642_22607200_22607235_22607581_22607642	0.00187116	0.033	0.016	0.017	COMMD3	CHP134_44_vs_CHP134_DMSO	RI
chr10_22607200_22607642_22607581_22607642_22607033_22607097	0.00054549	0.981667	0.906333	0.075	COMMD3	CHP134_44_vs_CHP134_DMSO	A3SS
chr10_22607581_22607642_22607033_22607097_22607887_22607947	1.66614e-05	0.263667	1	-0.736	COMMD3-BMI1	CHP134_44_vs_CHP134_DMSO	SE
chr10_22607581_22607642_22607200_22607235_22607887_22607947	0	0.676	0.973333	-0.297	COMMD3-BMI1	CHP134_44_vs_CHP134_DMSO	SE
chr10_22607734_22607791_22607200_22607235_22607887_22607947	0	0.731667	0.978	-0.246	COMMD3-BMI1	CHP134_44_vs_CHP134_DMSO	SE
chr10_22607033_22607097_22607200_22607235_22606812_22606924_22607887_22607947	1.15921e-06	0.938333	0.994333	-0.056	COMMD3-BMI1	CHP134_44_vs_CHP134_DMSO	MXE
chr10_22606812_22606924_22607200_22607235_22605337_22605485_22607887_22607947	4.08448e-06	0.940333	0.993667	-0.053	COMMD3-BMI1	CHP134_44_vs_CHP134_DMSO	MXE
chr15_75632042_75632219_75631604_75631685_75632305_75632414	0.000196358	0.896	0.968333	-0.072	COMMD4	CHP134_44_vs_CHP134_DMSO	SE
chr15_75632042_75632219_75631325_75631445_75632305_75632414	0.00963696	0.937	0.993	-0.056	COMMD4	CHP134_44_vs_CHP134_DMSO	SE
chr15_75631604_75631685_75632042_75632219_75630986_75631026_75632305_75632612	0.00038855	0.0993333	0.0293333	0.07	COMMD4	CHP134_44_vs_CHP134_DMSO	MXE
chr13_76111634_76111811_76104249_76104402_76123458_76123575	0.000579512	0.107667	0.378333	-0.271	COMMD6	CHP134_44_vs_CHP134_DMSO	SE
chr11_36298638_36298673_36297686_36297790_36300026_36300166	2.98455e-12	0.934	0.994	-0.06	COMMD9	CHP134_44_vs_CHP134_DMSO	SE
chr11_36297686_36297790_36295050_36296322_36298638_36298673	0.000602717	0.990333	0.964333	0.026	COMMD9	CHP134_44_vs_CHP134_DMSO	SE
chr19_19017768_19017921_19016384_19016438_19021779_19021880	4.71921e-12	0.815	0.949667	-0.135	COPE	CHP134_44_vs_CHP134_DMSO	SE
chr12_6837091_6837167_6833452_6833984_6837388_6837477	5.80891e-07	0.777	0.931333	-0.154	COPS7A	CHP134_44_vs_CHP134_DMSO	SE
chr6_99825261_99825361_99831573_99831700_99817275_99817696_99841949_99842080	0.00791105	0.852	0.944333	-0.092	COQ3	CHP134_44_vs_CHP134_DMSO	MXE
chr12_120964259_120964349_120960016_120960166_120966742_120966943	4.4679e-08	0.127333	0.0406667	0.087	COQ5	CHP134_44_vs_CHP134_DMSO	SE
chr17_27943955_27945650_27943719_27943865_27945807_27945989	0.00162708	0.414333	0.778	-0.364	CORO6	CHP134_44_vs_CHP134_DMSO	SE
chr14_70809374_70809446_70795890_70795953_70826235_70826448	2.68788e-08	0.769333	0.869667	-0.1	COX16	CHP134_44_vs_CHP134_DMSO	SE
chr15_75219106_75219228_75212620_75212783_75221456_75221573	0.000789663	0.978333	0.954	0.024	COX5A	CHP134_44_vs_CHP134_DMSO	SE
chr15_75215988_75216111_75212131_75212783_75221456_75221573	0.00073138	0.977	0.951333	0.026	COX5A	CHP134_44_vs_CHP134_DMSO	SE
chr20_34220084_34220307_34220232_34220307_34219866_34219947	0	0.273667	0.817	-0.543	CPNE1	CHP134_44_vs_CHP134_DMSO	A5SS
chr20_34220084_34220170_34219866_34219947_34220232_34220307	0	0.272333	0.811	-0.539	CPNE1	CHP134_44_vs_CHP134_DMSO	SE
chr20_34220084_34220156_34219866_34219947_34220232_34220307	0	0.48	0.920333	-0.44	CPNE1	CHP134_44_vs_CHP134_DMSO	SE
chr20_34246851_34246936_34220716_34220845_34252681_34252822	0	0.143667	0.321	-0.177	CPNE1	CHP134_44_vs_CHP134_DMSO	SE
chr20_34243123_34243266_34220716_34220845_34246851_34246904	0.000777869	0.672333	0.800333	-0.128	CPNE1	CHP134_44_vs_CHP134_DMSO	SE
chr20_34218360_34218956_34218360_34218412_34219035_34219095	0.00798543	0.947667	0.984667	-0.037	CPNE1	CHP134_44_vs_CHP134_DMSO	A3SS
chr20_34218662_34218717_34218360_34218412_34219035_34219095	0.0064633	0.958667	0.988667	-0.03	CPNE1	CHP134_44_vs_CHP134_DMSO	SE
chr20_34243123_34243266_34220716_34220845_34252723_34252804	5.20628e-06	0.0983333	0.0376667	0.061	CPNE1	CHP134_44_vs_CHP134_DMSO	SE
chr20_34246851_34246936_34220716_34220845_34252723_34252759	0.000162724	0.166333	0.0823333	0.084	CPNE1	CHP134_44_vs_CHP134_DMSO	SE
chr20_34246851_34246904_34220716_34220845_34252723_34252878	1.09314e-07	0.159333	0.0576667	0.102	CPNE1	CHP134_44_vs_CHP134_DMSO	SE
chr16_89662238_89662332_89661983_89662011_89662891_89663257	0.00518212	0.00766667	0.0743333	-0.067	CPNE7	CHP134_44_vs_CHP134_DMSO	SE
chr16_89653963_89653990_89653450_89653510_89655082_89655216	0.00192407	0.0153333	0.0773333	-0.062	CPNE7	CHP134_44_vs_CHP134_DMSO	SE
chr7_99040619_99040798_99037047_99037219_99042411_99042462	0.00749676	0.0143333	0.158667	-0.144	CPSF4	CHP134_44_vs_CHP134_DMSO	SE
chr7_99051663_99051759_99051666_99051759_99051226_99051291	0.00543376	0.81	0.943	-0.133	CPSF4	CHP134_44_vs_CHP134_DMSO	A3SS
chr7_99051226_99051291_99049990_99050063_99051588_99051646	1.44934e-05	0.0943333	0.03	0.064	CPSF4	CHP134_44_vs_CHP134_DMSO	SE
chr7_99051226_99051291_99049990_99050063_99051663_99051759	0.00128854	0.338333	0.108667	0.23	CPSF4	CHP134_44_vs_CHP134_DMSO	SE
chr7_99051226_99051291_99049990_99050063_99051666_99051759	0.000352702	0.526667	0.183667	0.343	CPSF4	CHP134_44_vs_CHP134_DMSO	SE
chr12_69651814_69651925_69651511_69651685_69652369_69652874	2.80745e-07	0.0613333	0.158	-0.097	CPSF6	CHP134_44_vs_CHP134_DMSO	SE
chr11_61187941_61189080_61188861_61189080_61187393_61187566	0.000604479	0.536667	0.839333	-0.303	CPSF7	CHP134_44_vs_CHP134_DMSO	A5SS
chr11_61188018_61188045_61187420_61187566_61188861_61189080	1.34838e-06	0.705	0.930667	-0.226	CPSF7	CHP134_44_vs_CHP134_DMSO	SE
chr11_61187941_61188002_61187441_61187566_61188861_61189080	9.54276e-05	0.827	0.951	-0.124	CPSF7	CHP134_44_vs_CHP134_DMSO	SE
chr11_61187941_61188045_61187393_61187566_61188861_61189080	2.48395e-07	0.91	0.980667	-0.071	CPSF7	CHP134_44_vs_CHP134_DMSO	SE
chr11_61187393_61187566_61187420_61187566_61183576_61183991	1.5395e-05	0.522333	0.331667	0.191	CPSF7	CHP134_44_vs_CHP134_DMSO	A5SS
chr22_51012236_51012350_51011948_51012144_51012763_51012848	4.99358e-12	0.0296667	0.286333	-0.257	CPT1B	CHP134_44_vs_CHP134_DMSO	SE
chr19_50203940_50204112_50200582_50200722_50204573_50204653	3.20003e-08	0.612667	0.943	-0.33	CPT1C	CHP134_44_vs_CHP134_DMSO	SE
chr19_50195077_50195146_50194372_50194597_50195495_50195650	0.00579256	0.484	0.773667	-0.29	CPT1C	CHP134_44_vs_CHP134_DMSO	SE
chr19_50199738_50199859_50195495_50195650_50200582_50200640	0.00026166	0	0.0456667	-0.046	CPT1C	CHP134_44_vs_CHP134_DMSO	SE
chr19_50204573_50204675_50204753_50204891_50200582_50200722_50207966_50208044	6.57825e-05	0.244667	0.048	0.197	CPT1C	CHP134_44_vs_CHP134_DMSO	MXE
chr20_2778613_2778704_2777837_2777988_2778797_2778937	2.73734e-10	0.675667	0.963	-0.287	CPXM1	CHP134_44_vs_CHP134_DMSO	SE
chr20_2776244_2776542_2775922_2776062_2776627_2776807	0.00764716	0.753333	0.938333	-0.185	CPXM1	CHP134_44_vs_CHP134_DMSO	SE
chr3_3194139_3194271_3190675_3192729_3195107_3195172	0.00395914	0.961667	0.876333	0.085	CRBN	CHP134_44_vs_CHP134_DMSO	SE
chr7_65595113_65595235_65592690_65592727_65595730_65595829	0.000294428	0.009	0.0383333	-0.029	CRCP	CHP134_44_vs_CHP134_DMSO	SE
chr2_208441833_208441948_208441354_208441417_208442228_208442379	0.000294428	0.115667	0.812333	-0.697	CREB1	CHP134_44_vs_CHP134_DMSO	SE
chr3_9985585_9985779_9985064_9985199_9986048_9986716	1.34838e-06	0.00433333	0.054	-0.05	CRELD1	CHP134_44_vs_CHP134_DMSO	SE
chr20_6011930_6012016_5996006_5996136_6012657_6012726	0.00021421	0.864667	0.956667	-0.092	CRLS1	CHP134_44_vs_CHP134_DMSO	SE
chr19_18882251_18882356_18879294_18879603_18886450_18886631	0.00116259	0.315667	0.864667	-0.549	CRTC1	CHP134_44_vs_CHP134_DMSO	SE
chr19_18882251_18882356_18879294_18879603_18885709_18885796	0.00173338	0.359	0.754667	-0.396	CRTC1	CHP134_44_vs_CHP134_DMSO	SE
chr19_18854917_18854965_18853719_18853836_18856632_18856770	0.000820223	0.157	0.0186667	0.138	CRTC1	CHP134_44_vs_CHP134_DMSO	SE
chr1_75172786_75172888_75172582_75172678_75175781_75175931	0.000756709	0.964333	0.797667	0.167	CRYZ	CHP134_44_vs_CHP134_DMSO	SE
chr12_56692392_56692475_56680065_56680404_56693943_56694067	0.00701157	0.859	0.402333	0.457	CS	CHP134_44_vs_CHP134_DMSO	SE
chr1_115267841_115267954_115282312_115282511_115266503_115266623_115300545_115300595	2.79492e-06	0.0133333	0.0273333	-0.014	CSDE1	CHP134_44_vs_CHP134_DMSO	MXE
chr1_115292441_115292828_115282312_115282511_115300545_115300585	7.31522e-05	0.928667	0.871667	0.057	CSDE1	CHP134_44_vs_CHP134_DMSO	SE
chr1_115280091_115280184_115279378_115279476_115280583_115280693	0.000166565	0.206333	0.145333	0.061	CSDE1	CHP134_44_vs_CHP134_DMSO	SE
chr1_115292594_115292828_115282373_115282511_115300545_115300590	8.81558e-05	0.903667	0.831333	0.072	CSDE1	CHP134_44_vs_CHP134_DMSO	SE
chr20_47701819_47701923_47700562_47700699_47705783_47705934	1.1718e-05	0.947667	0.984333	-0.037	CSE1L	CHP134_44_vs_CHP134_DMSO	SE
chr20_47704545_47704643_47700562_47700699_47705783_47705934	1.47948e-05	0.954333	0.986	-0.032	CSE1L	CHP134_44_vs_CHP134_DMSO	SE
chr20_47712712_47713489_47712885_47713489_47711268_47711500	0.000248433	0.028	0.0153333	0.013	CSE1L	CHP134_44_vs_CHP134_DMSO	A3SS
chr10_43662451_43662546_43659313_43659492_43671398_43671480	1.7479e-06	0.729	0.945667	-0.217	CSGALNACT2	CHP134_44_vs_CHP134_DMSO	SE
chr10_43662451_43662546_43633933_43634015_43671398_43671480	0.00519209	0.845	0.976333	-0.131	CSGALNACT2	CHP134_44_vs_CHP134_DMSO	SE
chr17_80203851_80203915_80202176_80202707_80206750_80206890	2.37317e-13	0.417	0.718	-0.301	CSNK1D	CHP134_44_vs_CHP134_DMSO	SE
chr22_38691392_38691453_38690347_38690540_38694790_38694939	0.000227771	0.0136667	0.0353333	-0.022	CSNK1E	CHP134_44_vs_CHP134_DMSO	SE
chr5_122930732_122930828_122927012_122927108_122940417_122940524	6.59623e-09	0.135	0.285333	-0.15	CSNK1G3	CHP134_44_vs_CHP134_DMSO	SE
chr8_68062017_68062170_68049690_68049838_68066258_68066371	1.39755e-05	0.735	0.958	-0.223	CSPP1	CHP134_44_vs_CHP134_DMSO	SE
chr12_51475210_51475279_51470351_51470430_51476303_51476477	7.6448e-05	0.341	0.026	0.315	CSRNP2	CHP134_44_vs_CHP134_DMSO	SE
chr22_27122606_27122757_27113214_27113422_27170118_27170180	0.00108606	0.147667	0.761667	-0.614	CTA-211A9.5	CHP134_44_vs_CHP134_DMSO	SE
chr5_127417664_127417886_127412638_127412785_127418661_127418782	0.00535081	0.334333	0.745667	-0.411	CTC-228N24.3	CHP134_44_vs_CHP134_DMSO	SE
chr19_16764845_16764936_16757906_16758072_16770205_16770258	6.05754e-09	0.74	0.867333	-0.127	CTC-429P9.4	CHP134_44_vs_CHP134_DMSO	SE
chr5_112200317_112200429_112200153_112200225_112227299_112227422	0.00941797	0.896333	0.961	-0.065	CTC-487M23.8	CHP134_44_vs_CHP134_DMSO	SE
chr5_112200317_112200429_112200153_112200225_112203100_112203279	0	0.908333	0.990667	-0.082	CTC-554D6.1	CHP134_44_vs_CHP134_DMSO	SE
chr19_7578765_7578891_7571937_7572027_7584090_7584508	0.000439497	0.575333	0.953667	-0.378	CTD-2207O23.12	CHP134_44_vs_CHP134_DMSO	SE
chr5_477358_477580_477358_477451_477920_477964	0.00409228	0.878667	0.662667	0.216	CTD-2228K2.7	CHP134_44_vs_CHP134_DMSO	A5SS
chr5_83681705_83681873_83681296_83681612_83683639_83683754	9.38908e-05	0.0523333	0.757333	-0.705	CTD-2269F5.1	CHP134_44_vs_CHP134_DMSO	SE
chr5_133655048_133655188_133643828_133644157_133657481_133657594	3.67219e-05	1	0.713	0.287	CTD-2410N18.4	CHP134_44_vs_CHP134_DMSO	SE
chr5_133644264_133644418_133643828_133644157_133657481_133657594	2.91448e-06	1	0.588667	0.411	CTD-2410N18.4	CHP134_44_vs_CHP134_DMSO	SE
chr14_23175487_23175624_23172201_23172220_23186304_23186426	0.00839727	0.214667	0.0906667	0.124	CTD-2555K7.2	CHP134_44_vs_CHP134_DMSO	SE
chr19_58367471_58367601_58367474_58367601_58341679_58341932	0.00135942	0.245667	0.864333	-0.619	CTD-2583A14.10	CHP134_44_vs_CHP134_DMSO	A3SS
chr5_138240037_138240130_138223178_138223331_138253430_138253468	0.000709864	0.972667	0.997	-0.024	CTNNA1	CHP134_44_vs_CHP134_DMSO	SE
chr3_41281150_41281934_41281309_41281934_41280624_41280845	0.00619222	0.118333	0.181667	-0.063	CTNNB1	CHP134_44_vs_CHP134_DMSO	A3SS
chr1_41473120_41473217_41471722_41471766_41474330_41474386	1.77909e-05	0.940333	0.977333	-0.037	CTPS1	CHP134_44_vs_CHP134_DMSO	SE
chr20_44520911_44521123_44520911_44520962_44521036_44521123	0.00594404	0.047	0.0163333	0.031	CTSA	CHP134_44_vs_CHP134_DMSO	RI
chr11_88061279_88061364_88053978_88059611_88068104_88068250	1.28229e-06	0.859333	0.953667	-0.094	CTSC	CHP134_44_vs_CHP134_DMSO	SE
chr11_66331558_66332119_66331558_66331617_66332212_66332277	0.00370818	0.668	1	-0.332	CTSF	CHP134_44_vs_CHP134_DMSO	A3SS
chr11_70267575_70267686_70266505_70266616_70269045_70269101	0.000348653	0.531333	0.699333	-0.168	CTTN	CHP134_44_vs_CHP134_DMSO	SE
chr16_88776345_88776424_88772996_88773618_88776630_88776690	0.00162108	0.896667	0.987667	-0.091	CTU2	CHP134_44_vs_CHP134_DMSO	SE
chr17_55940336_55940718_55940336_55940646_55943834_55943905	0.00054549	0.0563333	0.0166667	0.04	CUEDC1	CHP134_44_vs_CHP134_DMSO	A3SS
chr10_35378823_35378929_35360126_35360267_35379106_35379292	0.00046831	0.618333	0.320667	0.298	CUL2	CHP134_44_vs_CHP134_DMSO	SE
chr6_43006579_43006725_43007893_43008164_43006303_43006430_43008267_43008484	0.000596429	0.742667	0.413667	0.329	CUL7	CHP134_44_vs_CHP134_DMSO	MXE
chr17_36966528_36966653_36965954_36966018_36966720_36966848	0	0.0296667	0.177667	-0.148	CWC25	CHP134_44_vs_CHP134_DMSO	SE
chr17_36966528_36966848_36966720_36966848_36965954_36966018	0	0.0226667	0.130333	-0.108	CWC25	CHP134_44_vs_CHP134_DMSO	A5SS
chrX_40498260_40498380_40506258_40506393_40496258_40496408_40506556_40506799	0.007766	0.0443333	0.152	-0.108	CXorf38	CHP134_44_vs_CHP134_DMSO	MXE
chr1_54656410_54656569_54649833_54649938_54661091_54661109	0.00927719	0.91	0.601333	0.309	CYB5RL	CHP134_44_vs_CHP134_DMSO	SE
chr8_145151026_145151153_145149929_145150131_145151239_145151397	1.87153e-07	0.942333	0.995	-0.053	CYC1	CHP134_44_vs_CHP134_DMSO	SE
chr15_22925975_22926065_22925749_22925899_22928128_22928206	0.00131773	0.947333	1	-0.053	CYFIP1	CHP134_44_vs_CHP134_DMSO	SE
chr11_14901681_14902314_14901681_14901905_14907321_14907463	0.00851401	0.401333	0.812333	-0.411	CYP2R1	CHP134_44_vs_CHP134_DMSO	A3SS
chr4_108866125_108866761_108852524_108853289_108868531_108868693	0.000451884	0.930667	0.614	0.317	CYP2U1	CHP134_44_vs_CHP134_DMSO	SE
chr13_72204687_72204849_72146971_72147144_72255926_72256042	0.00304428	0.946	0.994667	-0.049	DACH1	CHP134_44_vs_CHP134_DMSO	SE
chr3_49053405_49053493_49052920_49053140_49053590_49053773	9.37465e-13	0.174667	1	-0.825	DALRD3	CHP134_44_vs_CHP134_DMSO	SE
chr3_49053236_49053773_49053590_49053773_49052923_49053140	2.55104e-10	0.409667	1	-0.59	DALRD3	CHP134_44_vs_CHP134_DMSO	A5SS
chr3_49053251_49053519_49052925_49053140_49053590_49053773	3.61318e-08	0.577	1	-0.423	DALRD3	CHP134_44_vs_CHP134_DMSO	SE
chr3_49053405_49053519_49052920_49053140_49053590_49053773	6.12321e-08	0.580333	1	-0.42	DALRD3	CHP134_44_vs_CHP134_DMSO	SE
chr3_49054044_49054106_49053861_49053944_49054206_49054280	3.78314e-07	0.668	0.932333	-0.264	DALRD3	CHP134_44_vs_CHP134_DMSO	SE
chr1_155691307_155691409_155697398_155697529_155679563_155679615_155698998_155699082	0.000452746	0.357	0.654	-0.297	DAP3	CHP134_44_vs_CHP134_DMSO	MXE
chr1_155698832_155698913_155697291_155697529_155698998_155699052	0	0.826333	0.969333	-0.143	DAP3	CHP134_44_vs_CHP134_DMSO	SE
chr1_155695782_155695810_155697398_155697529_155695172_155695202_155698832_155698855	0.00542796	0.0443333	0.0106667	0.034	DAP3	CHP134_44_vs_CHP134_DMSO	MXE
chr1_155697398_155697529_155698832_155698913_155679563_155679615_155698998_155699157	0	0.180667	0.0333333	0.147	DAP3	CHP134_44_vs_CHP134_DMSO	MXE
chr1_155697398_155697529_155698832_155698913_155691307_155691409_155698998_155699157	0	0.180667	0.0326667	0.148	DAP3	CHP134_44_vs_CHP134_DMSO	MXE
chr6_33288512_33289344_33288156_33288368_33290638_33290750	0.000445353	0.506	0.797	-0.291	DAXX	CHP134_44_vs_CHP134_DMSO	SE
chr9_37857237_37857348_37854776_37854979_37860044_37860190	0.00162643	0.518	0.748333	-0.23	DCAF10	CHP134_44_vs_CHP134_DMSO	SE
chr14_24584534_24584958_24584534_24584601_24584723_24584958	0.00652533	1	0.894667	0.105	DCAF11	CHP134_44_vs_CHP134_DMSO	RI
chr2_172314881_172314987_172314480_172314585_172325397_172325540	0.00788679	0.226333	0.524333	-0.298	DCAF17	CHP134_44_vs_CHP134_DMSO	SE
chr1_160194851_160194909_160194231_160194339_160195380_160195453	0.00409423	0.858667	0.934333	-0.076	DCAF8	CHP134_44_vs_CHP134_DMSO	SE
chr1_160231074_160231148_160213749_160213824_160232238_160232291	0.00872261	0.878	0.722	0.156	DCAF8	CHP134_44_vs_CHP134_DMSO	SE
chr1_160231074_160231140_160213749_160213824_160232238_160232318	0.00845775	0.867667	0.692333	0.175	DCAF8	CHP134_44_vs_CHP134_DMSO	SE
chr3_98600383_98600611_98568231_98568442_98619965_98620170	0.00831313	0.840333	0.958333	-0.118	DCBLD2	CHP134_44_vs_CHP134_DMSO	SE
chr4_183837033_183837041_183836613_183836728_183837438_183837692	0.00322087	0.039	0.364667	-0.326	DCTD	CHP134_44_vs_CHP134_DMSO	SE
chr2_74590740_74590755_74590420_74590554_74592201_74592368	0.000248434	0.306333	0.498333	-0.192	DCTN1	CHP134_44_vs_CHP134_DMSO	SE
chr12_57925995_57926098_57925797_57925889_57926354_57926426	2.87703e-05	0.962667	0.989333	-0.027	DCTN2	CHP134_44_vs_CHP134_DMSO	SE
chr9_34616026_34616110_34614183_34614765_34617881_34617968	6.58271e-07	0.956667	0.993667	-0.037	DCTN3	CHP134_44_vs_CHP134_DMSO	SE
chr5_150111447_150111468_150110977_150111051_150112929_150113037	2.73809e-05	0.503667	0.341333	0.162	DCTN4	CHP134_44_vs_CHP134_DMSO	SE
chr13_114138154_114138371_114134889_114135058_114144981_114145006	4.63954e-05	0.984333	0.814333	0.17	DCUN1D2	CHP134_44_vs_CHP134_DMSO	SE
chr13_114138154_114138511_114134962_114135058_114144981_114145006	1.79015e-05	0.977	0.735667	0.241	DCUN1D2	CHP134_44_vs_CHP134_DMSO	SE
chr17_79994066_79994324_79994066_79994198_79994259_79994324	0.0047712	0.267667	0.677	-0.409	DCXR	CHP134_44_vs_CHP134_DMSO	RI
chr17_79994289_79994324_79994159_79994184_79994419_79994457	3.13497e-11	0.767	0.965667	-0.199	DCXR	CHP134_44_vs_CHP134_DMSO	SE
chr17_79994066_79994324_79994066_79994184_79994419_79994519	3.8333e-13	0.828333	0.977	-0.149	DCXR	CHP134_44_vs_CHP134_DMSO	A3SS
chr17_79994066_79994519_79994066_79994184_79994596_79994639	0.00190023	0.929	0.987333	-0.058	DCXR	CHP134_44_vs_CHP134_DMSO	A3SS
chr17_79994259_79994324_79994022_79994184_79994419_79994519	6.35278e-13	0.933667	0.990667	-0.057	DCXR	CHP134_44_vs_CHP134_DMSO	SE
chr17_79994066_79994519_79994066_79994324_79994419_79994519	0.000195863	0.0463333	0.0176667	0.029	DCXR	CHP134_44_vs_CHP134_DMSO	RI
chr6_31696227_31696301_31695949_31696069_31696422_31696522	0.00025423	0.943667	0.990667	-0.047	DDAH2	CHP134_44_vs_CHP134_DMSO	SE
chr11_47254364_47254510_47238408_47238600_47259387_47259552	0.00022728	0.686667	0.881333	-0.195	DDB2	CHP134_44_vs_CHP134_DMSO	SE
chr11_47256307_47256485_47256123_47256223_47256820_47256963	9.19069e-07	0.795667	0.949333	-0.154	DDB2	CHP134_44_vs_CHP134_DMSO	SE
chr11_47254364_47254510_47259387_47259552_47238408_47238600_47260350_47260767	6.66981e-06	0.85	0.949667	-0.1	DDB2	CHP134_44_vs_CHP134_DMSO	MXE
chr11_47256820_47256963_47259387_47259552_47256123_47256223_47259688_47259734	9.64763e-05	0.0846667	0.0253333	0.059	DDB2	CHP134_44_vs_CHP134_DMSO	MXE
chr22_24315292_24315536_24315292_24315532_24315956_24316132	0.00913918	0.660667	0.108333	0.552	DDT	CHP134_44_vs_CHP134_DMSO	A3SS
chr2_15753347_15753408_15747298_15747437_15757367_15757466	8.69201e-06	0.983667	0.996667	-0.013	DDX1	CHP134_44_vs_CHP134_DMSO	SE
chr2_15737498_15737595_15731769_15732073_15743315_15743399	0.00926692	0.791	0.262333	0.529	DDX1	CHP134_44_vs_CHP134_DMSO	SE
chr14_94521341_94524243_94524167_94524243_94519343_94519473	0.00168989	0.825667	0.961667	-0.136	DDX24	CHP134_44_vs_CHP134_DMSO	A5SS
chr11_125791994_125792200_125791083_125791274_125792714_125792777	1.43198e-06	0.035	0.00266667	0.032	DDX25	CHP134_44_vs_CHP134_DMSO	SE
chrX_134681061_134681190_134680626_134680810_134683566_134683730	0.00733092	0.967333	0.824	0.143	DDX26B	CHP134_44_vs_CHP134_DMSO	SE
chr20_47847559_47847652_47846735_47846886_47849842_47849942	0.00790085	0.075	0.039	0.036	DDX27	CHP134_44_vs_CHP134_DMSO	SE
chr6_31508098_31508441_31508098_31508311_31509726_31510225	8.73388e-11	0.69	0.494667	0.195	DDX39B	CHP134_44_vs_CHP134_DMSO	A3SS
chr6_31508098_31508441_31508098_31508311_31508929_31509104	0.00729218	0.849667	0.576	0.274	DDX39B	CHP134_44_vs_CHP134_DMSO	A3SS
chr17_61882403_61882535_61882430_61882535_61877827_61877977	0.00312908	0.0186667	0.0406667	-0.022	DDX42	CHP134_44_vs_CHP134_DMSO	A3SS
chr17_61864393_61864630_61869771_61869922_61852467_61852538_61875397_61875459	0.000816815	0.182667	0.114333	0.068	DDX42	CHP134_44_vs_CHP134_DMSO	MXE
chr17_61852467_61852538_61851222_61851736_61864393_61864630	4.84661e-12	0.447	0.233333	0.214	DDX42	CHP134_44_vs_CHP134_DMSO	SE
chr5_134125795_134125912_134124905_134124954_134126159_134126242	0.00200966	0.638	1	-0.362	DDX46	CHP134_44_vs_CHP134_DMSO	SE
chr5_134125795_134125912_134124202_134124281_134126159_134126242	1.68485e-08	0.0103333	0.0453333	-0.035	DDX46	CHP134_44_vs_CHP134_DMSO	SE
chr5_134124905_134124954_134125795_134125912_134124202_134124281_134126159_134126242	0.00834583	0.449333	0.103	0.346	DDX46	CHP134_44_vs_CHP134_DMSO	MXE
chr17_62497174_62497261_62496941_62497000_62498127_62498187	4.83708e-05	0.06	0.448667	-0.389	DDX5	CHP134_44_vs_CHP134_DMSO	SE
chr17_62497174_62497261_62496666_62496891_62498127_62498187	0.00117436	0.00133333	0.0166667	-0.015	DDX5	CHP134_44_vs_CHP134_DMSO	SE
chr10_70665981_70666093_70661072_70661227_70666466_70666763	1.19902e-05	0.0883333	0.188667	-0.1	DDX50	CHP134_44_vs_CHP134_DMSO	SE
chr10_70696691_70696851_70695761_70695835_70702968_70703013	0.00194441	0.888333	0.969	-0.081	DDX50	CHP134_44_vs_CHP134_DMSO	SE
chr10_70700815_70700950_70695761_70695835_70702968_70703013	0.00664983	0.893333	0.966	-0.073	DDX50	CHP134_44_vs_CHP134_DMSO	SE
chr10_70695761_70695835_70700815_70700950_70679609_70679737_70702968_70703013	0.00816611	0.0623333	0.0203333	0.042	DDX50	CHP134_44_vs_CHP134_DMSO	MXE
chr12_124103215_124103384_124101057_124101150_124103978_124104271	0.000951788	0.879	0.971	-0.092	DDX55	CHP134_44_vs_CHP134_DMSO	SE
chr12_124102304_124102419_124101057_124101150_124103978_124104271	0.00823718	0.906667	0.969667	-0.063	DDX55	CHP134_44_vs_CHP134_DMSO	SE
chr8_91029351_91029554_91013632_91013789_91031136_91031194	0.00999366	0.967	0.916333	0.051	DECR1	CHP134_44_vs_CHP134_DMSO	SE
chr19_42720831_42721197_42719284_42719404_42724225_42724275	0.00274895	0.944	0.635333	0.309	DEDD2	CHP134_44_vs_CHP134_DMSO	SE
chr16_90015824_90015921_90014332_90015222_90020650_90020784	0.00172972	0.310667	0.517	-0.206	DEF8	CHP134_44_vs_CHP134_DMSO	SE
chr6_18226404_18226473_18236682_18236831_18224098_18225961_18237611_18237747	0.00287751	0.682333	0.559	0.123	DEK	CHP134_44_vs_CHP134_DMSO	MXE
chr9_126531792_126531842_126519981_126520101_126554865_126554909	0.00396827	0.848	0.951333	-0.103	DENND1A	CHP134_44_vs_CHP134_DMSO	SE
chr9_126554865_126554909_126531792_126531842_126641229_126641300	0.00199419	0.902	0.981	-0.079	DENND1A	CHP134_44_vs_CHP134_DMSO	SE
chr8_142154246_142154358_142148120_142148236_142160932_142161052	0.0070725	0.176667	0.421667	-0.245	DENND3	CHP134_44_vs_CHP134_DMSO	SE
chr8_142160384_142160447_142154246_142154358_142160932_142161007	0.00164469	0	0.241333	-0.241	DENND3	CHP134_44_vs_CHP134_DMSO	SE
chr1_153912064_153912280_153911375_153911521_153912631_153912732	9.31577e-07	0.776333	0.976333	-0.2	DENND4B	CHP134_44_vs_CHP134_DMSO	SE
chr1_153914662_153914832_153914344_153914589_153915031_153915101	0.00136953	0.863	1	-0.137	DENND4B	CHP134_44_vs_CHP134_DMSO	SE
chr11_9164949_9165032_9164268_9164392_9165643_9165825	0.000139245	0.779333	0.922667	-0.143	DENND5A	CHP134_44_vs_CHP134_DMSO	SE
chr11_9198318_9198449_9192173_9192324_9199678_9199913	0.00621501	0.008	0.0366667	-0.029	DENND5A	CHP134_44_vs_CHP134_DMSO	SE
chr3_57644844_57644907_57643377_57643462_57646486_57646566	0.00375269	0.911333	0.978667	-0.067	DENND6A	CHP134_44_vs_CHP134_DMSO	SE
chr1_68947728_68948580_68947122_68947295_68949632_68949773	2.88897e-08	0.127667	0.353333	-0.226	DEPDC1	CHP134_44_vs_CHP134_DMSO	SE
chr12_100655507_100655546_100649826_100650004_100656041_100656134	0.00522812	0.042	0.195	-0.153	DEPDC4	CHP134_44_vs_CHP134_DMSO	SE
chr12_100656041_100656187_100649650_100650004_100660697_100660857	0.00538251	0.779333	0.903	-0.124	DEPDC4	CHP134_44_vs_CHP134_DMSO	SE
chr12_100642677_100642756_100645953_100646079_100636263_100636347_100646171_100646314	0.000801475	0.932667	0.585333	0.347	DEPDC4	CHP134_44_vs_CHP134_DMSO	MXE
chr22_32272142_32272251_32269959_32270391_32275510_32275682	0.000277658	0.822667	1	-0.177	DEPDC5	CHP134_44_vs_CHP134_DMSO	SE
chr22_32232957_32233141_32232984_32233141_32229900_32229966	1.91505e-06	0.935333	0.548333	0.387	DEPDC5	CHP134_44_vs_CHP134_DMSO	A3SS
chr17_5383706_5383863_5383373_5383464_5384420_5384462	0.00484104	0.989	0.918	0.071	DERL2	CHP134_44_vs_CHP134_DMSO	SE
chr17_5383706_5383779_5383373_5383464_5384420_5384462	0.00353054	0.986333	0.908	0.078	DERL2	CHP134_44_vs_CHP134_DMSO	SE
chr16_11027700_11027861_11022747_11023416_11035425_11035988	6.45903e-05	0.00866667	0.0596667	-0.051	DEXI	CHP134_44_vs_CHP134_DMSO	SE
chr2_74184251_74184367_74153952_74154179_74185272_74185372	0.000187258	0.623	0.795333	-0.172	DGUOK	CHP134_44_vs_CHP134_DMSO	SE
chr2_74173845_74174033_74154001_74154179_74185272_74185372	0.00354891	0.601333	0.762667	-0.161	DGUOK	CHP134_44_vs_CHP134_DMSO	SE
chr2_74184251_74184367_74177711_74177859_74185272_74185372	2.51819e-06	0.805667	0.921	-0.115	DGUOK	CHP134_44_vs_CHP134_DMSO	SE
chr2_74177711_74177859_74153952_74154179_74184251_74184367	0.00723196	0.852	0.947667	-0.096	DGUOK	CHP134_44_vs_CHP134_DMSO	SE
chr2_74173845_74174033_74185272_74185372_74154001_74154179_74185836_74186073	0.000117173	0.128667	0.205333	-0.077	DGUOK	CHP134_44_vs_CHP134_DMSO	MXE
chr2_74173845_74174033_74185272_74185372_74166036_74166149_74185836_74186088	0.0057979	0.0653333	0.107333	-0.042	DGUOK	CHP134_44_vs_CHP134_DMSO	MXE
chr2_74177727_74177859_74184251_74184367_74173845_74174033_74185272_74185372	0.00145474	0.140667	0.0703333	0.07	DGUOK	CHP134_44_vs_CHP134_DMSO	MXE
chr2_74177753_74177859_74184251_74184367_74173845_74174033_74185272_74185372	0.001489	0.186667	0.102333	0.084	DGUOK	CHP134_44_vs_CHP134_DMSO	MXE
chr1_26769198_26769364_26784281_26784396_26764658_26764775_26786527_26786635	0.00806185	0.0693333	0.0203333	0.049	DHDDS	CHP134_44_vs_CHP134_DMSO	MXE
chr1_26769198_26769364_26769221_26769364_26764658_26764775	0.00120907	0.0713333	0.017	0.054	DHDDS	CHP134_44_vs_CHP134_DMSO	A3SS
chrX_2310394_2310515_2209542_2209644_2343237_2343345	0.00205414	0.403	0.838333	-0.435	DHRSX	CHP134_44_vs_CHP134_DMSO	SE
chrX_2310394_2310515_2209542_2209644_2326785_2326854	2.11011e-05	0.0466667	0.137	-0.09	DHRSX	CHP134_44_vs_CHP134_DMSO	SE
chrX_2310394_2310515_2326785_2326854_2209542_2209644_2343237_2343345	0.00577905	0.971	0.921667	0.049	DHRSX	CHP134_44_vs_CHP134_DMSO	MXE
chr3_47857452_47857618_47852146_47852201_47859511_47859607	2.48761e-07	0.106	0.245667	-0.14	DHX30	CHP134_44_vs_CHP134_DMSO	SE
chr17_57657057_57657240_57656832_57656919_57663513_57663594	4.92908e-06	0.938333	0.988667	-0.05	DHX40	CHP134_44_vs_CHP134_DMSO	SE
chr17_57663513_57663594_57665256_57665414_57656832_57656919_57676097_57676212	0.008572	0.034	0.0103333	0.024	DHX40	CHP134_44_vs_CHP134_DMSO	MXE
chr1_182824711_182824848_182823175_182823313_182825666_182825707	0.000111518	0.0573333	0.0323333	0.025	DHX9	CHP134_44_vs_CHP134_DMSO	SE
chr12_122710511_122711200_122709058_122709191_122711902_122712068	0.000105946	0.734333	0.942	-0.208	DIABLO	CHP134_44_vs_CHP134_DMSO	SE
chr12_122709191_122709295_122702812_122702944_122710511_122710586	0.000846819	0.977667	0.872333	0.105	DIABLO	CHP134_44_vs_CHP134_DMSO	SE
chr5_61694255_61694387_61694337_61694387_61690310_61690434	0.00792949	0.0493333	0.0136667	0.036	DIMT1	CHP134_44_vs_CHP134_DMSO	A5SS
chr13_50603413_50603628_50601268_50601542_50618786_50618904	0.00148924	0.0533333	0.292667	-0.239	DLEU2	CHP134_44_vs_CHP134_DMSO	SE
chr3_196888510_196888609_196869588_196869639_196921295_196921460	3.81542e-09	0.208	0.705667	-0.498	DLG1	CHP134_44_vs_CHP134_DMSO	SE
chr3_196888510_196888609_196876613_196876667_196921295_196921460	3.75495e-09	0.134667	0.353	-0.218	DLG1	CHP134_44_vs_CHP134_DMSO	SE
chr3_196876613_196876667_196888510_196888609_196869588_196869639_196921295_196921460	1.07032e-06	0.0616667	0.174333	-0.113	DLG1	CHP134_44_vs_CHP134_DMSO	MXE
chr3_196876613_196876667_196869588_196869639_196921295_196921460	0.00196326	0.809	0.919333	-0.11	DLG1	CHP134_44_vs_CHP134_DMSO	SE
chrX_69717029_69717071_69713225_69713325_69718369_69718408	0.00113352	0.987667	0.944333	0.043	DLG3	CHP134_44_vs_CHP134_DMSO	SE
chr20_35154253_35154480_35154253_35154409_35155215_35155634	0.00606939	0.0406667	0.0163333	0.024	DLGAP4	CHP134_44_vs_CHP134_DMSO	A5SS
chr14_55615311_55615402_55614829_55615191_55617516_55617566	0.00113352	0.088	0.162667	-0.075	DLGAP5	CHP134_44_vs_CHP134_DMSO	SE
chr14_55657786_55657894_55655659_55655898_55658180_55658326	0.000326738	0.00766667	0.034	-0.026	DLGAP5	CHP134_44_vs_CHP134_DMSO	SE
chr14_75356580_75356655_75355977_75356052_75357758_75357896	0.00183952	0.868	0.949667	-0.082	DLST	CHP134_44_vs_CHP134_DMSO	SE
chr14_75356599_75356655_75355977_75356052_75357758_75357870	0.00124483	0.950667	0.982667	-0.032	DLST	CHP134_44_vs_CHP134_DMSO	SE
chr14_75355977_75356052_75356599_75356655_75348595_75348719_75357758_75357870	0.00614412	0.0723333	0.0286667	0.044	DLST	CHP134_44_vs_CHP134_DMSO	MXE
chr14_75355977_75356052_75356599_75356655_75352288_75352337_75357758_75357870	0.000419557	0.0863333	0.0296667	0.057	DLST	CHP134_44_vs_CHP134_DMSO	MXE
chr7_86784770_86784813_86792554_86792648_86783705_86783844_86792810_86792933	0.00131044	0.284667	0.0366667	0.248	DMTF1	CHP134_44_vs_CHP134_DMSO	MXE
chr15_51751794_51751857_51750905_51750992_51755575_51755693	2.17421e-11	0.281	0.675	-0.394	DMXL2	CHP134_44_vs_CHP134_DMSO	SE
chr15_51755575_51755693_51757762_51757848_51750905_51750992_51758380_51758508	0.000931862	0.645667	0.804	-0.158	DMXL2	CHP134_44_vs_CHP134_DMSO	MXE
chr15_51745746_51745838_51742391_51742543_51747347_51747410	0.0057309	0.781333	0.928	-0.147	DMXL2	CHP134_44_vs_CHP134_DMSO	SE
chr15_51755575_51755693_51757762_51757848_51751794_51751857_51758380_51758508	0.00285721	0.819667	0.668667	0.151	DMXL2	CHP134_44_vs_CHP134_DMSO	MXE
chr15_51751794_51751857_51755575_51755693_51750905_51750992_51757762_51757848	0.000246871	0.779	0.418667	0.36	DMXL2	CHP134_44_vs_CHP134_DMSO	MXE
chr10_70179559_70179649_70176371_70176612_70190192_70190364	0.00523169	0.725333	1	-0.275	DNA2	CHP134_44_vs_CHP134_DMSO	SE
chr10_70178790_70178970_70176371_70176612_70179559_70179649	0.00418511	0.900667	0.973667	-0.073	DNA2	CHP134_44_vs_CHP134_DMSO	SE
chr1_225347015_225347187_225341451_225341528_225355640_225355730	0.000197282	0.141333	0.785	-0.644	DNAH14	CHP134_44_vs_CHP134_DMSO	SE
chr1_225347015_225347187_225340398_225340585_225355640_225355730	0.00137977	0	0.584333	-0.584	DNAH14	CHP134_44_vs_CHP134_DMSO	SE
chr1_225190484_225190629_225161792_225161855_225195114_225195246	4.97308e-05	0.364333	0.873333	-0.509	DNAH14	CHP134_44_vs_CHP134_DMSO	SE
chr1_225418774_225418853_225428294_225428524_225372992_225373127_225440002_225440119	0.00784177	0.127	0.549333	-0.422	DNAH14	CHP134_44_vs_CHP134_DMSO	MXE
chr1_225341451_225341528_225355640_225355730_225340398_225340585_225372992_225373127	0.00950521	0.113	0.374333	-0.261	DNAH14	CHP134_44_vs_CHP134_DMSO	MXE
chr1_225341451_225341528_225347015_225347187_225340398_225340585_225355640_225355730	0.000724219	1	0.651333	0.349	DNAH14	CHP134_44_vs_CHP134_DMSO	MXE
chr2_84851388_84851514_84851588_84851744_84848561_84848675_84852025_84852187	0.00305895	0.469667	0.120667	0.349	DNAH6	CHP134_44_vs_CHP134_DMSO	MXE
chr1_78470763_78471005_78444915_78444977_78478734_78479039	0.00274895	0.421333	0.219	0.202	DNAJB4	CHP134_44_vs_CHP134_DMSO	SE
chr1_78470763_78471005_78444964_78445303_78478734_78479039	3.20219e-05	0.802333	0.393667	0.409	DNAJB4	CHP134_44_vs_CHP134_DMSO	SE
chr2_183600975_183601113_183597225_183597269_183605025_183605115	0.00136635	0.767667	0.901	-0.133	DNAJC10	CHP134_44_vs_CHP134_DMSO	SE
chr2_183600975_183601113_183595756_183595834_183605025_183605115	0.00710677	0.869667	0.986667	-0.117	DNAJC10	CHP134_44_vs_CHP134_DMSO	SE
chr1_6697506_6698424_6697506_6697564_6698142_6698424	2.80053e-05	0.393667	1	-0.606	DNAJC11	CHP134_44_vs_CHP134_DMSO	RI
chr10_69575797_69575891_69571281_69571421_69597691_69597821	0.00605827	0.410667	0.861667	-0.451	DNAJC12	CHP134_44_vs_CHP134_DMSO	SE
chr10_69575797_69575887_69571281_69571421_69597691_69597817	0.00679631	0.405333	0.856333	-0.451	DNAJC12	CHP134_44_vs_CHP134_DMSO	SE
chr10_69575797_69575891_69571281_69571421_69583071_69583150	7.15433e-05	0.00666667	0.0233333	-0.017	DNAJC12	CHP134_44_vs_CHP134_DMSO	SE
chr10_69575797_69575887_69571281_69571421_69583071_69583150	0.00013882	0.005	0.0223333	-0.017	DNAJC12	CHP134_44_vs_CHP134_DMSO	SE
chr11_63999981_64000086_63999363_63999436_64001365_64001452	0.0020479	0.0546667	0.776	-0.721	DNAJC4	CHP134_44_vs_CHP134_DMSO	SE
chr11_63999901_64000086_63999342_63999436_64001365_64001452	4.75728e-07	0.51	0.937333	-0.427	DNAJC4	CHP134_44_vs_CHP134_DMSO	SE
chr11_64000172_64000337_63999342_63999436_64001365_64001753	1.89019e-05	0.678333	0.953333	-0.275	DNAJC4	CHP134_44_vs_CHP134_DMSO	SE
chr11_64000175_64000337_63999342_63999436_64001365_64001452	2.03495e-05	0.685	0.953	-0.268	DNAJC4	CHP134_44_vs_CHP134_DMSO	SE
chr11_64001365_64001753_64001365_64001452_64001544_64001753	0.00876159	0.2	0.036	0.164	DNAJC4	CHP134_44_vs_CHP134_DMSO	RI
chr17_40148328_40148442_40146887_40146962_40149132_40149257	3.34124e-05	0.987333	0.963333	0.024	DNAJC7	CHP134_44_vs_CHP134_DMSO	SE
chr17_40152973_40153084_40152499_40152588_40155376_40155575	0.00508307	0.0893333	0	0.089	DNAJC7	CHP134_44_vs_CHP134_DMSO	SE
chr1_38024927_38025097_38023203_38023349_38027157_38027336	1.13171e-05	0.871	0.978	-0.107	DNALI1	CHP134_44_vs_CHP134_DMSO	SE
chr9_130986529_130986668_130988313_130988452_130985071_130985139_130996299_130996386	0.0089816	0.746	0.854667	-0.109	DNM1	CHP134_44_vs_CHP134_DMSO	MXE
chr12_32891197_32891230_32890038_32890095_32892997_32893174	0	0.393333	0.778667	-0.385	DNM1L	CHP134_44_vs_CHP134_DMSO	SE
chr12_32891197_32891230_32890798_32890876_32892997_32893174	3.37057e-07	0.466	0.747	-0.281	DNM1L	CHP134_44_vs_CHP134_DMSO	SE
chr12_32890798_32890876_32890038_32890095_32892997_32893174	0.00760697	0.556333	0.698667	-0.142	DNM1L	CHP134_44_vs_CHP134_DMSO	SE
chr12_32858758_32858797_32854348_32854496_32860300_32860347	0	0.186667	0.02	0.167	DNM1L	CHP134_44_vs_CHP134_DMSO	SE
chr12_32890798_32890876_32890038_32890095_32891197_32891230	0.000515101	0.688	0.505667	0.182	DNM1L	CHP134_44_vs_CHP134_DMSO	SE
chr12_32890798_32890876_32891197_32891230_32890038_32890095_32892997_32893174	3.10533e-11	0.66	0.390667	0.269	DNM1L	CHP134_44_vs_CHP134_DMSO	MXE
chr19_10906736_10906875_10908055_10908194_10906047_10906115_10909161_10909248	0.000231146	0.245	0.351	-0.106	DNM2	CHP134_44_vs_CHP134_DMSO	MXE
chr19_10906736_10906875_10906047_10906115_10908055_10908194	0.000717783	0.146	0.230333	-0.084	DNM2	CHP134_44_vs_CHP134_DMSO	SE
chr19_10247751_10247956_10247760_10247956_10246796_10246963	0.00365623	0.0536667	0.122	-0.068	DNMT1	CHP134_44_vs_CHP134_DMSO	A5SS
chr20_31374307_31374433_31372563_31372665_31375035_31375257	0.000532574	0.391333	0.678333	-0.287	DNMT3B	CHP134_44_vs_CHP134_DMSO	SE
chr20_31393143_31393213_31390190_31390276_31395567_31397161	0.00586887	0.0273333	0.113	-0.086	DNMT3B	CHP134_44_vs_CHP134_DMSO	SE
chr20_31394014_31394133_31393143_31393213_31395567_31397162	0.00214543	1	0.659	0.341	DNMT3B	CHP134_44_vs_CHP134_DMSO	SE
chr2_220250145_220250253_220249087_220249165_220250352_220250428	4.80737e-06	0.773333	0.973667	-0.2	DNPEP	CHP134_44_vs_CHP134_DMSO	SE
chr16_30022219_30022310_30021281_30021556_30022650_30022742	0.00948485	0.333333	0.574667	-0.241	DOC2A	CHP134_44_vs_CHP134_DMSO	SE
chr16_30017733_30017830_30016829_30017652_30017916_30017998	0.000531413	0.906	1	-0.094	DOC2A	CHP134_44_vs_CHP134_DMSO	SE
chr8_25246324_25246457_25240189_25240294_25246606_25246748	0.000143274	0	0.255333	-0.255	DOCK5	CHP134_44_vs_CHP134_DMSO	SE
chr21_34955793_34955972_34954256_34954361_34956895_34957032	0.000436723	0.310333	0.657333	-0.347	DONSON	CHP134_44_vs_CHP134_DMSO	SE
chr21_34955793_34955972_34954470_34954552_34956895_34957032	9.23108e-05	0.592667	0.849667	-0.257	DONSON	CHP134_44_vs_CHP134_DMSO	SE
chr21_34954470_34954552_34955793_34955972_34954256_34954361_34956895_34957074	4.07886e-05	0.084	0.175	-0.091	DONSON	CHP134_44_vs_CHP134_DMSO	MXE
chr21_34955793_34955972_34956895_34957074_34954470_34954552_34958283_34958487	0.0085914	0.716667	0.586333	0.13	DONSON	CHP134_44_vs_CHP134_DMSO	MXE
chr6_83806449_83806542_83777384_83777498_83806643_83806834	0.00239186	0.811667	0.359	0.453	DOPEY1	CHP134_44_vs_CHP134_DMSO	SE
chr11_118968564_118968635_118967851_118968007_118969112_118969197	0.000551073	0.306	0.846333	-0.54	DPAGT1	CHP134_44_vs_CHP134_DMSO	SE
chr19_38702919_38703031_38702919_38703001_38704283_38704396	0.000349342	0.05	0.151	-0.101	DPF1	CHP134_44_vs_CHP134_DMSO	A3SS
chr19_38706992_38707043_38706779_38706899_38708099_38708231	0.00067169	0.956333	0.842	0.114	DPF1	CHP134_44_vs_CHP134_DMSO	SE
chr1_101467022_101467143_101467022_101467100_101487196_101487321	0.00083493	0.534333	0.821	-0.287	DPH5	CHP134_44_vs_CHP134_DMSO	A3SS
chr1_101479265_101479374_101467022_101467100_101487196_101487321	4.04989e-05	0.693333	0.905	-0.212	DPH5	CHP134_44_vs_CHP134_DMSO	SE
chr1_101487196_101487321_101490864_101491022_101467022_101467100_101491238_101491371	0.00770761	0.748333	0.898333	-0.15	DPH5	CHP134_44_vs_CHP134_DMSO	MXE
chr9_140470160_140470619_140470531_140470619_140469203_140469298	0.00501615	0.137333	0.451333	-0.314	DPH7	CHP134_44_vs_CHP134_DMSO	A5SS
chr20_49562273_49562299_49558567_49558663_49562383_49562398	0.00389898	0.901	0.951333	-0.05	DPM1	CHP134_44_vs_CHP134_DMSO	SE
chr20_49557641_49557746_49557401_49557470_49558567_49558663	0.00281415	0.014	0.033	-0.019	DPM1	CHP134_44_vs_CHP134_DMSO	SE
chr20_49557401_49557492_49557401_49557470_49557641_49557746	0.000458712	0.890667	0.309333	0.581	DPM1	CHP134_44_vs_CHP134_DMSO	A3SS
chr9_140006392_140006481_140006141_140006206_140006563_140006682	1.04927e-08	0.669	0.958333	-0.289	DPP7	CHP134_44_vs_CHP134_DMSO	SE
chr9_140006324_140006481_140006141_140006206_140006563_140006621	1.28003e-07	0.828333	0.971667	-0.143	DPP7	CHP134_44_vs_CHP134_DMSO	SE
chr9_140007812_140007948_140007657_140007739_140008316_140008480	0.00397857	0.801667	0.94	-0.138	DPP7	CHP134_44_vs_CHP134_DMSO	SE
chr9_140007196_140007257_140006563_140006682_140007404_140007571	0.00110556	0.837	0.938667	-0.102	DPP7	CHP134_44_vs_CHP134_DMSO	SE
chr12_64002395_64002455_63994085_63994166_64011083_64011170	0.00805233	1	0.812	0.188	DPY19L2	CHP134_44_vs_CHP134_DMSO	SE
chr12_64057537_64057625_64054674_64055261_64061836_64062357	0.000454926	0.955	0.715667	0.239	DPY19L2	CHP134_44_vs_CHP134_DMSO	SE
chr7_35171921_35171981_35163609_35163690_35180644_35180731	0.00131874	1	0.738667	0.261	DPY19L2P1	CHP134_44_vs_CHP134_DMSO	SE
chr19_32958379_32959719_32955633_32955690_32968427_32968560	1.14455e-08	0.145333	0.697	-0.552	DPY19L3	CHP134_44_vs_CHP134_DMSO	SE
chr19_32958379_32958532_32955633_32955690_32968427_32968560	2.75064e-05	0.170333	0.704	-0.534	DPY19L3	CHP134_44_vs_CHP134_DMSO	SE
chr19_32959636_32959719_32955633_32955690_32968427_32968560	5.26354e-09	0.544667	0.954333	-0.41	DPY19L3	CHP134_44_vs_CHP134_DMSO	SE
chr8_95746857_95746982_95732127_95732242_95750596_95750687	0.00909777	0.777667	0.936	-0.158	DPY19L4	CHP134_44_vs_CHP134_DMSO	SE
chr8_95738558_95738669_95731930_95732242_95750596_95750687	0.000593357	0.837	0.973333	-0.136	DPY19L4	CHP134_44_vs_CHP134_DMSO	SE
chr2_32264661_32264874_32264801_32264874_32264489_32264561	0.00275603	0.0126667	0.027	-0.014	DPY30	CHP134_44_vs_CHP134_DMSO	A5SS
chr10_134016149_134016329_134015449_134015620_134017265_134017431	2.3069e-05	0.73	0.899667	-0.17	DPYSL4	CHP134_44_vs_CHP134_DMSO	SE
chr17_18001583_18001673_17997126_17997287_18007114_18007121	0.000105615	0.994333	0.893333	0.101	DRG2	CHP134_44_vs_CHP134_DMSO	SE
chr8_120862621_120862756_120859229_120859320_120865286_120865455	0.000654417	0.945667	0.86	0.086	DSCC1	CHP134_44_vs_CHP134_DMSO	SE
chr20_35399275_35399427_35399275_35399380_35399827_35399876	0.00172648	0.0713333	0.367333	-0.296	DSN1	CHP134_44_vs_CHP134_DMSO	A3SS
chr20_35399275_35399596_35399275_35399427_35399827_35399876	0.00948371	0.982	0.923	0.059	DSN1	CHP134_44_vs_CHP134_DMSO	A3SS
chr6_56394245_56394572_56393638_56393723_56394771_56394931	0	0.155667	0.504	-0.348	DST	CHP134_44_vs_CHP134_DMSO	SE
chr6_56327843_56327954_56324928_56325052_56328362_56328562	3.47813e-08	0.243	0.503	-0.26	DST	CHP134_44_vs_CHP134_DMSO	SE
chr20_17572576_17572708_17550726_17550856_17581382_17581690	0.00120271	0.00533333	0.0286667	-0.023	DSTN	CHP134_44_vs_CHP134_DMSO	SE
chr2_25678273_25678363_25674416_25674504_25705664_25705742	1.21841e-07	0.456	0.888	-0.432	DTNB	CHP134_44_vs_CHP134_DMSO	SE
chr2_25678273_25678363_25705664_25705742_25674416_25674504_25754341_25754466	0.000860385	0.836333	0.623333	0.213	DTNB	CHP134_44_vs_CHP134_DMSO	MXE
chr6_15593289_15593312_15533466_15533626_15615497_15615630	5.17261e-05	0.646667	0.792667	-0.146	DTNBP1	CHP134_44_vs_CHP134_DMSO	SE
chr6_15533470_15533626_15593289_15593312_15523793_15524900_15615497_15615630	0.00196288	0.144667	0.251	-0.106	DTNBP1	CHP134_44_vs_CHP134_DMSO	MXE
chr15_49923152_49923255_49917309_49917628_49924355_49924499	0.00447783	0.087	0.026	0.061	DTWD1	CHP134_44_vs_CHP134_DMSO	SE
chr15_49923152_49923255_49923197_49923255_49917309_49917628	0.00619222	0.129667	0	0.13	DTWD1	CHP134_44_vs_CHP134_DMSO	A3SS
chr15_49923197_49923255_49917309_49917628_49924355_49924499	0.000137526	0.218667	0.0746667	0.144	DTWD1	CHP134_44_vs_CHP134_DMSO	SE
chr12_57999126_57999514_57998421_57998641_57999972_58000035	0	0.238667	0.657333	-0.419	DTX3	CHP134_44_vs_CHP134_DMSO	SE
chr12_58000666_58001396_58000225_58000301_58002859_58003587	8.93015e-09	0.101	0.496667	-0.396	DTX3	CHP134_44_vs_CHP134_DMSO	SE
chr12_57999353_57999514_57998603_57998641_57999972_58000035	0	0.44	0.819	-0.379	DTX3	CHP134_44_vs_CHP134_DMSO	SE
chr12_57999771_57999812_57998405_57998641_57999972_58000035	5.5365e-13	0.073	0.435667	-0.363	DTX3	CHP134_44_vs_CHP134_DMSO	SE
chr12_58000647_58001396_58000225_58000301_58002859_58003583	5.3055e-05	0.619667	0.883667	-0.264	DTX3	CHP134_44_vs_CHP134_DMSO	SE
chr12_58002302_58002520_58000225_58000301_58002859_58003583	4.91308e-07	0.736667	0.945	-0.208	DTX3	CHP134_44_vs_CHP134_DMSO	SE
chr12_58000647_58001396_58000666_58001396_58000225_58000301	0.00451863	0.936667	0.871333	0.065	DTX3	CHP134_44_vs_CHP134_DMSO	A3SS
chr2_242622213_242622330_242621569_242621748_242625183_242625292	2.61538e-07	0.671667	0	0.672	DTYMK	CHP134_44_vs_CHP134_DMSO	SE
chr6_335113_335163_311879_311962_345853_345912	0.00518247	0.131	0.489	-0.358	DUSP22	CHP134_44_vs_CHP134_DMSO	SE
chr17_7133364_7133456_7132453_7132593_7133603_7133749	5.13699e-07	0.325	1	-0.675	DVL2	CHP134_44_vs_CHP134_DMSO	SE
chr2_172563742_172563887_172563796_172563887_172549286_172549404	0.00680871	0.024	0.005	0.019	DYNC1I2	CHP134_44_vs_CHP134_DMSO	A3SS
chr3_32571952_32572012_32574477_32574589_32571775_32571820_32576002_32576138	0.00446342	0.486	0.626333	-0.14	DYNC1LI1	CHP134_44_vs_CHP134_DMSO	MXE
chr16_66758564_66758651_66757503_66757725_66759730_66759847	0.00465974	0.00466667	0.028	-0.023	DYNC1LI2	CHP134_44_vs_CHP134_DMSO	SE
chr13_96258256_96258313_96246197_96246340_96263698_96263747	0.00329921	0.763	1	-0.237	DZIP1	CHP134_44_vs_CHP134_DMSO	SE
chr13_96282967_96283067_96282242_96282367_96285487_96285575	9.83169e-14	0.140667	0.0176667	0.123	DZIP1	CHP134_44_vs_CHP134_DMSO	SE
chr2_11593707_11593848_11595467_11595600_11591776_11591932_11597304_11597359	0.00772973	0.02	0.058	-0.038	E2F6	CHP134_44_vs_CHP134_DMSO	MXE
chr10_131755521_131755590_131676031_131676113_131757197_131757271	0.0084194	0.936333	0.991333	-0.055	EBF3	CHP134_44_vs_CHP134_DMSO	SE
chr6_127652974_127653012_127651953_127652175_127664480_127664504	1.4736e-08	0.155333	0.0296667	0.126	ECHDC1	CHP134_44_vs_CHP134_DMSO	SE
chr19_11618805_11618863_11618516_11618544_11639876_11639911	0.00203387	0.371	0.796	-0.425	ECSIT	CHP134_44_vs_CHP134_DMSO	SE
chr3_172469939_172470062_172468552_172468647_172472298_172472450	8.79197e-05	0.0246667	0.066	-0.041	ECT2	CHP134_44_vs_CHP134_DMSO	SE
chr3_172469939_172470262_172468515_172468647_172472298_172472375	0.0014797	0.0293333	0.058	-0.029	ECT2	CHP134_44_vs_CHP134_DMSO	SE
chr3_172469939_172470226_172468552_172468647_172472298_172472450	0.000116485	0.0176667	0.0456667	-0.028	ECT2	CHP134_44_vs_CHP134_DMSO	SE
chr15_74979431_74979520_74969281_74969363_74988220_74988341	0.000109777	0.457333	0.787667	-0.33	EDC3	CHP134_44_vs_CHP134_DMSO	SE
chr15_74979431_74979520_74967301_74967483_74988220_74988341	2.53412e-08	0.128	0.330667	-0.203	EDC3	CHP134_44_vs_CHP134_DMSO	SE
chr15_74969281_74969363_74967301_74967483_74979431_74979520	2.73398e-07	0.429	0.107667	0.321	EDC3	CHP134_44_vs_CHP134_DMSO	SE
chr20_33725682_33725808_33714053_33714178_33730175_33730281	0.00682899	0.755333	0.924667	-0.169	EDEM2	CHP134_44_vs_CHP134_DMSO	SE
chr20_33725682_33725808_33730175_33730281_33722540_33722752_33732781_33732821	0.00614412	0.653	0.497	0.156	EDEM2	CHP134_44_vs_CHP134_DMSO	MXE
chr4_148441002_148441130_148453657_148453856_148406763_148407253_148457028_148457181	0.00709748	0.465333	0	0.465	EDNRA	CHP134_44_vs_CHP134_DMSO	MXE
chr11_85979497_85979603_85974986_85977258_85988021_85988180	0.00951267	0.831333	0.944	-0.113	EED	CHP134_44_vs_CHP134_DMSO	SE
chr11_85963189_85963282_85961337_85961490_85966263_85966329	3.01404e-06	0.911	0.992	-0.081	EED	CHP134_44_vs_CHP134_DMSO	SE
chr8_144663455_144663498_144668898_144669019_144663223_144663324_144679517_144679567	8.02233e-05	0.642667	0.903	-0.26	EEF1D	CHP134_44_vs_CHP134_DMSO	MXE
chr8_144663223_144663498_144663223_144663324_144663455_144663498	0	0.742333	0.973667	-0.231	EEF1D	CHP134_44_vs_CHP134_DMSO	RI
chr8_144663398_144663498_144663455_144663498_144663223_144663324	0	0.914	0.993667	-0.08	EEF1D	CHP134_44_vs_CHP134_DMSO	A5SS
chr8_144663455_144663498_144668898_144669022_144663223_144663324_144679517_144679570	7.81464e-06	0.913333	0.983333	-0.07	EEF1D	CHP134_44_vs_CHP134_DMSO	MXE
chr8_144674816_144675063_144674816_144674830_144676062_144676241	0.0045682	0.824667	0.488333	0.336	EEF1D	CHP134_44_vs_CHP134_DMSO	A3SS
chr16_22268963_22269091_22268573_22268706_22269814_22270016	0.0030956	0.729	0.964667	-0.236	EEF2K	CHP134_44_vs_CHP134_DMSO	SE
chr16_22269814_22270148_22269814_22270016_22271782_22271850	0.000348577	0.0946667	0.00533333	0.089	EEF2K	CHP134_44_vs_CHP134_DMSO	A5SS
chr1_47154024_47154216_47152455_47152542_47155258_47155363	9.8857e-05	0.936333	0.642333	0.294	EFCAB14	CHP134_44_vs_CHP134_DMSO	SE
chr9_139564620_139564782_139564365_139564461_139565401_139565466	0.00292612	1	0.889667	0.11	EGFL7	CHP134_44_vs_CHP134_DMSO	SE
chr1_231506307_231506444_231503314_231503382_231509725_231509845	4.23494e-11	0.763667	0.985333	-0.222	EGLN1	CHP134_44_vs_CHP134_DMSO	SE
chr1_231503314_231503382_231506307_231506444_231499496_231502221_231509725_231509845	0.00810586	0.411333	0.562333	-0.151	EGLN1	CHP134_44_vs_CHP134_DMSO	MXE
chr2_63215065_63215173_63206322_63206470_63217850_63217975	0.00125112	0.845667	0.949	-0.103	EHBP1	CHP134_44_vs_CHP134_DMSO	SE
chr2_63085540_63085645_63058153_63058293_63086303_63086426	2.29599e-07	0.166	0.0436667	0.122	EHBP1	CHP134_44_vs_CHP134_DMSO	SE
chr6_31856745_31856847_31856375_31856524_31857004_31857119	3.63968e-05	0.586667	0.826	-0.239	EHMT2	CHP134_44_vs_CHP134_DMSO	SE
chr6_31856375_31856524_31856745_31856847_31856139_31856283_31857004_31857119	0.00190933	0.152667	0.276	-0.123	EHMT2	CHP134_44_vs_CHP134_DMSO	MXE
chr6_31861138_31861439_31860602_31860687_31864039_31864281	0	0.0983333	0.026	0.072	EHMT2	CHP134_44_vs_CHP134_DMSO	SE
chr1_206772816_206772966_206772356_206772446_206773086_206773190	0	0.644	0.920333	-0.276	EIF2D	CHP134_44_vs_CHP134_DMSO	SE
chr1_206772816_206772966_206772356_206772446_206773616_206773662	3.24825e-05	0.680333	0.916333	-0.236	EIF2D	CHP134_44_vs_CHP134_DMSO	SE
chr1_206772816_206772966_206773086_206773190_206772356_206772446_206773616_206773662	4.51318e-05	0.614	0.462	0.152	EIF2D	CHP134_44_vs_CHP134_DMSO	MXE
chr8_109254340_109254485_109255521_109255692_109254027_109254142_109260841_109260946	0.00350826	0.582	0.868667	-0.287	EIF3E	CHP134_44_vs_CHP134_DMSO	MXE
chr8_109254027_109254142_109252186_109252304_109260841_109260897	6.96487e-05	0.977	0.991	-0.014	EIF3E	CHP134_44_vs_CHP134_DMSO	SE
chr8_109254340_109254575_109254027_109254142_109255521_109255692	8.41278e-05	0.327	0.0683333	0.259	EIF3E	CHP134_44_vs_CHP134_DMSO	SE
chr15_44846750_44846865_44849686_44849848_44843628_44843720_44852446_44852520	0.00587622	0.577333	0.468	0.109	EIF3J	CHP134_44_vs_CHP134_DMSO	MXE
chr19_39123240_39123318_39122665_39123136_39125632_39125742	0.00585247	0.847333	0.893	-0.046	EIF3K	CHP134_44_vs_CHP134_DMSO	SE
chr19_39123069_39123136_39116667_39116742_39125632_39125758	0.00200685	0.969333	0.990667	-0.021	EIF3K	CHP134_44_vs_CHP134_DMSO	SE
chr19_39110976_39111075_39109736_39109967_39114716_39114837	0.000217655	0.994	0.977333	0.017	EIF3K	CHP134_44_vs_CHP134_DMSO	SE
chr3_186506098_186506205_186505283_186505373_186506913_186507670	4.35562e-10	0.626333	0.988667	-0.362	EIF4A2	CHP134_44_vs_CHP134_DMSO	SE
chr3_186506098_186506209_186505102_186505373_186506913_186507080	1.34365e-09	0.781	0.991667	-0.211	EIF4A2	CHP134_44_vs_CHP134_DMSO	SE
chr3_186506098_186506205_186505591_186505671_186506913_186507670	0	0.032	0.0733333	-0.041	EIF4A2	CHP134_44_vs_CHP134_DMSO	SE
chr3_186506098_186506209_186505591_186505671_186506913_186507080	1.60826e-12	0.038	0.0793333	-0.041	EIF4A2	CHP134_44_vs_CHP134_DMSO	SE
chr12_53428395_53428508_53428395_53428493_53431192_53431406	2.02558e-08	0.175333	0.101667	0.074	EIF4B	CHP134_44_vs_CHP134_DMSO	A5SS
chr3_184033919_184034006_184032953_184033333_184038417_184038510	0.00420444	0.459	0.782667	-0.324	EIF4G1	CHP134_44_vs_CHP134_DMSO	SE
chr3_184033276_184033333_184032282_184032462_184033550_184033644	6.24308e-09	0.875333	0.963333	-0.088	EIF4G1	CHP134_44_vs_CHP134_DMSO	SE
chr3_184033550_184033644_184037476_184037589_184032339_184032462_184038417_184038510	7.64482e-06	0.053	0.0183333	0.035	EIF4G1	CHP134_44_vs_CHP134_DMSO	MXE
chr3_184033550_184033644_184033919_184034006_184032339_184032462_184035108_184035285	0.000113738	0.130333	0.059	0.071	EIF4G1	CHP134_44_vs_CHP134_DMSO	MXE
chr3_184033550_184033644_184032339_184032462_184038417_184038510	0.00129732	0.840667	0.448333	0.392	EIF4G1	CHP134_44_vs_CHP134_DMSO	SE
chr11_10823207_10823321_10822508_10822634_10823595_10823756	6.10096e-12	0.938333	0.877667	0.061	EIF4G2	CHP134_44_vs_CHP134_DMSO	SE
chr11_10823207_10823756_10823595_10823756_10822508_10822634	4.75087e-10	0.763	0.604333	0.159	EIF4G2	CHP134_44_vs_CHP134_DMSO	A5SS
chr1_21327691_21327805_21299494_21299592_21329205_21329301	0.00139036	0.722	0.970667	-0.249	EIF4G3	CHP134_44_vs_CHP134_DMSO	SE
chr1_21306826_21306941_21327691_21327805_21299494_21299592_21329205_21329301	0.00126008	0.0736667	0.148667	-0.075	EIF4G3	CHP134_44_vs_CHP134_DMSO	MXE
chr1_21327691_21327805_21307540_21307720_21329205_21329301	0.00288259	0.0923333	0.154333	-0.062	EIF4G3	CHP134_44_vs_CHP134_DMSO	SE
chr1_21219111_21219222_21212693_21212864_21220009_21220129	3.17423e-05	0.0333333	0.077	-0.044	EIF4G3	CHP134_44_vs_CHP134_DMSO	SE
chr20_33868456_33868632_33867744_33867921_33871978_33872064	5.00522e-14	0.752	0.893333	-0.141	EIF6	CHP134_44_vs_CHP134_DMSO	SE
chr20_33868456_33868632_33867744_33867921_33872183_33872295	0.00411442	0.966333	0.993667	-0.027	EIF6	CHP134_44_vs_CHP134_DMSO	SE
chr1_50663100_50663139_50661232_50661458_50666522_50667071	0.00860442	0.948333	0.923667	0.025	ELAVL4	CHP134_44_vs_CHP134_DMSO	SE
chrX_47509319_47509425_47500630_47500874_47509821_47509990	0.00892928	0.317333	0.559	-0.242	ELK1	CHP134_44_vs_CHP134_DMSO	SE
chr11_107521610_107521634_107521060_107521129_107524897_107524948	0.000175923	0.0463333	0.397	-0.351	ELMOD1	CHP134_44_vs_CHP134_DMSO	SE
chr2_85614220_85614348_85604466_85604597_85616873_85616950	0.00336991	0.027	0.113667	-0.087	ELMOD3	CHP134_44_vs_CHP134_DMSO	SE
chr2_85604466_85604597_85614220_85614348_85598208_85598332_85616873_85616950	0.000331942	0.989	0.850333	0.139	ELMOD3	CHP134_44_vs_CHP134_DMSO	MXE
chr2_85582677_85582839_85581848_85581952_85584089_85584375	0.000635099	0.963	0.617333	0.346	ELMOD3	CHP134_44_vs_CHP134_DMSO	SE
chr2_85582677_85582721_85581842_85581952_85584089_85584375	0.000439685	0.954	0.602	0.352	ELMOD3	CHP134_44_vs_CHP134_DMSO	SE
chr2_85582198_85582293_85581516_85581952_85584089_85584148	0.000357554	0.934667	0.540333	0.394	ELMOD3	CHP134_44_vs_CHP134_DMSO	SE
chr2_85582677_85583019_85581928_85581952_85584089_85584375	0.000311139	0.956	0.546333	0.41	ELMOD3	CHP134_44_vs_CHP134_DMSO	SE
chr18_33722788_33722929_33722243_33722310_33724901_33724997	0.00260265	0.955	0.987333	-0.032	ELP2	CHP134_44_vs_CHP134_DMSO	SE
chr18_33719381_33719576_33718757_33718835_33721099_33721164	0.000215976	0.0666667	0.0306667	0.036	ELP2	CHP134_44_vs_CHP134_DMSO	SE
chr18_33722243_33722310_33722788_33722929_33718232_33718389_33724901_33724997	0.000441166	0.0623333	0.0133333	0.049	ELP2	CHP134_44_vs_CHP134_DMSO	MXE
chr8_27957344_27957483_27954735_27954835_27964229_27964300	0.00260169	0.939667	0.988667	-0.049	ELP3	CHP134_44_vs_CHP134_DMSO	SE
chr3_10029589_10029691_10028576_10028948_10030395_10030431	0.00727207	0.888	0.597667	0.29	EMC3-AS1	CHP134_44_vs_CHP134_DMSO	SE
chr14_24608753_24608998_24608753_24608823_24610097_24610174	0.00126208	0.224333	0.116333	0.108	EMC9	CHP134_44_vs_CHP134_DMSO	A3SS
chr17_48452545_48453344_48452545_48452873_48453426_48453554	1.6867e-09	0.416333	0.818667	-0.402	EME1	CHP134_44_vs_CHP134_DMSO	A5SS
chr17_48453157_48453344_48452545_48452873_48453426_48453554	5.11066e-08	0.643	0.912333	-0.269	EME1	CHP134_44_vs_CHP134_DMSO	SE
chr17_48456428_48456585_48456467_48456585_48456134_48456256	0.00712843	0.00466667	0.0323333	-0.028	EME1	CHP134_44_vs_CHP134_DMSO	A3SS
chr19_46127976_46128076_46129962_46130097_46124464_46124590_46136118_46136229	0.00142994	0.13	0.82	-0.69	EML2	CHP134_44_vs_CHP134_DMSO	MXE
chr11_62370230_62370719_62370230_62370251_62370620_62370719	0.00985702	0.82	0.595	0.225	EML3	CHP134_44_vs_CHP134_DMSO	RI
chr14_89091313_89091471_89088947_89089062_89093181_89093244	3.02712e-05	0.804333	0.919667	-0.115	EML5	CHP134_44_vs_CHP134_DMSO	SE
chr14_89172602_89172770_89171825_89171932_89178614_89178827	0.000424937	0.972667	0.912333	0.06	EML5	CHP134_44_vs_CHP134_DMSO	SE
chr1_225704897_225705692_225704897_225705008_225706899_225707267	3.17443e-07	0.071	0.0336667	0.037	ENAH	CHP134_44_vs_CHP134_DMSO	A3SS
chr16_67698898_67699071_67697322_67697459_67699973_67700032	2.21922e-08	0.250333	0.713333	-0.463	ENKD1	CHP134_44_vs_CHP134_DMSO	SE
chr16_67697559_67697723_67697322_67697459_67699973_67700168	0.00043582	0.269333	0.653	-0.384	ENKD1	CHP134_44_vs_CHP134_DMSO	SE
chr12_7025834_7026271_7025834_7025893_7026201_7026271	5.12264e-05	0.0293333	0.008	0.021	ENO2	CHP134_44_vs_CHP134_DMSO	RI
chr17_4857006_4857140_4858369_4858592_4856089_4856185_4858701_4858883	0.00292836	0.162667	0.0113333	0.151	ENO3	CHP134_44_vs_CHP134_DMSO	MXE
chr8_110346552_110346703_110346552_110346631_110348356_110348433	2.97041e-11	0.822	0.917	-0.095	ENY2	CHP134_44_vs_CHP134_DMSO	A5SS
chr22_41542742_41542820_41537051_41537226_41543840_41543950	0.00887698	0.863333	0.946	-0.083	EP300	CHP134_44_vs_CHP134_DMSO	SE
chr1_29386933_29386996_29379615_29379824_29391493_29391670	0	0.580333	0.87	-0.29	EPB41	CHP134_44_vs_CHP134_DMSO	SE
chr1_29391493_29391670_29424318_29424447_29379615_29379824_29435847_29435949	7.16599e-05	0.162667	0.097	0.066	EPB41	CHP134_44_vs_CHP134_DMSO	MXE
chr6_131188598_131188721_131184777_131184858_131206235_131206408	0.000627637	0.134	0.738667	-0.605	EPB41L2	CHP134_44_vs_CHP134_DMSO	SE
chr6_131190702_131191266_131190951_131191266_131188598_131188721	6.00842e-05	0.632667	0.846333	-0.214	EPB41L2	CHP134_44_vs_CHP134_DMSO	A5SS
chr6_131197813_131197915_131190798_131191266_131199243_131199390	0.00128678	0.0226667	0.106	-0.083	EPB41L2	CHP134_44_vs_CHP134_DMSO	SE
chr18_5400495_5400594_5397056_5397425_5400967_5401042	0.000311139	0	0.223333	-0.223	EPB41L3	CHP134_44_vs_CHP134_DMSO	SE
chr18_5400495_5400594_5397056_5397425_5406763_5406967	0.00267486	0	0.209333	-0.209	EPB41L3	CHP134_44_vs_CHP134_DMSO	SE
chr18_5398019_5398142_5400495_5400594_5397056_5397425_5406775_5406967	0.00251003	0	0.190333	-0.19	EPB41L3	CHP134_44_vs_CHP134_DMSO	MXE
chr18_5398019_5398142_5397056_5397425_5406775_5406967	3.29861e-07	0.095	0.0336667	0.061	EPB41L3	CHP134_44_vs_CHP134_DMSO	SE
chr18_5398019_5398142_5397056_5397425_5400495_5400594	0.000405786	1	0.666	0.334	EPB41L3	CHP134_44_vs_CHP134_DMSO	SE
chr6_145956380_145956622_145946440_145948829_146007257_146007432	0.00033158	0.725333	1	-0.275	EPM2A	CHP134_44_vs_CHP134_DMSO	SE
chr19_56200662_56200737_56200235_56200360_56201232_56201281	1.00655e-06	0.630667	0.848333	-0.218	EPN1	CHP134_44_vs_CHP134_DMSO	SE
chr2_26606166_26606215_26596234_26596497_26611872_26618759	0.00131773	0.333333	0.638667	-0.305	EPT1	CHP134_44_vs_CHP134_DMSO	SE
chr17_27184956_27185003_27183522_27183600_27185391_27185504	0.00455393	0.939	0.995667	-0.057	ERAL1	CHP134_44_vs_CHP134_DMSO	SE
chr17_27183522_27183703_27183522_27183600_27184956_27185003	0.000409411	0.0273333	0.00466667	0.023	ERAL1	CHP134_44_vs_CHP134_DMSO	A5SS
chr17_27185391_27185504_27185593_27185842_27183522_27183600_27185981_27186131	0.00420121	0.0396667	0.00866667	0.031	ERAL1	CHP134_44_vs_CHP134_DMSO	MXE
chr5_65367996_65368119_65349233_65350779_65370851_65371058	7.73742e-06	0.0176667	0.136333	-0.119	ERBB2IP	CHP134_44_vs_CHP134_DMSO	SE
chr5_65367996_65368119_65370851_65370896_65349233_65350779_65370929_65371058	0.000923205	0.013	0.104333	-0.091	ERBB2IP	CHP134_44_vs_CHP134_DMSO	MXE
chr5_65364704_65364848_65349233_65350779_65367996_65368119	7.68823e-06	1	0.650333	0.35	ERBB2IP	CHP134_44_vs_CHP134_DMSO	SE
chr19_45916934_45917003_45910590_45912983_45920078_45920155	0.000257059	0.591667	0.824	-0.232	ERCC1	CHP134_44_vs_CHP134_DMSO	SE
chr19_45918118_45918218_45910590_45912983_45920078_45920117	5.08125e-07	0.787667	0.924	-0.136	ERCC1	CHP134_44_vs_CHP134_DMSO	SE
chr19_45920078_45920155_45922355_45922455_45912876_45912983_45923581_45923685	0.00804548	0.883667	0.939	-0.055	ERCC1	CHP134_44_vs_CHP134_DMSO	MXE
chr19_45858922_45858986_45857987_45858109_45860527_45860629	0.00521674	0.952	0.996333	-0.044	ERCC2	CHP134_44_vs_CHP134_DMSO	SE
chrX_71457680_71457798_71424509_71428548_71458693_71458877	0.00209885	0.0113333	0.07	-0.059	ERCC6L	CHP134_44_vs_CHP134_DMSO	SE
chr19_42754482_42754717_42753978_42754094_42759129_42759309	0.00911796	0.896667	0.991667	-0.095	ERF	CHP134_44_vs_CHP134_DMSO	SE
chr1_43305703_43305724_43304571_43304592_43305822_43305849	0.00234706	0.774667	0.967	-0.192	ERMAP	CHP134_44_vs_CHP134_DMSO	SE
chr6_170166733_170166763_170162524_170162627_170168198_170168267	5.92485e-05	0.598333	0.947333	-0.349	ERMARD	CHP134_44_vs_CHP134_DMSO	SE
chr1_236413184_236413267_236399284_236399698_236415349_236415391	1.7159e-06	0.559333	1	-0.441	ERO1LB	CHP134_44_vs_CHP134_DMSO	SE
chr1_236406721_236406795_236399577_236399698_236415349_236415391	5.61122e-06	0.606	1	-0.394	ERO1LB	CHP134_44_vs_CHP134_DMSO	SE
chr19_58823393_58823828_58817453_58817582_58826113_58826147	0.0060245	0.910667	0.983667	-0.073	ERVK3-1	CHP134_44_vs_CHP134_DMSO	SE
chr1_217038402_217038520_216850417_216850833_217112923_217113015	0.00767312	0.318667	0.771333	-0.453	ESRRG	CHP134_44_vs_CHP134_DMSO	SE
chr1_216850417_216850833_216874766_216874851_216741329_216741440_216880700_216880828	0.000272336	0.0976667	0.454333	-0.357	ESRRG	CHP134_44_vs_CHP134_DMSO	MXE
chr1_216888415_216888591_216850417_216850833_217112923_217113015	0.00597924	0.596	0.921667	-0.326	ESRRG	CHP134_44_vs_CHP134_DMSO	SE
chr1_216855237_216855368_216850669_216850833_216896585_216896767	1.59868e-06	0.0226667	0.0766667	-0.054	ESRRG	CHP134_44_vs_CHP134_DMSO	SE
chr1_216888415_216888591_216887857_216887976_216896585_216896771	0.00771144	0.853333	0.553667	0.3	ESRRG	CHP134_44_vs_CHP134_DMSO	SE
chr1_217038402_217038520_217112923_217113015_216850417_216850833_217173594_217174066	0.0040566	0.631333	0.177333	0.454	ESRRG	CHP134_44_vs_CHP134_DMSO	MXE
chr5_137865243_137865367_137854380_137854556_137878521_137878625	0.000173074	0.00766667	0.0226667	-0.015	ETF1	CHP134_44_vs_CHP134_DMSO	SE
chr15_76587931_76588078_76584771_76584854_76603690_76603737	1.49072e-06	0.996667	0.923667	0.073	ETFA	CHP134_44_vs_CHP134_DMSO	SE
chr4_5819937_5819981_5825343_5825547_5812679_5815889_5830245_5830772	0.00702701	0.171333	0.557667	-0.386	EVC	CHP134_44_vs_CHP134_DMSO	MXE
chr22_29694722_29695841_29694722_29695270_29695588_29695841	0.00145062	0.851	0.69	0.161	EWSR1	CHP134_44_vs_CHP134_DMSO	RI
chr22_29684594_29684775_29684594_29684744_29688125_29688158	0.00149425	1	0.751	0.249	EWSR1	CHP134_44_vs_CHP134_DMSO	A5SS
chr1_242012410_242012518_242012252_242012329_242013710_242013888	0	0.141333	0.399667	-0.258	EXO1	CHP134_44_vs_CHP134_DMSO	SE
chr1_242012413_242012518_242012032_242012329_242013710_242013888	0	0.0853333	0.283333	-0.198	EXO1	CHP134_44_vs_CHP134_DMSO	SE
chr1_242021807_242022020_242021931_242022020_242020646_242020784	0.0075618	0.899	0.966333	-0.067	EXO1	CHP134_44_vs_CHP134_DMSO	A3SS
chr1_40975122_40975297_40974438_40974561_40980186_40980518	0.00363679	0.529667	0.840667	-0.311	EXO5	CHP134_44_vs_CHP134_DMSO	SE
chr6_657162_657250_689138_689212_637700_637861_693018_693111	0.000246871	0.294333	0.787333	-0.493	EXOC2	CHP134_44_vs_CHP134_DMSO	MXE
chr17_74084140_74084203_74083734_74083801_74084544_74084643	0	0.826	0.974333	-0.148	EXOC7	CHP134_44_vs_CHP134_DMSO	SE
chr17_74090494_74090662_74093876_74094099_74085255_74085401_74097351_74097457	4.79698e-05	0.84	0.699	0.141	EXOC7	CHP134_44_vs_CHP134_DMSO	MXE
chr17_74086409_74086478_74085255_74085401_74090494_74090662	4.81732e-06	0.321333	0.136	0.185	EXOC7	CHP134_44_vs_CHP134_DMSO	SE
chr17_74087223_74087316_74085255_74085401_74090494_74090662	5.34158e-12	0.825667	0.581667	0.244	EXOC7	CHP134_44_vs_CHP134_DMSO	SE
chr1_11137386_11137500_11136898_11137005_11137657_11137708	0.00930999	0.94	0.983333	-0.043	EXOSC10	CHP134_44_vs_CHP134_DMSO	SE
chr9_133572968_133573638_133572968_133573014_133574715_133574781	0.00023747	0.41	0.602333	-0.192	EXOSC2	CHP134_44_vs_CHP134_DMSO	A5SS
chr9_133573548_133573638_133572968_133573014_133574715_133574781	6.02348e-05	0.815667	0.908	-0.092	EXOSC2	CHP134_44_vs_CHP134_DMSO	SE
chr9_133570878_133570980_133572968_133573014_133569172_133569300_133574715_133574781	0.00183493	0.908333	0.967	-0.059	EXOSC2	CHP134_44_vs_CHP134_DMSO	MXE
chr4_122737298_122737349_122735020_122735202_122737523_122737602	0.00213352	0.134333	0.216333	-0.082	EXOSC9	CHP134_44_vs_CHP134_DMSO	SE
chr1_28324794_28324862_28323830_28323889_28326470_28326560	4.35448e-08	0.203	0.042	0.161	EYA3	CHP134_44_vs_CHP134_DMSO	SE
chr7_148543561_148543690_148543588_148543690_148529725_148529842	0.0030762	0.882667	0.789333	0.093	EZH2	CHP134_44_vs_CHP134_DMSO	A5SS
chr5_153390800_153390880_153382406_153382529_153405958_153406082	5.40179e-06	0.820667	0.967333	-0.147	FAM114A2	CHP134_44_vs_CHP134_DMSO	SE
chr5_153417852_153417994_153414303_153414527_153418386_153418470	0.00747046	1	0.759	0.241	FAM114A2	CHP134_44_vs_CHP134_DMSO	SE
chr22_45726483_45726612_45719055_45719308_45728305_45728572	0.00285483	0.804333	0.969667	-0.165	FAM118A	CHP134_44_vs_CHP134_DMSO	SE
chr7_22986570_22986866_22980887_22985782_22999874_23000034	2.60169e-07	0.111333	0.305667	-0.194	FAM126A	CHP134_44_vs_CHP134_DMSO	SE
chr7_22986651_22986866_22985601_22985782_22999874_23000034	1.93985e-05	0.064	0.199	-0.135	FAM126A	CHP134_44_vs_CHP134_DMSO	SE
chr6_71124993_71125079_71123010_71123405_71162194_71162210	0.00306391	1	0.842667	0.157	FAM135A	CHP134_44_vs_CHP134_DMSO	SE
chr6_71136141_71136235_71123127_71123405_71162194_71162268	1.08309e-08	1	0.301	0.699	FAM135A	CHP134_44_vs_CHP134_DMSO	SE
chr10_15290637_15290814_15262942_15263059_15296719_15296878	0.00884546	0.949667	0.991	-0.041	FAM171A1	CHP134_44_vs_CHP134_DMSO	SE
chr5_93294481_93294673_93217016_93217394_93300162_93300228	1.1703e-05	0.716333	0.97	-0.254	FAM172A	CHP134_44_vs_CHP134_DMSO	SE
chr7_102401719_102401858_102392138_102392248_102417699_102417795	0.000294428	0.254333	0.875333	-0.621	FAM185A	CHP134_44_vs_CHP134_DMSO	SE
chr10_15858833_15858914_15838098_15838171_15863654_15863725	7.24725e-09	0.666	0.894	-0.228	FAM188A	CHP134_44_vs_CHP134_DMSO	SE
chr10_15858833_15858914_15838098_15838171_15875628_15875708	0.00470078	0.915333	0.995	-0.08	FAM188A	CHP134_44_vs_CHP134_DMSO	SE
chr1_155224190_155224247_155223415_155223523_155224443_155224755	0.000477969	0.136333	0.299667	-0.163	FAM189B	CHP134_44_vs_CHP134_DMSO	SE
chr16_57208080_57208198_57207639_57207781_57219732_57219967	1.7683e-08	0.134333	0.0373333	0.097	FAM192A	CHP134_44_vs_CHP134_DMSO	SE
chr16_57208080_57208198_57207639_57207781_57219736_57219952	0.000318399	0.366667	0.131	0.236	FAM192A	CHP134_44_vs_CHP134_DMSO	SE
chr16_57208080_57208198_57207639_57207781_57219942_57220028	9.68079e-06	0.369	0.0906667	0.278	FAM192A	CHP134_44_vs_CHP134_DMSO	SE
chr16_697782_697884_697416_697544_698119_698474	0.00826507	0.915667	0.992667	-0.077	FAM195A	CHP134_44_vs_CHP134_DMSO	SE
chr4_15686472_15686582_15683379_15683524_15687858_15688019	0.00176958	0.0216667	0.0823333	-0.061	FAM200B	CHP134_44_vs_CHP134_DMSO	SE
chr10_5754356_5754502_5726904_5727138_5754785_5754835	2.00856e-09	0.098	0.428	-0.33	FAM208B	CHP134_44_vs_CHP134_DMSO	SE
chr10_5759621_5759713_5756097_5756170_5762506_5762574	7.33688e-07	0.431667	0.745	-0.313	FAM208B	CHP134_44_vs_CHP134_DMSO	SE
chr10_5751492_5751626_5726904_5727138_5754785_5754881	5.86258e-10	0.0556667	0.335	-0.279	FAM208B	CHP134_44_vs_CHP134_DMSO	SE
chr10_5754785_5754881_5756097_5756170_5726910_5727138_5762506_5762631	0.00147515	0.466	0.719333	-0.253	FAM208B	CHP134_44_vs_CHP134_DMSO	MXE
chr10_5751492_5751626_5726904_5727138_5754356_5754502	0.00186782	1	0.854667	0.145	FAM208B	CHP134_44_vs_CHP134_DMSO	SE
chr17_16342841_16343017_16342894_16343017_16342640_16342728	0.00847361	0.412333	0.507	-0.095	FAM211A-AS1	CHP134_44_vs_CHP134_DMSO	A3SS
chr17_16342973_16343017_16342358_16342728_16343498_16343567	1.50574e-07	0.0366667	0.063	-0.026	FAM211A-AS1	CHP134_44_vs_CHP134_DMSO	SE
chr17_16342841_16343017_16342376_16342728_16343498_16343567	2.51127e-06	0.0446667	0.071	-0.026	FAM211A-AS1	CHP134_44_vs_CHP134_DMSO	SE
chr17_16342894_16343017_16342640_16342728_16343498_16343567	0.00233209	0.053	0.0743333	-0.021	FAM211A-AS1	CHP134_44_vs_CHP134_DMSO	SE
chr17_16342640_16343017_16342640_16342728_16343498_16343567	2.26852e-06	0.0206667	0.0336667	-0.013	FAM211A-AS1	CHP134_44_vs_CHP134_DMSO	A5SS
chr17_16342640_16342728_16342973_16343017_16342351_16342374_16343498_16343567	3.11019e-06	0.950667	0.918	0.033	FAM211A-AS1	CHP134_44_vs_CHP134_DMSO	MXE
chr17_16366477_16366631_16366477_16366561_16367032_16367300	0.000733819	0.704667	0.213667	0.491	FAM211A-AS1	CHP134_44_vs_CHP134_DMSO	A5SS
chr15_75194290_75194404_75192332_75192478_75194944_75195127	0.00388538	0.549667	0.835667	-0.286	FAM219B	CHP134_44_vs_CHP134_DMSO	SE
chr17_27161310_27161344_27093603_27093725_27169699_27169745	1.30277e-05	0.0703333	0.403	-0.333	FAM222B	CHP134_44_vs_CHP134_DMSO	SE
chr2_24362239_24362320_24387067_24387204_24357988_24358057_24390495_24390552	0.00758352	0.275667	0.751333	-0.476	FAM228B	CHP134_44_vs_CHP134_DMSO	MXE
chr10_120864275_120864534_120863603_120863709_120867479_120867676	0.00478826	0.207333	0.113667	0.094	FAM45A	CHP134_44_vs_CHP134_DMSO	SE
chr10_120864275_120864534_120863603_120863709_120867459_120867608	0.00210871	0.614667	0.293	0.322	FAM45A	CHP134_44_vs_CHP134_DMSO	SE
chr4_77201416_77201494_77199221_77199377_77204533_77204907	0.000100634	0.616667	0.96	-0.343	FAM47E	CHP134_44_vs_CHP134_DMSO	SE
chr8_130891634_130891717_130883620_130883742_130892621_130892704	0.00537006	0.903333	0.973333	-0.07	FAM49B	CHP134_44_vs_CHP134_DMSO	SE
chr16_30057886_30057952_30057643_30057708_30064094_30064244	1.9178e-05	0.792	0.0796667	0.712	FAM57B	CHP134_44_vs_CHP134_DMSO	SE
chr12_31457915_31458057_31451010_31451158_31476877_31477096	0	0.200333	0.694	-0.494	FAM60A	CHP134_44_vs_CHP134_DMSO	SE
chr12_31457915_31458057_31451010_31451158_31478957_31479070	4.51049e-05	0.0853333	0.149667	-0.064	FAM60A	CHP134_44_vs_CHP134_DMSO	SE
chr17_6353347_6353392_6352631_6352727_6353681_6353685	0.00298914	0.616667	0.733667	-0.117	FAM64A	CHP134_44_vs_CHP134_DMSO	SE
chr9_131830476_131831254_131830476_131830611_131831354_131831408	2.05088e-05	0.0266667	0.170333	-0.144	FAM73B	CHP134_44_vs_CHP134_DMSO	A5SS
chr11_95512241_95512299_95511985_95512121_95512770_95512851	0.00115543	0.0526667	0.144	-0.091	FAM76B	CHP134_44_vs_CHP134_DMSO	SE
chr11_71504425_71504527_71500828_71500891_71507062_71507212	0.00352536	0.066	0.290667	-0.225	FAM86C1	CHP134_44_vs_CHP134_DMSO	SE
chr11_71502781_71502865_71504425_71504527_71500828_71500891_71507062_71507212	0.00702701	0.990333	0.898333	0.092	FAM86C1	CHP134_44_vs_CHP134_DMSO	MXE
chr11_71502784_71502865_71504425_71504527_71500828_71500891_71507062_71507212	0.000799595	0.975	0.804333	0.171	FAM86C1	CHP134_44_vs_CHP134_DMSO	MXE
chr19_38897549_38897717_38896158_38896275_38899390_38899680	0.000497854	1	0.797	0.203	FAM98C	CHP134_44_vs_CHP134_DMSO	SE
chr9_35074367_35074491_35073831_35074213_35074923_35075079	1.26493e-11	0.835	0.979667	-0.145	FANCG	CHP134_44_vs_CHP134_DMSO	SE
chr15_89788425_89788542_89787247_89787298_89788986_89789070	0.000859652	0.86	0.421	0.439	FANCI	CHP134_44_vs_CHP134_DMSO	SE
chr2_58425713_58425797_58425728_58425797_58392858_58393009	0.00380567	0.119333	0.222333	-0.103	FANCL	CHP134_44_vs_CHP134_DMSO	A5SS
chr2_58390000_58390082_58388656_58388773_58390568_58390652	0.00302682	0.889	0.978667	-0.09	FANCL	CHP134_44_vs_CHP134_DMSO	SE
chr14_45609834_45609912_45606271_45606444_45618039_45618198	0.00127261	0.974	0.821333	0.153	FANCM	CHP134_44_vs_CHP134_DMSO	SE
chr2_130792283_130792404_130791882_130791950_130792706_130792835	0.000524348	0.121333	0.426333	-0.305	FAR2P1	CHP134_44_vs_CHP134_DMSO	SE
chr2_130792283_130792404_130792706_130792835_130791882_130791950_130796706_130796751	6.51257e-05	1	0.765667	0.234	FAR2P1	CHP134_44_vs_CHP134_DMSO	MXE
chr17_80045829_80045910_80045560_80045737_80045991_80046183	0.000289779	0.972667	0.998667	-0.026	FASN	CHP134_44_vs_CHP134_DMSO	SE
chr7_150774187_150774323_150773710_150773919_150774396_150774488	0.000375742	0.580667	0.865667	-0.285	FASTK	CHP134_44_vs_CHP134_DMSO	SE
chr7_150773999_150774323_150773712_150773919_150774396_150774488	0.00271836	0.583667	0.851	-0.267	FASTK	CHP134_44_vs_CHP134_DMSO	SE
chr7_150775928_150776108_150774707_150775179_150776586_150777009	2.52555e-05	0.797333	0.972333	-0.175	FASTK	CHP134_44_vs_CHP134_DMSO	SE
chr7_150775648_150775788_150773999_150775179_150776586_150777009	0.00048735	0.869	0.972667	-0.104	FASTK	CHP134_44_vs_CHP134_DMSO	SE
chr16_30672500_30672536_30671583_30671763_30673740_30673789	0.00454885	0.661333	0.885667	-0.224	FBRS	CHP134_44_vs_CHP134_DMSO	SE
chr16_30672624_30672654_30671583_30671763_30673740_30673789	0.00662903	0.713	0.895	-0.182	FBRS	CHP134_44_vs_CHP134_DMSO	SE
chr19_9929403_9929755_9929429_9929755_9929220_9929293	0.00501615	0.925	0.779667	0.145	FBXL12	CHP134_44_vs_CHP134_DMSO	A5SS
chr16_30939787_30939949_30939787_30939820_30941393_30941905	1.85598e-10	0.105	0.368333	-0.263	FBXL19	CHP134_44_vs_CHP134_DMSO	A5SS
chr16_30939787_30939951_30939787_30939820_30941393_30941905	7.20235e-09	0.0426667	0.202	-0.159	FBXL19	CHP134_44_vs_CHP134_DMSO	A5SS
chr2_230797486_230797602_230787017_230787325_230840956_230841065	0.000116389	0.0123333	0.1	-0.088	FBXO36	CHP134_44_vs_CHP134_DMSO	SE
chr1_16579590_16579647_16573333_16578280_16580050_16580088	0.00556484	0.353	1	-0.647	FBXO42	CHP134_44_vs_CHP134_DMSO	SE
chr1_11718589_11718685_11718323_11718421_11718792_11718928	0	0.018	0.154	-0.136	FBXO44	CHP134_44_vs_CHP134_DMSO	SE
chr5_171423893_171424055_171337575_171337801_171433461_171433653	6.27904e-06	0.159	0.402667	-0.244	FBXW11	CHP134_44_vs_CHP134_DMSO	SE
chr5_171341346_171341409_171337575_171337801_171433461_171433877	0.00461106	0.428	0.664333	-0.236	FBXW11	CHP134_44_vs_CHP134_DMSO	SE
chr14_75182523_75182802_75182653_75182802_75181574_75181646	0.00122785	0.033	0.006	0.027	FCF1	CHP134_44_vs_CHP134_DMSO	A3SS
chr5_141021963_141022070_141022567_141022655_141021268_141021324_141023784_141024005	0.00211555	0.984667	0.775	0.21	FCHSD1	CHP134_44_vs_CHP134_DMSO	MXE
chr1_155289647_155289719_155289401_155289479_155290199_155290456	3.28437e-06	0.726	0.849333	-0.123	FDPS	CHP134_44_vs_CHP134_DMSO	SE
chr1_155289584_155289719_155289401_155289479_155290199_155290456	3.57612e-10	0.843667	0.926	-0.082	FDPS	CHP134_44_vs_CHP134_DMSO	SE
chr1_155279543_155279756_155278749_155278867_155279833_155279996	0.00851765	0.101667	0.173	-0.071	FDPS	CHP134_44_vs_CHP134_DMSO	SE
chr1_155279579_155279756_155278642_155278756_155279833_155279996	7.00599e-06	0.0353333	0.072	-0.037	FDPS	CHP134_44_vs_CHP134_DMSO	SE
chr1_155279543_155279756_155278704_155278756_155279833_155279996	2.68642e-06	0.026	0.0573333	-0.031	FDPS	CHP134_44_vs_CHP134_DMSO	SE
chr17_72860601_72860686_72860017_72860469_72860945_72861053	5.50479e-10	0.730333	0.991667	-0.261	FDXR	CHP134_44_vs_CHP134_DMSO	SE
chr17_72868893_72869093_72868990_72869093_72868160_72868258	6.9591e-05	0.162	0.0263333	0.136	FDXR	CHP134_44_vs_CHP134_DMSO	A5SS
chr8_38279314_38279459_38280542_38280693_38277050_38277253_38282026_38282217	2.36052e-06	0.204667	0.0856667	0.119	FGFR1	CHP134_44_vs_CHP134_DMSO	MXE
chr8_38280542_38280693_38279360_38279459_38282026_38282217	2.42712e-07	0.245333	0.0853333	0.16	FGFR1	CHP134_44_vs_CHP134_DMSO	SE
chr6_167417210_167417299_167416680_167416735_167417751_167417792	0.00163598	0.752333	0.968333	-0.216	FGFR1OP	CHP134_44_vs_CHP134_DMSO	SE
chr10_123324015_123324093_123310803_123310973_123353222_123353481	0.00509663	0.440333	1	-0.56	FGFR2	CHP134_44_vs_CHP134_DMSO	SE
chr4_1804640_1804791_1805418_1805563_1803561_1803752_1806056_1806247	5.99489e-08	0.763333	0	0.763	FGFR3	CHP134_44_vs_CHP134_DMSO	MXE
chr4_1804640_1804791_1803561_1803752_1805418_1805563	1.48006e-09	0.871333	0.039	0.832	FGFR3	CHP134_44_vs_CHP134_DMSO	SE
chrX_135291401_135291601_135290613_135290800_135292029_135293518	0.00292867	0.126333	0.082	0.044	FHL1	CHP134_44_vs_CHP134_DMSO	SE
chr11_65653792_65653893_65652979_65653134_65655070_65655197	1.61905e-10	0.768	0.919333	-0.151	FIBP	CHP134_44_vs_CHP134_DMSO	SE
chr11_65652979_65653134_65653000_65653134_65652548_65652657	5.35156e-09	0.215333	0.0826667	0.133	FIBP	CHP134_44_vs_CHP134_DMSO	A5SS
chr7_50517260_50517421_50515878_50515987_50517998_50518048	0.00765767	0.913333	0.721333	0.192	FIGNL1	CHP134_44_vs_CHP134_DMSO	SE
chr7_50517253_50517421_50515878_50515987_50517998_50518022	0.00549065	0.911667	0.679333	0.232	FIGNL1	CHP134_44_vs_CHP134_DMSO	SE
chr7_50517242_50517421_50515878_50515987_50517998_50518034	0.0057309	0.894667	0.659667	0.235	FIGNL1	CHP134_44_vs_CHP134_DMSO	SE
chr7_50517197_50517421_50515878_50515987_50517998_50518034	0.00701157	0.899667	0.657	0.243	FIGNL1	CHP134_44_vs_CHP134_DMSO	SE
chr4_54245239_54245284_54243811_54244090_54245391_54245431	0.00336654	0.524	0.295	0.229	FIP1L1	CHP134_44_vs_CHP134_DMSO	SE
chr7_100887287_100887420_100884110_100884187_100888178_100888329	0	0.818667	0.967667	-0.149	FIS1	CHP134_44_vs_CHP134_DMSO	SE
chr17_39975781_39975927_39975461_39975651_39976092_39976275	2.60405e-08	0.654667	1	-0.345	FKBP10	CHP134_44_vs_CHP134_DMSO	SE
chr17_39973309_39973455_39969182_39969531_39974340_39974372	1.69184e-07	0.318333	0.614333	-0.296	FKBP10	CHP134_44_vs_CHP134_DMSO	SE
chr17_39975781_39975927_39976092_39976275_39975506_39975651_39976520_39976713	4.77564e-09	0.758333	0.950333	-0.192	FKBP10	CHP134_44_vs_CHP134_DMSO	MXE
chr17_39976092_39976275_39975781_39975927_39976520_39976713	4.11684e-06	0.139	0.0403333	0.099	FKBP10	CHP134_44_vs_CHP134_DMSO	SE
chr17_39976092_39976275_39976520_39976713_39975506_39975651_39977198_39977341	7.21123e-10	0.188667	0	0.189	FKBP10	CHP134_44_vs_CHP134_DMSO	MXE
chr2_179334378_179334512_179328390_179330658_179343005_179343322	0.00332706	0.512667	0.647333	-0.135	FKBP7	CHP134_44_vs_CHP134_DMSO	SE
chr1_154962634_154963004_154962634_154962733_154965188_154965262	0	0.485	0.893333	-0.408	FLAD1	CHP134_44_vs_CHP134_DMSO	A5SS
chr1_154962814_154963004_154962634_154962733_154965188_154965262	0	0.689333	0.95	-0.261	FLAD1	CHP134_44_vs_CHP134_DMSO	SE
chr1_154962035_154962183_154960580_154961325_154962634_154962733	3.35826e-07	0.643333	0.812333	-0.169	FLAD1	CHP134_44_vs_CHP134_DMSO	SE
chr1_154962814_154963004_154962634_154962733_154965040_154965149	1.2491e-05	0.777	0.939667	-0.163	FLAD1	CHP134_44_vs_CHP134_DMSO	SE
chr1_154965040_154965149_154965188_154965262_154962814_154963004_154965377_154965587	0.00520058	0.092	0.0523333	0.04	FLAD1	CHP134_44_vs_CHP134_DMSO	MXE
chr1_154965040_154965149_154965188_154965262_154956317_154956542_154965377_154965587	0.000999702	0.112667	0.0543333	0.058	FLAD1	CHP134_44_vs_CHP134_DMSO	MXE
chr1_154965040_154965149_154965188_154965262_154962634_154962733_154965377_154965587	0.000247011	0.136667	0.0666667	0.07	FLAD1	CHP134_44_vs_CHP134_DMSO	MXE
chr1_154962634_154962733_154955848_154956542_154965188_154965262	4.03539e-11	0.497667	0.129	0.369	FLAD1	CHP134_44_vs_CHP134_DMSO	SE
chrX_153594391_153594592_153593716_153593854_153594675_153594838	4.91798e-05	0.932667	0.988667	-0.056	FLNA	CHP134_44_vs_CHP134_DMSO	SE
chrX_153580920_153581043_153580548_153580815_153581139_153581151	1.42091e-10	0.945333	0.994667	-0.049	FLNA	CHP134_44_vs_CHP134_DMSO	SE
chrX_153582983_153583079_153582748_153582851_153583192_153583257	0.00684936	0.943	0.979333	-0.036	FLNA	CHP134_44_vs_CHP134_DMSO	SE
chr7_128490029_128490128_128489384_128489632_128490437_128490537	0	0.127667	0.694333	-0.567	FLNC	CHP134_44_vs_CHP134_DMSO	SE
chr6_30708966_30709481_30709390_30709481_30708455_30708575	7.3231e-10	0.379667	0.738	-0.358	FLOT1	CHP134_44_vs_CHP134_DMSO	A5SS
chr6_30708966_30709481_30708455_30708575_30709923_30709980	0.000130488	0.413	0.719333	-0.306	FLOT1	CHP134_44_vs_CHP134_DMSO	SE
chr6_30708966_30709110_30708455_30708575_30709390_30709481	1.30125e-11	0.688	0.913667	-0.226	FLOT1	CHP134_44_vs_CHP134_DMSO	SE
chr6_30708966_30709110_30708455_30708575_30709923_30710084	1.84691e-05	0.659333	0.868333	-0.209	FLOT1	CHP134_44_vs_CHP134_DMSO	SE
chr17_27211242_27211333_27209996_27210249_27212874_27212965	0	0.254667	0.814333	-0.56	FLOT2	CHP134_44_vs_CHP134_DMSO	SE
chr17_27211242_27211333_27209996_27210249_27215962_27216044	1.93559e-08	0.627333	0.883333	-0.256	FLOT2	CHP134_44_vs_CHP134_DMSO	SE
chr17_27212874_27212965_27211242_27211333_27215962_27216044	1.01617e-11	0.517	0.097	0.42	FLOT2	CHP134_44_vs_CHP134_DMSO	SE
chr17_27211242_27211333_27212874_27212965_27210125_27210249_27224543_27224670	6.89182e-14	0.601	0.103333	0.498	FLOT2	CHP134_44_vs_CHP134_DMSO	MXE
chr17_27211242_27211333_27212874_27212965_27210125_27210249_27215962_27216044	0	0.64	0.127333	0.513	FLOT2	CHP134_44_vs_CHP134_DMSO	MXE
chr1_213046019_213046160_213037066_213037211_213056712_213056780	0.00374573	0.994667	0.943	0.052	FLVCR1	CHP134_44_vs_CHP134_DMSO	SE
chr1_213037734_213037861_213036972_213037211_213043395_213043508	0.000505363	1	0.635	0.365	FLVCR1	CHP134_44_vs_CHP134_DMSO	SE
chr15_33486109_33486261_33472398_33472463_33486778_33486897	0.0057309	0.686667	0.871	-0.184	FMN1	CHP134_44_vs_CHP134_DMSO	SE
chr2_27715532_27715657_27714749_27715345_27716255_27716345	0.000342678	0.579333	0.862333	-0.283	FNDC4	CHP134_44_vs_CHP134_DMSO	SE
chr5_131014721_131014868_131013289_131013565_131034609_131034695	0.00890452	0.896333	0.988	-0.092	FNIP1	CHP134_44_vs_CHP134_DMSO	SE
chr8_42914234_42914320_42911295_42911689_42919243_42919358	0.000227771	0.856	0.942333	-0.086	FNTA	CHP134_44_vs_CHP134_DMSO	SE
chr1_42789354_42789498_42776720_42776781_42800729_42800903	0.00974605	0.0283333	0.0933333	-0.065	FOXJ3	CHP134_44_vs_CHP134_DMSO	SE
chr12_2970464_2970578_2966848_2968829_2973485_2973661	0.00863616	0.0113333	0.0296667	-0.018	FOXM1	CHP134_44_vs_CHP134_DMSO	SE
chr14_89656730_89656793_89647044_89647150_89747293_89747358	1.33233e-05	0.201	0.454667	-0.254	FOXN3	CHP134_44_vs_CHP134_DMSO	SE
chr14_89656727_89656793_89647044_89647150_89747293_89747358	0.00863995	0.330333	0.54	-0.21	FOXN3	CHP134_44_vs_CHP134_DMSO	SE
chr14_89656727_89656793_89656730_89656793_89647044_89647150	0.00214153	0.964667	0.79	0.175	FOXN3	CHP134_44_vs_CHP134_DMSO	A5SS
chr11_126144825_126144916_126143230_126143349_126145221_126145323	0.00232832	0.895333	0.974333	-0.079	FOXRED1	CHP134_44_vs_CHP134_DMSO	SE
chr11_126144821_126144916_126143230_126143349_126145221_126145323	0.0026177	0.951333	0.988667	-0.037	FOXRED1	CHP134_44_vs_CHP134_DMSO	SE
chr11_126144825_126144916_126145221_126145323_126143230_126143349_126145688_126145765	9.44501e-05	0.0886667	0.02	0.069	FOXRED1	CHP134_44_vs_CHP134_DMSO	MXE
chr22_36900144_36900414_36897287_36897454_36900561_36900813	6.79602e-11	0.474	0.726333	-0.252	FOXRED2	CHP134_44_vs_CHP134_DMSO	SE
chr22_36892013_36892255_36889679_36889850_36894037_36894203	0.00158615	0.878	0.948333	-0.07	FOXRED2	CHP134_44_vs_CHP134_DMSO	SE
chr9_130570836_130570984_130570425_130570590_130571078_130571161	7.37792e-07	0.660333	0.927333	-0.267	FPGS	CHP134_44_vs_CHP134_DMSO	SE
chr9_130569251_130569366_130569270_130569366_130566914_130566979	9.62827e-10	0.756667	0.973	-0.216	FPGS	CHP134_44_vs_CHP134_DMSO	A3SS
chr9_130569864_130570054_130569864_130569967_130570512_130570590	1.34811e-05	0.179	0.035	0.144	FPGS	CHP134_44_vs_CHP134_DMSO	A5SS
chr9_37732300_37732437_37730980_37731100_37733469_37733596	0.00948441	0.595667	0.819333	-0.224	FRMPD1	CHP134_44_vs_CHP134_DMSO	SE
chr9_108275879_108275912_108275087_108275217_108308638_108309083	0.0028254	0	0.261333	-0.261	FSD1L	CHP134_44_vs_CHP134_DMSO	SE
chr5_132559881_132559908_132556439_132556558_132560841_132560976	1.76403e-07	0.974333	0.805667	0.169	FSTL4	CHP134_44_vs_CHP134_DMSO	SE
chrX_73504577_73504783_73501536_73501683_73512003_73512186	0.00975359	0	0.142333	-0.142	FTX	CHP134_44_vs_CHP134_DMSO	SE
chrX_73500211_73500329_73500228_73500329_73494176_73494245	6.84074e-06	0.547	0.0263333	0.521	FTX	CHP134_44_vs_CHP134_DMSO	A5SS
chr9_133489674_133489732_133488342_133488414_133491741_133491904	4.05407e-06	0.934667	0.985333	-0.051	FUBP3	CHP134_44_vs_CHP134_DMSO	SE
chr19_50315507_50315592_50314887_50314956_50315894_50315993	6.91868e-05	0.498	0.775	-0.277	FUZ	CHP134_44_vs_CHP134_DMSO	SE
chr19_50315507_50315592_50314887_50314956_50315703_50315993	0.00438385	0.864333	0.986667	-0.122	FUZ	CHP134_44_vs_CHP134_DMSO	SE
chr19_50314619_50314748_50314619_50314724_50314887_50314956	0.00778028	0.132667	0.0483333	0.084	FUZ	CHP134_44_vs_CHP134_DMSO	A3SS
chr3_180651121_180651174_180630089_180630524_180665652_180665724	0.0031511	0.884	0.951667	-0.068	FXR1	CHP134_44_vs_CHP134_DMSO	SE
chr3_180652925_180653019_180630458_180630524_180665652_180665724	0.00837041	0.953333	0.98	-0.027	FXR1	CHP134_44_vs_CHP134_DMSO	SE
chr3_180680670_180680878_180680670_180680728_180680815_180680878	1.90792e-10	0.137667	0.0683333	0.069	FXR1	CHP134_44_vs_CHP134_DMSO	RI
chr17_7495388_7495475_7494759_7495243_7495571_7495675	0.000146937	0.0273333	0.079	-0.052	FXR2	CHP134_44_vs_CHP134_DMSO	SE
chr6_112020717_112020873_112017479_112017659_112021306_112021471	0	0.0133333	0.074	-0.061	FYN	CHP134_44_vs_CHP134_DMSO	SE
chr6_112062183_112062296_112041007_112041265_112101768_112101838	0.00878585	0.0436667	0.077	-0.033	FYN	CHP134_44_vs_CHP134_DMSO	SE
chr6_112020717_112020873_112021306_112021471_112017479_112017659_112024087_112024237	0	0.973	0.850333	0.123	FYN	CHP134_44_vs_CHP134_DMSO	MXE
chr6_112021306_112021471_112020717_112020873_112024087_112024237	0	0.931667	0.711333	0.22	FYN	CHP134_44_vs_CHP134_DMSO	SE
chr14_31074710_31075018_31071204_31071337_31077093_31077208	4.63937e-05	0.379333	0.629667	-0.25	G2E3	CHP134_44_vs_CHP134_DMSO	SE
chr16_75601934_75602107_75600749_75600805_75611176_75611428	0.00466507	0.953333	0.975667	-0.022	GABARAPL2	CHP134_44_vs_CHP134_DMSO	SE
chrX_49369600_49369743_49368270_49368396_49370595_49373139	0.00189316	0.00966667	0.0286667	-0.019	GAGE1	CHP134_44_vs_CHP134_DMSO	SE
chr7_151797909_151798006_151791274_151791607_151800196_151800259	1.00078e-05	0.778333	0.944333	-0.166	GALNT11	CHP134_44_vs_CHP134_DMSO	SE
chr7_151797882_151798006_151791075_151791607_151800196_151800257	4.91603e-06	0.863333	0.968667	-0.105	GALNT11	CHP134_44_vs_CHP134_DMSO	SE
chr2_31147605_31147689_31135088_31135208_31152260_31152353	0.00428429	0.882	1	-0.118	GALNT14	CHP134_44_vs_CHP134_DMSO	SE
chr2_31146984_31147129_31135088_31135208_31152260_31152353	0.00810189	0.901667	1	-0.098	GALNT14	CHP134_44_vs_CHP134_DMSO	SE
chr9_34647085_34648168_34647085_34647958_34648111_34648168	0.000677909	0.111333	0.023	0.088	GALT	CHP134_44_vs_CHP134_DMSO	RI
chr9_34648044_34648168_34648111_34648168_34647653_34647958	0.00451863	0.228	0.077	0.151	GALT	CHP134_44_vs_CHP134_DMSO	A3SS
chr19_1399791_1399937_1399126_1399194_1401294_1401542	0.00734457	0.863	0.966667	-0.104	GAMT	CHP134_44_vs_CHP134_DMSO	SE
chr19_1399522_1399586_1399126_1399194_1399791_1399937	0.000944861	0.96	0.990667	-0.031	GAMT	CHP134_44_vs_CHP134_DMSO	SE
chr11_62397285_62397429_62397059_62397156_62397668_62397748	6.73342e-10	0.931	0.987667	-0.057	GANAB	CHP134_44_vs_CHP134_DMSO	SE
chr11_62401781_62401847_62400913_62400986_62402292_62402472	0.000975201	0.183333	0.121	0.062	GANAB	CHP134_44_vs_CHP134_DMSO	SE
chr9_128083711_128083841_128083711_128083778_128086076_128086202	0.00240617	0.631	0.775	-0.144	GAPVD1	CHP134_44_vs_CHP134_DMSO	A5SS
chr12_100985513_100985634_100967488_100967563_100986151_100986227	0.000859072	1	0.769333	0.231	GAS2L3	CHP134_44_vs_CHP134_DMSO	SE
chr1_173834366_173834685_173834608_173834685_173833394_173833442	0.00616363	0.328	0.698667	-0.371	GAS5	CHP134_44_vs_CHP134_DMSO	A5SS
chr1_173833394_173833842_173833394_173833442_173834608_173834685	0.00054549	0.595	0.867	-0.272	GAS5	CHP134_44_vs_CHP134_DMSO	A3SS
chr1_173833394_173833842_173833394_173833442_173833812_173833842	1.68336e-09	0.194667	0.417667	-0.223	GAS5	CHP134_44_vs_CHP134_DMSO	RI
chr1_173833621_173833842_173833812_173833842_173833394_173833442	2.14698e-06	0.734	0.851	-0.117	GAS5	CHP134_44_vs_CHP134_DMSO	A5SS
chr1_173833621_173833842_173833394_173833442_173834608_173834685	0.000278173	0.892667	0.971667	-0.079	GAS5	CHP134_44_vs_CHP134_DMSO	SE
chr1_173833621_173833644_173833039_173833442_173833812_173833842	4.75217e-05	0.866	0.923333	-0.057	GAS5	CHP134_44_vs_CHP134_DMSO	SE
chr1_173833621_173833644_173833039_173833442_173834608_173834685	0.000779612	0.934667	0.982333	-0.048	GAS5	CHP134_44_vs_CHP134_DMSO	SE
chr1_173833812_173833842_173834366_173834420_173833038_173833442_173834647_173834685	0.00596931	0.888667	0.936	-0.047	GAS5	CHP134_44_vs_CHP134_DMSO	MXE
chr1_173833621_173833842_173833621_173833644_173833812_173833842	0.00121617	0.0733333	0.109667	-0.036	GAS5	CHP134_44_vs_CHP134_DMSO	RI
chr1_173834366_173834685_173834366_173834420_173834608_173834685	1.3502e-05	0.0133333	0.0336667	-0.02	GAS5	CHP134_44_vs_CHP134_DMSO	RI
chr1_173835665_173835934_173835665_173835705_173835898_173835934	2.60644e-07	0.0196667	0.038	-0.018	GAS5	CHP134_44_vs_CHP134_DMSO	RI
chr1_173833394_173834420_173833394_173833842_173834366_173834420	0.0069656	0.0113333	0.018	-0.007	GAS5	CHP134_44_vs_CHP134_DMSO	RI
chr1_173833621_173833644_173834366_173834420_173833394_173833442_173834608_173834685	0.00400461	0.54	0.432333	0.108	GAS5	CHP134_44_vs_CHP134_DMSO	MXE
chr1_173834608_173834685_173834647_173834685_173834366_173834420	3.66894e-06	0.467	0.348333	0.119	GAS5	CHP134_44_vs_CHP134_DMSO	A5SS
chr1_173833621_173833842_173834366_173834420_173833394_173833442_173834608_173834685	0.000107944	0.671333	0.549333	0.122	GAS5	CHP134_44_vs_CHP134_DMSO	MXE
chr13_114549499_114549562_114542700_114542823_114566547_114566714	0.00466523	0.548333	0.868333	-0.32	GAS6	CHP134_44_vs_CHP134_DMSO	SE
chr13_114535271_114535461_114531519_114531684_114535606_114535725	4.31225e-05	0.765333	1	-0.235	GAS6	CHP134_44_vs_CHP134_DMSO	SE
chr7_99810669_99810756_99820219_99820343_99799935_99800226_99821504_99821698	0.00778965	0.905	0.727	0.178	GATS	CHP134_44_vs_CHP134_DMSO	MXE
chr1_155187309_155187384_155187030_155187164_155187754_155187840	0.000311047	0.03	0.278	-0.248	GBAP1	CHP134_44_vs_CHP134_DMSO	SE
chr10_104123012_104123153_104122231_104122421_104123466_104123555	1.68222e-06	0.894333	0.996	-0.102	GBF1	CHP134_44_vs_CHP134_DMSO	SE
chr2_109104154_109104276_109102890_109103104_109106293_109106470	0.00315758	0.924	0.992	-0.068	GCC2	CHP134_44_vs_CHP134_DMSO	SE
chr8_75263508_75263701_75263508_75263556_75272371_75272545	2.02558e-08	0.619333	0.855333	-0.236	GDAP1	CHP134_44_vs_CHP134_DMSO	A5SS
chr20_42887073_42887247_42885792_42885985_42891869_42891967	0	0.385333	0.592667	-0.207	GDAP1L1	CHP134_44_vs_CHP134_DMSO	SE
chr20_42887073_42887247_42891869_42891967_42885792_42885985_42893084_42893199	0.000167182	0.0926667	0.139	-0.046	GDAP1L1	CHP134_44_vs_CHP134_DMSO	MXE
chr1_118420397_118420463_118412805_118413238_118420630_118420774	0.000197715	0.0416667	0.184333	-0.143	GDAP2	CHP134_44_vs_CHP134_DMSO	SE
chr1_118456041_118456121_118455151_118455305_118461218_118461358	0.00813727	0.0553333	0.003	0.052	GDAP2	CHP134_44_vs_CHP134_DMSO	SE
chrX_153670457_153670602_153668870_153670141_153670720_153670775	0	0.927	0.997667	-0.071	GDI1	CHP134_44_vs_CHP134_DMSO	SE
chr10_5808456_5808601_5808203_5808258_5810175_5810347	8.74647e-06	0.956	0.983	-0.027	GDI2	CHP134_44_vs_CHP134_DMSO	SE
chr10_5810175_5810347_5815804_5815904_5808203_5808258_5827104_5827236	6.11902e-06	0.968	0.988	-0.02	GDI2	CHP134_44_vs_CHP134_DMSO	MXE
chr17_57335111_57335201_57326100_57326146_57344401_57344535	0.00944338	0.89	0.979333	-0.089	GDPD1	CHP134_44_vs_CHP134_DMSO	SE
chr3_158367793_158367850_158366829_158366946_158369884_158370035	1.67051e-06	0.0243333	0.091	-0.067	GFM1	CHP134_44_vs_CHP134_DMSO	SE
chr22_38021803_38021956_38019558_38019640_38025468_38025533	1.95897e-05	0.351333	0.712667	-0.361	GGA1	CHP134_44_vs_CHP134_DMSO	SE
chr22_38020975_38021083_38019558_38019640_38025468_38025533	3.01372e-05	0.464333	0.786667	-0.322	GGA1	CHP134_44_vs_CHP134_DMSO	SE
chr22_38009125_38009198_38004983_38005161_38010196_38010202	0.00171197	0.951	0.693333	0.258	GGA1	CHP134_44_vs_CHP134_DMSO	SE
chr22_38009039_38009198_38005066_38005161_38010196_38010281	0.00119757	0.940667	0.671667	0.269	GGA1	CHP134_44_vs_CHP134_DMSO	SE
chr22_38009030_38009198_38004966_38005161_38010196_38010281	0.00121876	0.939	0.668667	0.27	GGA1	CHP134_44_vs_CHP134_DMSO	SE
chr17_73240699_73240798_73239527_73239651_73242589_73242665	0.000183592	0.941	0.822667	0.118	GGA3	CHP134_44_vs_CHP134_DMSO	SE
chr2_85787937_85788108_85785847_85786198_85788508_85788596	0.00238977	0.436	0.683	-0.247	GGCX	CHP134_44_vs_CHP134_DMSO	SE
chr20_33450616_33450768_33449247_33449365_33451115_33451351	0.00191956	0.909667	0.982333	-0.073	GGT7	CHP134_44_vs_CHP134_DMSO	SE
chr20_61569951_61570176_61569504_61569605_61572842_61572972	7.47233e-05	0.01	0.045	-0.035	GID8	CHP134_44_vs_CHP134_DMSO	SE
chr7_100279486_100279616_100277129_100279394_100279694_100279858	3.03863e-05	0.785667	0.966	-0.18	GIGYF1	CHP134_44_vs_CHP134_DMSO	SE
chr2_233568133_233568199_233562008_233562102_233599126_233599196	0.00956893	0.770333	0.976667	-0.206	GIGYF2	CHP134_44_vs_CHP134_DMSO	SE
chr2_233595831_233595944_233599126_233599196_233568133_233568199_233599864_233599948	0.00850572	0.0546667	0.211667	-0.157	GIGYF2	CHP134_44_vs_CHP134_DMSO	MXE
chr2_233595831_233595944_233568133_233568199_233599126_233599196	0.000497854	0.035	0.176667	-0.142	GIGYF2	CHP134_44_vs_CHP134_DMSO	SE
chr2_233595831_233595968_233599126_233599196_233568133_233568199_233599864_233599948	0.00956073	0.0493333	0.168667	-0.119	GIGYF2	CHP134_44_vs_CHP134_DMSO	MXE
chr2_233595831_233595944_233568133_233568199_233599864_233599948	4.27164e-05	0.0176667	0.110667	-0.093	GIGYF2	CHP134_44_vs_CHP134_DMSO	SE
chr2_233595831_233595968_233568133_233568199_233599864_233599948	0.000125864	0.0126667	0.0856667	-0.073	GIGYF2	CHP134_44_vs_CHP134_DMSO	SE
chr2_233562978_233563017_233562078_233562102_233565294_233565364	0.00893764	0.129333	0	0.129	GIGYF2	CHP134_44_vs_CHP134_DMSO	SE
chr2_233589283_233589401_233595831_233595968_233568133_233568199_233599864_233599948	0.00196288	0.929333	0.697	0.232	GIGYF2	CHP134_44_vs_CHP134_DMSO	MXE
chr2_233589283_233589401_233595831_233595944_233568133_233568199_233599864_233599948	0.00198274	0.919333	0.623667	0.296	GIGYF2	CHP134_44_vs_CHP134_DMSO	MXE
chr2_233589283_233589401_233568133_233568199_233595831_233595944	6.58375e-05	0.952	0.566333	0.386	GIGYF2	CHP134_44_vs_CHP134_DMSO	SE
chr2_233587263_233587368_233568133_233568199_233595831_233595968	2.69695e-07	0.831333	0.102	0.729	GIGYF2	CHP134_44_vs_CHP134_DMSO	SE
chr20_25391759_25391922_25388366_25388531_25394425_25394490	0.000289697	0.250667	0.0446667	0.206	GINS1	CHP134_44_vs_CHP134_DMSO	SE
chr12_110383064_110383154_110376969_110377052_110389016_110389121	0.00731008	0.23	0.753333	-0.523	GIT2	CHP134_44_vs_CHP134_DMSO	SE
chr15_69486774_69486864_69452922_69453096_69502654_69502745	2.42838e-06	0.085	0.291	-0.206	GLCE	CHP134_44_vs_CHP134_DMSO	SE
chr15_69548132_69548731_69502654_69502745_69553425_69553668	0.000969102	0.910333	1	-0.09	GLCE	CHP134_44_vs_CHP134_DMSO	SE
chr16_74566018_74566051_74542736_74542823_74640554_74640725	6.55937e-05	0.919	0.993667	-0.075	GLG1	CHP134_44_vs_CHP134_DMSO	SE
chr9_36150868_36150946_36148543_36148647_36162358_36163899	0.00393196	0.929333	0.982333	-0.053	GLIPR2	CHP134_44_vs_CHP134_DMSO	SE
chr10_131973260_131973353_131977605_131977684_131973130_131973170_131978376_131978585	3.65475e-12	0.984333	0.908333	0.076	GLRX3	CHP134_44_vs_CHP134_DMSO	MXE
chr2_191777918_191778090_191774988_191775047_191784940_191784974	0.000832849	0.498667	0.915333	-0.417	GLS	CHP134_44_vs_CHP134_DMSO	SE
chr12_129373183_129373289_129383780_129383832_129360458_129360607_129396968_129397005	0.000170893	0.614	0.960333	-0.346	GLT1D1	CHP134_44_vs_CHP134_DMSO	MXE
chr19_48197371_48197983_48182577_48184533_48198156_48198337	0.0043299	1	0.524333	0.476	GLTSCR1	CHP134_44_vs_CHP134_DMSO	SE
chr6_42778043_42778139_42749764_42749839_42789755_42789801	0.00148429	0.350667	0.809333	-0.459	GLTSCR1L	CHP134_44_vs_CHP134_DMSO	SE
chr16_4871547_4871598_4871204_4871454_4872875_4872932	2.86232e-11	0.889333	0.727333	0.162	GLYR1	CHP134_44_vs_CHP134_DMSO	SE
chr19_19746223_19746530_19746223_19746378_19747515_19747605	0.0075618	0.163333	0.539667	-0.376	GMIP	CHP134_44_vs_CHP134_DMSO	A3SS
chr19_19746452_19746530_19746223_19746378_19747515_19747596	0.00951267	0.345	0.71	-0.365	GMIP	CHP134_44_vs_CHP134_DMSO	SE
chr2_220370179_220370483_220370179_220370277_220370701_220370794	0.00107571	0.743	0.929	-0.186	GMPPA	CHP134_44_vs_CHP134_DMSO	A5SS
chr2_220370416_220370483_220370179_220370277_220370701_220370794	0.00215187	0.768	0.937	-0.169	GMPPA	CHP134_44_vs_CHP134_DMSO	SE
chr2_220370436_220370483_220370179_220370277_220370701_220370794	0.00377646	0.879667	0.97	-0.09	GMPPA	CHP134_44_vs_CHP134_DMSO	SE
chr20_57473995_57474040_57470217_57470739_57478582_57478640	0.00039119	0.361	0.452333	-0.091	GNAS	CHP134_44_vs_CHP134_DMSO	SE
chr9_36236828_36236981_36233916_36234129_36246027_36246479	0.00424006	0.982333	0.928	0.054	GNE	CHP134_44_vs_CHP134_DMSO	SE
chr14_52344334_52344375_52327359_52327508_52417367_52417483	7.62854e-09	0.742667	0.922	-0.179	GNG2	CHP134_44_vs_CHP134_DMSO	SE
chr3_52722124_52722222_52722124_52722208_52723089_52723222	0.000725679	0.122667	0.0593333	0.063	GNL3	CHP134_44_vs_CHP134_DMSO	A5SS
chr4_44720325_44720427_44719129_44719312_44728490_44728540	0.00389925	0.894667	0.985667	-0.091	GNPDA2	CHP134_44_vs_CHP134_DMSO	SE
chr4_44719129_44719312_44705262_44709943_44728490_44728540	0.000249443	0.345667	0.041	0.305	GNPDA2	CHP134_44_vs_CHP134_DMSO	SE
chr9_131029472_131029553_131028565_131028604_131029736_131029796	1.59631e-07	0.143	0.297667	-0.155	GOLGA2	CHP134_44_vs_CHP134_DMSO	SE
chr15_84873351_84873443_84873177_84873268_84873538_84873727	9.99223e-05	0.541667	0.928333	-0.387	GOLGA2P7	CHP134_44_vs_CHP134_DMSO	SE
chr12_133404192_133404299_133398857_133398897_133404912_133405439	0.000977716	0.14	0.45	-0.31	GOLGA3	CHP134_44_vs_CHP134_DMSO	SE
chr3_37402733_37402796_37396591_37396678_37407570_37408242	3.01372e-05	0.743333	0.929333	-0.186	GOLGA4	CHP134_44_vs_CHP134_DMSO	SE
chr3_167758573_167758657_167754623_167754782_167759179_167759262	8.24687e-05	0.942667	0.882	0.061	GOLIM4	CHP134_44_vs_CHP134_DMSO	SE
chr5_32143854_32143986_32135677_32135792_32173915_32174456	0.00545317	0.938	0.979333	-0.041	GOLPH3	CHP134_44_vs_CHP134_DMSO	SE
chr1_155744753_155744964_155744792_155744964_155742856_155743001	0.000112013	0.0233333	0.111	-0.088	GON4L	CHP134_44_vs_CHP134_DMSO	A5SS
chr2_171804859_171804940_171804859_171804890_171806048_171806252	0.000901331	0.895667	0.962	-0.066	GORASP2	CHP134_44_vs_CHP134_DMSO	A5SS
chr17_28837897_28837927_28819696_28819771_28846956_28847039	0	0.751667	0.959333	-0.208	GOSR1	CHP134_44_vs_CHP134_DMSO	SE
chr17_45009432_45009565_45012394_45012535_45008464_45008573_45015964_45016070	0.00168633	0.716	0.610333	0.106	GOSR2	CHP134_44_vs_CHP134_DMSO	MXE
chr1_156565872_156567913_156565872_156565923_156567826_156567913	7.00465e-07	0.378667	1	-0.621	GPATCH4	CHP134_44_vs_CHP134_DMSO	RI
chr5_56532939_56532999_56531792_56531859_56542126_56542311	1.61317e-09	0.485	0.273333	0.212	GPBP1	CHP134_44_vs_CHP134_DMSO	SE
chr9_132872648_132872705_132869774_132869818_132887193_132887243	8.03022e-05	0.099	0.282333	-0.183	GPR107	CHP134_44_vs_CHP134_DMSO	SE
chr8_37688940_37689105_37690527_37690726_37688227_37688441_37691205_37691355	0.00843215	0.83	0.645333	0.185	GPR124	CHP134_44_vs_CHP134_DMSO	MXE
chr11_64055536_64055686_64055192_64055418_64055811_64055940	1.56564e-06	0.767333	1	-0.233	GPR137	CHP134_44_vs_CHP134_DMSO	SE
chr1_168104143_168104274_168073714_168074132_168106402_168106536	0.00689642	0.343	0.803333	-0.46	GPR161	CHP134_44_vs_CHP134_DMSO	SE
chr16_57685111_57685369_57685154_57685369_57684164_57684263	0.000753293	0.817	1	-0.183	GPR56	CHP134_44_vs_CHP134_DMSO	A3SS
chr16_57675502_57675620_57673206_57673582_57684164_57684218	0.000837064	0.825667	1	-0.174	GPR56	CHP134_44_vs_CHP134_DMSO	SE
chr17_7216698_7216788_7216347_7216610_7217224_7217307	6.79674e-08	0.852333	0.988333	-0.136	GPS2	CHP134_44_vs_CHP134_DMSO	SE
chr17_7216886_7217040_7216530_7216610_7217224_7217307	7.67131e-07	0.907333	0.991333	-0.084	GPS2	CHP134_44_vs_CHP134_DMSO	SE
chr18_19052991_19053172_19034326_19034524_19057124_19057317	0.000407144	0.920667	0.983667	-0.063	GREB1L	CHP134_44_vs_CHP134_DMSO	SE
chr18_19100648_19100784_19097994_19098195_19102618_19102782	0.00733092	0.941	0.989333	-0.048	GREB1L	CHP134_44_vs_CHP134_DMSO	SE
chr11_105842640_105842755_105836673_105836788_105845036_105845157	0.00635875	0.894	0.549333	0.345	GRIA4	CHP134_44_vs_CHP134_DMSO	SE
chr6_102511836_102511923_102503204_102503455_102516221_102517958	1.36056e-05	0.384	1	-0.616	GRIK2	CHP134_44_vs_CHP134_DMSO	SE
chr19_42567452_42567677_42566909_42567007_42569374_42569539	1.89952e-05	0.00833333	0.0566667	-0.048	GRIK5	CHP134_44_vs_CHP134_DMSO	SE
chr9_140042603_140042666_140040177_140040354_140043460_140043561	0.00180813	0.473333	0.274667	0.199	GRIN1	CHP134_44_vs_CHP134_DMSO	SE
chrX_48838206_48838284_48838007_48838103_48839390_48839504	0	0.456	0.938667	-0.483	GRIPAP1	CHP134_44_vs_CHP134_DMSO	SE
chrX_48854565_48854592_48853661_48853769_48855649_48855711	0.000319457	0.964	0.852	0.112	GRIPAP1	CHP134_44_vs_CHP134_DMSO	SE
chr4_3037112_3037250_3039100_3039238_3030927_3031136_3042298_3042474	0.00816611	0.25	0.624333	-0.374	GRK4	CHP134_44_vs_CHP134_DMSO	MXE
chr4_3029638_3029728_3039100_3039238_3024140_3024178_3042298_3042454	0.00861799	0.674	0.908333	-0.234	GRK4	CHP134_44_vs_CHP134_DMSO	MXE
chr17_42423456_42423596_42422669_42422973_42426525_42426643	0.00332706	0.00733333	0.101	-0.094	GRN	CHP134_44_vs_CHP134_DMSO	SE
chr17_42422933_42422973_42422632_42422702_42426525_42426670	3.0165e-05	0.147	0.039	0.108	GRN	CHP134_44_vs_CHP134_DMSO	SE
chr17_42422898_42422973_42422669_42422702_42426525_42426670	1.12039e-07	0.203	0.06	0.143	GRN	CHP134_44_vs_CHP134_DMSO	SE
chr17_42422898_42422973_42423456_42423596_42422669_42422702_42426525_42426670	0.00146706	0.952333	0.707	0.245	GRN	CHP134_44_vs_CHP134_DMSO	MXE
chr17_38065210_38065295_38066008_38066177_38064428_38064467_38068578_38068750	0.00416748	0.826667	0.950667	-0.124	GSDMB	CHP134_44_vs_CHP134_DMSO	MXE
chr16_85698620_85698734_85696949_85697220_85699581_85699953	0.000294992	0.969	0.992	-0.023	GSE1	CHP134_44_vs_CHP134_DMSO	SE
chr16_27835182_27835236_27840109_27840277_27818807_27818875_27856270_27856382	0.00608769	0.793	0.619	0.174	GSG1L	CHP134_44_vs_CHP134_DMSO	MXE
chr20_33517203_33517393_33516235_33516754_33519138_33519220	0.00526971	0.883	0.95	-0.067	GSS	CHP134_44_vs_CHP134_DMSO	SE
chr6_52852154_52852206_52849261_52849403_52858954_52859059	0.00293668	0.879	0.970333	-0.091	GSTA4	CHP134_44_vs_CHP134_DMSO	SE
chr6_52852154_52852206_52850248_52850381_52858954_52859059	0.00119636	0.938667	0.981333	-0.043	GSTA4	CHP134_44_vs_CHP134_DMSO	SE
chr7_142962084_142962389_142962084_142962185_142964709_142964826	3.49821e-06	0.609667	0.881	-0.271	GSTK1	CHP134_44_vs_CHP134_DMSO	A5SS
chr7_142962353_142962389_142961640_142962185_142964709_142964826	6.01727e-06	0.818	0.948333	-0.13	GSTK1	CHP134_44_vs_CHP134_DMSO	SE
chr10_106039127_106039229_106037651_106037874_106057335_106057442	0.0036291	0.846	0.497667	0.348	GSTO2	CHP134_44_vs_CHP134_DMSO	SE
chr11_67351604_67352712_67351604_67351640_67352608_67352712	0.00194905	0.414667	0.719333	-0.305	GSTP1	CHP134_44_vs_CHP134_DMSO	RI
chr1_89352943_89353050_89329663_89329797_89357165_89357179	0.00118391	0.925333	0.989333	-0.064	GTF2B	CHP134_44_vs_CHP134_DMSO	SE
chr7_74129176_74129236_74125362_74125440_74131213_74131270	0.00036902	0.0283333	0.059	-0.031	GTF2I	CHP134_44_vs_CHP134_DMSO	SE
chr7_73929674_73929926_73927159_73927301_73932468_73932652	0.00381022	0.847333	1	-0.153	GTF2IRD1	CHP134_44_vs_CHP134_DMSO	SE
chr16_27475640_27476157_27475715_27476157_27474861_27474913	2.31744e-08	0.048	0.182333	-0.134	GTF3C1	CHP134_44_vs_CHP134_DMSO	A5SS
chr19_17451915_17452131_17450242_17450408_17452286_17452542	2.96993e-06	0.791333	1	-0.209	GTPBP3	CHP134_44_vs_CHP134_DMSO	SE
chr19_17451852_17452131_17450197_17450408_17452286_17452440	1.16598e-05	0.848667	1	-0.151	GTPBP3	CHP134_44_vs_CHP134_DMSO	SE
chr3_112711872_112711971_112709764_112710182_112713981_112714112	0.000112861	0.778667	0.940333	-0.162	GTPBP8	CHP134_44_vs_CHP134_DMSO	SE
chr4_44699424_44699461_44696425_44696530_44700560_44702696	0.00158584	0.906667	0.99	-0.083	GUF1	CHP134_44_vs_CHP134_DMSO	SE
chr1_228333211_228333350_228333211_228333325_228333726_228333768	1.88077e-05	0.0356667	0.00966667	0.026	GUK1	CHP134_44_vs_CHP134_DMSO	A5SS
chr1_228333211_228333325_228333726_228333768_228328824_228328989_228334542_228334639	0.00371197	0.322	0.227667	0.094	GUK1	CHP134_44_vs_CHP134_DMSO	MXE
chr1_228328824_228329208_228328018_228328064_228333211_228333325	0.00850228	0.348667	0.203	0.146	GUK1	CHP134_44_vs_CHP134_DMSO	SE
chr1_228328824_228328989_228327965_228328064_228333211_228333325	0.00119773	0.684667	0.501333	0.183	GUK1	CHP134_44_vs_CHP134_DMSO	SE
chr2_189454466_189454477_189452581_189452676_189458666_189459786	0.000282911	0.606333	0.798667	-0.192	GULP1	CHP134_44_vs_CHP134_DMSO	SE
chr2_189405907_189406045_189393823_189393922_189433965_189434082	0.00788193	0.886333	0.948333	-0.062	GULP1	CHP134_44_vs_CHP134_DMSO	SE
chr7_65435268_65435353_65432717_65432894_65439281_65439388	1.27539e-06	0.527333	0.752	-0.225	GUSB	CHP134_44_vs_CHP134_DMSO	SE
chr7_65445210_65445396_65432717_65432894_65446960_65447183	0.00562626	1	0.855333	0.145	GUSB	CHP134_44_vs_CHP134_DMSO	SE
chr22_24036305_24037704_24037359_24037704_24032422_24032543	0.00500227	1	0.525	0.475	GUSBP11	CHP134_44_vs_CHP134_DMSO	A5SS
chr22_23982494_23982610_23980673_23981129_23994665_23994763	0.000576474	1	0.516	0.484	GUSBP11	CHP134_44_vs_CHP134_DMSO	SE
chr6_26918864_26918938_26892898_26893054_26924167_26924333	0.00635849	0.0743333	0.376333	-0.302	GUSBP2	CHP134_44_vs_CHP134_DMSO	SE
chr5_68941708_68941896_68938031_68938116_68974971_68975020	0.000923997	0.935333	0.617667	0.318	GUSBP3	CHP134_44_vs_CHP134_DMSO	SE
chrX_2795240_2795348_2793850_2793955_2799092_2799481	0.00830215	0.74	0.939333	-0.199	GYG2	CHP134_44_vs_CHP134_DMSO	SE
chr11_45947589_45947702_45946335_45946440_45947772_45947898	8.65876e-05	0.136	0.790333	-0.654	GYLTL1B	CHP134_44_vs_CHP134_DMSO	SE
chr3_15626754_15626849_15624383_15624496_15631046_15631119	4.54255e-06	0.620667	0.989667	-0.369	HACL1	CHP134_44_vs_CHP134_DMSO	SE
chr3_15628031_15628109_15624383_15624496_15633106_15633187	0.000593357	0	0.359333	-0.359	HACL1	CHP134_44_vs_CHP134_DMSO	SE
chr3_15628031_15628109_15624383_15624496_15631046_15631119	2.05148e-05	0.694333	0.982333	-0.288	HACL1	CHP134_44_vs_CHP134_DMSO	SE
chr3_15628031_15628109_15631046_15631119_15624383_15624496_15642596_15642701	8.15033e-11	1	0.170333	0.83	HACL1	CHP134_44_vs_CHP134_DMSO	MXE
chr16_1876507_1876603_1872865_1873038_1876712_1876842	0.00474835	0.374333	0.202	0.172	HAGH	CHP134_44_vs_CHP134_DMSO	SE
chr5_140075687_140075786_140075322_140075430_140076105_140076199	0.000149385	0.915667	0.979333	-0.064	HARS2	CHP134_44_vs_CHP134_DMSO	SE
chr18_43702432_43702556_43685159_43685334_43703264_43703330	4.47134e-05	0.794667	0.915	-0.12	HAUS1	CHP134_44_vs_CHP134_DMSO	SE
chr18_43703264_43703330_43705709_43705757_43685159_43685334_43708040_43708135	0.0013195	0.110333	0.0436667	0.067	HAUS1	CHP134_44_vs_CHP134_DMSO	MXE
chr15_42852979_42853068_42851536_42851606_42853467_42853600	0.00519855	0.374333	0.254667	0.12	HAUS2	CHP134_44_vs_CHP134_DMSO	SE
chr19_36108756_36108814_36108972_36109097_36108188_36108271_36109470_36109601	0.000999702	0.726333	0.960333	-0.234	HAUS5	CHP134_44_vs_CHP134_DMSO	MXE
chr19_36108756_36108814_36108188_36108271_36108972_36109097	0.00446683	0.839333	0.986	-0.147	HAUS5	CHP134_44_vs_CHP134_DMSO	SE
chr6_135290375_135290476_135287466_135287611_135299816_135299925	0.000660264	0.922667	0.971667	-0.049	HBS1L	CHP134_44_vs_CHP134_DMSO	SE
chr16_3073474_3073531_3073233_3073362_3073847_3073969	1.16948e-07	0.043	0.191333	-0.148	HCFC1R1	CHP134_44_vs_CHP134_DMSO	SE
chr12_104491388_104491469_104490137_104490211_104492120_104492258	0.00201937	0.483333	0.144	0.339	HCFC2	CHP134_44_vs_CHP134_DMSO	SE
chr1_155254329_155254548_155252328_155252631_155254955_155255102	3.34124e-05	0.32	0.890333	-0.57	HCN3	CHP134_44_vs_CHP134_DMSO	SE
chr1_155253764_155254548_155252201_155252631_155254955_155255102	0.000128176	0.287333	0.851333	-0.564	HCN3	CHP134_44_vs_CHP134_DMSO	SE
chr1_155253764_155253926_155252201_155252631_155254955_155255102	0.000377357	0.450667	0.898667	-0.448	HCN3	CHP134_44_vs_CHP134_DMSO	SE
chr1_32794668_32794761_32792789_32793278_32796178_32796287	0.00016719	0.948	0.979333	-0.031	HDAC1	CHP134_44_vs_CHP134_DMSO	SE
chr22_50687090_50687180_50687756_50687945_50686794_50686901_50688063_50688132	0.00345931	0	0.26	-0.26	HDAC10	CHP134_44_vs_CHP134_DMSO	MXE
chr22_50687259_50687319_50687090_50687180_50687531_50687597	0.00625389	0.919333	0.807	0.112	HDAC10	CHP134_44_vs_CHP134_DMSO	SE
chr5_141009426_141009692_141008739_141008873_141014377_141014520	0.00309347	0.899	1	-0.101	HDAC3	CHP134_44_vs_CHP134_DMSO	SE
chrX_71787738_71787880_71715005_71715118_71791906_71791959	0.00941797	0.643	0.851667	-0.209	HDAC8	CHP134_44_vs_CHP134_DMSO	SE
chr7_18914100_18914219_18891022_18891075_18975431_18975565	1.51814e-08	0.889333	0.954	-0.065	HDAC9	CHP134_44_vs_CHP134_DMSO	SE
chr7_18914100_18914219_18891022_18891075_18993768_18993853	0.00350674	0.945333	1	-0.055	HDAC9	CHP134_44_vs_CHP134_DMSO	SE
chr7_18914100_18914219_18975431_18975565_18891022_18891075_18993768_18993853	0.00245514	0.094	0.134333	-0.04	HDAC9	CHP134_44_vs_CHP134_DMSO	MXE
chr7_18993768_18993853_18975431_18975565_19015428_19015576	2.82792e-08	0.973333	0.993333	-0.02	HDAC9	CHP134_44_vs_CHP134_DMSO	SE
chr7_18975431_18975565_18993768_18993853_18891022_18891075_19015428_19015576	2.69212e-12	0.0783333	0.0296667	0.049	HDAC9	CHP134_44_vs_CHP134_DMSO	MXE
chrX_7035006_7035075_7023660_7023879_7066093_7066199	1.6955e-05	0.0123333	0.121667	-0.109	HDHD1	CHP134_44_vs_CHP134_DMSO	SE
chr18_44660866_44661075_44662672_44662820_44656614_44656699_44676748_44676871	0.00847826	0.278333	0.425667	-0.147	HDHD2	CHP134_44_vs_CHP134_DMSO	MXE
chr18_44663605_44663709_44662709_44662820_44676748_44676830	3.97009e-08	0.379333	0.0673333	0.312	HDHD2	CHP134_44_vs_CHP134_DMSO	SE
chr18_44663605_44663667_44662672_44662820_44676748_44676847	1.52376e-09	0.417667	0.087	0.331	HDHD2	CHP134_44_vs_CHP134_DMSO	SE
chrX_83695539_83695593_83616473_83616620_83723479_83724583	0.00510306	0.640667	0.918333	-0.278	HDX	CHP134_44_vs_CHP134_DMSO	SE
chr7_814642_814799_810107_810255_819589_819781	0.000754525	0.995333	0.932	0.063	HEATR2	CHP134_44_vs_CHP134_DMSO	SE
chr7_813684_813835_810107_810255_814642_814799	4.31225e-05	0.986667	0.920667	0.066	HEATR2	CHP134_44_vs_CHP134_DMSO	SE
chr7_813684_813835_810107_810255_819589_819781	0.000233915	0.993	0.907667	0.085	HEATR2	CHP134_44_vs_CHP134_DMSO	SE
chr14_31809655_31809682_31806681_31806820_31813101_31813271	0.000759098	0.628667	0.204	0.425	HEATR5A	CHP134_44_vs_CHP134_DMSO	SE
chr17_58151322_58151520_58151206_58151247_58153490_58153598	0.00162108	0.205667	0.101	0.105	HEATR6	CHP134_44_vs_CHP134_DMSO	SE
chr15_28900418_28900837_28900418_28900566_28900941_28901172	0.00920128	0.0563333	0.361667	-0.305	HERC2P9	CHP134_44_vs_CHP134_DMSO	A5SS
chr10_69718869_69718893_69716634_69716733_69726439_69726559	1.03755e-06	0.635	0.913	-0.278	HERC4	CHP134_44_vs_CHP134_DMSO	SE
chr16_56969312_56969387_56969146_56969224_56970598_56970729	0.00829292	0.955667	0.985667	-0.03	HERPUD1	CHP134_44_vs_CHP134_DMSO	SE
chr17_80398348_80398489_80397506_80397589_80398872_80398951	2.05054e-05	0.0286667	0.183	-0.154	HEXDC	CHP134_44_vs_CHP134_DMSO	SE
chr17_80397506_80397589_80398348_80398489_80395090_80395239_80398872_80398951	0.00104193	0.971667	0.865333	0.106	HEXDC	CHP134_44_vs_CHP134_DMSO	MXE
chr2_191073605_191073639_191069359_191069958_191077681_191077801	5.70817e-07	0.514333	0.809667	-0.295	HIBCH	CHP134_44_vs_CHP134_DMSO	SE
chr1_114475761_114475856_114472480_114472561_114483003_114483324	0.00893936	0.056	0.00266667	0.053	HIPK1	CHP134_44_vs_CHP134_DMSO	SE
chr6_12130999_12131175_12125978_12126103_12161671_12162162	0.00536312	0.213333	0.806667	-0.593	HIVEP1	CHP134_44_vs_CHP134_DMSO	SE
chr6_12136023_12136125_12120122_12126103_12161671_12162124	0.00153251	0.727333	0.952	-0.225	HIVEP1	CHP134_44_vs_CHP134_DMSO	SE
chr19_37826070_37826159_37826101_37826159_37825572_37825684	0.000231773	0.739667	0.987	-0.247	HKR1	CHP134_44_vs_CHP134_DMSO	A3SS
chr20_30136767_30136917_30136831_30136917_30135250_30135495	0.0045682	0.917667	0.667	0.251	HM13	CHP134_44_vs_CHP134_DMSO	A3SS
chr20_30155880_30156083_30155880_30156027_30156922_30157370	0.000175514	0.939333	0.512	0.427	HM13	CHP134_44_vs_CHP134_DMSO	A5SS
chr11_118962834_118963233_118962834_118962873_118963467_118963521	7.85527e-08	0.736	0.972333	-0.236	HMBS	CHP134_44_vs_CHP134_DMSO	A5SS
chr11_118963113_118963233_118962834_118962873_118963467_118963521	9.33689e-08	0.868333	0.988333	-0.12	HMBS	CHP134_44_vs_CHP134_DMSO	SE
chr11_118962834_118963233_118962834_118962873_118963113_118963233	0.00270167	0.0933333	0.0286667	0.065	HMBS	CHP134_44_vs_CHP134_DMSO	RI
chr6_34204980_34205094_34204649_34204740_34208513_34208659	1.85901e-07	0.740667	0.525	0.216	HMGA1	CHP134_44_vs_CHP134_DMSO	SE
chr1_24137225_24137289_24134624_24134813_24143164_24143260	1.01912e-08	0.322667	0.783333	-0.461	HMGCL	CHP134_44_vs_CHP134_DMSO	SE
chr1_24140679_24140828_24134624_24134813_24143164_24143260	2.52514e-07	0.314333	0.770333	-0.456	HMGCL	CHP134_44_vs_CHP134_DMSO	SE
chr5_74650880_74651039_74650327_74650522_74651189_74651347	5.45784e-08	0.778333	0.896667	-0.118	HMGCR	CHP134_44_vs_CHP134_DMSO	SE
chr21_40717755_40717884_40719304_40719409_40717071_40717200_40720217_40720265	0.00100176	0.308667	0.576667	-0.268	HMGN1	CHP134_44_vs_CHP134_DMSO	MXE
chr21_40717755_40717884_40719304_40719404_40717071_40717200_40720217_40720265	0.00319873	0.268667	0.517	-0.248	HMGN1	CHP134_44_vs_CHP134_DMSO	MXE
chr21_40719304_40719409_40717071_40717200_40720217_40720265	0	0.0116667	0.049	-0.037	HMGN1	CHP134_44_vs_CHP134_DMSO	SE
chr21_40719304_40719404_40717071_40717200_40720217_40720265	0	0.01	0.0386667	-0.029	HMGN1	CHP134_44_vs_CHP134_DMSO	SE
chr21_40717755_40717884_40717071_40717200_40719304_40719404	0.00173769	0.704667	0.366667	0.338	HMGN1	CHP134_44_vs_CHP134_DMSO	SE
chr6_79911992_79912106_79912033_79912106_79910961_79911443	0	0.640667	0.389667	0.251	HMGN3	CHP134_44_vs_CHP134_DMSO	A5SS
chr12_54676862_54677018_54676583_54676658_54677595_54677751	5.29607e-10	0.0696667	0.119667	-0.05	HNRNPA1	CHP134_44_vs_CHP134_DMSO	SE
chr13_53206556_53206629_53201572_53201713_53211439_53211581	0.00285212	0.830667	0.964333	-0.134	HNRNPA1L2	CHP134_44_vs_CHP134_DMSO	SE
chr7_26230612_26230748_26229744_26230080_26232114_26232197	0	0.362667	0.685	-0.322	HNRNPA2B1	CHP134_44_vs_CHP134_DMSO	SE
chr14_21681118_21681276_21698477_21698525_21679968_21680082_21699155_21699186	2.18459e-07	0.243	0.348667	-0.106	HNRNPC	CHP134_44_vs_CHP134_DMSO	MXE
chr14_21731469_21731495_21702111_21702388_21737456_21737562	6.03757e-07	0.693667	0.790333	-0.097	HNRNPC	CHP134_44_vs_CHP134_DMSO	SE
chr14_21731469_21731741_21702189_21702388_21737456_21737584	1.9105e-07	0.144667	0.227333	-0.083	HNRNPC	CHP134_44_vs_CHP134_DMSO	SE
chr14_21681118_21681203_21698477_21698525_21679968_21680082_21699116_21699231	2.69212e-12	0.276	0.163667	0.112	HNRNPC	CHP134_44_vs_CHP134_DMSO	MXE
chr14_21681118_21681276_21698477_21698525_21679968_21680082_21699116_21699231	2.19825e-12	0.325333	0.198	0.127	HNRNPC	CHP134_44_vs_CHP134_DMSO	MXE
chr14_21699116_21699231_21699155_21699231_21698477_21698525	0	0.519333	0.257	0.262	HNRNPC	CHP134_44_vs_CHP134_DMSO	A5SS
chr4_83292680_83292737_83280623_83280792_83294598_83294639	0	0.957	0.876667	0.08	HNRNPD	CHP134_44_vs_CHP134_DMSO	SE
chr4_83347189_83347282_83347615_83347786_83346715_83346820_83348342_83348457	0.00606131	0.858	0.903667	-0.046	HNRNPDL	CHP134_44_vs_CHP134_DMSO	MXE
chr4_83346715_83346820_83347189_83347282_83345781_83346036_83348342_83348457	1.04461e-05	0.935667	0.968333	-0.033	HNRNPDL	CHP134_44_vs_CHP134_DMSO	MXE
chr4_83346715_83346820_83345781_83346036_83347189_83347282	3.79725e-06	0.0803333	0.046	0.034	HNRNPDL	CHP134_44_vs_CHP134_DMSO	SE
chr5_179043869_179044111_179044021_179044111_179043126_179043219	0	0.537333	0.805	-0.268	HNRNPH1	CHP134_44_vs_CHP134_DMSO	A5SS
chr5_179048843_179048977_179048242_179048398_179050037_179050165	1.34938e-09	0.0213333	0.007	0.014	HNRNPH1	CHP134_44_vs_CHP134_DMSO	SE
chr5_179043869_179044111_179043869_179043959_179044051_179044111	0	0.089	0.0303333	0.059	HNRNPH1	CHP134_44_vs_CHP134_DMSO	RI
chr9_86588816_86588888_86588200_86588314_86589431_86589504	2.09392e-10	0.666	0.787333	-0.121	HNRNPK	CHP134_44_vs_CHP134_DMSO	SE
chr9_86582998_86584355_86582998_86584295_86585076_86585246	3.83843e-08	0.427667	0.298	0.13	HNRNPK	CHP134_44_vs_CHP134_DMSO	A3SS
chr19_8530207_8530399_8530207_8530246_8530363_8530399	3.1432e-11	0.577333	0.410333	0.167	HNRNPM	CHP134_44_vs_CHP134_DMSO	RI
chr1_23660010_23660124_23650048_23650225_23664246_23664354	0.00948623	0.901	0.932333	-0.031	HNRNPR	CHP134_44_vs_CHP134_DMSO	SE
chr11_62458751_62458893_62458546_62458613_62459847_62459945	0.00109287	0.828	0.889333	-0.061	HNRNPUL2-BSCL2	CHP134_44_vs_CHP134_DMSO	SE
chr15_83527780_83527920_83527780_83527887_83532918_83533011	0.000494331	0.043	0.174667	-0.132	HOMER2	CHP134_44_vs_CHP134_DMSO	A3SS
chr1_21106837_21107033_21106304_21106404_21112745_21113145	0.00416181	0.928333	0.977667	-0.049	HP1BP3	CHP134_44_vs_CHP134_DMSO	SE
chr22_26862016_26862070_26861420_26861517_26862191_26862228	2.2728e-11	0.0643333	0.266333	-0.202	HPS4	CHP134_44_vs_CHP134_DMSO	SE
chr22_26878711_26878839_26877800_26878206_26879710_26879803	3.9422e-05	0.835	0.271667	0.563	HPS4	CHP134_44_vs_CHP134_DMSO	SE
chr17_62776098_62776323_62760568_62760666_62776460_62777157	0.000298276	0.0783333	0.414	-0.336	hsa-mir-6080	CHP134_44_vs_CHP134_DMSO	SE
chr19_5684999_5685130_5684791_5684916_5687292_5687315	0.00016719	0.537333	0.937333	-0.4	HSD11B1L	CHP134_44_vs_CHP134_DMSO	SE
chr19_5686426_5686538_5684829_5685130_5686910_5687002	0.000652536	0.066	0.297333	-0.231	HSD11B1L	CHP134_44_vs_CHP134_DMSO	SE
chr19_5686910_5687002_5684829_5684916_5687292_5687315	0.00128924	0.746667	0.963333	-0.217	HSD11B1L	CHP134_44_vs_CHP134_DMSO	SE
chr19_5686426_5686538_5684829_5684916_5686910_5687002	0.0084077	0.056	0.259667	-0.204	HSD11B1L	CHP134_44_vs_CHP134_DMSO	SE
chr19_5687763_5688533_5687926_5688533_5687513_5687679	0.00573768	1	0.589333	0.411	HSD11B1L	CHP134_44_vs_CHP134_DMSO	A3SS
chrX_53458772_53458854_53458205_53458542_53458935_53459064	0	0.839667	0.986333	-0.147	HSD17B10	CHP134_44_vs_CHP134_DMSO	SE
chrX_53458745_53458854_53458205_53458542_53458935_53459064	0	0.927667	0.994333	-0.067	HSD17B10	CHP134_44_vs_CHP134_DMSO	SE
chr19_49316919_49316987_49316365_49316605_49318293_49318329	0.00282688	0.706	1	-0.294	HSD17B14	CHP134_44_vs_CHP134_DMSO	SE
chr5_118807330_118807395_118792009_118792063_118809602_118809710	1.24525e-05	0.0496667	0.014	0.036	HSD17B4	CHP134_44_vs_CHP134_DMSO	SE
chr8_145536313_145536397_145535648_145535930_145537196_145537302	4.46918e-11	0.017	0.184333	-0.167	HSF1	CHP134_44_vs_CHP134_DMSO	SE
chr21_45012105_45012209_44949071_44949842_45050202_45050335	0.000355015	0.553	1	-0.447	HSF2BP	CHP134_44_vs_CHP134_DMSO	SE
chr21_45033710_45033828_44949071_44949842_45050202_45050335	0.00116434	0.728667	1	-0.271	HSF2BP	CHP134_44_vs_CHP134_DMSO	SE
chr16_67201205_67201305_67201377_67201502_67201022_67201125_67201726_67201850	0.00539491	0.0413333	0.148333	-0.107	HSF4	CHP134_44_vs_CHP134_DMSO	MXE
chr16_67201205_67201305_67201022_67201125_67201377_67201502	0.00375799	0.0316667	0.114333	-0.083	HSF4	CHP134_44_vs_CHP134_DMSO	SE
chr19_55776645_55776757_55776645_55776735_55777253_55777350	0.00772827	0.973	0.911333	0.062	HSPBP1	CHP134_44_vs_CHP134_DMSO	A3SS
chr4_3201458_3201666_3189377_3190820_3205733_3205875	0.000191519	0.852	0.976333	-0.124	HTT	CHP134_44_vs_CHP134_DMSO	SE
chr7_48019006_48019150_48019064_48019150_48018285_48018413	0.0062971	0.273	0.162667	0.11	HUS1	CHP134_44_vs_CHP134_DMSO	A5SS
chrX_53570801_53570929_53570846_53570929_53569403_53569500	2.41214e-05	0.321333	0.527	-0.206	HUWE1	CHP134_44_vs_CHP134_DMSO	A5SS
chr6_82949882_82950560_82943875_82943972_82957278_82957388	0.000635099	1	0.749667	0.25	IBTK	CHP134_44_vs_CHP134_DMSO	SE
chr7_8178614_8178677_8178469_8178511_8181394_8181447	0.00930999	1	0.918	0.082	ICA1	CHP134_44_vs_CHP134_DMSO	SE
chr6_52925733_52925844_52905933_52906206_52926393_52926600	0.000298276	0.65	0.192667	0.457	ICK	CHP134_44_vs_CHP134_DMSO	SE
chr15_78449249_78449504_78447554_78447593_78449889_78449973	0.00511521	0.0883333	0.219667	-0.131	IDH3A	CHP134_44_vs_CHP134_DMSO	SE
chr20_2639040_2639483_2639040_2639168_2640170_2640231	2.39043e-10	0.435	0.86	-0.425	IDH3B	CHP134_44_vs_CHP134_DMSO	A3SS
chr20_2639283_2639483_2639040_2639168_2640170_2640231	3.94578e-11	0.519333	0.895333	-0.376	IDH3B	CHP134_44_vs_CHP134_DMSO	SE
chr20_2639404_2639483_2639040_2639168_2640170_2640231	4.22905e-12	0.59	0.923	-0.333	IDH3B	CHP134_44_vs_CHP134_DMSO	SE
chr20_2640344_2640822_2640675_2640822_2640170_2640231	2.04269e-05	0.706	0.950667	-0.245	IDH3B	CHP134_44_vs_CHP134_DMSO	A5SS
chr20_2640344_2640822_2640713_2640822_2640170_2640231	3.0273e-06	0.771667	0.976333	-0.205	IDH3B	CHP134_44_vs_CHP134_DMSO	A5SS
chr20_2640344_2640822_2640170_2640231_2640908_2641005	1.07676e-06	0.811	0.976667	-0.166	IDH3B	CHP134_44_vs_CHP134_DMSO	SE
chr20_2640675_2640822_2640170_2640231_2640908_2640954	2.15987e-06	0.861	0.982333	-0.121	IDH3B	CHP134_44_vs_CHP134_DMSO	SE
chr20_2640713_2640822_2640170_2640231_2640908_2640955	1.75293e-06	0.875667	0.985	-0.109	IDH3B	CHP134_44_vs_CHP134_DMSO	SE
chr20_2640344_2640439_2640170_2640231_2640713_2640822	2.7524e-05	0.894333	0.990333	-0.096	IDH3B	CHP134_44_vs_CHP134_DMSO	SE
chr20_2640344_2640439_2640170_2640231_2640675_2640822	2.92319e-06	0.900667	0.987667	-0.087	IDH3B	CHP134_44_vs_CHP134_DMSO	SE
chrX_153052255_153052402_153051221_153051904_153052505_153052608	0.000699758	0.933333	0.993667	-0.06	IDH3G	CHP134_44_vs_CHP134_DMSO	SE
chrX_153052505_153052608_153052918_153053052_153051221_153051904_153053277_153053410	0.000113738	0.929667	0.987667	-0.058	IDH3G	CHP134_44_vs_CHP134_DMSO	MXE
chrX_148573068_148573198_148571844_148571971_148577876_148578047	0.00365721	0.0403333	0.0806667	-0.04	IDS	CHP134_44_vs_CHP134_DMSO	SE
chr14_94563837_94564024_94563232_94563311_94568822_94568882	8.5294e-06	0.219667	0.837	-0.617	IFI27L1	CHP134_44_vs_CHP134_DMSO	SE
chr14_94568159_94568405_94563232_94563311_94568822_94568987	1.14067e-05	0.543333	0.953	-0.41	IFI27L1	CHP134_44_vs_CHP134_DMSO	SE
chr14_94563840_94564024_94563201_94563311_94568822_94568887	7.51468e-05	0.552333	0.956667	-0.404	IFI27L1	CHP134_44_vs_CHP134_DMSO	SE
chr14_94567084_94567117_94563186_94563311_94568822_94569055	0.00012063	0.829333	0.989333	-0.16	IFI27L1	CHP134_44_vs_CHP134_DMSO	SE
chr14_94568159_94568321_94563186_94563311_94568822_94568882	0.000193228	0.873333	0.989333	-0.116	IFI27L1	CHP134_44_vs_CHP134_DMSO	SE
chr1_79128388_79128563_79124996_79125168_79129449_79129582	0	0.0366667	0.492667	-0.456	IFI44	CHP134_44_vs_CHP134_DMSO	SE
chr1_79128388_79128563_79126238_79126339_79129449_79129582	0	0.504667	0.948	-0.443	IFI44	CHP134_44_vs_CHP134_DMSO	SE
chr1_79126238_79126339_79124996_79125168_79129449_79129763	0	0.133333	0.553	-0.42	IFI44	CHP134_44_vs_CHP134_DMSO	SE
chr1_79126238_79126376_79125003_79125168_79129449_79129582	0	0.0976667	0.505333	-0.408	IFI44	CHP134_44_vs_CHP134_DMSO	SE
chr1_79128388_79128563_79126238_79126376_79129449_79129582	1.7518e-05	0.862333	0.989667	-0.127	IFI44	CHP134_44_vs_CHP134_DMSO	SE
chr1_79126238_79126339_79128388_79128563_79124996_79125168_79129449_79129763	0	0.803333	0.562	0.241	IFI44	CHP134_44_vs_CHP134_DMSO	MXE
chr1_79094635_79094684_79086066_79086256_79101021_79101174	0.000925202	0.257	0.509	-0.252	IFI44L	CHP134_44_vs_CHP134_DMSO	SE
chr1_79095404_79095600_79091354_79094684_79101021_79101174	1.03574e-06	0.972	0.821	0.151	IFI44L	CHP134_44_vs_CHP134_DMSO	SE
chr1_79093590_79094078_79086087_79086256_79094635_79094684	8.25096e-06	0.291	0.109333	0.182	IFI44L	CHP134_44_vs_CHP134_DMSO	SE
chr3_129185732_129185909_129183477_129183624_129188184_129188260	3.34124e-05	0.003	0.0686667	-0.066	IFT122	CHP134_44_vs_CHP134_DMSO	SE
chr22_37162181_37162241_37154254_37160080_37163349_37163409	2.90621e-07	0.860333	0.982333	-0.122	IFT27	CHP134_44_vs_CHP134_DMSO	SE
chr20_42233641_42233856_42232822_42232898_42242489_42242616	7.68325e-05	0.696333	0.896	-0.2	IFT52	CHP134_44_vs_CHP134_DMSO	SE
chr20_42233641_42233713_42232822_42232898_42242489_42242616	8.65463e-06	0.895667	0.971333	-0.076	IFT52	CHP134_44_vs_CHP134_DMSO	SE
chr20_42233641_42233856_42233641_42233713_42242489_42242616	0.00464853	0.028	0.007	0.021	IFT52	CHP134_44_vs_CHP134_DMSO	A5SS
chr3_160083830_160083940_160075272_160075366_160093599_160093668	0.00740517	0.792333	0.888	-0.096	IFT80	CHP134_44_vs_CHP134_DMSO	SE
chr3_160025450_160025569_160021702_160021777_160037547_160037727	0.000375761	0.919	0.988	-0.069	IFT80	CHP134_44_vs_CHP134_DMSO	SE
chr13_21237401_21237525_21230503_21230569_21237636_21237743	0.000496408	0.129667	0	0.13	IFT88	CHP134_44_vs_CHP134_DMSO	SE
chr17_47123621_47123735_47123251_47123383_47126713_47126806	0.000161004	0.97	0.999	-0.029	IGF2BP1	CHP134_44_vs_CHP134_DMSO	SE
chrX_130410912_130411200_130409934_130410222_130411829_130412108	0	0.488333	0.894	-0.406	IGSF1	CHP134_44_vs_CHP134_DMSO	SE
chrX_130411829_130412108_130413116_130413149_130409934_130410222_130413244_130413315	0	0.487	0.847667	-0.361	IGSF1	CHP134_44_vs_CHP134_DMSO	MXE
chrX_130411829_130412108_130413116_130413164_130409934_130410222_130413244_130413315	0	0.419	0.743667	-0.325	IGSF1	CHP134_44_vs_CHP134_DMSO	MXE
chrX_130413116_130413164_130412434_130412725_130413244_130413315	0	0.622	0.812333	-0.19	IGSF1	CHP134_44_vs_CHP134_DMSO	SE
chrX_130413116_130413149_130412434_130412725_130413244_130413315	0	0.791667	0.922	-0.13	IGSF1	CHP134_44_vs_CHP134_DMSO	SE
chrX_130420410_130420437_130419740_130420022_130420578_130420715	5.00522e-14	0.868333	0.950667	-0.082	IGSF1	CHP134_44_vs_CHP134_DMSO	SE
chrX_130413116_130413164_130413116_130413149_130413244_130413315	1.62414e-06	0.164333	0.104333	0.06	IGSF1	CHP134_44_vs_CHP134_DMSO	A3SS
chr3_118624442_118624565_118624514_118624565_118623494_118623645	1.03245e-05	0.892667	0.967	-0.074	IGSF11	CHP134_44_vs_CHP134_DMSO	A5SS
chr1_159903979_159904122_159903979_159904074_159904214_159904360	0.00573768	0.983667	0.848	0.136	IGSF9	CHP134_44_vs_CHP134_DMSO	A3SS
chr8_42177102_42177164_42176787_42176939_42178252_42178362	4.29512e-11	0.296	0.876667	-0.581	IKBKB	CHP134_44_vs_CHP134_DMSO	SE
chr12_56413101_56413199_56415214_56415364_56411909_56411961_56417454_56417548	0.00763815	0.0343333	0.256667	-0.222	IKZF4	CHP134_44_vs_CHP134_DMSO	MXE
chr9_34656735_34656905_34655601_34655662_34657031_34657115	0	0.413667	0.837667	-0.424	IL11RA	CHP134_44_vs_CHP134_DMSO	SE
chr9_34655214_34655314_34655601_34655662_34653942_34653996_34657031_34657146	0.000943716	0.309	0.603	-0.294	IL11RA	CHP134_44_vs_CHP134_DMSO	MXE
chr9_34657299_34657332_34657031_34657146_34658516_34658558	2.12484e-05	0.829	0.988667	-0.16	IL11RA	CHP134_44_vs_CHP134_DMSO	SE
chr9_34657417_34657584_34657031_34657146_34658516_34658558	8.41581e-05	0.870667	0.991	-0.12	IL11RA	CHP134_44_vs_CHP134_DMSO	SE
chr9_34657031_34657146_34657299_34657332_34655601_34655662_34657417_34657439	2.82792e-05	0.422	0.187333	0.235	IL11RA	CHP134_44_vs_CHP134_DMSO	MXE
chr9_34655601_34655662_34656735_34656905_34655214_34655314_34657031_34657146	4.21167e-12	0.725667	0.423	0.303	IL11RA	CHP134_44_vs_CHP134_DMSO	MXE
chr9_34655601_34655662_34656735_34656905_34653931_34653996_34657031_34657146	0	0.519333	0.127333	0.392	IL11RA	CHP134_44_vs_CHP134_DMSO	MXE
chr3_190273918_190274005_190231847_190232008_190282077_190282142	0.00139717	0.0703333	0.567	-0.497	IL1RAP	CHP134_44_vs_CHP134_DMSO	SE
chr19_50432582_50432753_50432673_50432753_50430950_50431072	0.000231937	0.298333	0.650667	-0.352	IL4I1	CHP134_44_vs_CHP134_DMSO	A5SS
chr19_10777167_10777325_10765057_10765163_10781191_10781284	0.000445548	0.00833333	0.0213333	-0.013	ILF3	CHP134_44_vs_CHP134_DMSO	SE
chr11_6629275_6629441_6625045_6625590_6629623_6629719	0.00757308	0.983667	0.935667	0.048	ILK	CHP134_44_vs_CHP134_DMSO	SE
chr2_239098493_239098613_239098503_239098613_239096771_239096898	0.00293178	0.855333	0.950333	-0.095	ILKAP	CHP134_44_vs_CHP134_DMSO	A5SS
chr2_239093821_239093928_239092660_239092754_239096771_239096898	0.00107692	0.955	0.995	-0.04	ILKAP	CHP134_44_vs_CHP134_DMSO	SE
chr2_239093821_239093928_239096771_239096898_239092660_239092754_239098503_239098613	0.00342001	0.0876667	0.034	0.054	ILKAP	CHP134_44_vs_CHP134_DMSO	MXE
chr2_239103422_239103511_239103445_239103511_239102915_239102972	0	0.385	0.0673333	0.318	ILKAP	CHP134_44_vs_CHP134_DMSO	A5SS
chr11_31482172_31482261_31477806_31477933_31531065_31531121	0.000681461	0.39	0.876	-0.486	IMMP1L	CHP134_44_vs_CHP134_DMSO	SE
chr11_31482172_31482261_31477806_31477933_31484718_31484852	0.00142942	0.651333	0.925333	-0.274	IMMP1L	CHP134_44_vs_CHP134_DMSO	SE
chr11_31495270_31495333_31484718_31484852_31531065_31531169	0.00578652	0.0733333	0.284	-0.211	IMMP1L	CHP134_44_vs_CHP134_DMSO	SE
chr11_31495270_31495333_31455006_31455117_31531065_31531169	0.000320283	0.014	0.0663333	-0.052	IMMP1L	CHP134_44_vs_CHP134_DMSO	SE
chr11_31477806_31477933_31455006_31455117_31495270_31495333	0.000502766	0.975	0.736667	0.238	IMMP1L	CHP134_44_vs_CHP134_DMSO	SE
chr11_31484718_31484852_31455006_31455117_31495270_31495333	0.000204012	0.971333	0.719667	0.252	IMMP1L	CHP134_44_vs_CHP134_DMSO	SE
chr11_31491286_31491344_31455006_31455117_31495270_31495333	0.00321736	0.853	0.596333	0.257	IMMP1L	CHP134_44_vs_CHP134_DMSO	SE
chr11_31491304_31491344_31455006_31455117_31495270_31495333	0.00135871	0.862667	0.502333	0.36	IMMP1L	CHP134_44_vs_CHP134_DMSO	SE
chr8_82588468_82588500_82586075_82586184_82591360_82591465	0.000397343	0.886	0.995	-0.109	IMPA1	CHP134_44_vs_CHP134_DMSO	SE
chr7_128033775_128033792_128032330_128033082_128034331_128034415	0.00823292	0.107	0.0533333	0.054	IMPDH1	CHP134_44_vs_CHP134_DMSO	SE
chr3_49065631_49065755_49065143_49065349_49065863_49066239	0	0.736333	0.974	-0.238	IMPDH2	CHP134_44_vs_CHP134_DMSO	SE
chr3_49065680_49065755_49065142_49065349_49065863_49065906	0	0.882	0.99	-0.108	IMPDH2	CHP134_44_vs_CHP134_DMSO	SE
chr3_49063427_49063499_49062558_49062702_49063756_49063852	0.00192534	0.01	0.0276667	-0.018	IMPDH2	CHP134_44_vs_CHP134_DMSO	SE
chr2_99172015_99172271_99172015_99172154_99175925_99175958	0.00270083	0.680333	0.436333	0.244	INPP4A	CHP134_44_vs_CHP134_DMSO	A5SS
chr1_38397344_38397725_38357029_38357126_38406359_38406470	5.11767e-05	0.665	0.961667	-0.297	INPP5B	CHP134_44_vs_CHP134_DMSO	SE
chr1_38397584_38397725_38357029_38357126_38406359_38406470	0.000234899	0.791	0.978667	-0.188	INPP5B	CHP134_44_vs_CHP134_DMSO	SE
chr9_139324728_139324865_139323070_139324259_139325453_139325569	0.00166881	0.871667	0.974667	-0.103	INPP5E	CHP134_44_vs_CHP134_DMSO	SE
chr17_1419181_1419412_1418720_1418879_1419749_1419906	0.00267486	0.498	0.849	-0.351	INPP5K	CHP134_44_vs_CHP134_DMSO	SE
chr7_155095534_155095605_155094456_155094556_155099950_155100670	2.37317e-13	0.056	0.169333	-0.113	INSIG1	CHP134_44_vs_CHP134_DMSO	SE
chr1_156813218_156813271_156812795_156813025_156814253_156814416	5.12606e-05	0.131667	0.681667	-0.55	INSRR	CHP134_44_vs_CHP134_DMSO	SE
chr7_1511878_1512022_1511908_1512022_1511206_1511277	5.03166e-09	0.108667	0.02	0.089	INTS1	CHP134_44_vs_CHP134_DMSO	A5SS
chr8_19706672_19706750_19703214_19703308_19709159_19709572	0.000507306	0.02	0.06	-0.04	INTS10	CHP134_44_vs_CHP134_DMSO	SE
chr4_106624804_106624966_106621006_106621171_106629075_106629796	0.00312225	0.296667	0.638667	-0.342	INTS12	CHP134_44_vs_CHP134_DMSO	SE
chr4_106624804_106624966_106621006_106621171_106629794_106629816	1.31925e-07	0.129	0.388667	-0.26	INTS12	CHP134_44_vs_CHP134_DMSO	SE
chr1_153744815_153745187_153744815_153744916_153745114_153745187	0.0061294	0.0406667	0.0123333	0.028	INTS3	CHP134_44_vs_CHP134_DMSO	RI
chr1_212119948_212120047_212119948_212119987_212151613_212151853	0.00118661	0.911	0.986333	-0.075	INTS7	CHP134_44_vs_CHP134_DMSO	A3SS
chr3_48732126_48732257_48730920_48731673_48732522_48732851	0.000112959	0.026	0.157333	-0.131	IP6K2	CHP134_44_vs_CHP134_DMSO	SE
chr3_48732134_48732257_48731607_48731673_48732522_48732851	0.00203332	0.0226667	0.129	-0.106	IP6K2	CHP134_44_vs_CHP134_DMSO	SE
chr1_44429940_44429993_44426837_44426934_44432246_44432313	9.07112e-08	0.848333	0.973667	-0.125	IPO13	CHP134_44_vs_CHP134_DMSO	SE
chr3_121518042_121518221_121515964_121516074_121526190_121526290	0.00556484	0.879	0.973	-0.094	IQCB1	CHP134_44_vs_CHP134_DMSO	SE
chr7_2606749_2606797_2598631_2598851_2611159_2611288	2.68405e-12	0.118	1	-0.882	IQCE	CHP134_44_vs_CHP134_DMSO	SE
chr7_2608587_2608633_2598685_2598851_2611159_2611288	3.3014e-06	0.502667	1	-0.497	IQCE	CHP134_44_vs_CHP134_DMSO	SE
chr3_159482231_159482927_159482231_159482888_159583951_159584070	1.78264e-06	0.580667	0.872	-0.291	IQCJ-SCHIP1	CHP134_44_vs_CHP134_DMSO	A5SS
chrX_153281482_153281548_153279492_153279729_153281887_153282095	0.000836772	0.949333	0.992333	-0.043	IRAK1	CHP134_44_vs_CHP134_DMSO	SE
chrX_153279492_153279729_153281482_153281548_153275950_153277368_153281887_153282095	0.00535936	0.964333	0.995	-0.031	IRAK1	CHP134_44_vs_CHP134_DMSO	MXE
chr1_234744192_234745271_234744240_234745271_234740014_234743598	1.09315e-07	0.553333	0.326667	0.227	IRF2BP2	CHP134_44_vs_CHP134_DMSO	A5SS
chr19_50166599_50166771_50166444_50166515_50167930_50168095	3.58804e-06	0.798333	0.991	-0.193	IRF3	CHP134_44_vs_CHP134_DMSO	SE
chr16_71957190_71957283_71956376_71956583_71958671_71958720	2.78728e-11	0.977	0.897667	0.079	IST1	CHP134_44_vs_CHP134_DMSO	SE
chr19_18547493_18547687_18547139_18547289_18548669_18548798	4.17195e-10	0.406667	0.867	-0.46	ISYNA1	CHP134_44_vs_CHP134_DMSO	SE
chr19_18547782_18547915_18547139_18547289_18548408_18548570	1.46058e-06	0.162667	0.594	-0.431	ISYNA1	CHP134_44_vs_CHP134_DMSO	SE
chr19_18547493_18547687_18547139_18547289_18548408_18548570	6.78277e-08	0.316333	0.735667	-0.419	ISYNA1	CHP134_44_vs_CHP134_DMSO	SE
chr19_18547139_18547915_18547139_18547289_18548408_18548570	2.56733e-07	0.042	0.308667	-0.267	ISYNA1	CHP134_44_vs_CHP134_DMSO	A3SS
chr19_18548408_18548570_18547139_18547289_18548669_18548798	0.00666704	0.563667	0.816333	-0.253	ISYNA1	CHP134_44_vs_CHP134_DMSO	SE
chr19_18547493_18547687_18548408_18548570_18547139_18547289_18548669_18548798	5.65044e-06	0.653667	0.42	0.234	ISYNA1	CHP134_44_vs_CHP134_DMSO	MXE
chr19_18547782_18547915_18548408_18548570_18547493_18547687_18548669_18548798	0.00884584	0.714	0.439333	0.275	ISYNA1	CHP134_44_vs_CHP134_DMSO	MXE
chr12_2927271_2927519_2927271_2927443_2929251_2929391	0.00283231	0.0113333	0.0773333	-0.066	ITFG2	CHP134_44_vs_CHP134_DMSO	A5SS
chr2_9558754_9558861_9548241_9548334_9563501_9563559	0.00784977	0.940333	0.990667	-0.05	ITGB1BP1	CHP134_44_vs_CHP134_DMSO	SE
chr2_9560118_9560229_9558754_9558861_9563501_9563609	0.00032213	0.0203333	0.059	-0.039	ITGB1BP1	CHP134_44_vs_CHP134_DMSO	SE
chr1_63912476_63912527_63906443_63906774_63919588_63919645	0.00035118	0.828	0.918333	-0.09	ITGB3BP	CHP134_44_vs_CHP134_DMSO	SE
chr1_63975735_63975852_63974198_63974241_63988799_63988865	0.00364229	0.09	0.047	0.043	ITGB3BP	CHP134_44_vs_CHP134_DMSO	SE
chr1_63955753_63955889_63920560_63920639_63988799_63988926	9.0077e-05	1	0.673	0.327	ITGB3BP	CHP134_44_vs_CHP134_DMSO	SE
chr2_231738131_231738272_231729614_231729860_231740334_231740523	3.58297e-05	0.963	0.879667	0.083	ITM2C	CHP134_44_vs_CHP134_DMSO	SE
chr21_35201271_35201354_35199121_35199167_35201927_35202049	2.75064e-05	0.178	0.0423333	0.136	ITSN1	CHP134_44_vs_CHP134_DMSO	SE
chr1_185276145_185276271_185274667_185274775_185277931_185278007	1.34802e-05	0.938333	1	-0.062	IVNS1ABP	CHP134_44_vs_CHP134_DMSO	SE
chr1_185275616_185275757_185274667_185274775_185276145_185276271	0	0.221333	0.0753333	0.146	IVNS1ABP	CHP134_44_vs_CHP134_DMSO	SE
chr5_147020266_147020386_147019194_147019323_147021270_147021327	3.22014e-08	0.989667	0.933667	0.056	JAKMIP2	CHP134_44_vs_CHP134_DMSO	SE
chr5_146981303_146981374_146967989_146971249_146991868_146991934	0.000176697	0.336333	0.213	0.123	JAKMIP2	CHP134_44_vs_CHP134_DMSO	SE
chr14_59951707_59951834_59951209_59951311_59953430_59953522	0.00531179	0.079	0.0336667	0.045	JKAMP	CHP134_44_vs_CHP134_DMSO	SE
chr14_59953430_59953522_59951160_59951311_59954391_59954546	2.75064e-05	0.944667	0.856667	0.088	JKAMP	CHP134_44_vs_CHP134_DMSO	SE
chr14_59953448_59953522_59951220_59951311_59954391_59954546	4.49631e-06	0.934333	0.82	0.114	JKAMP	CHP134_44_vs_CHP134_DMSO	SE
chr14_59953398_59953522_59951286_59951311_59954391_59954546	4.39847e-06	0.913667	0.773333	0.14	JKAMP	CHP134_44_vs_CHP134_DMSO	SE
chr10_65024410_65024524_64979637_64979743_65140077_65140242	0.000564223	0.849	1	-0.151	JMJD1C	CHP134_44_vs_CHP134_DMSO	SE
chr1_227921114_227921382_227921607_227921733_227920581_227920728_227922351_227922517	0.00950521	0.871333	0.785667	0.086	JMJD4	CHP134_44_vs_CHP134_DMSO	MXE
chr16_732957_733087_731698_732874_733321_733598	0.00443098	0.109	0.499333	-0.39	JMJD8	CHP134_44_vs_CHP134_DMSO	SE
chr16_732952_733087_731670_732874_733321_733441	0.00092693	0.736333	0.923	-0.187	JMJD8	CHP134_44_vs_CHP134_DMSO	SE
chr16_733321_733441_733529_733598_731670_732874_733684_733781	0.0032442	0.869333	0.959	-0.09	JMJD8	CHP134_44_vs_CHP134_DMSO	MXE
chrX_73214674_73214796_73164418_73164497_73281870_73281983	7.47233e-05	1	0.578	0.422	JPX	CHP134_44_vs_CHP134_DMSO	SE
chr1_153949451_153949489_153949168_153949251_153949814_153949870	5.86247e-05	0.845	0.95	-0.105	JTB	CHP134_44_vs_CHP134_DMSO	SE
chr1_153949451_153949489_153948292_153948381_153949645_153949865	0.0026209	0.89	0.968333	-0.078	JTB	CHP134_44_vs_CHP134_DMSO	SE
chr1_153949168_153949398_153948301_153948381_153949814_153949870	0.00101744	0.919	0.974333	-0.055	JTB	CHP134_44_vs_CHP134_DMSO	SE
chr1_153949168_153949251_153948292_153948381_153949814_153949870	0.000681461	0.951	0.985333	-0.034	JTB	CHP134_44_vs_CHP134_DMSO	SE
chr1_153948301_153948381_153949168_153949489_153946987_153947311_153949645_153949865	0.00345823	0.066	0.1	-0.034	JTB	CHP134_44_vs_CHP134_DMSO	MXE
chr19_11306231_11306496_11306297_11306496_11305150_11305266	0.0074073	0.807333	0.547	0.26	KANK2	CHP134_44_vs_CHP134_DMSO	A5SS
chr12_49054977_49055026_49054148_49054402_49056342_49056375	0.00253745	0.110333	0.438667	-0.328	KANSL2	CHP134_44_vs_CHP134_DMSO	SE
chr12_49054148_49054402_49054250_49054402_49048723_49048843	0.00172758	0.898333	0.767667	0.131	KANSL2	CHP134_44_vs_CHP134_DMSO	A5SS
chr16_75678180_75678360_75675461_75675621_75681475_75681522	0.00132434	0.376	0.281	0.095	KARS	CHP134_44_vs_CHP134_DMSO	SE
chr17_40271071_40271454_40271262_40271454_40270314_40270421	0	0.015	0.0746667	-0.06	KAT2A	CHP134_44_vs_CHP134_DMSO	A5SS
chr10_76735156_76736088_76735156_76735212_76737073_76737195	0.00792949	0.628333	0.254667	0.374	KAT6B	CHP134_44_vs_CHP134_DMSO	A5SS
chr10_76735156_76736088_76735156_76735539_76737073_76737195	0.00275603	0.756667	0.343667	0.413	KAT6B	CHP134_44_vs_CHP134_DMSO	A5SS
chr16_57786689_57786840_57786441_57786513_57786988_57787179	0.00765134	0.939667	0.993333	-0.054	KATNB1	CHP134_44_vs_CHP134_DMSO	SE
chr16_57770889_57770979_57770889_57770975_57771137_57771195	0.0014923	0.965333	0.817	0.148	KATNB1	CHP134_44_vs_CHP134_DMSO	A5SS
chr7_150647255_150647508_150645943_150646137_150648535_150648923	9.83169e-14	0.618667	0.981333	-0.363	KCNH2	CHP134_44_vs_CHP134_DMSO	SE
chr7_150648008_150648208_150645943_150646137_150648535_150648923	1.22298e-11	0.761667	0.988667	-0.227	KCNH2	CHP134_44_vs_CHP134_DMSO	SE
chr1_215345339_215345526_215342541_215342702_215368295_215368400	0.00335104	0.973667	0.901667	0.072	KCNK2	CHP134_44_vs_CHP134_DMSO	SE
chr20_62043127_62043235_62039765_62039889_62044802_62044934	0.00350674	0.004	0.0783333	-0.074	KCNQ2	CHP134_44_vs_CHP134_DMSO	SE
chr1_196286303_196286399_196285021_196285156_196288613_196288685	0.0011775	0.0483333	0.270667	-0.222	KCNT2	CHP134_44_vs_CHP134_DMSO	SE
chr1_196286303_196286399_196285021_196285156_196295846_196296019	0.00389194	0.0673333	0.281667	-0.214	KCNT2	CHP134_44_vs_CHP134_DMSO	SE
chr1_196286303_196286399_196288613_196288685_196285021_196285156_196295846_196296019	1.1749e-05	0.942667	0.562333	0.38	KCNT2	CHP134_44_vs_CHP134_DMSO	MXE
chr6_36442565_36442839_36410543_36410888_36446897_36447000	0.00661853	0.992333	0.939667	0.053	KCTD20	CHP134_44_vs_CHP134_DMSO	SE
chr6_36437828_36438034_36410543_36410888_36446897_36447000	0.00238087	0.989333	0.924	0.065	KCTD20	CHP134_44_vs_CHP134_DMSO	SE
chr1_215791429_215791496_215785166_215785263_215792227_215792293	0.00124847	0.0313333	0.00766667	0.024	KCTD3	CHP134_44_vs_CHP134_DMSO	SE
chr3_58479879_58480135_58477845_58477896_58484439_58484509	0.00022561	0.326333	0.0936667	0.233	KCTD6	CHP134_44_vs_CHP134_DMSO	SE
chr9_7105401_7105500_7103684_7103870_7128065_7128236	0.00671247	0.509	0.198	0.311	KDM4C	CHP134_44_vs_CHP134_DMSO	SE
chr1_202735524_202735632_202733176_202733273_202736053_202736188	0.000192463	0.0323333	0.079	-0.047	KDM5B	CHP134_44_vs_CHP134_DMSO	SE
chrX_53222954_53223033_53222963_53223033_53222618_53222818	0.00904046	0.256667	0.363667	-0.107	KDM5C	CHP134_44_vs_CHP134_DMSO	A5SS
chrX_44965786_44965894_44950061_44950109_44966654_44966781	0.00440231	0	0.0763333	-0.076	KDM6A	CHP134_44_vs_CHP134_DMSO	SE
chr1_32503435_32503720_32498788_32498935_32504152_32504220	4.85105e-07	1	0.481	0.519	KHDRBS1	CHP134_44_vs_CHP134_DMSO	SE
chr15_64668941_64669104_64657192_64658274_64673156_64673237	2.72182e-05	0.61	0.722333	-0.112	KIAA0101	CHP134_44_vs_CHP134_DMSO	SE
chr5_141318420_141318469_141318085_141318325_141319070_141319711	7.0633e-06	0.0393333	0.389333	-0.35	KIAA0141	CHP134_44_vs_CHP134_DMSO	SE
chr5_141318420_141318469_141318085_141318325_141319118_141319685	0.00216699	0.021	0.182333	-0.161	KIAA0141	CHP134_44_vs_CHP134_DMSO	SE
chr17_73487771_73487933_73487457_73487536_73488554_73488870	0.00959199	0.809333	0.949	-0.14	KIAA0195	CHP134_44_vs_CHP134_DMSO	SE
chr17_73487771_73487981_73487383_73487536_73488554_73488843	0.00376257	0.864	0.965	-0.101	KIAA0195	CHP134_44_vs_CHP134_DMSO	SE
chr3_197444847_197445001_197431962_197432046_197476139_197476570	0.000765087	0.831	1	-0.169	KIAA0226	CHP134_44_vs_CHP134_DMSO	SE
chr14_35592710_35593437_35591964_35592116_35595940_35595988	0.000167039	0.481333	0.891	-0.41	KIAA0391	CHP134_44_vs_CHP134_DMSO	SE
chr16_15718625_15718784_15716790_15716980_15718872_15719030	0.00315691	0.904667	0.986	-0.081	KIAA0430	CHP134_44_vs_CHP134_DMSO	SE
chr14_58979239_58979345_58965500_58965678_59014498_59014837	0.00423351	0.725667	1	-0.274	KIAA0586	CHP134_44_vs_CHP134_DMSO	SE
chr14_59010600_59010685_59006788_59006854_59014498_59014741	4.42417e-06	0.0413333	0.274667	-0.233	KIAA0586	CHP134_44_vs_CHP134_DMSO	SE
chr14_58907938_58908061_58899105_58899175_58909423_58909598	0.00105917	0.024	0.0973333	-0.073	KIAA0586	CHP134_44_vs_CHP134_DMSO	SE
chr16_67215508_67215600_67213943_67214569_67217164_67217943	1.52005e-07	0.177333	0.436333	-0.259	KIAA0895L	CHP134_44_vs_CHP134_DMSO	SE
chr16_67215460_67215600_67213943_67214569_67217164_67217855	0.000167371	0.194	0.384333	-0.19	KIAA0895L	CHP134_44_vs_CHP134_DMSO	SE
chr16_67215460_67215600_67215508_67215600_67213943_67214569	0.00151697	0.753	0.4	0.353	KIAA0895L	CHP134_44_vs_CHP134_DMSO	A5SS
chr6_84928820_84928932_84925493_84925640_84930774_84930889	0.000204064	0.035	0.199	-0.164	KIAA1009	CHP134_44_vs_CHP134_DMSO	SE
chr4_123247009_123247072_123246384_123246475_123249258_123249512	0.0009632	0.220667	0.633667	-0.413	KIAA1109	CHP134_44_vs_CHP134_DMSO	SE
chr4_123255498_123255700_123255498_123255595_123257346_123257508	0.000150226	0.359333	0.111333	0.248	KIAA1109	CHP134_44_vs_CHP134_DMSO	A5SS
chr5_175786464_175786570_175782573_175782752_175786813_175786921	5.71178e-08	0.828333	0.975667	-0.147	KIAA1191	CHP134_44_vs_CHP134_DMSO	SE
chr5_175786483_175786570_175782573_175782752_175786813_175786921	2.62197e-08	0.901	0.987333	-0.086	KIAA1191	CHP134_44_vs_CHP134_DMSO	SE
chr5_175786464_175786570_175779691_175779751_175786813_175786921	0.00858415	0.918333	0.979667	-0.061	KIAA1191	CHP134_44_vs_CHP134_DMSO	SE
chr5_175786483_175786570_175779624_175779751_175786813_175786921	0.00851574	0.925333	0.981667	-0.056	KIAA1191	CHP134_44_vs_CHP134_DMSO	SE
chr5_175782573_175782752_175786483_175786570_175775252_175775359_175786813_175786921	2.59706e-07	0.937333	0.990667	-0.053	KIAA1191	CHP134_44_vs_CHP134_DMSO	MXE
chr5_175777615_175777740_175782573_175782752_175775252_175775359_175786813_175786921	8.2825e-07	0.0636667	0.0103333	0.053	KIAA1191	CHP134_44_vs_CHP134_DMSO	MXE
chr5_175779624_175779751_175775252_175775359_175786813_175786921	0.00941006	0.432667	0.133667	0.299	KIAA1191	CHP134_44_vs_CHP134_DMSO	SE
chr5_175782573_175782752_175775252_175775359_175786813_175786921	0.000982907	0.586333	0.187667	0.399	KIAA1191	CHP134_44_vs_CHP134_DMSO	SE
chr18_59947006_59947089_59947592_59947675_59942606_59942706_59947878_59947942	0.000616917	0.882333	0.739333	0.143	KIAA1468	CHP134_44_vs_CHP134_DMSO	MXE
chr18_59947006_59947089_59942606_59942706_59947592_59947675	0.000389834	0.83	0.558667	0.271	KIAA1468	CHP134_44_vs_CHP134_DMSO	SE
chr3_108304512_108304596_108303911_108304059_108308120_108308303	0.000113779	0.124333	0.0393333	0.085	KIAA1524	CHP134_44_vs_CHP134_DMSO	SE
chr20_36854066_36854183_36851939_36852038_36855555_36855642	0.00266988	0.333333	0.598333	-0.265	KIAA1755	CHP134_44_vs_CHP134_DMSO	SE
chr2_8888016_8888130_8876997_8877129_8890241_8890465	5.99869e-05	0.750667	0.905667	-0.155	KIDINS220	CHP134_44_vs_CHP134_DMSO	SE
chr2_241674135_241674162_241666242_241666357_241676479_241676585	0	0.108	0.311	-0.203	KIF1A	CHP134_44_vs_CHP134_DMSO	SE
chr2_241666242_241666357_241674135_241674162_241664687_241664821_241676479_241676585	7.45062e-12	0.0343333	0.109	-0.075	KIF1A	CHP134_44_vs_CHP134_DMSO	MXE
chr2_241696735_241697011_241689845_241689964_241697776_241697914	0.00165929	0.0763333	0.123	-0.047	KIF1A	CHP134_44_vs_CHP134_DMSO	SE
chr2_241711986_241712013_241710387_241710521_241712530_241712673	0.000439497	0.0426667	0.008	0.035	KIF1A	CHP134_44_vs_CHP134_DMSO	SE
chr1_10342379_10342591_10342457_10342591_10338043_10338186	1.03438e-05	0.136	0.0596667	0.076	KIF1B	CHP134_44_vs_CHP134_DMSO	A3SS
chr1_10342379_10342591_10342457_10342591_10339154_10339196	0.0097506	0.234333	0.0946667	0.14	KIF1B	CHP134_44_vs_CHP134_DMSO	A3SS
chr12_39711874_39712003_39713707_39713815_39709733_39709772_39716469_39716684	3.2213e-05	0.676667	0.785333	-0.109	KIF21A	CHP134_44_vs_CHP134_DMSO	MXE
chr12_39711874_39712003_39716469_39716684_39709733_39709772_39719640_39719695	0.000994708	0.603333	0.709667	-0.106	KIF21A	CHP134_44_vs_CHP134_DMSO	MXE
chr12_39703387_39703568_39705218_39705355_39701366_39701531_39713707_39713815	0.00664667	0.146667	0.215333	-0.069	KIF21A	CHP134_44_vs_CHP134_DMSO	MXE
chr12_39745578_39745782_39735835_39735926_39750633_39750697	0.00628034	0.889333	0.946333	-0.057	KIF21A	CHP134_44_vs_CHP134_DMSO	SE
chr12_39724043_39724064_39720065_39720126_39724547_39724713	0.00083254	0.702667	0.592667	0.11	KIF21A	CHP134_44_vs_CHP134_DMSO	SE
chr12_39709733_39709772_39705218_39705355_39713707_39713815	0.00519524	0.364667	0.223333	0.141	KIF21A	CHP134_44_vs_CHP134_DMSO	SE
chr12_39709733_39709772_39705218_39705355_39711874_39712003	0.000231331	0.575667	0.411333	0.164	KIF21A	CHP134_44_vs_CHP134_DMSO	SE
chr15_69738624_69738703_69738347_69738430_69739209_69739280	0.00894337	0.719667	0.887333	-0.168	KIF23	CHP134_44_vs_CHP134_DMSO	SE
chr15_69738621_69738703_69738347_69738430_69739209_69739280	0.0006274	0.839667	0.941	-0.101	KIF23	CHP134_44_vs_CHP134_DMSO	SE
chr9_86495211_86495409_86485433_86485547_86498727_86498933	0.000144697	0.592	1	-0.408	KIF27	CHP134_44_vs_CHP134_DMSO	SE
chr9_86485433_86485547_86495211_86495409_86468543_86468750_86498727_86498933	0.0078773	0.728667	0.976	-0.247	KIF27	CHP134_44_vs_CHP134_DMSO	MXE
chr5_61668264_61668378_61662240_61662308_61669513_61669664	0.000255475	0.633333	0.472	0.161	KIF2A	CHP134_44_vs_CHP134_DMSO	SE
chr3_47323984_47324609_47318771_47318869_47324890_47324941	0.00932191	0.614667	0.851333	-0.237	KIF9	CHP134_44_vs_CHP134_DMSO	SE
chr16_57819375_57819578_57824841_57824978_57806134_57806200_57828910_57829053	0.000207375	0.853667	0.286667	0.567	KIFC3	CHP134_44_vs_CHP134_DMSO	MXE
chr14_104145645_104145855_104151322_104151373_104143751_104143860_104151974_104152039	4.80496e-07	0.109667	0.227	-0.117	KLC1	CHP134_44_vs_CHP134_DMSO	MXE
chr14_104145645_104145855_104145720_104145855_104143751_104143860	0.000121511	0.0403333	0.0776667	-0.037	KLC1	CHP134_44_vs_CHP134_DMSO	A3SS
chr14_104151322_104151373_104153417_104153548_104145720_104145882_104166991_104167064	7.57218e-08	0.921	0.769	0.152	KLC1	CHP134_44_vs_CHP134_DMSO	MXE
chr14_104151322_104151373_104153417_104153548_104145720_104145855_104166991_104167064	9.80604e-06	0.887667	0.719333	0.168	KLC1	CHP134_44_vs_CHP134_DMSO	MXE
chr14_104151322_104151373_104145720_104145882_104153417_104153548	5.58767e-06	0.860667	0.639	0.222	KLC1	CHP134_44_vs_CHP134_DMSO	SE
chr14_104151322_104151373_104145645_104145855_104153417_104153548	0.000115311	0.815	0.569667	0.245	KLC1	CHP134_44_vs_CHP134_DMSO	SE
chr14_50246312_50246524_50246312_50246393_50246930_50247040	0.000473272	0.935667	1	-0.064	KLHDC2	CHP134_44_vs_CHP134_DMSO	A5SS
chr16_87764157_87764250_87760370_87760530_87782278_87782415	0.000625444	0.722	0.913333	-0.191	KLHDC4	CHP134_44_vs_CHP134_DMSO	SE
chr16_87798671_87798946_87795563_87795646_87799397_87799567	0.00344056	0.109667	0.0246667	0.085	KLHDC4	CHP134_44_vs_CHP134_DMSO	SE
chr3_183354008_183354099_183353410_183353535_183361267_183361330	0.000777869	0.942333	0.752	0.19	KLHL24	CHP134_44_vs_CHP134_DMSO	SE
chr11_118342376_118345030_118344893_118345030_118339489_118339559	9.84134e-09	1	0.472333	0.528	KMT2A	CHP134_44_vs_CHP134_DMSO	A3SS
chr19_36224497_36224587_36223115_36224409_36224663_36224773	7.37462e-07	0.862333	0.992667	-0.13	KMT2B	CHP134_44_vs_CHP134_DMSO	SE
chr15_40676657_40676720_40675428_40675523_40678562_40678695	3.18977e-05	0.0576667	0.0123333	0.045	KNSTRN	CHP134_44_vs_CHP134_DMSO	SE
chr12_123082277_123082485_123077962_123078932_123087115_123087287	8.32363e-05	0.493333	0.880667	-0.387	KNTC1	CHP134_44_vs_CHP134_DMSO	SE
chr12_123082277_123082485_123077962_123078932_123087573_123087790	0.00907873	0.585	0.905667	-0.321	KNTC1	CHP134_44_vs_CHP134_DMSO	SE
chr12_123067251_123067532_123065149_123065217_123068824_123068997	2.70732e-07	0.651	0.958667	-0.308	KNTC1	CHP134_44_vs_CHP134_DMSO	SE
chr12_123086082_123086172_123078822_123078932_123087115_123087287	2.63366e-06	0.626	0.920333	-0.294	KNTC1	CHP134_44_vs_CHP134_DMSO	SE
chr12_123082277_123082485_123077962_123078932_123086082_123086154	0.0051135	0.677333	0.879	-0.202	KNTC1	CHP134_44_vs_CHP134_DMSO	SE
chr12_123078822_123078932_123087115_123087287_123075883_123076000_123087375_123087434	0.00194454	0.205667	0.391333	-0.186	KNTC1	CHP134_44_vs_CHP134_DMSO	MXE
chr12_123086082_123086172_123087115_123087287_123081789_123082485_123087375_123087434	0.00637252	0.274667	0.451333	-0.177	KNTC1	CHP134_44_vs_CHP134_DMSO	MXE
chr6_117002609_117002715_117002349_117002501_117010482_117010616	0.000541541	0.0126667	0.069	-0.056	KPNA5	CHP134_44_vs_CHP134_DMSO	SE
chrX_46330576_46330620_46322632_46322743_46332184_46334073	5.18758e-05	0.0553333	0.44	-0.385	KRBOX4	CHP134_44_vs_CHP134_DMSO	SE
chrX_46330576_46330620_46322632_46322728_46332184_46334073	0.000271984	0.0163333	0.189667	-0.173	KRBOX4	CHP134_44_vs_CHP134_DMSO	SE
chr14_56139889_56139973_56139646_56139730_56142552_56142636	6.20697e-07	0.145667	0.248333	-0.103	KTN1	CHP134_44_vs_CHP134_DMSO	SE
chr14_50778008_50778151_50769619_50769735_50778728_50778865	0.00557681	0.0103333	0.0956667	-0.085	L2HGDH	CHP134_44_vs_CHP134_DMSO	SE
chr14_59941156_59941244_59939578_59939808_59941445_59941926	0.00019696	0.0873333	0.671667	-0.584	L3HYPDH	CHP134_44_vs_CHP134_DMSO	SE
chr14_59941156_59941244_59939578_59939808_59942586_59942724	0.000612652	0.0873333	0.386	-0.299	L3HYPDH	CHP134_44_vs_CHP134_DMSO	SE
chr22_41625543_41625660_41623092_41623873_41626142_41626658	0.0096734	0.846	0.97	-0.124	L3MBTL2	CHP134_44_vs_CHP134_DMSO	SE
chr1_110949654_110949750_110948939_110949001_110950207_110950290	0.000203787	0.0486667	0.0146667	0.034	LAMTOR5	CHP134_44_vs_CHP134_DMSO	SE
chr5_154173359_154173482_154173154_154173283_154173659_154173822	2.02454e-07	0.729667	0.899	-0.169	LARP1	CHP134_44_vs_CHP134_DMSO	SE
chr5_154173359_154173560_154173154_154173283_154173659_154173755	4.94148e-07	0.774333	0.911	-0.137	LARP1	CHP134_44_vs_CHP134_DMSO	SE
chr4_129127582_129127692_129121675_129121820_129128410_129128538	6.04641e-07	0.519333	0.976	-0.457	LARP1B	CHP134_44_vs_CHP134_DMSO	SE
chr4_113565823_113566027_113565823_113565924_113567506_113567607	0.00298278	0.937333	0.851667	0.086	LARP7	CHP134_44_vs_CHP134_DMSO	A5SS
chr5_145524186_145524272_145524225_145524272_145524034_145524100	1.50623e-06	0.870667	0.935333	-0.065	LARS	CHP134_44_vs_CHP134_DMSO	A5SS
chrX_64744443_64744494_64743935_64744142_64744844_64744930	0.000183377	0.443	0.717667	-0.275	LAS1L	CHP134_44_vs_CHP134_DMSO	SE
chr1_225597992_225598118_225594263_225594534_225599038_225599119	0.000394617	0.911	0.960333	-0.049	LBR	CHP134_44_vs_CHP134_DMSO	SE
chr6_80234880_80234986_80228421_80228802_80246832_80247147	5.96441e-05	0.109	1	-0.891	LCA5	CHP134_44_vs_CHP134_DMSO	SE
chr6_80234880_80234986_80228421_80228802_80246881_80247125	0.00229496	0.036	0.374667	-0.339	LCA5	CHP134_44_vs_CHP134_DMSO	SE
chr11_18485507_18485625_18477430_18478353_18487183_18487357	0.00490607	0.822667	0.981333	-0.159	LDHAL6A	CHP134_44_vs_CHP134_DMSO	SE
chr19_54962466_54962559_54960064_54960488_54963269_54963344	0.00019696	0.878333	0.979333	-0.101	LENG8	CHP134_44_vs_CHP134_DMSO	SE
chr1_65895613_65895731_65890985_65891061_65897485_65897603	0.00169284	0.521333	0.746	-0.225	LEPROT	CHP134_44_vs_CHP134_DMSO	SE
chr1_65895544_65895731_65890985_65891061_65897485_65901690	0.00129677	0.681667	0.847667	-0.166	LEPROT	CHP134_44_vs_CHP134_DMSO	SE
chr8_29961815_29962002_29952925_29953044_29994787_29995864	0.00173131	0.878333	0.525	0.353	LEPROTL1	CHP134_44_vs_CHP134_DMSO	SE
chr12_51451857_51451911_51450153_51450285_51453143_51453432	1.97384e-11	0.509	0.845	-0.336	LETMD1	CHP134_44_vs_CHP134_DMSO	SE
chr12_51451788_51451911_51450132_51450285_51453143_51454146	6.29581e-12	0.511	0.841667	-0.331	LETMD1	CHP134_44_vs_CHP134_DMSO	SE
chr12_51451814_51451911_51449662_51450285_51453143_51453195	1.72955e-12	0.689667	0.914333	-0.225	LETMD1	CHP134_44_vs_CHP134_DMSO	SE
chr12_51447594_51447643_51442816_51442968_51449617_51449804	0.0027216	0.695667	0.912	-0.216	LETMD1	CHP134_44_vs_CHP134_DMSO	SE
chr12_51449617_51449804_51449769_51449804_51442816_51442968	0.00203425	0.854667	1	-0.145	LETMD1	CHP134_44_vs_CHP134_DMSO	A3SS
chr12_51447594_51447643_51442816_51442968_51450132_51450285	0.000326538	0.033	0.160333	-0.127	LETMD1	CHP134_44_vs_CHP134_DMSO	SE
chr12_51447560_51447643_51442816_51442968_51450132_51450211	0.00487506	0.0423333	0.138667	-0.096	LETMD1	CHP134_44_vs_CHP134_DMSO	SE
chr12_51445874_51445990_51447594_51447643_51442816_51442968_51450132_51450285	0.000613972	0.978333	0.893	0.085	LETMD1	CHP134_44_vs_CHP134_DMSO	MXE
chr12_51442816_51442968_51442083_51442261_51450132_51450285	0.00508307	0.89	0.755333	0.135	LETMD1	CHP134_44_vs_CHP134_DMSO	SE
chr12_51445874_51445990_51442125_51442968_51447594_51447643	5.10222e-05	0.914333	0.669333	0.245	LETMD1	CHP134_44_vs_CHP134_DMSO	SE
chr12_51447560_51447643_51447594_51447643_51442816_51442968	0.00384731	0.832333	0.536333	0.296	LETMD1	CHP134_44_vs_CHP134_DMSO	A3SS
chr9_124971892_124971996_124964855_124967059_124975884_124976059	0.00865769	0.173	0.611667	-0.439	LHX6	CHP134_44_vs_CHP134_DMSO	SE
chr5_38499614_38499685_38502738_38502901_38496483_38496697_38504077_38504223	0.00322549	0.340667	0.548667	-0.208	LIFR	CHP134_44_vs_CHP134_DMSO	MXE
chr5_38555106_38555167_38530607_38530768_38556435_38556738	0.000118439	0.154333	0.0286667	0.126	LIFR	CHP134_44_vs_CHP134_DMSO	SE
chr4_41678395_41678479_41673570_41673611_41682022_41682115	0.00155119	0.846333	0.964333	-0.118	LIMCH1	CHP134_44_vs_CHP134_DMSO	SE
chr4_41678398_41678479_41673570_41673611_41682022_41682115	0.00150934	0.921	0.979333	-0.058	LIMCH1	CHP134_44_vs_CHP134_DMSO	SE
chr17_61776158_61776429_61776158_61776298_61776387_61776429	0.00980459	0.028	0.006	0.022	LIMD2	CHP134_44_vs_CHP134_DMSO	RI
chr17_61776616_61776755_61776616_61776708_61777728_61778045	1.94503e-05	1	0.458	0.542	LIMD2	CHP134_44_vs_CHP134_DMSO	A3SS
chr18_1275966_1276088_1275966_1276078_1358726_1358761	0.00505094	0.0216667	0.143333	-0.122	LINC00470	CHP134_44_vs_CHP134_DMSO	A3SS
chr10_131899357_131899475_131878000_131878165_131902346_131902494	0.00349206	0.395667	1	-0.604	LINC00959	CHP134_44_vs_CHP134_DMSO	SE
chr9_132264675_132265418_132251385_132251578_132275697_132275947	1.05271e-11	0.064	1	-0.936	LINC00963	CHP134_44_vs_CHP134_DMSO	SE
chr3_195423231_195423460_195416209_195416309_195425900_195426078	8.12153e-05	0.141667	0.378	-0.236	LINC00969	CHP134_44_vs_CHP134_DMSO	SE
chr3_195423231_195423460_195415403_195415668_195425900_195426078	6.92427e-05	0.109333	0.328	-0.219	LINC00969	CHP134_44_vs_CHP134_DMSO	SE
chr3_195413168_195413260_195412688_195412810_195415403_195415733	0.00922671	0.0493333	0.22	-0.171	LINC00969	CHP134_44_vs_CHP134_DMSO	SE
chr3_195415403_195415668_195423231_195423460_195410622_195410736_195425900_195426078	0.00570827	0.829333	0.613	0.216	LINC00969	CHP134_44_vs_CHP134_DMSO	MXE
chr4_80228217_80228385_80227844_80227882_80229426_80229909	0.000145621	0.00833333	0.0186667	-0.01	LINC01088	CHP134_44_vs_CHP134_DMSO	SE
chr19_42989247_42989375_42928420_42929356_43155238_43156507	1.52657e-08	0.337667	1	-0.662	LIPE-AS1	CHP134_44_vs_CHP134_DMSO	SE
chr17_18144764_18145029_18143891_18144187_18145198_18145313	0.00441547	0.728	0.953333	-0.225	LLGL1	CHP134_44_vs_CHP134_DMSO	SE
chr12_49494170_49495106_49494170_49494237_49494911_49495106	0.000125527	0.44	1	-0.56	LMBR1L	CHP134_44_vs_CHP134_DMSO	RI
chr12_49499706_49499740_49498230_49498334_49500743_49500828	0.00154732	0.78	0.966667	-0.187	LMBR1L	CHP134_44_vs_CHP134_DMSO	SE
chr11_8284884_8285405_8285218_8285405_8251837_8252051	1.88077e-05	0.449333	1	-0.551	LMO1	CHP134_44_vs_CHP134_DMSO	A5SS
chr13_76412275_76412332_76410532_76410593_76414220_76414246	3.03863e-05	0.7	1	-0.3	LMO7	CHP134_44_vs_CHP134_DMSO	SE
chrX_118116783_118116906_118112307_118112426_118123370_118123635	0.00428429	0.164333	0.560667	-0.396	LONRF3	CHP134_44_vs_CHP134_DMSO	SE
chr15_74238757_74238895_74235194_74235303_74239407_74239564	9.74792e-05	0.68	0.881333	-0.201	LOXL1	CHP134_44_vs_CHP134_DMSO	SE
chr1_212003524_212003672_212002520_212002661_212003914_212004064	0.00753818	1	0.635333	0.365	LPGAT1	CHP134_44_vs_CHP134_DMSO	SE
chr1_212003524_212003672_212002400_212002665_212003914_212004064	2.26272e-05	0.752667	0.365333	0.387	LPGAT1	CHP134_44_vs_CHP134_DMSO	SE
chr19_14275432_14275517_14273759_14274218_14277827_14277842	0.00522677	0.281333	0.561667	-0.28	LPHN1	CHP134_44_vs_CHP134_DMSO	SE
chr19_14275432_14275517_14273759_14274218_14281493_14281546	0.00367141	0.108667	0.230333	-0.122	LPHN1	CHP134_44_vs_CHP134_DMSO	SE
chr4_62929222_62929351_62910170_62910267_62933883_62933935	0.00249555	0.541333	0.143667	0.398	LPHN3	CHP134_44_vs_CHP134_DMSO	SE
chr2_11931833_11931911_11928512_11928582_11932039_11932132	0.000983012	0.045	0.00566667	0.039	LPIN1	CHP134_44_vs_CHP134_DMSO	SE
chr11_58331627_58331674_58322227_58322413_58338028_58338186	0.00065507	0.474333	0.895	-0.421	LPXN	CHP134_44_vs_CHP134_DMSO	SE
chr4_151242342_151242535_151242342_151242520_151246960_151247050	0.000340038	0.418333	0.239333	0.179	LRBA	CHP134_44_vs_CHP134_DMSO	A3SS
chr3_197607382_197607628_197602568_197602646_197610411_197615307	0.00157703	0.388333	0.184667	0.204	LRCH3	CHP134_44_vs_CHP134_DMSO	SE
chr1_53715051_53715228_53711216_53712728_53716361_53716534	0.00169423	0.195667	0.357333	-0.162	LRP8	CHP134_44_vs_CHP134_DMSO	SE
chr14_50069087_50069186_50065414_50065921_50080973_50081388	1.96347e-09	0.879	0.985	-0.106	LRR1	CHP134_44_vs_CHP134_DMSO	SE
chr15_99796102_99796330_99796102_99796178_99816780_99816821	0.00725586	0.962667	0.836667	0.126	LRRC28	CHP134_44_vs_CHP134_DMSO	A5SS
chr1_54413534_54413654_54412030_54412222_54417658_54418145	1.01387e-05	0.0556667	0.213333	-0.158	LRRC42	CHP134_44_vs_CHP134_DMSO	SE
chr2_238667371_238667464_238664737_238664830_238668706_238668848	0.00050836	0.0956667	0.0296667	0.066	LRRFIP1	CHP134_44_vs_CHP134_DMSO	SE
chr3_37146945_37147014_37138106_37138151_37149563_37149620	0.0036288	0.333333	1	-0.667	LRRFIP2	CHP134_44_vs_CHP134_DMSO	SE
chr3_37107714_37107816_37107300_37107433_37114280_37114373	0.00306027	0.832667	0.332	0.501	LRRFIP2	CHP134_44_vs_CHP134_DMSO	SE
chr20_60701281_60701495_60702640_60702757_60699672_60699836_60704840_60705008	3.11019e-06	0.0556667	0.151333	-0.096	LSM14B	CHP134_44_vs_CHP134_DMSO	MXE
chr20_60702640_60702757_60701359_60701495_60704840_60705008	2.92033e-08	0.937333	0.801667	0.136	LSM14B	CHP134_44_vs_CHP134_DMSO	SE
chr6_31773851_31773919_31766253_31766284_31774531_31774629	0.000354178	0.994333	0.965	0.029	LSM2	CHP134_44_vs_CHP134_DMSO	SE
chr6_31773851_31773898_31766253_31766284_31774531_31774761	1.42689e-05	0.988	0.925667	0.062	LSM2	CHP134_44_vs_CHP134_DMSO	SE
[truncated: 2,396 more rows]

## Sheet: GIMEN_T1-44_vs_GIMEN_DMSO
Coordinates	pValue	psi_44	psi_DMSO	dpsi	Gene	TRT	Event
chr2_242259617_242259702_242256913_242257014_242263630_242263656	0.00530926	0.023	0.0806667	-0.058	SEPTIN2	GIMEN_44_vs_GIMEN_DMSO	SE
chr2_242256913_242257014_242255358_242255397_242263630_242263656	0.00325799	0.14	0.0876667	0.052	SEPTIN2	GIMEN_44_vs_GIMEN_DMSO	SE
chr5_126213876_126214086_126203405_126206483_126250621_126250826	0.00441814	0.909	0.982	-0.073	MARCHF3	GIMEN_44_vs_GIMEN_DMSO	SE
chr4_77916933_77917091_77871014_77871083_77917577_77917692	0	0.113	0.0286667	0.084	SEPTIN11	GIMEN_44_vs_GIMEN_DMSO	SE
chr1_87346344_87346408_87368963_87369131_87328407_87329288_87379710_87379817	0.000223566	0.714	0.845333	-0.131	SEPTIN15	GIMEN_44_vs_GIMEN_DMSO	MXE
chr1_87333735_87333785_87328131_87329288_87346344_87346408	3.45544e-08	0.8545	0.925333	-0.071	SEPTIN15	GIMEN_44_vs_GIMEN_DMSO	SE
chr19_58864686_58864827_58859118_58859210_58865079_58865405	0.00726072	0.1465	0.904333	-0.758	A1BG-AS1	GIMEN_44_vs_GIMEN_DMSO	SE
chr12_53701628_53701713_53701239_53701497_53701835_53701917	0.000236966	0.9335	0.995333	-0.062	AAAS	GIMEN_44_vs_GIMEN_DMSO	SE
chr17_67170421_67170535_67161104_67161224_67170747_67170918	0.000195342	0.159	0.711333	-0.552	ABCA10	GIMEN_44_vs_GIMEN_DMSO	SE
chr17_66938079_66938180_66936898_66937103_66945452_66945613	0.000180214	0.4935	0.833333	-0.34	ABCA8	GIMEN_44_vs_GIMEN_DMSO	SE
chr1_94921288_94921360_94883968_94884144_94924162_94924199	0.00147843	0	0.106667	-0.107	ABCD3	GIMEN_44_vs_GIMEN_DMSO	SE
chr3_183905151_183905231_183904583_183904663_183905648_183905746	0.00516685	0.078	0.598333	-0.52	ABCF3	GIMEN_44_vs_GIMEN_DMSO	SE
chr3_100582845_100582920_100581154_100581229_100585722_100585800	0.000314355	0.5125	0.874333	-0.362	ABI3BP	GIMEN_44_vs_GIMEN_DMSO	SE
chr3_100555967_100556015_100554444_100554504_100565215_100565272	0.000665861	0.1515	0.357333	-0.206	ABI3BP	GIMEN_44_vs_GIMEN_DMSO	SE
chr3_100582845_100582920_100581154_100581229_100583676_100583751	0.000958644	0.5905	0.783	-0.193	ABI3BP	GIMEN_44_vs_GIMEN_DMSO	SE
chr3_100581681_100581753_100581154_100581229_100585722_100585800	0.00635911	0.7975	0.931	-0.134	ABI3BP	GIMEN_44_vs_GIMEN_DMSO	SE
chr3_100582845_100582920_100583676_100583751_100581154_100581229_100585722_100585800	0.00199861	0.8715	0.743667	0.128	ABI3BP	GIMEN_44_vs_GIMEN_DMSO	MXE
chr3_100559663_100559702_100558412_100558460_100565215_100565272	0.000794122	1	0.563667	0.436	ABI3BP	GIMEN_44_vs_GIMEN_DMSO	SE
chr16_20855255_20855348_20851174_20851790_20855950_20855984	0.00747367	0.292	0.829667	-0.538	AC004381.6	GIMEN_44_vs_GIMEN_DMSO	SE
chr16_20818273_20818413_20817817_20818027_20824511_20824624	0.00459243	1	0.595667	0.404	AC004381.6	GIMEN_44_vs_GIMEN_DMSO	SE
chr7_30618621_30618744_30608448_30608605_30618846_30618930	0.000247377	0.31	0.858	-0.548	AC005154.6	GIMEN_44_vs_GIMEN_DMSO	SE
chr7_30591715_30591795_30589936_30590397_30601081_30601132	0.000834156	0	0.542667	-0.543	AC005154.6	GIMEN_44_vs_GIMEN_DMSO	SE
chr7_30603346_30603614_30603346_30603509_30608448_30608605	0.000249723	1	0.484	0.516	AC005154.6	GIMEN_44_vs_GIMEN_DMSO	A3SS
chr7_30618846_30618930_30608448_30608605_30624326_30624424	5.27492e-05	1	0.421	0.579	AC005154.6	GIMEN_44_vs_GIMEN_DMSO	SE
chr7_30590933_30591095_30587974_30590397_30591715_30591795	4.47818e-05	1	0.401667	0.598	AC005154.6	GIMEN_44_vs_GIMEN_DMSO	SE
chr7_30590933_30591011_30590183_30590397_30591715_30591795	5.35989e-05	1	0.361667	0.638	AC005154.6	GIMEN_44_vs_GIMEN_DMSO	SE
chr2_179291092_179291232_179278671_179278840_179295421_179295616	0.00744193	0.9465	0.749	0.198	AC009948.5	GIMEN_44_vs_GIMEN_DMSO	SE
chr2_179291092_179291388_179278720_179278840_179295421_179295616	0.00543294	0.91	0.641333	0.269	AC009948.5	GIMEN_44_vs_GIMEN_DMSO	SE
chr2_179291092_179291430_179278749_179278840_179295421_179295616	0.00524968	0.902	0.613333	0.289	AC009948.5	GIMEN_44_vs_GIMEN_DMSO	SE
chr19_59083224_59083322_59081750_59081824_59083944_59084190	0.00178392	1	0.587	0.413	AC016629.8	GIMEN_44_vs_GIMEN_DMSO	SE
chr17_79781287_79781389_79781084_79781187_79782162_79782281	0.00471772	0.8985	0.936667	-0.038	AC174470.1	GIMEN_44_vs_GIMEN_DMSO	SE
chr3_132297639_132297900_132297639_132297725_132298335_132298402	0.000570142	0.163	0.0363333	0.127	ACAD11	GIMEN_44_vs_GIMEN_DMSO	A3SS
chr1_76194085_76194173_76190035_76190502_76198328_76198426	0.00060207	0.868	0.716667	0.151	ACADM	GIMEN_44_vs_GIMEN_DMSO	SE
chr1_76194073_76194173_76190464_76190502_76198328_76198426	0.00155817	0.781	0.554667	0.226	ACADM	GIMEN_44_vs_GIMEN_DMSO	SE
chr17_7126451_7126556_7126962_7127049_7125985_7126184_7127131_7127194	0.00909731	0.3155	0.444667	-0.129	ACADVL	GIMEN_44_vs_GIMEN_DMSO	MXE
chr17_7127464_7127562_7127131_7127388_7127639_7127712	0	0.894	0.984	-0.09	ACADVL	GIMEN_44_vs_GIMEN_DMSO	SE
chr17_7127798_7127871_7127802_7127871_7127639_7127712	0.00123454	0.8655	0.942	-0.077	ACADVL	GIMEN_44_vs_GIMEN_DMSO	A3SS
chr1_1229781_1230008_1230097_1230196_1229469_1229579_1230826_1230934	0.00385238	0.43	0.715333	-0.285	ACAP3	GIMEN_44_vs_GIMEN_DMSO	MXE
chr16_67693277_67693322_67692830_67692982_67693439_67693516	0.000584929	0.5605	0.925333	-0.365	ACD	GIMEN_44_vs_GIMEN_DMSO	SE
chr16_67693131_67693166_67692830_67692982_67693439_67693516	0.00612171	0.6735	0.931	-0.258	ACD	GIMEN_44_vs_GIMEN_DMSO	SE
chr14_23533313_23533466_23533313_23533430_23533563_23533694	0.0043015	0.8805	0.772333	0.108	ACIN1	GIMEN_44_vs_GIMEN_DMSO	A3SS
chr14_69345174_69345240_69345705_69345786_69343798_69343957_69346678_69346825	0.00796608	0.832	0.883667	-0.052	ACTN1	GIMEN_44_vs_GIMEN_DMSO	MXE
chr10_104241757_104241932_104240888_104240929_104242767_104242860	4.28809e-13	0.708	0.925667	-0.218	ACTR1A	GIMEN_44_vs_GIMEN_DMSO	SE
chr10_104241593_104241655_104240888_104240929_104242767_104242860	2.64146e-12	0.741	0.934667	-0.194	ACTR1A	GIMEN_44_vs_GIMEN_DMSO	SE
chr10_104241593_104241655_104240888_104240929_104241757_104241932	2.24459e-11	0.936	0.996667	-0.061	ACTR1A	GIMEN_44_vs_GIMEN_DMSO	SE
chr10_104241593_104241655_104241757_104241932_104240888_104240929_104243916_104244133	4.9471e-09	0.0565	0.00766667	0.049	ACTR1A	GIMEN_44_vs_GIMEN_DMSO	MXE
chr3_52022539_52022619_52021571_52021640_52022781_52022842	0.000605685	0.851	1	-0.149	ACY1	GIMEN_44_vs_GIMEN_DMSO	SE
chr5_64558630_64558789_64558643_64558789_64556426_64556490	0.00400059	0.178	0.03	0.148	ADAMTS6	GIMEN_44_vs_GIMEN_DMSO	A5SS
chr1_154562659_154562885_154562737_154562885_154562232_154562404	1.17477e-07	0.8385	0.609667	0.229	ADAR	GIMEN_44_vs_GIMEN_DMSO	A5SS
chr1_33549554_33549728_33547778_33547955_33557650_33557811	0.00761057	0.834	0.956	-0.122	ADC	GIMEN_44_vs_GIMEN_DMSO	SE
chr8_145616055_145616256_145616060_145616256_145615870_145615946	0.00602214	0.96	0.514667	0.445	ADCK5	GIMEN_44_vs_GIMEN_DMSO	A3SS
chr6_41086662_41086846_41086692_41086846_41085867_41085923	0.000568662	1	0.470333	0.53	ADCY10P1	GIMEN_44_vs_GIMEN_DMSO	A3SS
chr12_49167722_49167881_49168739_49168837_49166290_49166326_49169085_49169233	0.000123819	0.6215	0.920333	-0.299	ADCY6	GIMEN_44_vs_GIMEN_DMSO	MXE
chr10_111835375_111835467_111767988_111768057_111838997_111839055	0.00764626	1	0.402333	0.598	ADD3	GIMEN_44_vs_GIMEN_DMSO	SE
chr10_76285013_76285184_76158228_76158337_76349039_76349075	0.00119981	0.796	0.905333	-0.109	ADK	GIMEN_44_vs_GIMEN_DMSO	SE
chr5_132273340_132273432_132272758_132272885_132298950_132299326	0.000645684	0.03	0.153333	-0.123	AFF4	GIMEN_44_vs_GIMEN_DMSO	SE
chr17_76198579_76198684_76186791_76187141_76198783_76198815	0.000252314	0.854	0.981667	-0.128	AFMID	GIMEN_44_vs_GIMEN_DMSO	SE
chr4_178357451_178357505_178355593_178355635_178358558_178358673	0.00695374	0.8515	0.977333	-0.126	AGA	GIMEN_44_vs_GIMEN_DMSO	SE
chr6_32151052_32151165_32151100_32151165_32150890_32150978	8.7992e-06	0.302	0.0233333	0.279	AGER	GIMEN_44_vs_GIMEN_DMSO	A5SS
chr6_32139026_32139282_32139073_32139282_32138713_32138847	0.00138771	0.058	0.0173333	0.041	AGPAT1	GIMEN_44_vs_GIMEN_DMSO	A5SS
chr6_135623849_135623955_135621637_135621696_135639656_135639754	0.00148186	0.2545	0.0553333	0.199	AHI1	GIMEN_44_vs_GIMEN_DMSO	SE
chr2_61410681_61410797_61408454_61408540_61411846_61411935	2.84188e-08	0.0345	0.118333	-0.084	AHSA2	GIMEN_44_vs_GIMEN_DMSO	SE
chr1_159043027_159043309_159038357_159038491_159046422_159046691	0.00785097	0.671	0.917333	-0.246	AIM2	GIMEN_44_vs_GIMEN_DMSO	SE
chr11_67256737_67256926_67254476_67254656_67257508_67257685	6.9858e-05	0.8855	0.959667	-0.074	AIP	GIMEN_44_vs_GIMEN_DMSO	SE
chr19_40774490_40774592_40771128_40771258_40775329_40775447	0.00172873	0.1655	0.720667	-0.555	AKT2	GIMEN_44_vs_GIMEN_DMSO	SE
chr19_40742163_40743998_40743875_40743998_40741796_40742011	0.00525805	0.177	0.499333	-0.322	AKT2	GIMEN_44_vs_GIMEN_DMSO	A5SS
chr19_40742144_40742292_40741938_40742011_40743875_40743998	0.00187914	0.6925	0.900667	-0.208	AKT2	GIMEN_44_vs_GIMEN_DMSO	SE
chr19_40742163_40742292_40741796_40742011_40743875_40743998	3.48467e-05	0.7895	0.941	-0.151	AKT2	GIMEN_44_vs_GIMEN_DMSO	SE
chr14_19655733_19655871_19656088_19656224_19653892_19654004_19680594_19680685	0.000986354	0.749	0.166	0.583	AL589743.1	GIMEN_44_vs_GIMEN_DMSO	MXE
chr19_49964875_49965057_49965140_49965293_49964078_49964156_49965826_49966012	0.00101805	0	0.330333	-0.33	ALDH16A1	GIMEN_44_vs_GIMEN_DMSO	MXE
chr10_97402748_97402963_97413046_97413162_97397043_97397193_97416202_97416366	0.00416726	0.0545	0.162333	-0.108	ALDH18A1	GIMEN_44_vs_GIMEN_DMSO	MXE
chrX_110932314_110932425_110952192_110952276_110928192_110928331_110954902_110954953	0.00320307	0.2685	0.04	0.229	ALG13	GIMEN_44_vs_GIMEN_DMSO	MXE
chr11_77823695_77823816_77815401_77815499_77830227_77830295	0.00755055	0.156	0.666667	-0.511	ALG8	GIMEN_44_vs_GIMEN_DMSO	SE
chr11_43913590_43913679_43911274_43911378_43923065_43923264	0.00175927	0.8045	0.941333	-0.137	ALKBH3	GIMEN_44_vs_GIMEN_DMSO	SE
chr2_202195458_202195556_202195192_202195245_202207092_202207154	0.000157095	0.3835	1	-0.617	ALS2CR12	GIMEN_44_vs_GIMEN_DMSO	SE
chr4_145985723_145985844_145916151_145916755_146002811_146002902	0.00187121	0.957	0.848	0.109	ANAPC10	GIMEN_44_vs_GIMEN_DMSO	SE
chr10_73983645_73983814_73975805_73975896_73990123_73990198	7.50626e-05	0.71	0.866333	-0.156	ANAPC16	GIMEN_44_vs_GIMEN_DMSO	SE
chr4_25381995_25382101_25381995_25382067_25384882_25385015	0.00446056	0.9165	0.981667	-0.065	ANAPC4	GIMEN_44_vs_GIMEN_DMSO	A5SS
chr2_190569748_190569950_190560875_190561095_190571663_190571872	0.00565092	0.215	0.722	-0.507	ANKAR	GIMEN_44_vs_GIMEN_DMSO	SE
chr2_241448764_241448872_241446976_241447108_241451277_241451418	0.0018239	0	0.391333	-0.391	ANKMY1	GIMEN_44_vs_GIMEN_DMSO	SE
chr2_241459778_241459950_241459778_241459871_241463301_241463798	0.00151549	1	0.676667	0.323	ANKMY1	GIMEN_44_vs_GIMEN_DMSO	A3SS
chr2_97808499_97808572_97808376_97808405_97810254_97810283	0.00844737	1	0.745	0.255	ANKRD36	GIMEN_44_vs_GIMEN_DMSO	SE
chr4_186317985_186318104_186317198_186317578_186318303_186318409	0.000127006	0.979	0.833667	0.145	ANKRD37	GIMEN_44_vs_GIMEN_DMSO	SE
chr11_94231067_94231130_94229769_94230284_94231236_94231380	2.94351e-05	1	0.159667	0.84	ANKRD49	GIMEN_44_vs_GIMEN_DMSO	SE
chr16_4774750_4774832_4764051_4764187_4779980_4780152	0.00127696	0.7525	0.977333	-0.225	ANKS3	GIMEN_44_vs_GIMEN_DMSO	SE
chr15_60688478_60688626_60678226_60678285_60689456_60689537	9.50343e-06	0.02	0.038	-0.018	ANXA2	GIMEN_44_vs_GIMEN_DMSO	SE
chr15_60688349_60688626_60678226_60678285_60689456_60689537	0.000145477	0.017	0.0303333	-0.013	ANXA2	GIMEN_44_vs_GIMEN_DMSO	SE
chr2_201476106_201476216_201473931_201474137_201477331_201477516	5.34015e-08	0.642	0.879667	-0.238	AOX1	GIMEN_44_vs_GIMEN_DMSO	SE
chr2_201477331_201477516_201478526_201478689_201473942_201474137_201480693_201480786	0.000285833	0.2295	0.0933333	0.136	AOX1	GIMEN_44_vs_GIMEN_DMSO	MXE
chr16_71841703_71841741_71823222_71823385_71841917_71842053	0.00948069	0.796	0.167667	0.628	AP1G1	GIMEN_44_vs_GIMEN_DMSO	SE
chrX_15851566_15851647_15849228_15849691_15863501_15863639	0.000738147	0.1135	0.542	-0.428	AP1S2	GIMEN_44_vs_GIMEN_DMSO	SE
chrX_15851566_15851647_15850186_15851130_15863501_15863639	0.00613935	0.092	0.470333	-0.378	AP1S2	GIMEN_44_vs_GIMEN_DMSO	SE
chr3_183899483_183899603_183898872_183899014_183899699_183899835	5.59039e-13	0.9695	0.997	-0.027	AP2M1	GIMEN_44_vs_GIMEN_DMSO	SE
chr3_183898432_183898438_183897851_183898039_183898636_183898669	7.29814e-06	0.657	0.521667	0.135	AP2M1	GIMEN_44_vs_GIMEN_DMSO	SE
chr5_139941428_139941580_139941171_139941286_139941684_139941812	0.000240464	0.5385	0.093	0.445	APBB3	GIMEN_44_vs_GIMEN_DMSO	SE
chr5_112159003_112159057_112157645_112157688_112162804_112162944	0.000354558	0.1085	0.451667	-0.343	APC	GIMEN_44_vs_GIMEN_DMSO	SE
chr3_49713488_49713948_49713488_49713652_49714041_49714133	0.00338404	0.7775	0.926333	-0.149	APEH	GIMEN_44_vs_GIMEN_DMSO	A5SS
chr3_49711921_49712054_49712615_49712742_49711434_49711846_49713126_49713220	0.00649039	0.0725	0.176	-0.104	APEH	GIMEN_44_vs_GIMEN_DMSO	MXE
chr11_129993506_129993674_129992199_129992408_129996594_129996725	0.000991573	0.0595	0.103	-0.043	APLP2	GIMEN_44_vs_GIMEN_DMSO	SE
chr21_27369674_27369731_27354656_27354790_27372329_27372497	5.25871e-05	0.5015	0.636667	-0.135	APP	GIMEN_44_vs_GIMEN_DMSO	SE
chr21_27369674_27369731_27354656_27354790_27394155_27394358	0.00678046	0.844	0.919	-0.075	APP	GIMEN_44_vs_GIMEN_DMSO	SE
chr11_72403797_72403830_72399499_72399582_72404369_72404515	0.00721693	0.0135	0.092	-0.079	ARAP1	GIMEN_44_vs_GIMEN_DMSO	SE
chr11_47195309_47195433_47193831_47193884_47196565_47196649	0.00545903	0.091	0.681667	-0.591	ARFGAP2	GIMEN_44_vs_GIMEN_DMSO	SE
chr11_47195309_47195433_47195309_47195391_47196565_47196649	0.000161172	0	0.0846667	-0.085	ARFGAP2	GIMEN_44_vs_GIMEN_DMSO	A3SS
chr4_153791904_153792000_153784757_153784866_153793603_153793716	0.00483839	0.15	0.265333	-0.115	ARFIP1	GIMEN_44_vs_GIMEN_DMSO	SE
chr4_153730824_153730885_153728355_153728400_153750776_153750878	0.00449908	0.916	0.393667	0.522	ARFIP1	GIMEN_44_vs_GIMEN_DMSO	SE
chr10_49687630_49687807_49687678_49687807_49667726_49667934	0.00589247	0.3355	0.123333	0.212	ARHGAP22	GIMEN_44_vs_GIMEN_DMSO	A5SS
chr17_43481966_43482472_43481966_43482047_43482393_43482472	0.00452164	1	0.437667	0.562	ARHGAP27	GIMEN_44_vs_GIMEN_DMSO	RI
chr14_32559707_32563592_32546494_32546641_32586345_32586493	0.00462596	0.2885	0.733	-0.445	ARHGAP5	GIMEN_44_vs_GIMEN_DMSO	SE
chr12_58007798_58007902_58007476_58007543_58008113_58008183	0.000180214	0.8435	0.972667	-0.129	ARHGEF25	GIMEN_44_vs_GIMEN_DMSO	SE
chr3_57069115_57069204_56992850_56992917_57113253_57113336	0.00530685	0.656	0.94	-0.284	ARHGEF3	GIMEN_44_vs_GIMEN_DMSO	SE
chr3_48982568_48982614_48964150_48965246_48999044_48999112	1.96088e-05	0.0575	0.209667	-0.152	ARIH2	GIMEN_44_vs_GIMEN_DMSO	SE
chr7_102723512_102723579_102722328_102722355_102724128_102724509	0.000542041	0.404	1	-0.596	ARMC10	GIMEN_44_vs_GIMEN_DMSO	SE
chr2_232104655_232104754_232099936_232100094_232121298_232121333	0.00660026	0.7935	0.903	-0.109	ARMC9	GIMEN_44_vs_GIMEN_DMSO	SE
chr10_73862091_73862170_73856278_73857208_73862607_73862725	0.00115598	0	0.203	-0.203	ASCC1	GIMEN_44_vs_GIMEN_DMSO	SE
chr22_30223465_30223589_30221610_30221769_30230477_30230539	8.58752e-06	0.141	0.857667	-0.717	ASCC2	GIMEN_44_vs_GIMEN_DMSO	SE
chr22_30228233_30228331_30221610_30221769_30230477_30230539	0.0041419	0.866	0.977	-0.111	ASCC2	GIMEN_44_vs_GIMEN_DMSO	SE
chr22_30223465_30223589_30221610_30221769_30228233_30228331	0.000731382	0.0165	0.0923333	-0.076	ASCC2	GIMEN_44_vs_GIMEN_DMSO	SE
chr7_65554077_65554322_65554077_65554162_65554598_65554682	0.00532629	0.9865	0.896	0.09	ASL	GIMEN_44_vs_GIMEN_DMSO	A5SS
chr7_97501030_97501308_97499089_97499125_97501662_97501720	2.15575e-09	0.103	0.0303333	0.073	ASNS	GIMEN_44_vs_GIMEN_DMSO	SE
chr8_62531536_62531578_62496502_62496588_62550505_62550558	2.12005e-07	0.8635	0.983667	-0.12	ASPH	GIMEN_44_vs_GIMEN_DMSO	SE
chr8_62546241_62546286_62496502_62496588_62550505_62550545	6.56908e-07	0.9375	0.993333	-0.056	ASPH	GIMEN_44_vs_GIMEN_DMSO	SE
chr8_62531536_62531578_62496502_62496588_62546241_62546286	0.00624527	0.9405	0.979	-0.039	ASPH	GIMEN_44_vs_GIMEN_DMSO	SE
chr8_62556503_62556560_62555944_62555992_62557158_62557191	5.70363e-08	0.9245	0.825	0.1	ASPH	GIMEN_44_vs_GIMEN_DMSO	SE
chr16_29917399_29917448_29917108_29917280_29930851_29931185	0.000103266	1	0.567	0.433	ASPHD1	GIMEN_44_vs_GIMEN_DMSO	SE
chr1_161748033_161748110_161736083_161736232_161751701_161751789	0.00210259	0.9375	0.987667	-0.05	ATF6	GIMEN_44_vs_GIMEN_DMSO	SE
chr12_14576842_14578407_14518609_14518761_14587270_14587357	9.35319e-05	0.675	1	-0.325	ATF7IP	GIMEN_44_vs_GIMEN_DMSO	SE
chr11_64669981_64670152_64669987_64670152_64669731_64669858	0.00334097	0.934	0.493	0.441	ATG2A	GIMEN_44_vs_GIMEN_DMSO	A5SS
chr2_220093155_220093204_220092643_220092775_220093731_220094047	0.000161027	0.4605	0.930667	-0.47	ATG9A	GIMEN_44_vs_GIMEN_DMSO	SE
chr2_220093155_220093207_220092643_220092775_220093731_220093896	4.11919e-05	0.6275	0.955	-0.328	ATG9A	GIMEN_44_vs_GIMEN_DMSO	SE
chr13_113532530_113532617_113530089_113530255_113536129_113541482	0.00109187	0.653	0.0703333	0.583	ATP11A	GIMEN_44_vs_GIMEN_DMSO	SE
chr13_113532530_113532617_113530089_113530255_113536189_113540427	0.000148669	0.7585	0.0503333	0.708	ATP11A	GIMEN_44_vs_GIMEN_DMSO	SE
chr3_182620268_182620354_182616394_182616560_182631648_182631782	0.00333728	0.0045	0.0606667	-0.056	ATP11B	GIMEN_44_vs_GIMEN_DMSO	SE
chr7_99056769_99056886_99055812_99055978_99057708_99057816	6.73842e-12	0.781	0.893333	-0.112	ATP5J2	GIMEN_44_vs_GIMEN_DMSO	SE
chr21_35279644_35279757_35276238_35276325_35284592_35284703	0.000152088	0.9505	0.990333	-0.04	ATP5O	GIMEN_44_vs_GIMEN_DMSO	SE
chr21_35281385_35281515_35276238_35276325_35284592_35284703	0.00128386	0.9665	0.993	-0.027	ATP5O	GIMEN_44_vs_GIMEN_DMSO	SE
chr2_74755877_74756062_74755543_74755616_74756258_74756409	0.000577402	0.983	0.902	0.081	AUP1	GIMEN_44_vs_GIMEN_DMSO	SE
chr2_74755543_74755616_74755877_74756062_74755066_74755133_74756258_74756409	0.000344459	0.986	0.903667	0.082	AUP1	GIMEN_44_vs_GIMEN_DMSO	MXE
chr2_74755877_74756409_74756258_74756409_74755543_74755616	0.00045071	0.94	0.716667	0.223	AUP1	GIMEN_44_vs_GIMEN_DMSO	A5SS
chr17_8110067_8110252_8109808_8109957_8110635_8110685	0.000399089	0.751	0.953667	-0.203	AURKB	GIMEN_44_vs_GIMEN_DMSO	SE
chr12_58203379_58203478_58202177_58202331_58204131_58204334	0.00598837	0.167	0.683	-0.516	AVIL	GIMEN_44_vs_GIMEN_DMSO	SE
chr7_32619830_32619884_32615566_32615684_32620413_32620502	0.0061985	0.7805	0.926667	-0.146	AVL9	GIMEN_44_vs_GIMEN_DMSO	SE
chr3_28383002_28383087_28381892_28382113_28389651_28389968	0.00229254	0.1065	0.596333	-0.49	AZI2	GIMEN_44_vs_GIMEN_DMSO	SE
chr1_161145597_161145885_161145597_161145864_161146223_161146369	0.000126145	0.589	0.351333	0.238	B4GALT3	GIMEN_44_vs_GIMEN_DMSO	A3SS
chr6_31608161_31608305_31607975_31608083_31608421_31608481	0.00669146	0.9885	0.955667	0.033	BAG6	GIMEN_44_vs_GIMEN_DMSO	SE
chr6_31620176_31620477_31620200_31620477_31619432_31619553	0.00468551	0.5865	0.432667	0.154	BAG6	GIMEN_44_vs_GIMEN_DMSO	A5SS
chr11_65770314_65770541_65769726_65769984_65770705_65770806	1.53122e-05	0.009	0.049	-0.04	BANF1	GIMEN_44_vs_GIMEN_DMSO	SE
chr19_49458804_49459090_49458804_49458856_49459454_49459590	6.8848e-07	0.785	0.893667	-0.109	BAX	GIMEN_44_vs_GIMEN_DMSO	A5SS
chr19_49458943_49459090_49458071_49458856_49459454_49459573	6.76527e-07	0.8765	0.943667	-0.067	BAX	GIMEN_44_vs_GIMEN_DMSO	SE
chr12_57011178_57011316_57008797_57009391_57023908_57023995	0.000845101	0.847	0.978667	-0.132	BAZ2A	GIMEN_44_vs_GIMEN_DMSO	SE
chr10_112677878_112677971_112661295_112661370_112678878_112678915	0.000934899	0.7185	0.843667	-0.125	BBIP1	GIMEN_44_vs_GIMEN_DMSO	SE
chr11_66299126_66299676_66299126_66299213_66299766_66301074	0.00209271	1	0.577	0.423	BBS1	GIMEN_44_vs_GIMEN_DMSO	A5SS
chr7_33392470_33392485_33390830_33390935_33397466_33397607	0.00233684	0.8735	0.991	-0.118	BBS9	GIMEN_44_vs_GIMEN_DMSO	SE
chr16_75270725_75270896_75270779_75270896_75268786_75269884	1.11095e-05	0.059	0.00966667	0.049	BCAR1	GIMEN_44_vs_GIMEN_DMSO	A5SS
chr19_50173472_50173745_50172280_50172372_50176954_50177116	0.00123242	0.34	0.670667	-0.331	BCL2L12	GIMEN_44_vs_GIMEN_DMSO	SE
chr19_50170275_50170418_50169941_50170056_50172107_50172194	0.00604641	0.421	0.639333	-0.218	BCL2L12	GIMEN_44_vs_GIMEN_DMSO	SE
chr1_147084681_147084998_147084681_147084776_147086225_147086415	0.000702807	0.7275	0.361667	0.366	BCL9	GIMEN_44_vs_GIMEN_DMSO	A5SS
chr2_219525661_219526030_219524378_219524466_219526481_219526639	0.00252908	0.483	0.850667	-0.368	BCS1L	GIMEN_44_vs_GIMEN_DMSO	SE
chr11_27697123_27697687_27680717_27680775_27698528_27698686	0.00469386	1	0.546333	0.454	BDNF-AS	GIMEN_44_vs_GIMEN_DMSO	SE
chr5_70858601_70858722_70858100_70858347_70860580_70863647	0.000265099	0.3725	0.128333	0.244	BDP1	GIMEN_44_vs_GIMEN_DMSO	SE
chr17_40965965_40966026_40962325_40962946_40966541_40966691	0.00907509	0.7805	0.897333	-0.117	BECN1	GIMEN_44_vs_GIMEN_DMSO	SE
chr6_8027439_8027632_8026599_8026658_8041371_8041501	0.00127696	0	0.0386667	-0.039	BLOC1S5	GIMEN_44_vs_GIMEN_DMSO	SE
chr22_22663061_22663184_22661470_22661610_22664100_22664248	4.31019e-05	1	0.442333	0.558	BMS1P20	GIMEN_44_vs_GIMEN_DMSO	SE
chr9_16435035_16435097_16421259_16421293_16435552_16436370	8.59543e-05	1	0.489667	0.51	BNC2	GIMEN_44_vs_GIMEN_DMSO	SE
chr9_16429297_16429997_16421259_16421293_16435552_16437522	1.36358e-05	1	0.047	0.953	BNC2	GIMEN_44_vs_GIMEN_DMSO	SE
chr5_173036240_173036437_173034516_173035295_173043202_173043361	0.00543175	0.8695	0.974333	-0.105	BOD1	GIMEN_44_vs_GIMEN_DMSO	SE
chr5_173040133_173040258_173034523_173035295_173043202_173043591	0.00333414	0.905	0.982667	-0.078	BOD1	GIMEN_44_vs_GIMEN_DMSO	SE
chr17_41249260_41249306_41243114_41246877_41251791_41251894	0.00350689	1	0.699	0.301	BRCA1	GIMEN_44_vs_GIMEN_DMSO	SE
chr22_50211869_50212031_50197851_50198008_50216598_50216949	0.000988132	0.1385	0	0.138	BRD1	GIMEN_44_vs_GIMEN_DMSO	SE
chr5_886706_886882_886706_886822_887475_887586	0.00575687	0.0445	0.117333	-0.073	BRD9	GIMEN_44_vs_GIMEN_DMSO	A3SS
chr5_883465_883565_881221_881297_884052_884185	0.000133717	0.1125	0.0256667	0.087	BRD9	GIMEN_44_vs_GIMEN_DMSO	SE
chr14_105685487_105685635_105685487_105685569_105686405_105686467	0.0043015	0.005	0.0686667	-0.064	BRF1	GIMEN_44_vs_GIMEN_DMSO	A3SS
chr1_32849430_32849598_32849430_32849540_32852379_32852496	0.00336314	0.9055	0.985667	-0.08	BSDC1	GIMEN_44_vs_GIMEN_DMSO	A3SS
chr10_93718821_93719039_93718821_93718911_93719541_93719637	0.000847414	0.1465	0.426	-0.279	BTAF1	GIMEN_44_vs_GIMEN_DMSO	A5SS
chr11_13481212_13481283_13466711_13466728_13484638_13484799	0.00161529	0.0835	0.00633333	0.077	BTBD10	GIMEN_44_vs_GIMEN_DMSO	SE
chr6_26385242_26385590_26384019_26384143_26388240_26388517	0.00615485	0.9485	0.675	0.274	BTN2A2	GIMEN_44_vs_GIMEN_DMSO	SE
chr6_26385370_26385590_26384019_26384143_26388240_26388387	0.00272138	0.941	0.603333	0.338	BTN2A2	GIMEN_44_vs_GIMEN_DMSO	SE
chr6_26368202_26368278_26368217_26368278_26365458_26365580	0.00737797	0.0775	0.0126667	0.065	BTN3A2	GIMEN_44_vs_GIMEN_DMSO	A3SS
chr11_47073938_47074069_47008758_47008861_47159195_47159280	0.00440989	0.954	0.994333	-0.04	C11orf49	GIMEN_44_vs_GIMEN_DMSO	SE
chr11_36616062_36616191_36616062_36616142_36631630_36631789	0.00398348	0.285	0.441	-0.156	C11orf74	GIMEN_44_vs_GIMEN_DMSO	A5SS
chr11_63585998_63586124_63585687_63585837_63586273_63586474	3.56426e-06	0.822	0.950667	-0.129	C11orf84	GIMEN_44_vs_GIMEN_DMSO	SE
chr12_107353065_107353163_107350859_107350927_107360888_107360958	5.86065e-06	0.032	0.103333	-0.071	C12orf23	GIMEN_44_vs_GIMEN_DMSO	SE
chr12_107353047_107353163_107350859_107350927_107360888_107360958	0.000335336	0.029	0.0813333	-0.052	C12orf23	GIMEN_44_vs_GIMEN_DMSO	SE
chr14_105455968_105456044_105455279_105455425_105457827_105457957	3.75999e-05	0.5845	0.246333	0.338	C14orf79	GIMEN_44_vs_GIMEN_DMSO	SE
chr16_684888_684956_684718_684797_686093_686302	0.00054708	0.431	0.701667	-0.271	C16orf13	GIMEN_44_vs_GIMEN_DMSO	SE
chr16_684888_685063_684718_684797_686093_686239	0.000401702	0.382	0.640667	-0.259	C16orf13	GIMEN_44_vs_GIMEN_DMSO	SE
chr16_684888_684956_684718_684797_685611_685774	0.00115598	0.622	0.864	-0.242	C16orf13	GIMEN_44_vs_GIMEN_DMSO	SE
chr16_685517_685774_684736_684797_686093_686260	0.00105521	0.115	0.355667	-0.241	C16orf13	GIMEN_44_vs_GIMEN_DMSO	SE
chr16_685280_685340_684663_684797_685611_685774	0.00695359	0.6255	0.852333	-0.227	C16orf13	GIMEN_44_vs_GIMEN_DMSO	SE
chr16_684718_684797_685280_685340_684429_684644_685611_685774	0.000227968	0.075	0.166333	-0.091	C16orf13	GIMEN_44_vs_GIMEN_DMSO	MXE
chr16_30770974_30771045_30770662_30770779_30771604_30771774	0.00178574	0.128	0.739	-0.611	C16orf93	GIMEN_44_vs_GIMEN_DMSO	SE
chr16_30770974_30771130_30770662_30770779_30771604_30771989	0.00251935	0	0.42	-0.42	C16orf93	GIMEN_44_vs_GIMEN_DMSO	SE
chr17_7296462_7296683_7296109_7296271_7296785_7296828	0	0.165	0.665667	-0.501	C17orf61-PLSCR3	GIMEN_44_vs_GIMEN_DMSO	SE
chr17_7296919_7297155_7296785_7296828_7297422_7297586	1.33813e-12	0.2635	0.714	-0.45	C17orf61-PLSCR3	GIMEN_44_vs_GIMEN_DMSO	SE
chr17_80405455_80405522_80404498_80404572_80407045_80407196	0.000634853	0.6075	0.824667	-0.217	C17orf62	GIMEN_44_vs_GIMEN_DMSO	SE
chr17_80405455_80405497_80404498_80404572_80407045_80407168	0.000433369	0.8105	0.925333	-0.115	C17orf62	GIMEN_44_vs_GIMEN_DMSO	SE
chr19_33464331_33464468_33463126_33463252_33464965_33465118	0.000394844	1	0.606333	0.394	C19orf40	GIMEN_44_vs_GIMEN_DMSO	SE
chr19_40847692_40847797_40847745_40847797_40842226_40842314	3.89808e-05	0.5685	0.177667	0.391	C19orf47	GIMEN_44_vs_GIMEN_DMSO	A5SS
chr19_36255934_36256077_36255754_36255837_36257668_36257856	0.0061985	1	0.822	0.178	C19orf55	GIMEN_44_vs_GIMEN_DMSO	SE
chr19_36255967_36256077_36255754_36255837_36257668_36258967	0.00140108	1	0.707	0.293	C19orf55	GIMEN_44_vs_GIMEN_DMSO	SE
chr19_9737459_9737536_9732180_9732321_9742903_9743093	0.00119981	0.125	0.348333	-0.223	C19orf82	GIMEN_44_vs_GIMEN_DMSO	SE
chr1_53684538_53684595_53684085_53684167_53685932_53686016	6.93259e-05	0.89	0.977667	-0.088	C1orf123	GIMEN_44_vs_GIMEN_DMSO	SE
chr1_186355119_186355215_186352153_186352288_186357573_186357680	0.00492382	0.8695	0.968333	-0.099	C1orf27	GIMEN_44_vs_GIMEN_DMSO	SE
chr1_154184933_154185100_154186932_154187050_154179195_154180124_154192817_154193095	5.12533e-11	0.779	0.985	-0.206	C1orf43	GIMEN_44_vs_GIMEN_DMSO	MXE
chr1_154184933_154185100_154186368_154186422_154179181_154180124_154186932_154187050	0.00398295	0.663	0.771667	-0.109	C1orf43	GIMEN_44_vs_GIMEN_DMSO	MXE
chr1_154186368_154186422_154184933_154185100_154186932_154186992	0.00333414	0.739	0.828667	-0.09	C1orf43	GIMEN_44_vs_GIMEN_DMSO	SE
chr1_154184933_154185100_154192311_154192413_154179181_154180124_154192817_154193082	0.000408308	0.965	0.995333	-0.03	C1orf43	GIMEN_44_vs_GIMEN_DMSO	MXE
chr1_154184933_154185100_154186932_154187050_154179181_154180124_154192311_154192413	0.00487244	0.9725	0.993	-0.021	C1orf43	GIMEN_44_vs_GIMEN_DMSO	MXE
chr1_154192311_154192413_154186932_154187050_154192817_154193009	0.000124913	0.898	0.770667	0.127	C1orf43	GIMEN_44_vs_GIMEN_DMSO	SE
chr12_7267981_7271273_7267725_7267815_7271494_7271622	6.33484e-07	1	0.196	0.804	C1RL-AS1	GIMEN_44_vs_GIMEN_DMSO	SE
chr20_35236292_35236403_35236117_35236221_35240412_35240960	0.000159539	0.3215	0.806667	-0.485	C20orf24	GIMEN_44_vs_GIMEN_DMSO	SE
chr20_35236292_35236403_35238003_35238161_35236117_35236221_35240412_35240960	0	0.0205	0.122333	-0.102	C20orf24	GIMEN_44_vs_GIMEN_DMSO	MXE
chr20_35236292_35236403_35236117_35236221_35238003_35238133	0	0.021	0.100667	-0.08	C20orf24	GIMEN_44_vs_GIMEN_DMSO	SE
chr20_35236292_35236403_35238003_35238133_35236117_35236221_35240412_35240960	0	0.0105	0.062	-0.052	C20orf24	GIMEN_44_vs_GIMEN_DMSO	MXE
chr20_35238003_35238133_35236207_35236403_35240412_35240960	0.00155817	0.9935	0.958667	0.035	C20orf24	GIMEN_44_vs_GIMEN_DMSO	SE
chr12_22611417_22611519_22609904_22610095_22622642_22622729	0.000988132	0.168	0.385667	-0.218	C2CD5	GIMEN_44_vs_GIMEN_DMSO	SE
chr2_200826503_200826651_200824476_200824603_200828455_200828831	3.16346e-10	0.7205	0.935	-0.215	C2orf47	GIMEN_44_vs_GIMEN_DMSO	SE
chr3_112731580_112732250_112729891_112730253_112732799_112732879	0.000694816	0.981	0.775667	0.205	C3orf17	GIMEN_44_vs_GIMEN_DMSO	SE
chr4_113469408_113469536_113468440_113468564_113474990_113475138	0.000261049	1	0.655333	0.345	C4orf21	GIMEN_44_vs_GIMEN_DMSO	SE
chr5_31534378_31534524_31534378_31534432_31535850_31536000	0.00195708	0.7785	0.963333	-0.185	C5orf22	GIMEN_44_vs_GIMEN_DMSO	A5SS
chr5_179271151_179271227_179268906_179269064_179280377_179280437	0.00272138	0.982	0.815	0.167	C5orf45	GIMEN_44_vs_GIMEN_DMSO	SE
chr5_179274977_179275066_179268906_179269064_179280377_179280437	0.00542839	0.977	0.782333	0.195	C5orf45	GIMEN_44_vs_GIMEN_DMSO	SE
chr7_134853537_134853812_134853682_134853812_134852483_134852559	0.00579565	1	0.699667	0.3	C7orf49	GIMEN_44_vs_GIMEN_DMSO	A5SS
chr9_139887091_139887426_139887091_139887152_139887376_139887426	0.000849514	0.415	0.104333	0.311	C9orf142	GIMEN_44_vs_GIMEN_DMSO	RI
chr9_97535283_97535450_97521930_97522862_97555046_97555200	0.000523707	0.316	0.916667	-0.601	C9orf3	GIMEN_44_vs_GIMEN_DMSO	SE
chr9_97822975_97823092_97767823_97767898_97842975_97843038	0.000326229	0.9275	0.987	-0.059	C9orf3	GIMEN_44_vs_GIMEN_DMSO	SE
chr12_2742794_2742878_2743462_2743546_2721068_2721179_2757640_2757673	0.00124632	0.393	0.833333	-0.44	CACNA1C	GIMEN_44_vs_GIMEN_DMSO	MXE
chr7_134620438_134620516_134617738_134618141_134625842_134625988	2.85354e-08	0.062	0.0263333	0.036	CALD1	GIMEN_44_vs_GIMEN_DMSO	SE
chr14_90865334_90865431_90863399_90863498_90866408_90866439	0.0066049	1	0.596333	0.404	CALM1	GIMEN_44_vs_GIMEN_DMSO	SE
chr7_128394582_128394776_128394315_128394509_128398924_128399091	1.19852e-08	0.049	0.0963333	-0.047	CALU	GIMEN_44_vs_GIMEN_DMSO	SE
chr7_128394315_128394509_128394582_128394776_128388626_128388858_128398924_128399091	9.33516e-12	0.8875	0.783667	0.104	CALU	GIMEN_44_vs_GIMEN_DMSO	MXE
chr7_128394315_128394509_128388626_128388858_128394582_128394776	6.40762e-10	0.762	0.583333	0.179	CALU	GIMEN_44_vs_GIMEN_DMSO	SE
chr4_114378446_114378719_114378490_114378719_114372187_114375671	0.00558579	0.414	0.286	0.128	CAMK2D	GIMEN_44_vs_GIMEN_DMSO	A5SS
chr10_75599296_75599359_75597225_75597269_75601926_75601969	0.00948069	0.0765	0.189	-0.112	CAMK2G	GIMEN_44_vs_GIMEN_DMSO	SE
chr1_6880240_6880310_6845383_6845635_6885151_6885270	4.9467e-09	0.5195	0.761667	-0.242	CAMTA1	GIMEN_44_vs_GIMEN_DMSO	SE
chr1_6880240_6880310_6867047_6867148_6885151_6885270	0.00427487	0.8665	0.974333	-0.108	CAMTA1	GIMEN_44_vs_GIMEN_DMSO	SE
chr17_76994229_76994368_76993921_76994045_76996181_76996352	6.15352e-05	0.0405	0.354667	-0.314	CANT1	GIMEN_44_vs_GIMEN_DMSO	SE
chr17_76996181_76996352_76993474_76994045_77005745_77005846	8.12022e-06	0.1	0.039	0.061	CANT1	GIMEN_44_vs_GIMEN_DMSO	SE
chr12_30886562_30886645_30884276_30884444_30887901_30887948	4.52097e-09	0.0715	0.244	-0.172	CAPRIN2	GIMEN_44_vs_GIMEN_DMSO	SE
chrX_41414852_41414888_41412971_41413168_41419031_41419100	0.0041059	0.612	0.85	-0.238	CASK	GIMEN_44_vs_GIMEN_DMSO	SE
chr5_96064856_96064913_96063192_96063234_96065315_96065395	0.000387123	0.7145	0.818	-0.104	CAST	GIMEN_44_vs_GIMEN_DMSO	SE
chr15_43940114_43940264_43940114_43940261_43941924_43942077	7.78525e-07	1	0.0813333	0.919	CATSPER2	GIMEN_44_vs_GIMEN_DMSO	A3SS
chr2_114214641_114214786_114212317_114212355_114218249_114218296	0.00300594	0.0755	0.025	0.051	CBWD2	GIMEN_44_vs_GIMEN_DMSO	SE
chr1_89453934_89454034_89435091_89435150_89458267_89458287	0.00014203	0.172	0.383333	-0.211	CCBL2	GIMEN_44_vs_GIMEN_DMSO	SE
chr9_35660553_35661184_35660553_35660644_35660936_35661184	1.20627e-08	1	0.0676667	0.932	CCDC107	GIMEN_44_vs_GIMEN_DMSO	RI
chr19_13842573_13842764_13842573_13842745_13842988_13843099	9.65874e-06	0	0.703667	-0.704	CCDC130	GIMEN_44_vs_GIMEN_DMSO	A5SS
chr17_18511209_18511283_18511209_18511280_18513356_18513605	4.60481e-05	1	0.386	0.614	CCDC144B	GIMEN_44_vs_GIMEN_DMSO	A3SS
chr13_36869914_36869994_36857728_36857839_36871773_36871886	0.000591791	1	0.676333	0.324	CCDC169	GIMEN_44_vs_GIMEN_DMSO	SE
chr9_15594038_15594170_15591363_15591554_15623264_15623411	0.000555515	0.5095	1	-0.491	CCDC171	GIMEN_44_vs_GIMEN_DMSO	SE
chr14_74514632_74514777_74512762_74512833_74522286_74522388	0.00127696	1	0.565333	0.435	CCDC176	GIMEN_44_vs_GIMEN_DMSO	SE
chr14_74516404_74516898_74512762_74512833_74522286_74522388	0.000609438	1	0.454	0.546	CCDC176	GIMEN_44_vs_GIMEN_DMSO	SE
chr1_169366474_169366629_169366474_169366626_169388250_169388397	0.00889194	1	0.798667	0.201	CCDC181	GIMEN_44_vs_GIMEN_DMSO	A3SS
chr17_80151631_80152015_80151631_80151706_80151857_80152015	0.00264706	0.4275	0.0993333	0.328	CCDC57	GIMEN_44_vs_GIMEN_DMSO	RI
chr3_122084182_122084313_122081814_122081874_122087022_122087169	0.00692393	0.001	0.028	-0.027	CCDC58	GIMEN_44_vs_GIMEN_DMSO	SE
chr3_56600621_56600768_56593596_56593622_56600977_56601081	0.00871354	0.548	0.913	-0.365	CCDC66	GIMEN_44_vs_GIMEN_DMSO	SE
chr16_775077_775293_775077_775145_775236_775293	7.00253e-05	0.672	0	0.672	CCDC78	GIMEN_44_vs_GIMEN_DMSO	RI
chr2_56599478_56599613_56570013_56570090_56602950_56603070	0.00445378	1	0.391667	0.608	CCDC85A	GIMEN_44_vs_GIMEN_DMSO	SE
chr14_99988469_99988577_99983424_99983520_100002351_100002425	0.00865655	0.855	0.989333	-0.134	CCDC85C	GIMEN_44_vs_GIMEN_DMSO	SE
chr11_82996169_82996254_82991183_82991303_82996595_82997394	6.93259e-05	0.5755	0.259	0.317	CCDC90B	GIMEN_44_vs_GIMEN_DMSO	SE
chr12_124430250_124430347_124429215_124429287_124457075_124457378	0.000326229	0	0.734	-0.734	CCDC92	GIMEN_44_vs_GIMEN_DMSO	SE
chr6_31124507_31124721_31124507_31124613_31124799_31124866	0.00898255	0.9785	0.828	0.15	CCHCR1	GIMEN_44_vs_GIMEN_DMSO	A3SS
chr1_1324005_1324123_1323333_1323445_1324329_1324427	8.47002e-08	0.2485	1	-0.752	CCNL2	GIMEN_44_vs_GIMEN_DMSO	SE
chr1_1326145_1328183_1326145_1326955_1328169_1328183	2.04503e-08	0.3945	0.934667	-0.54	CCNL2	GIMEN_44_vs_GIMEN_DMSO	RI
chr1_1333612_1333722_1330773_1330894_1333976_1334051	0.00398485	0.9595	0.994667	-0.035	CCNL2	GIMEN_44_vs_GIMEN_DMSO	SE
chr2_135703670_135704035_135703670_135703716_135705305_135705469	1.68781e-07	0.297	0.0763333	0.221	CCNT2	GIMEN_44_vs_GIMEN_DMSO	A5SS
chr2_135635089_135635213_135626513_135626611_135676132_135676176	0.00543175	0	0.191667	-0.192	CCNT2-AS1	GIMEN_44_vs_GIMEN_DMSO	SE
chr7_56122061_56122196_56120114_56120178_56123316_56123490	0.000350174	0.992	0.973667	0.018	CCT6A	GIMEN_44_vs_GIMEN_DMSO	SE
chr21_30444272_30444309_30442567_30442658_30445851_30446118	0.00386973	0.0255	0.00466667	0.021	CCT8	GIMEN_44_vs_GIMEN_DMSO	SE
chr6_109691613_109691670_109687720_109690220_109697276_109697315	0.00570309	0.8535	0.908333	-0.055	CD164	GIMEN_44_vs_GIMEN_DMSO	SE
chr11_35231511_35231601_35232792_35232996_35229651_35229753_35236398_35236461	0.00394135	0.0665	0.22	-0.153	CD44	GIMEN_44_vs_GIMEN_DMSO	MXE
chr11_35226058_35226187_35232792_35232996_35211381_35211612_35236398_35236461	0.0050934	0.0705	0.186	-0.116	CD44	GIMEN_44_vs_GIMEN_DMSO	MXE
chr11_35219667_35219793_35232792_35232996_35211381_35211612_35236398_35236461	0.000867762	0.049	0.147333	-0.098	CD44	GIMEN_44_vs_GIMEN_DMSO	MXE
chr11_35219667_35219793_35211381_35211612_35232792_35232889	0.00314811	0.02	0.0716667	-0.052	CD44	GIMEN_44_vs_GIMEN_DMSO	SE
chr11_35231511_35231601_35211381_35211612_35232792_35232857	0.00559486	0	0.04	-0.04	CD44	GIMEN_44_vs_GIMEN_DMSO	SE
chr11_35232792_35232996_35211381_35211612_35236398_35236408	3.87027e-12	0.064	0.0266667	0.037	CD44	GIMEN_44_vs_GIMEN_DMSO	SE
chr1_207963597_207963690_207958963_207959027_207966863_207967218	3.15607e-05	0.2245	0.381667	-0.157	CD46	GIMEN_44_vs_GIMEN_DMSO	SE
chr1_207958963_207959027_207959000_207959027_207958415_207958451	1.34798e-05	0.873	0.936667	-0.064	CD46	GIMEN_44_vs_GIMEN_DMSO	A3SS
chr3_107770785_107770817_107762145_107766139_107776323_107776416	0.0032435	0.662	0.835	-0.173	CD47	GIMEN_44_vs_GIMEN_DMSO	SE
chr3_107769424_107769449_107765925_107766139_107770785_107770817	0.00329458	0.1295	0.0583333	0.071	CD47	GIMEN_44_vs_GIMEN_DMSO	SE
chr11_33752969_33753014_33743924_33744009_33757927_33757991	2.49202e-09	0.12	0.225667	-0.106	CD59	GIMEN_44_vs_GIMEN_DMSO	SE
chr19_14507888_14508035_14507061_14507285_14508469_14508616	0.00824333	0.774	0.179667	0.594	CD97	GIMEN_44_vs_GIMEN_DMSO	SE
chrX_149984751_149984928_149996778_149998077_149984479_149984551_149999703_149999766	4.36119e-05	0.8425	0.0756667	0.767	CD99L2	GIMEN_44_vs_GIMEN_DMSO	MXE
chr13_49840014_49840139_49833481_49833659_49841625_49841661	0.00809651	0.026	0.107667	-0.082	CDADC1	GIMEN_44_vs_GIMEN_DMSO	SE
chr15_43026423_43026544_43026135_43026245_43027297_43027376	2.05289e-05	0.6105	0.961	-0.35	CDAN1	GIMEN_44_vs_GIMEN_DMSO	SE
chr5_137665241_137665336_137664172_137664218_137666675_137666869	0.000645684	0.181	0.463	-0.282	CDC25C	GIMEN_44_vs_GIMEN_DMSO	SE
chr17_45229171_45229302_45229171_45229284_45232037_45232152	0.00179063	0.049	0.117333	-0.068	CDC27	GIMEN_44_vs_GIMEN_DMSO	A3SS
chr12_6958486_6958577_6958317_6958362_6958728_6959022	0.000120208	0.5245	0.832	-0.307	CDCA3	GIMEN_44_vs_GIMEN_DMSO	SE
chr12_6958486_6958593_6957972_6958362_6958728_6958947	0.000141248	0.6655	0.892	-0.227	CDCA3	GIMEN_44_vs_GIMEN_DMSO	SE
chr16_89759681_89760640_89759681_89759734_89760580_89760640	0.0010118	0.5275	0.918	-0.391	CDK10	GIMEN_44_vs_GIMEN_DMSO	RI
chr16_89759805_89759875_89759681_89759734_89760580_89760640	0.00113238	0.8235	0.994667	-0.171	CDK10	GIMEN_44_vs_GIMEN_DMSO	SE
chr16_89759681_89759875_89759681_89759734_89760580_89760640	0.000673985	0.8645	0.992	-0.127	CDK10	GIMEN_44_vs_GIMEN_DMSO	A5SS
chr9_90584710_90584834_90584108_90584264_90585690_90585812	0.000884819	0.13	0.715667	-0.586	CDK20	GIMEN_44_vs_GIMEN_DMSO	SE
chr7_150752839_150752935_150752618_150752693_150753666_150753723	1.84081e-07	0.825	0.962667	-0.138	CDK5	GIMEN_44_vs_GIMEN_DMSO	SE
chr7_150752363_150752460_150752618_150752693_150752113_150752183_150753666_150753723	6.10702e-06	0.2025	0.0453333	0.157	CDK5	GIMEN_44_vs_GIMEN_DMSO	MXE
chr20_31975128_31975339_31973455_31973576_31979947_31980048	0.000544519	0.609	0.905	-0.296	CDK5RAP1	GIMEN_44_vs_GIMEN_DMSO	SE
chr20_31984566_31984742_31981837_31981872_31989233_31989323	1.60988e-06	1	0.177333	0.823	CDK5RAP1	GIMEN_44_vs_GIMEN_DMSO	SE
chr17_46050884_46051062_46050884_46051016_46051296_46051397	0.000599026	0.0315	0.00666667	0.025	CDK5RAP3	GIMEN_44_vs_GIMEN_DMSO	A5SS
chr17_46050884_46051059_46050884_46051016_46051296_46051397	6.928e-06	0.1335	0.057	0.077	CDK5RAP3	GIMEN_44_vs_GIMEN_DMSO	A5SS
chr17_46051765_46052703_46051765_46051814_46052524_46052703	0	0.136	0.041	0.095	CDK5RAP3	GIMEN_44_vs_GIMEN_DMSO	RI
chr17_46048487_46048773_46048487_46048518_46048727_46048773	2.62794e-09	0.193	0.0583333	0.135	CDK5RAP3	GIMEN_44_vs_GIMEN_DMSO	RI
chr2_37425636_37425815_37424396_37424493_37426846_37426962	0.00275745	0.936	0.536667	0.399	CEBPZ-AS1	GIMEN_44_vs_GIMEN_DMSO	SE
chr11_47522412_47522484_47521004_47521156_47574543_47574669	0.00807771	1	0.849667	0.15	CELF1	GIMEN_44_vs_GIMEN_DMSO	SE
chr22_42339613_42339705_42334724_42335200_42341228_42341308	0.00410876	1	0.874667	0.125	CENPM	GIMEN_44_vs_GIMEN_DMSO	SE
chr6_109461623_109461878_109466421_109466584_109416365_109416454_109467960_109468140	0.0044606	0.0095	0.097	-0.087	CEP57L1	GIMEN_44_vs_GIMEN_DMSO	MXE
chr6_109461623_109461878_109466421_109466584_109450506_109450695_109467960_109468140	0.0088171	0.019	0.102667	-0.084	CEP57L1	GIMEN_44_vs_GIMEN_DMSO	MXE
chr6_109461623_109461878_109466421_109466584_109427237_109427293_109467960_109468140	0.00862983	0.017	0.0993333	-0.082	CEP57L1	GIMEN_44_vs_GIMEN_DMSO	MXE
chr6_109466421_109466584_109461623_109461878_109467960_109468136	0.000918199	0.974	0.766333	0.208	CEP57L1	GIMEN_44_vs_GIMEN_DMSO	SE
chr14_35182602_35182767_35182713_35182767_35182265_35182342	0.00961618	0.797	0.885667	-0.089	CFL2	GIMEN_44_vs_GIMEN_DMSO	A5SS
chr14_35182459_35182767_35182713_35182767_35182265_35182342	0.00200568	0.875	0.937667	-0.063	CFL2	GIMEN_44_vs_GIMEN_DMSO	A5SS
chr19_4405908_4405959_4402658_4402811_4418016_4418073	0.00718526	0.457	0.874333	-0.417	CHAF1A	GIMEN_44_vs_GIMEN_DMSO	SE
chr8_57129238_57129313_57128947_57129065_57129889_57129971	0.000878259	0	0.629667	-0.63	CHCHD7	GIMEN_44_vs_GIMEN_DMSO	SE
chr1_146743831_146743942_146740440_146740537_146747016_146747072	0.000442482	0.819	0.968333	-0.149	CHD1L	GIMEN_44_vs_GIMEN_DMSO	SE
chr17_7813756_7813909_7812460_7812656_7814164_7814213	0.00809624	0.8295	0.983	-0.154	CHD3	GIMEN_44_vs_GIMEN_DMSO	SE
chr16_53341592_53341865_53341592_53341817_53342597_53342766	0.00508205	0.5335	0.805	-0.272	CHD9	GIMEN_44_vs_GIMEN_DMSO	A5SS
chr22_29126407_29126536_29121230_29121355_29137756_29137826	0.000553515	0	0.518333	-0.518	CHEK2	GIMEN_44_vs_GIMEN_DMSO	SE
chr22_29126407_29126536_29121230_29121355_29130390_29130715	0.00751923	0	0.077	-0.077	CHEK2	GIMEN_44_vs_GIMEN_DMSO	SE
chr11_869213_869345_868394_868671_869857_869956	4.21913e-08	0.2315	1	-0.768	CHID1	GIMEN_44_vs_GIMEN_DMSO	SE
chr2_175740515_175740593_175711607_175711685_175742567_175742669	0.00473534	0.033	0.167	-0.134	CHN1	GIMEN_44_vs_GIMEN_DMSO	SE
chr19_1264251_1264462_1261380_1261640_1270926_1271028	0.00013032	0.244	0.854333	-0.61	CIRBP	GIMEN_44_vs_GIMEN_DMSO	SE
chr2_113513553_113513711_113509843_113510051_113514469_113514791	0.00429033	0.968	0.751667	0.216	CKAP2L	GIMEN_44_vs_GIMEN_DMSO	SE
chr2_113513553_113514791_113514469_113514791_113509843_113510051	0.00141571	0.8945	0.431667	0.463	CKAP2L	GIMEN_44_vs_GIMEN_DMSO	A5SS
chr16_66592092_66592251_66586469_66586696_66597024_66597120	0.00340435	0.245	0.371	-0.126	CKLF	GIMEN_44_vs_GIMEN_DMSO	SE
chr2_122363276_122363756_122287822_122287901_122406947_122407052	0.00148772	0.8205	1	-0.179	CLASP1	GIMEN_44_vs_GIMEN_DMSO	SE
chr1_109504930_109505091_109492930_109493070_109505982_109506072	9.16527e-05	0.743	0.454	0.289	CLCC1	GIMEN_44_vs_GIMEN_DMSO	SE
chr16_11096930_11097162_11096930_11097114_11114049_11114182	0.000465162	0.8505	0.456333	0.394	CLEC16A	GIMEN_44_vs_GIMEN_DMSO	A5SS
chr2_201724402_201726189_201724402_201724469_201725960_201726189	0.0012486	0.0885	0.0236667	0.065	CLK1	GIMEN_44_vs_GIMEN_DMSO	RI
chr15_68503893_68504201_68503986_68504201_68503600_68503656	0.00734457	1	0.564667	0.435	CLN6	GIMEN_44_vs_GIMEN_DMSO	A5SS
chr22_19188839_19189004_19188901_19189004_19187244_19187352	1.59284e-06	0.485	0.935	-0.45	CLTCL1	GIMEN_44_vs_GIMEN_DMSO	A5SS
chr3_128890476_128890614_128890497_128890614_128890288_128890381	0.00442852	0.3585	0.460333	-0.102	CNBP	GIMEN_44_vs_GIMEN_DMSO	A5SS
chr18_72164743_72164961_72163606_72163666_72167116_72167268	0.000803356	0.0595	0.017	0.042	CNDP2	GIMEN_44_vs_GIMEN_DMSO	SE
chr18_72164743_72164961_72164743_72164830_72167116_72167268	2.09098e-09	1	0.0326667	0.967	CNDP2	GIMEN_44_vs_GIMEN_DMSO	A5SS
chr16_58658556_58658698_58657185_58657313_58663631_58663719	0.00128467	1	0.685	0.315	CNOT1	GIMEN_44_vs_GIMEN_DMSO	SE
chr7_135095264_135095398_135095273_135095398_135082920_135082978	0.000235986	0.098	0.408	-0.31	CNOT4	GIMEN_44_vs_GIMEN_DMSO	A5SS
chr8_17103365_17103440_17102544_17102756_17104183_17104387	0.00309614	0.059	0.00966667	0.049	CNOT7	GIMEN_44_vs_GIMEN_DMSO	SE
chr5_154242766_154242955_154238105_154238328_154250220_154250382	0.000165501	0.737	1	-0.263	CNOT8	GIMEN_44_vs_GIMEN_DMSO	SE
chr9_43915359_43915590_43908050_43908523_43915825_43915863	0.000354558	0.5315	1	-0.468	CNTNAP3B	GIMEN_44_vs_GIMEN_DMSO	SE
chr10_71713703_71713781_71712637_71712724_71716759_71716798	0.0048334	0.039	0.111667	-0.073	COL13A1	GIMEN_44_vs_GIMEN_DMSO	SE
chr10_71692315_71692360_71690155_71690308_71695105_71695147	0.00583221	0.3955	0.218667	0.177	COL13A1	GIMEN_44_vs_GIMEN_DMSO	SE
chr10_22607200_22607947_22607200_22607235_22607887_22607947	0.00176667	0.5645	0.857	-0.292	COMMD3	GIMEN_44_vs_GIMEN_DMSO	RI
chr13_76111634_76111811_76104249_76104402_76123458_76123575	6.58395e-06	0	0.472667	-0.473	COMMD6	GIMEN_44_vs_GIMEN_DMSO	SE
chr19_19017768_19017921_19016384_19016438_19021779_19021880	0.00127696	0.944	0.986667	-0.043	COPE	GIMEN_44_vs_GIMEN_DMSO	SE
chr4_83994358_83994506_83989590_83989675_83996449_83996909	0.000233155	0.0055	0.0313333	-0.026	COPS4	GIMEN_44_vs_GIMEN_DMSO	SE
chr2_237995374_237995439_237994524_237994685_237995769_237995840	0.0017079	0.007	0.031	-0.024	COPS8	GIMEN_44_vs_GIMEN_DMSO	SE
chr14_70809374_70809446_70795890_70795953_70826235_70826448	9.22441e-08	0.762	0.878667	-0.117	COX16	GIMEN_44_vs_GIMEN_DMSO	SE
chr6_75950838_75950981_75950891_75950981_75950016_75950101	6.57391e-05	0.0215	0.00533333	0.016	COX7A2	GIMEN_44_vs_GIMEN_DMSO	A5SS
chr4_15008928_15009219_15008928_15009210_15018811_15018902	2.72448e-05	0.0225	0.152667	-0.13	CPEB2	GIMEN_44_vs_GIMEN_DMSO	A5SS
chr10_93851586_93851701_93841076_93841258_93870832_93870951	0.00535959	0.277	0.790333	-0.513	CPEB3	GIMEN_44_vs_GIMEN_DMSO	SE
chr10_93952233_93952393_93952302_93952393_93940719_93940776	0.000847474	0.82	0.182667	0.637	CPEB3	GIMEN_44_vs_GIMEN_DMSO	A5SS
chr20_34220084_34220307_34220232_34220307_34219866_34219947	0	0.541	0.829333	-0.288	CPNE1	GIMEN_44_vs_GIMEN_DMSO	A5SS
chr20_34220084_34220170_34219866_34219947_34220232_34220307	0	0.538	0.824667	-0.287	CPNE1	GIMEN_44_vs_GIMEN_DMSO	SE
chr20_34220084_34220156_34219866_34219947_34220232_34220307	0	0.753	0.925333	-0.172	CPNE1	GIMEN_44_vs_GIMEN_DMSO	SE
chr12_69651814_69651925_69651511_69651685_69652369_69652874	2.64635e-05	0.0515	0.148667	-0.097	CPSF6	GIMEN_44_vs_GIMEN_DMSO	SE
chr11_61187941_61189080_61188861_61189080_61187393_61187566	1.71379e-11	0.5105	0.963333	-0.453	CPSF7	GIMEN_44_vs_GIMEN_DMSO	A5SS
chr11_61188018_61188045_61187420_61187566_61188861_61189080	9.57051e-13	0.624	0.984667	-0.361	CPSF7	GIMEN_44_vs_GIMEN_DMSO	SE
chr11_61187941_61188002_61187441_61187566_61188861_61189080	2.98827e-09	0.82	0.990667	-0.171	CPSF7	GIMEN_44_vs_GIMEN_DMSO	SE
chr11_61187941_61188045_61187393_61187566_61188861_61189080	1.06712e-09	0.8975	0.996	-0.099	CPSF7	GIMEN_44_vs_GIMEN_DMSO	SE
chr11_61187393_61187566_61187420_61187566_61183576_61183991	2.44703e-06	0.6595	0.419667	0.24	CPSF7	GIMEN_44_vs_GIMEN_DMSO	A5SS
chr22_51012236_51012350_51011948_51012144_51012763_51012848	0.00364182	0.188	0.46	-0.272	CPT1B	GIMEN_44_vs_GIMEN_DMSO	SE
chr19_50203940_50204112_50200582_50200722_50204573_50204653	0.000123216	0.797	0.971	-0.174	CPT1C	GIMEN_44_vs_GIMEN_DMSO	SE
chr19_50200641_50200722_50203940_50204112_50195495_50195650_50204573_50204675	0.000263694	0.252	0.048	0.204	CPT1C	GIMEN_44_vs_GIMEN_DMSO	MXE
chr19_50194917_50195027_50194368_50194597_50195495_50195650	0.00530926	0.673	0.374667	0.298	CPT1C	GIMEN_44_vs_GIMEN_DMSO	SE
chr9_131871041_131871182_131870092_131870356_131871457_131871555	0.000489306	0.323	0.0146667	0.308	CRAT	GIMEN_44_vs_GIMEN_DMSO	SE
chr10_35477127_35477316_35437295_35437419_35495822_35495934	0.00153578	0.0325	0.612667	-0.58	CREM	GIMEN_44_vs_GIMEN_DMSO	SE
chr10_35490378_35490414_35484836_35485027_35495822_35495979	0.0011638	0	0.4	-0.4	CREM	GIMEN_44_vs_GIMEN_DMSO	SE
chr10_35490378_35490414_35468061_35468204_35495822_35495979	0.00370011	0	0.34	-0.34	CREM	GIMEN_44_vs_GIMEN_DMSO	SE
chr10_35437295_35437419_35477127_35477316_35415990_35416121_35495822_35495979	0.0030226	0.978	0.690333	0.288	CREM	GIMEN_44_vs_GIMEN_DMSO	MXE
chr10_35477127_35477316_35490378_35490414_35468061_35468204_35495822_35495979	0.00386666	1	0.629667	0.37	CREM	GIMEN_44_vs_GIMEN_DMSO	MXE
chr1_75196065_75196104_75190394_75190518_75198639_75198745	3.78908e-06	0.1285	0.242	-0.113	CRYZ	GIMEN_44_vs_GIMEN_DMSO	SE
chr1_75172786_75172888_75175781_75175931_75172582_75172678_75188801_75188954	0.00784163	0.111	0.181333	-0.07	CRYZ	GIMEN_44_vs_GIMEN_DMSO	MXE
chr1_75172786_75172888_75172582_75172678_75175781_75175931	0.0011945	0.863	0.768667	0.094	CRYZ	GIMEN_44_vs_GIMEN_DMSO	SE
chr20_47712712_47713489_47712885_47713489_47711268_47711500	4.27318e-05	0.057	0.0226667	0.034	CSE1L	GIMEN_44_vs_GIMEN_DMSO	A3SS
chr17_80207573_80208055_80207306_80207478_80209254_80209290	0.000146774	0.034	0.0113333	0.023	CSNK1D	GIMEN_44_vs_GIMEN_DMSO	SE
chr5_127417664_127417886_127412638_127412785_127418426_127418652	0.0029118	0.3955	0.827333	-0.432	CTC-228N24.3	GIMEN_44_vs_GIMEN_DMSO	SE
chr19_37689840_37689956_37680925_37681052_37697941_37698156	0.000671813	0.4055	0.899333	-0.494	CTC-454I21.3	GIMEN_44_vs_GIMEN_DMSO	SE
chr5_83681705_83681873_83680664_83680696_83683639_83683754	0.000157095	1	0.508	0.492	CTD-2269F5.1	GIMEN_44_vs_GIMEN_DMSO	SE
chr17_58163292_58163487_58162415_58162564_58165557_58165617	0.00337139	0.12	0.071	0.049	CTD-2319I12.1	GIMEN_44_vs_GIMEN_DMSO	SE
chr17_58162415_58162564_58162463_58162564_58160926_58161127	3.90249e-08	0.2915	0.0946667	0.197	CTD-2319I12.1	GIMEN_44_vs_GIMEN_DMSO	A5SS
chr17_58206316_58206451_58203895_58204226_58209796_58209873	1.60617e-05	1	0.326333	0.674	CTD-2319I12.4	GIMEN_44_vs_GIMEN_DMSO	SE
chr19_52898043_52898100_52892271_52892556_52898850_52899003	0.00214392	1	0.646	0.354	CTD-3018O17.3	GIMEN_44_vs_GIMEN_DMSO	SE
chr19_49978930_49979058_49977842_49977929_49979401_49979455	0.000520477	0.654	0.977	-0.323	CTD-3148I10.15	GIMEN_44_vs_GIMEN_DMSO	SE
chr15_44794159_44794246_44791924_44792011_44795621_44796077	0.00188113	1	0.493667	0.506	CTDSPL2	GIMEN_44_vs_GIMEN_DMSO	SE
chr10_35378823_35378929_35360126_35360267_35379106_35379292	1.13105e-06	0.573	0.222667	0.35	CUL2	GIMEN_44_vs_GIMEN_DMSO	SE
chr11_107974916_107975629_107969132_107969256_107976933_107977579	0.00214954	1	0.660333	0.34	CUL5	GIMEN_44_vs_GIMEN_DMSO	SE
chr17_36966528_36966653_36965954_36966018_36966720_36966848	6.80975e-06	0.027	0.127333	-0.1	CWC25	GIMEN_44_vs_GIMEN_DMSO	SE
chr17_36966528_36966848_36966720_36966848_36965954_36966018	2.55337e-06	0.018	0.088	-0.07	CWC25	GIMEN_44_vs_GIMEN_DMSO	A5SS
chrX_149102594_149102791_149102222_149102355_149105631_149105698	0.00394712	0.2405	0.043	0.197	CXorf40B	GIMEN_44_vs_GIMEN_DMSO	SE
chr2_204110568_204110618_204103662_204103857_204116689_204116832	0.00912027	0.2345	0.605667	-0.371	CYP20A1	GIMEN_44_vs_GIMEN_DMSO	SE
chr2_242694459_242695429_242690660_242690803_242707124_242708226	0.000456319	1	0.518667	0.481	D2HGDH	GIMEN_44_vs_GIMEN_DMSO	SE
chr3_49054044_49054106_49053861_49053944_49054206_49054280	4.87429e-05	0.7615	0.934333	-0.173	DALRD3	GIMEN_44_vs_GIMEN_DMSO	SE
chr1_155691307_155691409_155697398_155697529_155679563_155679615_155698998_155699082	0.000511229	0.259	0.638667	-0.38	DAP3	GIMEN_44_vs_GIMEN_DMSO	MXE
chr1_155698832_155698913_155697291_155697529_155698998_155699052	9.74341e-11	0.8935	0.981333	-0.088	DAP3	GIMEN_44_vs_GIMEN_DMSO	SE
chr1_155697398_155697529_155698832_155698913_155679563_155679615_155698998_155699157	2.22308e-10	0.1075	0.0193333	0.088	DAP3	GIMEN_44_vs_GIMEN_DMSO	MXE
chr1_155697398_155697529_155698832_155698913_155691307_155691409_155698998_155699157	2.22308e-10	0.1075	0.0193333	0.088	DAP3	GIMEN_44_vs_GIMEN_DMSO	MXE
chr6_33288512_33289344_33288156_33288368_33290638_33290750	0.000985473	0.6675	0.947333	-0.28	DAXX	GIMEN_44_vs_GIMEN_DMSO	SE
chr9_37857237_37857348_37854776_37854979_37860044_37860190	0.00654477	0.4835	0.728333	-0.245	DCAF10	GIMEN_44_vs_GIMEN_DMSO	SE
chr1_167988782_167988905_167973770_167974031_167992225_167993288	4.1558e-06	0.0045	0.101667	-0.097	DCAF6	GIMEN_44_vs_GIMEN_DMSO	SE
chr1_167992225_167992285_168007608_168007726_167985018_167985189_168012262_168012378	0.00350547	0.021	0.0723333	-0.051	DCAF6	GIMEN_44_vs_GIMEN_DMSO	MXE
chr1_160231074_160231148_160213749_160213824_160232065_160232266	0.001588	0.971	0.840333	0.131	DCAF8	GIMEN_44_vs_GIMEN_DMSO	SE
chr1_160231074_160231140_160213749_160213824_160232065_160232266	0.00256691	0.9665	0.82	0.146	DCAF8	GIMEN_44_vs_GIMEN_DMSO	SE
chr1_160231074_160231148_160213749_160213824_160231906_160232215	0.00038905	0.853	0.682667	0.17	DCAF8	GIMEN_44_vs_GIMEN_DMSO	SE
chr1_160231074_160231140_160213749_160213824_160231906_160232241	0.00115358	0.8015	0.58	0.222	DCAF8	GIMEN_44_vs_GIMEN_DMSO	SE
chr17_79994066_79994324_79994066_79994198_79994259_79994324	0.0088197	0.338	0.802333	-0.464	DCXR	GIMEN_44_vs_GIMEN_DMSO	RI
chr12_57911051_57911536_57911051_57911378_57911488_57911536	0.00726003	1	0.817	0.183	DDIT3	GIMEN_44_vs_GIMEN_DMSO	RI
chr1_162674841_162674921_162625000_162625164_162688826_162688935	0.00468626	0.035	0.075	-0.04	DDR2	GIMEN_44_vs_GIMEN_DMSO	SE
chr6_31508098_31508441_31508098_31508311_31509726_31510225	0.000735269	0.3625	0.233667	0.129	DDX39B	GIMEN_44_vs_GIMEN_DMSO	A3SS
chr17_61852467_61852538_61851222_61851736_61864393_61864630	0.000139062	0.2865	0.151667	0.135	DDX42	GIMEN_44_vs_GIMEN_DMSO	SE
chr5_134125795_134125912_134124202_134124281_134126159_134126242	1.78913e-05	0.012	0.0556667	-0.044	DDX46	GIMEN_44_vs_GIMEN_DMSO	SE
chr17_62497174_62497261_62496666_62496891_62498127_62498187	3.38049e-06	0.005	0.0213333	-0.016	DDX5	GIMEN_44_vs_GIMEN_DMSO	SE
chr10_70696691_70696851_70695761_70695835_70702968_70703013	0.00748658	0.881	0.969667	-0.089	DDX50	GIMEN_44_vs_GIMEN_DMSO	SE
chr10_70700815_70700950_70695761_70695835_70702968_70703013	0.00720801	0.89	0.971	-0.081	DDX50	GIMEN_44_vs_GIMEN_DMSO	SE
chr10_70665981_70666093_70661072_70661227_70666466_70666763	0.00817298	0.0605	0.125333	-0.065	DDX50	GIMEN_44_vs_GIMEN_DMSO	SE
chr19_42720831_42721197_42719284_42719404_42724225_42724275	0.000141685	1	0.339	0.661	DEDD2	GIMEN_44_vs_GIMEN_DMSO	SE
chr6_18258534_18258636_18264073_18264227_18258183_18258293_18264615_18264772	0.00440086	0.068	0.113333	-0.045	DEK	GIMEN_44_vs_GIMEN_DMSO	MXE
chr9_19371753_19371818_19369834_19369985_19372034_19372592	1.8736e-05	0.6665	0.954333	-0.288	DENND4C	GIMEN_44_vs_GIMEN_DMSO	SE
chr9_19361843_19361961_19369834_19369985_19360241_19360487_19372034_19372878	5.91072e-05	0.855	0.983	-0.128	DENND4C	GIMEN_44_vs_GIMEN_DMSO	MXE
chr11_9168576_9168698_9167216_9167362_9171627_9171756	0.0046485	0.908	0.971333	-0.063	DENND5A	GIMEN_44_vs_GIMEN_DMSO	SE
chr3_57644844_57644907_57643377_57643462_57646486_57646566	0.000973201	0.771	0.982667	-0.212	DENND6A	GIMEN_44_vs_GIMEN_DMSO	SE
chr1_244852550_244852644_244849898_244849971_244855185_244855322	0.00023241	0.792	0.965333	-0.173	DESI2	GIMEN_44_vs_GIMEN_DMSO	SE
chr2_74184251_74184367_74153952_74154179_74185272_74185372	0.00721	0.696	0.823333	-0.127	DGUOK	GIMEN_44_vs_GIMEN_DMSO	SE
chr2_74173845_74174033_74154001_74154179_74185272_74185372	0.00462564	0.708	0.832	-0.124	DGUOK	GIMEN_44_vs_GIMEN_DMSO	SE
chr17_34951400_34951610_34954591_34954686_34948227_34948586_34955349_34955479	0.00479203	0.0795	0.225	-0.145	DHRS11	GIMEN_44_vs_GIMEN_DMSO	MXE
chr4_24582342_24582565_24578091_24578301_24585806_24585905	0.000790482	0.336	0.0786667	0.257	DHX15	GIMEN_44_vs_GIMEN_DMSO	SE
chr5_61687997_61688061_61686702_61686809_61688752_61688817	0.00168305	0.915	0.987	-0.072	DIMT1	GIMEN_44_vs_GIMEN_DMSO	SE
chr13_73355426_73355494_73352324_73352518_73355742_73356063	0.00948069	0.742	0.979	-0.237	DIS3	GIMEN_44_vs_GIMEN_DMSO	SE
chr1_222997225_222997287_222988405_222988420_223045612_223045774	0.000634213	1	0.488333	0.512	DISP1	GIMEN_44_vs_GIMEN_DMSO	SE
chr3_196888510_196888609_196869588_196869639_196921295_196921460	0.00437032	0.3475	0.632667	-0.285	DLG1	GIMEN_44_vs_GIMEN_DMSO	SE
chr18_3594417_3594482_3594109_3594238_3597173_3597370	0.00277961	1	0.685	0.315	DLGAP1-AS1	GIMEN_44_vs_GIMEN_DMSO	SE
chr18_3596576_3596673_3594124_3594238_3597173_3597226	0.000623129	1	0.572	0.428	DLGAP1-AS1	GIMEN_44_vs_GIMEN_DMSO	SE
chr20_35093667_35093770_35090149_35091002_35125107_35125469	0.00721133	0.01	0.0343333	-0.024	DLGAP4	GIMEN_44_vs_GIMEN_DMSO	SE
chr14_55615311_55615402_55614829_55615191_55617516_55617566	8.65268e-05	0.1015	0.317	-0.215	DLGAP5	GIMEN_44_vs_GIMEN_DMSO	SE
chr14_75355977_75356052_75356599_75356655_75352288_75352337_75357758_75357870	0.000335364	0.0555	0.00833333	0.047	DLST	GIMEN_44_vs_GIMEN_DMSO	MXE
chr15_51751794_51751857_51755575_51755693_51750905_51750992_51757762_51757848	0.000511229	0.4635	0.0273333	0.436	DMXL2	GIMEN_44_vs_GIMEN_DMSO	MXE
chr7_21784055_21784217_21781544_21781784_21784487_21784681	7.92209e-05	0.459	0.961333	-0.502	DNAH11	GIMEN_44_vs_GIMEN_DMSO	SE
chr2_183600975_183601113_183597225_183597269_183605025_183605115	8.16283e-09	0.7335	0.891667	-0.158	DNAJC10	GIMEN_44_vs_GIMEN_DMSO	SE
chr7_102967778_102967825_102966989_102967131_102968102_102968201	0.00819405	0.081	0.169	-0.088	DNAJC2	GIMEN_44_vs_GIMEN_DMSO	SE
chr11_31451029_31451153_31447833_31447902_31451817_31452250	0.00342336	0.167	0.021	0.146	DNAJC24	GIMEN_44_vs_GIMEN_DMSO	SE
chr11_6566021_6568896_6566106_6568896_6565803_6565901	0.00144922	1	0.463	0.537	DNHD1	GIMEN_44_vs_GIMEN_DMSO	A3SS
chr9_131010202_131011032_131010861_131011032_131009653_131009765	0.000191982	0.391	0.914333	-0.523	DNM1	GIMEN_44_vs_GIMEN_DMSO	A3SS
chr9_131010202_131010214_131009653_131009765_131010861_131011032	0.00593385	0.818	0.985667	-0.168	DNM1	GIMEN_44_vs_GIMEN_DMSO	SE
chr12_32891197_32891230_32890798_32890876_32892997_32893174	0.00354308	0.1865	0.464	-0.277	DNM1L	GIMEN_44_vs_GIMEN_DMSO	SE
chr12_32891197_32891230_32890038_32890095_32892997_32893174	5.84843e-05	0.101	0.236667	-0.136	DNM1L	GIMEN_44_vs_GIMEN_DMSO	SE
chr12_32890798_32890876_32891197_32891230_32890038_32890095_32892997_32893174	0.00108228	0.742	0.505	0.237	DNM1L	GIMEN_44_vs_GIMEN_DMSO	MXE
chr3_16305661_16305736_16299484_16302336_16306275_16306479	7.37132e-05	0.3235	0.481	-0.157	DPH3	GIMEN_44_vs_GIMEN_DMSO	SE
chr1_101467022_101467143_101467022_101467100_101487196_101487321	0.000278659	0.393	0.638	-0.245	DPH5	GIMEN_44_vs_GIMEN_DMSO	A3SS
chr1_101479265_101479374_101467022_101467100_101487196_101487321	0.000486898	0.6225	0.799	-0.176	DPH5	GIMEN_44_vs_GIMEN_DMSO	SE
chr1_101467022_101467100_101479265_101479374_101455618_101456187_101487196_101487321	3.75341e-05	0.7615	0.898667	-0.137	DPH5	GIMEN_44_vs_GIMEN_DMSO	MXE
chr1_101460665_101460705_101467022_101467100_101458192_101458296_101487196_101487321	0.000511229	0.3205	0.153667	0.167	DPH5	GIMEN_44_vs_GIMEN_DMSO	MXE
chr20_49562273_49562299_49558567_49558663_49562383_49562398	0.000718631	0.9515	0.990667	-0.039	DPM1	GIMEN_44_vs_GIMEN_DMSO	SE
chr19_32958379_32958532_32955633_32955690_32968427_32968560	0.00468893	0.441	0.772	-0.331	DPY19L3	GIMEN_44_vs_GIMEN_DMSO	SE
chr19_32959636_32959719_32955633_32955690_32968427_32968560	1.15612e-07	0.7865	0.989	-0.203	DPY19L3	GIMEN_44_vs_GIMEN_DMSO	SE
chr19_32958379_32959719_32959636_32959719_32955633_32955690	0.00253303	0.063	0.0183333	0.045	DPY19L3	GIMEN_44_vs_GIMEN_DMSO	A3SS
chr19_32958379_32958532_32959636_32959719_32955633_32955690_32968427_32968560	0.000184334	0.177	0.051	0.126	DPY19L3	GIMEN_44_vs_GIMEN_DMSO	MXE
chr19_32958379_32958532_32955633_32955690_32959636_32959719	0.00120131	0.258	0.0793333	0.179	DPY19L3	GIMEN_44_vs_GIMEN_DMSO	SE
chr2_32117060_32117203_32094916_32095021_32142994_32143106	0.00343387	0.9055	0.977	-0.072	DPY30	GIMEN_44_vs_GIMEN_DMSO	SE
chr2_32157135_32157204_32145866_32145979_32168370_32168452	0.00503397	0.922	0.967333	-0.045	DPY30	GIMEN_44_vs_GIMEN_DMSO	SE
chrX_100497892_100498087_100497892_100497971_100500005_100500066	1.15947e-07	0.0215	0.103667	-0.082	DRP2	GIMEN_44_vs_GIMEN_DMSO	A5SS
chr12_58000647_58001396_58000666_58001396_58000225_58000301	0.00250025	0.916	0.753333	0.163	DTX3	GIMEN_44_vs_GIMEN_DMSO	A3SS
chr2_242619643_242619734_242617866_242618064_242625183_242625292	1.98405e-05	0.979	0.880333	0.099	DTYMK	GIMEN_44_vs_GIMEN_DMSO	SE
chr6_31938382_31938602_31938382_31938529_31938688_31938924	1.35986e-05	0.3065	0.805333	-0.499	DXO	GIMEN_44_vs_GIMEN_DMSO	A3SS
chr2_71776479_71776521_71766286_71766369_71778170_71778286	0.00459243	0.2085	0.48	-0.271	DYSF	GIMEN_44_vs_GIMEN_DMSO	SE
chr2_11598406_11598477_11597304_11597359_11605897_11606005	0.0085759	0.014	0.146667	-0.133	E2F6	GIMEN_44_vs_GIMEN_DMSO	SE
chr19_11618516_11618863_11618805_11618863_11618271_11618377	0.00077197	0.8675	0.976333	-0.109	ECSIT	GIMEN_44_vs_GIMEN_DMSO	A5SS
chr19_11618516_11618544_11618271_11618377_11618805_11618863	0.0032822	0.8745	0.974667	-0.1	ECSIT	GIMEN_44_vs_GIMEN_DMSO	SE
chr5_83525672_83525702_83476210_83476339_83549901_83550030	2.46834e-05	0.3495	0.481667	-0.132	EDIL3	GIMEN_44_vs_GIMEN_DMSO	SE
chr5_83433058_83433172_83476210_83476339_83402466_83402648_83525672_83525702	0.00242804	0.2345	0.319333	-0.085	EDIL3	GIMEN_44_vs_GIMEN_DMSO	MXE
chr5_83525672_83525702_83433058_83433172_83549901_83550030	0.000114605	0.93	1	-0.07	EDIL3	GIMEN_44_vs_GIMEN_DMSO	SE
chr5_83476210_83476339_83525672_83525702_83433058_83433172_83549901_83550030	0.00703138	0.0945	0.141	-0.047	EDIL3	GIMEN_44_vs_GIMEN_DMSO	MXE
chr4_148441002_148441130_148453657_148453856_148406763_148407253_148457028_148457181	5.93448e-06	0.934	0.189	0.745	EDNRA	GIMEN_44_vs_GIMEN_DMSO	MXE
chr8_144676585_144676688_144676044_144676241_144679517_144679563	4.30719e-06	0	0.692333	-0.692	EEF1D	GIMEN_44_vs_GIMEN_DMSO	SE
chr8_144663223_144663498_144663223_144663324_144663455_144663498	2.54837e-11	0.7905	0.946	-0.156	EEF1D	GIMEN_44_vs_GIMEN_DMSO	RI
chr8_144663398_144663498_144663455_144663498_144663223_144663324	1.12569e-11	0.9355	0.985333	-0.05	EEF1D	GIMEN_44_vs_GIMEN_DMSO	A5SS
chr16_22269814_22270148_22269814_22270016_22271782_22271850	7.26297e-05	0.081	0.00866667	0.072	EEF2K	GIMEN_44_vs_GIMEN_DMSO	A5SS
chr16_22271782_22271850_22274430_22274508_22269814_22270148_22276138_22276566	0.00796294	0.152	0.012	0.14	EEF2K	GIMEN_44_vs_GIMEN_DMSO	MXE
chr1_245165422_245165534_245133283_245133745_245222687_245222760	0.00222224	0.025	0.230333	-0.205	EFCAB2	GIMEN_44_vs_GIMEN_DMSO	SE
chr22_44204874_44205011_44178059_44178205_44208047_44208070	0.00173189	0.4855	1	-0.514	EFCAB6	GIMEN_44_vs_GIMEN_DMSO	SE
chr2_56150033_56150074_56149494_56149582_56150845_56150917	1.53395e-13	0.5165	0.302667	0.214	EFEMP1	GIMEN_44_vs_GIMEN_DMSO	SE
chr11_65636830_65637447_65637327_65637447_65635950_65636311	4.52558e-08	1	0.0256667	0.974	EFEMP2	GIMEN_44_vs_GIMEN_DMSO	A5SS
chr1_231506307_231506444_231503314_231503382_231509725_231509845	6.38201e-07	0.876	0.976	-0.1	EGLN1	GIMEN_44_vs_GIMEN_DMSO	SE
chr1_231503314_231503382_231499496_231502221_231506307_231506444	3.18596e-05	0.8785	0.961	-0.082	EGLN1	GIMEN_44_vs_GIMEN_DMSO	SE
chr1_231506307_231506444_231509725_231509845_231499496_231502221_231556743_231560790	0.000986354	0.874	0.948667	-0.075	EGLN1	GIMEN_44_vs_GIMEN_DMSO	MXE
chr2_63176228_63176297_63175426_63175451_63182651_63182795	0.000241822	0.8315	0.603	0.228	EHBP1	GIMEN_44_vs_GIMEN_DMSO	SE
chr6_31861138_31861439_31860602_31860687_31864039_31864281	0.00527156	0.0315	0.00966667	0.022	EHMT2	GIMEN_44_vs_GIMEN_DMSO	SE
chr3_150285799_150285833_150285803_150285833_150285688_150285716	1.64819e-05	0.658	1	-0.342	EIF2A	GIMEN_44_vs_GIMEN_DMSO	A3SS
chr1_206772816_206772966_206772356_206772446_206773086_206773190	4.80219e-05	0.8645	0.963	-0.098	EIF2D	GIMEN_44_vs_GIMEN_DMSO	SE
chr8_109254340_109254485_109255521_109255692_109254027_109254142_109260841_109260946	0.0058827	0.3175	0.825	-0.508	EIF3E	GIMEN_44_vs_GIMEN_DMSO	MXE
chr8_109226835_109226945_109215629_109215732_109240495_109240620	0.00891457	0.9655	0.984333	-0.019	EIF3E	GIMEN_44_vs_GIMEN_DMSO	SE
chr8_109254340_109254575_109254027_109254142_109255521_109255692	0.000532761	0.445	0.088	0.357	EIF3E	GIMEN_44_vs_GIMEN_DMSO	SE
chr11_8013327_8013518_8013327_8013398_8013630_8013710	8.60187e-05	0.023	0.009	0.014	EIF3F	GIMEN_44_vs_GIMEN_DMSO	A5SS
chr17_7481144_7481562_7481144_7481234_7481437_7481562	1.52747e-05	1	0.366333	0.634	EIF4A1	GIMEN_44_vs_GIMEN_DMSO	RI
chr3_186502750_186502890_186502352_186502485_186503671_186503702	0.00328758	0.8095	0.869333	-0.06	EIF4A2	GIMEN_44_vs_GIMEN_DMSO	SE
chr12_53428395_53428508_53428395_53428493_53431192_53431406	1.66581e-05	0.1665	0.101667	0.065	EIF4B	GIMEN_44_vs_GIMEN_DMSO	A5SS
chr2_233438972_233439051_233431787_233431924_233445613_233446042	6.59098e-05	0.1325	0.358333	-0.226	EIF4E2	GIMEN_44_vs_GIMEN_DMSO	SE
chr11_10825026_10825597_10825026_10825137_10825683_10825750	0.000151521	0.958	0.996333	-0.038	EIF4G2	GIMEN_44_vs_GIMEN_DMSO	A3SS
chr1_21219111_21219222_21212693_21212864_21220009_21220129	0.00188113	0.0165	0.0756667	-0.059	EIF4G3	GIMEN_44_vs_GIMEN_DMSO	SE
chr20_33868456_33868632_33867744_33867921_33871978_33872064	2.82114e-07	0.812	0.913	-0.101	EIF6	GIMEN_44_vs_GIMEN_DMSO	SE
chr4_140038982_140039104_140037802_140037961_140046317_140046483	9.23587e-05	0	0.651333	-0.651	ELF2	GIMEN_44_vs_GIMEN_DMSO	SE
chr4_140046317_140046483_139994607_139994721_140058783_140059021	8.56782e-05	0.759	1	-0.241	ELF2	GIMEN_44_vs_GIMEN_DMSO	SE
chr6_53152659_53152740_53155198_53155333_53140976_53141054_53156573_53156761	0.000344459	1	0.426	0.574	ELOVL5	GIMEN_44_vs_GIMEN_DMSO	MXE
chr1_19557754_19557916_19559117_19559267_19557337_19557457_19559429_19559629	0.00678308	0.6945	0.569	0.125	EMC1	GIMEN_44_vs_GIMEN_DMSO	MXE
chr14_24608753_24608998_24608753_24608823_24610097_24610174	0.00575388	0.2575	0.0913333	0.166	EMC9	GIMEN_44_vs_GIMEN_DMSO	A3SS
chr17_48452545_48453344_48452545_48452873_48453426_48453554	4.87585e-05	0.4445	0.954333	-0.51	EME1	GIMEN_44_vs_GIMEN_DMSO	A5SS
chr17_48453157_48453344_48452545_48452873_48453426_48453554	0.000584929	0.6125	0.976	-0.363	EME1	GIMEN_44_vs_GIMEN_DMSO	SE
chr11_62370230_62370719_62370230_62370251_62370620_62370719	0.000613799	1	0.558667	0.441	EML3	GIMEN_44_vs_GIMEN_DMSO	RI
chr19_48830777_48830818_48830086_48830179_48832608_48832749	5.9654e-07	0.762	0.880667	-0.119	EMP3	GIMEN_44_vs_GIMEN_DMSO	SE
chr19_48830777_48830921_48830086_48830179_48832608_48832749	2.3098e-07	0.831	0.918667	-0.088	EMP3	GIMEN_44_vs_GIMEN_DMSO	SE
chr19_48830777_48830880_48830086_48830179_48832608_48832696	2.26652e-07	0.919	0.963333	-0.044	EMP3	GIMEN_44_vs_GIMEN_DMSO	SE
chr19_48830086_48830179_48830777_48830880_48829247_48829310_48832608_48832749	0.000123819	0.106	0.059	0.047	EMP3	GIMEN_44_vs_GIMEN_DMSO	MXE
chr17_78396005_78396045_78391420_78391745_78397319_78397387	0.000443719	0.7705	0.981	-0.211	ENDOV	GIMEN_44_vs_GIMEN_DMSO	SE
chr17_78402395_78402460_78399258_78399420_78409932_78411881	0.00193807	0.983	0.856667	0.126	ENDOV	GIMEN_44_vs_GIMEN_DMSO	SE
chr17_78389252_78389621_78389252_78389318_78389449_78389621	0.00932304	0.1505	0.0153333	0.135	ENDOV	GIMEN_44_vs_GIMEN_DMSO	RI
chr16_67697839_67697965_67697559_67697723_67699973_67700177	0.00938651	1	0.764333	0.236	ENKD1	GIMEN_44_vs_GIMEN_DMSO	SE
chr16_67698898_67699071_67697689_67697723_67699973_67700032	0.0019039	1	0.656333	0.344	ENKD1	GIMEN_44_vs_GIMEN_DMSO	SE
chr12_7025834_7026271_7025834_7025893_7026201_7026271	5.00858e-11	0.058	0.0163333	0.042	ENO2	GIMEN_44_vs_GIMEN_DMSO	RI
chr20_25201867_25201969_25199185_25199250_25203473_25203606	0.00371818	0.9015	0.759	0.142	ENTPD6	GIMEN_44_vs_GIMEN_DMSO	SE
chr8_110346552_110346703_110346552_110346631_110348356_110348433	3.61748e-07	0.6395	0.791	-0.152	ENY2	GIMEN_44_vs_GIMEN_DMSO	A5SS
chr18_5400967_5401042_5397056_5397425_5406775_5406967	0.00153175	0.1395	0.0346667	0.105	EPB41L3	GIMEN_44_vs_GIMEN_DMSO	SE
chr18_5400967_5401042_5397056_5397425_5406763_5406967	0.00230309	0.8705	0.242667	0.628	EPB41L3	GIMEN_44_vs_GIMEN_DMSO	SE
chr2_120799581_120799686_120776652_120776840_120830753_120830796	0.00590175	0.863	1	-0.137	EPB41L5	GIMEN_44_vs_GIMEN_DMSO	SE
chr18_43456200_43456307_43450531_43450707_43458340_43458413	0.00459243	0.9205	0.978667	-0.058	EPG5	GIMEN_44_vs_GIMEN_DMSO	SE
chr19_56200662_56200737_56200235_56200360_56201232_56201281	0.000239693	0.7315	0.853667	-0.122	EPN1	GIMEN_44_vs_GIMEN_DMSO	SE
chr19_16487932_16488065_16472389_16472795_16495939_16496022	0.000535741	0.231	0.537	-0.306	EPS15L1	GIMEN_44_vs_GIMEN_DMSO	SE
chr19_16487932_16488065_16496981_16497042_16472389_16472795_16503114_16503251	0.00319992	0.927	0.807	0.12	EPS15L1	GIMEN_44_vs_GIMEN_DMSO	MXE
chr5_96232076_96232208_96230949_96231063_96232435_96232567	1.33322e-05	0.892	0.992667	-0.101	ERAP2	GIMEN_44_vs_GIMEN_DMSO	SE
chr5_96228002_96228157_96230949_96231063_96224920_96225009_96232435_96232566	0.000235022	0.9135	0.991333	-0.078	ERAP2	GIMEN_44_vs_GIMEN_DMSO	MXE
chr5_96235824_96235949_96235824_96235893_96237209_96237385	0.00818213	0.0535	0.0183333	0.035	ERAP2	GIMEN_44_vs_GIMEN_DMSO	A5SS
chr19_45918118_45918218_45910590_45912983_45920078_45920117	2.84536e-06	0.863	0.959	-0.096	ERCC1	GIMEN_44_vs_GIMEN_DMSO	SE
chr19_45920078_45920155_45922355_45922455_45912876_45912983_45923581_45923685	0.000123819	0.9115	0.972	-0.06	ERCC1	GIMEN_44_vs_GIMEN_DMSO	MXE
chr19_45872327_45872405_45872187_45872250_45873390_45873490	0.000127006	0.8675	0.979	-0.112	ERCC2	GIMEN_44_vs_GIMEN_DMSO	SE
chr19_45867681_45867805_45867492_45867589_45871887_45872001	0.00675147	0.8565	0.969	-0.112	ERCC2	GIMEN_44_vs_GIMEN_DMSO	SE
chr2_75749490_75749613_75745181_75745334_75788382_75788424	0.00604492	0.749	0.907	-0.158	EVA1A	GIMEN_44_vs_GIMEN_DMSO	SE
chr22_29694722_29695841_29694722_29695270_29695588_29695841	0.000108459	0.9275	0.710667	0.217	EWSR1	GIMEN_44_vs_GIMEN_DMSO	RI
chr1_40975404_40975462_40974469_40974580_40980186_40980518	0.00761057	0.9175	0.631333	0.286	EXO5	GIMEN_44_vs_GIMEN_DMSO	SE
chr17_74084140_74084203_74083734_74083801_74084544_74084643	1.27748e-06	0.8745	0.977667	-0.103	EXOC7	GIMEN_44_vs_GIMEN_DMSO	SE
chr17_74086409_74086478_74087223_74087316_74085255_74085401_74090494_74090662	0.00192272	0.939	0.839	0.1	EXOC7	GIMEN_44_vs_GIMEN_DMSO	MXE
chr17_74087223_74087316_74085255_74085401_74090494_74090662	8.08122e-07	0.4685	0.242667	0.226	EXOC7	GIMEN_44_vs_GIMEN_DMSO	SE
chr3_38541580_38541655_38538228_38539180_38542845_38542985	0.00595789	0.364	1	-0.636	EXOG	GIMEN_44_vs_GIMEN_DMSO	SE
chr3_38541580_38541655_38541171_38541238_38542845_38542985	0.00770649	0.15	0.536667	-0.387	EXOG	GIMEN_44_vs_GIMEN_DMSO	SE
chr4_122737298_122737349_122735020_122735202_122737523_122737602	0.00615705	0.218	0.330667	-0.113	EXOSC9	GIMEN_44_vs_GIMEN_DMSO	SE
chr1_28324794_28324862_28323830_28323889_28326470_28326560	0.00496925	0.337	0.100667	0.236	EYA3	GIMEN_44_vs_GIMEN_DMSO	SE
chrX_54114187_54114397_54107754_54107893_54117744_54117859	0.000117338	0.326	0.914667	-0.589	FAM120C	GIMEN_44_vs_GIMEN_DMSO	SE
chrX_54112147_54112349_54107754_54107893_54117744_54117859	0.00139753	0.5675	0.941	-0.373	FAM120C	GIMEN_44_vs_GIMEN_DMSO	SE
chr4_89726161_89726203_89708903_89709083_89744126_89744352	0.00896304	0.7235	0.931667	-0.208	FAM13A	GIMEN_44_vs_GIMEN_DMSO	SE
chr4_89711736_89711778_89708903_89709083_89744126_89744382	0.0070718	0.759	0.926333	-0.167	FAM13A	GIMEN_44_vs_GIMEN_DMSO	SE
chr5_93217175_93217394_93159853_93159973_93294481_93294673	1.89677e-06	0.8425	1	-0.157	FAM172A	GIMEN_44_vs_GIMEN_DMSO	SE
chr14_35575572_35575690_35579100_35579166_35568881_35571935_35579775_35579932	0.000111	0.4955	1	-0.504	FAM177A1	GIMEN_44_vs_GIMEN_DMSO	MXE
chr14_45475210_45475470_45478115_45478348_45473263_45473569_45481177_45481278	0.000648389	0.8295	0.546667	0.283	FAM179B	GIMEN_44_vs_GIMEN_DMSO	MXE
chr7_102398300_102398393_102392138_102392248_102412855_102412897	0.000645684	0.7535	1	-0.246	FAM185A	GIMEN_44_vs_GIMEN_DMSO	SE
chr16_57208080_57208198_57207639_57207781_57219732_57219967	7.64668e-05	0.248	0.100667	0.147	FAM192A	GIMEN_44_vs_GIMEN_DMSO	SE
chr5_176963358_176963746_176963358_176963487_176964873_176965108	0.00147818	1	0.789	0.211	FAM193B	GIMEN_44_vs_GIMEN_DMSO	A3SS
chr4_15686472_15686582_15683379_15683524_15687858_15688019	0.00178759	0.006	0.033	-0.027	FAM200B	GIMEN_44_vs_GIMEN_DMSO	SE
chr4_15686508_15686582_15683445_15683524_15687858_15688229	0.00540172	0.006	0.033	-0.027	FAM200B	GIMEN_44_vs_GIMEN_DMSO	SE
chr10_5754356_5754502_5726904_5727138_5754785_5754835	4.30422e-09	0.107	0.674333	-0.567	FAM208B	GIMEN_44_vs_GIMEN_DMSO	SE
chr10_5751492_5751626_5726904_5727138_5754785_5754881	1.23539e-05	0.174	0.609667	-0.436	FAM208B	GIMEN_44_vs_GIMEN_DMSO	SE
chr10_5754785_5754881_5759621_5759713_5726800_5727138_5762506_5762631	0.00304082	0.6405	0.300333	0.34	FAM208B	GIMEN_44_vs_GIMEN_DMSO	MXE
chr17_16342841_16343017_16342376_16342728_16343424_16343567	0.00938651	0.995	0.975333	0.02	FAM211A-AS1	GIMEN_44_vs_GIMEN_DMSO	SE
chr17_16342894_16343567_16343424_16343567_16342640_16342728	0.000568662	0.9765	0.878	0.098	FAM211A-AS1	GIMEN_44_vs_GIMEN_DMSO	A3SS
chr17_16342841_16343017_16342973_16343017_16342640_16342728	0.0002909	0.795	0.696333	0.099	FAM211A-AS1	GIMEN_44_vs_GIMEN_DMSO	A3SS
chr17_16342894_16343017_16342973_16343017_16342640_16342728	6.32277e-05	0.7685	0.646	0.123	FAM211A-AS1	GIMEN_44_vs_GIMEN_DMSO	A3SS
chr17_16342640_16343017_16342640_16342728_16342973_16343017	0.0026696	0.485	0.355667	0.129	FAM211A-AS1	GIMEN_44_vs_GIMEN_DMSO	RI
chr15_75197322_75197400_75197322_75197380_75197494_75197572	0.00304008	0.4595	0.875	-0.415	FAM219B	GIMEN_44_vs_GIMEN_DMSO	A3SS
chr15_49912330_49912387_49907317_49907440_49912896_49913015	0.00012616	0.799	0.131333	0.668	FAM227B	GIMEN_44_vs_GIMEN_DMSO	SE
chr2_24390495_24390552_24369799_24369956_24392224_24392365	1.84081e-07	0	1	-1	FAM228B	GIMEN_44_vs_GIMEN_DMSO	SE
chr2_24390495_24390552_24387067_24387204_24392224_24392365	0.000954969	0	0.331667	-0.332	FAM228B	GIMEN_44_vs_GIMEN_DMSO	SE
chrX_153736804_153737142_153736804_153736983_153740180_153740204	7.93639e-08	1	0.101333	0.899	FAM3A	GIMEN_44_vs_GIMEN_DMSO	A3SS
chr10_120867459_120867676_120867479_120867676_120863628_120863709	0.00412195	0.269	0.466333	-0.197	FAM45A	GIMEN_44_vs_GIMEN_DMSO	A3SS
chr11_95511985_95512121_95511985_95512118_95512770_95512851	0.00179063	0.692	0.979333	-0.287	FAM76B	GIMEN_44_vs_GIMEN_DMSO	A3SS
chr8_8092004_8092106_8090315_8090396_8093337_8093469	0.00053484	0	0.559333	-0.559	FAM86B3P	GIMEN_44_vs_GIMEN_DMSO	SE
chr2_163054079_163054250_163051210_163051258_163055266_163055336	0.00957934	0.0355	0.0173333	0.018	FAP	GIMEN_44_vs_GIMEN_DMSO	SE
chr2_163054688_163054808_163051210_163051258_163055266_163055336	1.13397e-09	0.102	0.036	0.066	FAP	GIMEN_44_vs_GIMEN_DMSO	SE
chr7_150774187_150774323_150773710_150773919_150774396_150774488	2.10866e-06	0.787	0.969333	-0.182	FASTK	GIMEN_44_vs_GIMEN_DMSO	SE
chr7_150773999_150774114_150773710_150773919_150774396_150774488	1.3298e-05	0.785	0.964	-0.179	FASTK	GIMEN_44_vs_GIMEN_DMSO	SE
chr7_150773999_150774323_150773712_150773919_150774396_150774488	3.78908e-06	0.793	0.968333	-0.175	FASTK	GIMEN_44_vs_GIMEN_DMSO	SE
chr5_7866758_7868309_7866010_7866096_7869091_7869115	0.000923613	1	0.397333	0.603	FASTKD3	GIMEN_44_vs_GIMEN_DMSO	SE
chr16_30672500_30672536_30671583_30671763_30673740_30673789	0.000221276	0.5485	0.945667	-0.397	FBRS	GIMEN_44_vs_GIMEN_DMSO	SE
chr16_30672624_30672654_30671583_30671763_30673740_30673789	7.78156e-05	0.666	0.970667	-0.305	FBRS	GIMEN_44_vs_GIMEN_DMSO	SE
chr19_9929403_9929755_9929429_9929755_9929220_9929293	0.000986471	0.923	0.713333	0.21	FBXL12	GIMEN_44_vs_GIMEN_DMSO	A5SS
chr7_102603979_102604112_102566720_102566821_102608468_102608564	0.000212519	0.6055	1	-0.395	FBXL13	GIMEN_44_vs_GIMEN_DMSO	SE
chr7_102572327_102572380_102566720_102566821_102608468_102608564	0.000685226	0.6705	1	-0.33	FBXL13	GIMEN_44_vs_GIMEN_DMSO	SE
chr16_30939787_30939949_30939787_30939820_30941393_30941905	0.000226932	0.1505	0.480667	-0.33	FBXL19	GIMEN_44_vs_GIMEN_DMSO	A5SS
chr5_147806775_147807510_147805084_147805264_147812986_147813087	0.000209701	0.3115	0.139	0.172	FBXO38	GIMEN_44_vs_GIMEN_DMSO	SE
chr5_147806775_147807285_147805084_147805264_147812986_147813087	3.39751e-05	0.436	0.205333	0.231	FBXO38	GIMEN_44_vs_GIMEN_DMSO	SE
chr2_73493020_73493094_73492409_73492768_73493584_73493810	4.49307e-07	1	0.192667	0.807	FBXO41	GIMEN_44_vs_GIMEN_DMSO	SE
chr5_141021963_141022070_141021268_141021324_141022567_141022655	0.000947048	0.0435	0.157667	-0.114	FCHSD1	GIMEN_44_vs_GIMEN_DMSO	SE
chr5_141021963_141022070_141022567_141022655_141021268_141021324_141023784_141024005	0.00796294	0.9735	0.904667	0.069	FCHSD1	GIMEN_44_vs_GIMEN_DMSO	MXE
chr1_155279543_155279756_155278749_155278867_155279833_155279996	0.00260367	0.1125	0.247667	-0.135	FDPS	GIMEN_44_vs_GIMEN_DMSO	SE
chr1_155279579_155279756_155278642_155278756_155279833_155279996	0.0018519	0.0275	0.0586667	-0.031	FDPS	GIMEN_44_vs_GIMEN_DMSO	SE
chr1_155279543_155279756_155278704_155278756_155279833_155279996	0.000645421	0.02	0.047	-0.027	FDPS	GIMEN_44_vs_GIMEN_DMSO	SE
chr5_108103793_108103939_108083522_108083701_108133824_108134090	0.000532761	1	0.528	0.472	FER	GIMEN_44_vs_GIMEN_DMSO	SE
chr20_34173045_34173198_34171861_34172015_34183398_34183515	1.23232e-06	0	0.814	-0.814	FER1L4	GIMEN_44_vs_GIMEN_DMSO	SE
chr20_34147889_34148405_34148306_34148405_34147110_34147394	0.000117918	0.0305	0.699667	-0.669	FER1L4	GIMEN_44_vs_GIMEN_DMSO	A5SS
chr8_38279314_38279459_38280542_38280693_38277050_38277253_38282026_38282217	0.00124632	0.065	0.023	0.042	FGFR1	GIMEN_44_vs_GIMEN_DMSO	MXE
chr8_38280542_38280693_38279360_38279459_38282026_38282217	3.58573e-05	0.064	0.0183333	0.046	FGFR1	GIMEN_44_vs_GIMEN_DMSO	SE
chr2_106013103_106013154_106002817_106002997_106015426_106015518	0.00531693	0.6495	0.455667	0.194	FHL2	GIMEN_44_vs_GIMEN_DMSO	SE
chr11_65652979_65653134_65653000_65653134_65652548_65652657	0.00715777	0.178	0.108	0.07	FIBP	GIMEN_44_vs_GIMEN_DMSO	A5SS
chr4_54257596_54257665_54257175_54257306_54265896_54266006	0.00952078	0.514	0.337	0.177	FIP1L1	GIMEN_44_vs_GIMEN_DMSO	SE
chr17_39973309_39973455_39969182_39969531_39974340_39974372	3.08294e-12	0.905	0.979	-0.074	FKBP10	GIMEN_44_vs_GIMEN_DMSO	SE
chr17_18156912_18157033_18156614_18156772_18157392_18157496	0.00114868	0.88	0.993333	-0.113	FLII	GIMEN_44_vs_GIMEN_DMSO	SE
chr17_18156857_18157033_18156614_18156772_18157392_18157492	0.00570309	0.931	0.996333	-0.065	FLII	GIMEN_44_vs_GIMEN_DMSO	SE
chrX_153581139_153581292_153581368_153581572_153580548_153580815_153581663_153581825	0	0.8675	0.978	-0.111	FLNA	GIMEN_44_vs_GIMEN_DMSO	MXE
chrX_153580920_153581043_153580548_153580815_153581139_153581151	0	0.924	0.986333	-0.062	FLNA	GIMEN_44_vs_GIMEN_DMSO	SE
chrX_153594391_153594592_153593716_153593854_153594675_153594838	0.00865655	0.937	0.969	-0.032	FLNA	GIMEN_44_vs_GIMEN_DMSO	SE
chrX_153582983_153583079_153582748_153582851_153583192_153583257	0.00190951	0.974	0.992667	-0.019	FLNA	GIMEN_44_vs_GIMEN_DMSO	SE
chr7_128490029_128490128_128489384_128489632_128490437_128490537	0	0.698	0.961333	-0.263	FLNC	GIMEN_44_vs_GIMEN_DMSO	SE
chr6_30708966_30709481_30709390_30709481_30708455_30708575	3.68998e-14	0.5635	0.874333	-0.311	FLOT1	GIMEN_44_vs_GIMEN_DMSO	A5SS
chr6_30708966_30709481_30708455_30708575_30709923_30709980	1.29767e-05	0.686	0.891667	-0.206	FLOT1	GIMEN_44_vs_GIMEN_DMSO	SE
chr6_30708966_30709110_30708455_30708575_30709390_30709481	0	0.8325	0.962667	-0.13	FLOT1	GIMEN_44_vs_GIMEN_DMSO	SE
chr6_30708966_30709110_30708455_30708575_30709923_30710084	3.26225e-06	0.8495	0.955	-0.106	FLOT1	GIMEN_44_vs_GIMEN_DMSO	SE
chr17_27211242_27211333_27209996_27210249_27212874_27212965	0	0.5265	0.874	-0.348	FLOT2	GIMEN_44_vs_GIMEN_DMSO	SE
chr17_27212874_27212965_27211242_27211333_27215962_27216044	2.43867e-12	0.2465	0.0733333	0.173	FLOT2	GIMEN_44_vs_GIMEN_DMSO	SE
chr17_27211242_27211333_27212874_27212965_27210125_27210249_27224543_27224670	0	0.3005	0.0686667	0.232	FLOT2	GIMEN_44_vs_GIMEN_DMSO	MXE
chr17_27211242_27211333_27212874_27212965_27210125_27210249_27215962_27216044	0	0.353	0.091	0.262	FLOT2	GIMEN_44_vs_GIMEN_DMSO	MXE
chr19_49978947_49979058_49977817_49977929_49979401_49979455	0.00572048	0.8255	0.988333	-0.163	FLT3LG	GIMEN_44_vs_GIMEN_DMSO	SE
chr16_2978824_2978918_2964176_2964290_2979613_2979917	0.00483632	0.0055	0.076	-0.071	FLYWCH1	GIMEN_44_vs_GIMEN_DMSO	SE
chr2_216236631_216236738_216230227_216230353_216238044_216238134	0.00371818	0.957	0.986667	-0.03	FN1	GIMEN_44_vs_GIMEN_DMSO	SE
chr2_216236631_216237098_216236631_216237023_216238044_216238134	4.01133e-05	0.951	0.921667	0.029	FN1	GIMEN_44_vs_GIMEN_DMSO	A3SS
chr9_130569864_130570054_130569864_130569967_130570512_130570590	0.000234052	0.1325	0.0386667	0.094	FPGS	GIMEN_44_vs_GIMEN_DMSO	A5SS
chr1_74665347_74665529_74665347_74665515_74667001_74667094	0.000785699	0.0165	0.098	-0.082	FPGT	GIMEN_44_vs_GIMEN_DMSO	A5SS
chr14_52167773_52167877_52167773_52167853_52169229_52169306	2.18885e-10	0.2985	0.545	-0.246	FRMD6	GIMEN_44_vs_GIMEN_DMSO	A5SS
chr3_120134769_120134874_120169530_120169593_120130700_120130830_120169743_120169838	5.40256e-05	0.085	0.158667	-0.074	FSTL1	GIMEN_44_vs_GIMEN_DMSO	MXE
chr14_66083807_66083909_66082928_66083091_66096209_66096324	2.81491e-05	0.047	0.008	0.039	FUT8	GIMEN_44_vs_GIMEN_DMSO	SE
chr19_35657153_35657331_35657044_35657074_35660468_35660782	1.61263e-07	0.75	0.966333	-0.216	FXYD5	GIMEN_44_vs_GIMEN_DMSO	SE
chr19_35657044_35657228_35657044_35657074_35660468_35660783	1.02725e-06	0.7695	0.963333	-0.194	FXYD5	GIMEN_44_vs_GIMEN_DMSO	A5SS
chr19_35657153_35657228_35657044_35657074_35660468_35660536	9.5125e-08	0.903	0.988	-0.085	FXYD5	GIMEN_44_vs_GIMEN_DMSO	SE
chr17_78075609_78075724_78075609_78075689_78078353_78078931	0.0020883	0.0125	0.0926667	-0.08	GAA	GIMEN_44_vs_GIMEN_DMSO	A5SS
chr6_29598298_29598420_29596863_29596884_29599172_29599376	0.00468626	1	0.685667	0.314	GABBR1	GIMEN_44_vs_GIMEN_DMSO	SE
chr6_29598234_29598420_29596863_29596884_29599172_29599376	0.00459243	1	0.671333	0.329	GABBR1	GIMEN_44_vs_GIMEN_DMSO	SE
chr4_845537_845762_844723_844872_853393_853510	0.00357921	0.9595	0.828333	0.131	GAK	GIMEN_44_vs_GIMEN_DMSO	SE
chr4_853149_853281_844723_844872_853393_853510	1.73533e-05	0.8015	0.153667	0.648	GAK	GIMEN_44_vs_GIMEN_DMSO	SE
chr15_49517401_49517546_49527821_49527936_49509386_49509510_49528047_49528138	0.00329462	0.6545	1	-0.345	GALK2	GIMEN_44_vs_GIMEN_DMSO	MXE
chr15_49610307_49610389_49584523_49584734_49611168_49611313	0.00121353	0.8665	0.297	0.57	GALK2	GIMEN_44_vs_GIMEN_DMSO	SE
chr1_230381808_230381896_230372405_230372471_230390963_230391090	0.000110665	1	0.384	0.616	GALNT2	GIMEN_44_vs_GIMEN_DMSO	SE
chr11_62401781_62401847_62400913_62400986_62402292_62402472	0.000753164	0.268	0.186667	0.081	GANAB	GIMEN_44_vs_GIMEN_DMSO	SE
chr9_128025829_128025979_128024109_128024238_128050040_128050162	4.51979e-09	0.0455	1	-0.955	GAPVD1	GIMEN_44_vs_GIMEN_DMSO	SE
chr9_128031214_128031263_128024088_128024238_128050040_128050162	0.000409503	0.4875	1	-0.512	GAPVD1	GIMEN_44_vs_GIMEN_DMSO	SE
chr1_173833621_173833644_173834366_173834420_173833039_173833442_173834647_173834685	0.00116935	0.458	0.576333	-0.118	GAS5	GIMEN_44_vs_GIMEN_DMSO	MXE
chr1_173833812_173833842_173834366_173834420_173833038_173833442_173834647_173834685	0.00909731	0.8905	0.937667	-0.047	GAS5	GIMEN_44_vs_GIMEN_DMSO	MXE
chr1_173833621_173833842_173833621_173833644_173833812_173833842	0.00824472	0.071	0.049	0.022	GAS5	GIMEN_44_vs_GIMEN_DMSO	RI
chr1_173834366_173834685_173834366_173834420_173834647_173834685	0.00185332	0.1795	0.125	0.054	GAS5	GIMEN_44_vs_GIMEN_DMSO	RI
chr1_173834608_173834685_173834647_173834685_173834366_173834420	0.000491392	0.6065	0.501333	0.105	GAS5	GIMEN_44_vs_GIMEN_DMSO	A5SS
chr10_104123012_104123153_104122231_104122421_104123466_104123555	2.96171e-05	0.808	0.962667	-0.155	GBF1	GIMEN_44_vs_GIMEN_DMSO	SE
chr8_75263508_75263701_75263508_75263556_75272371_75272545	0.00167932	0.4895	0.849333	-0.36	GDAP1	GIMEN_44_vs_GIMEN_DMSO	A5SS
chr22_38009039_38009198_38005066_38005161_38010196_38010281	0.00689689	1	0.783333	0.217	GGA1	GIMEN_44_vs_GIMEN_DMSO	SE
chr22_38009030_38009198_38004966_38005161_38010196_38010281	0.00642518	1	0.778	0.222	GGA1	GIMEN_44_vs_GIMEN_DMSO	SE
chr2_233589283_233589401_233568133_233568199_233599864_233599947	0.00139126	0.05	0.200333	-0.15	GIGYF2	GIMEN_44_vs_GIMEN_DMSO	SE
chr2_233589283_233589401_233568133_233568199_233595831_233595944	0.00453878	1	0.747	0.253	GIGYF2	GIMEN_44_vs_GIMEN_DMSO	SE
chr5_102442419_102442613_102440244_102440550_102444272_102444418	0.00132202	0.714	0.967333	-0.253	GIN1	GIMEN_44_vs_GIMEN_DMSO	SE
chr20_25391759_25391922_25388366_25388531_25394425_25394490	1.68653e-08	0.5365	0.0476667	0.489	GINS1	GIMEN_44_vs_GIMEN_DMSO	SE
chr3_141903552_141904635_141901764_141901891_141904770_141904831	0.00594825	0.0415	0.125667	-0.084	GK5	GIMEN_44_vs_GIMEN_DMSO	SE
chr9_4286037_4286523_4125733_4125941_4299420_4299594	5.0003e-05	0.345	0.934667	-0.59	GLIS3	GIMEN_44_vs_GIMEN_DMSO	SE
chr10_131973260_131973353_131977605_131977684_131973130_131973170_131978376_131978585	3.96921e-05	0.9775	0.932667	0.045	GLRX3	GIMEN_44_vs_GIMEN_DMSO	MXE
chr11_58607007_58607125_58605733_58605841_58611906_58612257	0.00108266	0.443	1	-0.557	GLYATL2	GIMEN_44_vs_GIMEN_DMSO	SE
chr14_24703312_24703447_24702684_24702804_24704942_24705026	0.00329458	0.009	0.031	-0.022	GMPR2	GIMEN_44_vs_GIMEN_DMSO	SE
chr20_57473995_57474040_57470217_57470739_57478582_57478640	0.00167037	0.323	0.421333	-0.098	GNAS	GIMEN_44_vs_GIMEN_DMSO	SE
chr3_52722124_52722222_52722124_52722208_52723089_52723222	0.000183342	0.133	0.047	0.086	GNL3	GIMEN_44_vs_GIMEN_DMSO	A5SS
chr4_44724100_44724259_44712969_44713154_44728490_44728562	0.00832999	0.99	0.892333	0.098	GNPDA2	GIMEN_44_vs_GIMEN_DMSO	SE
chr4_44719129_44719312_44712969_44713154_44728490_44728540	0.00692393	0.9885	0.882667	0.106	GNPDA2	GIMEN_44_vs_GIMEN_DMSO	SE
chr9_131029472_131029553_131028565_131028604_131029736_131029796	0.000127185	0.074	0.17	-0.096	GOLGA2	GIMEN_44_vs_GIMEN_DMSO	SE
chr9_131035063_131035144_131030698_131030803_131036128_131036132	5.26305e-05	0.99	0.877667	0.112	GOLGA2	GIMEN_44_vs_GIMEN_DMSO	SE
chr3_37402733_37402796_37396591_37396678_37407570_37408242	5.31959e-06	0.345	0.572	-0.227	GOLGA4	GIMEN_44_vs_GIMEN_DMSO	SE
chr8_41364572_41364640_41364577_41364640_41363429_41363531	0.00120784	0.0935	0.191667	-0.098	GOLGA7	GIMEN_44_vs_GIMEN_DMSO	A3SS
chr15_34867025_34867115_34858090_34858674_34874950_34875061	0.00271818	0.345	0.781667	-0.437	GOLGA8B	GIMEN_44_vs_GIMEN_DMSO	SE
chr1_150636107_150636239_150634289_150634404_150667131_150667326	0.00117827	0.912	0.994667	-0.083	GOLPH3L	GIMEN_44_vs_GIMEN_DMSO	SE
chr1_170505450_170505562_170502604_170502792_170508350_170508708	1.03296e-07	0.338	0.939333	-0.601	GORAB	GIMEN_44_vs_GIMEN_DMSO	SE
chr2_171804859_171804940_171804859_171804890_171806048_171806252	6.44206e-06	0.8965	0.974	-0.077	GORASP2	GIMEN_44_vs_GIMEN_DMSO	A5SS
chr17_45009432_45009565_45012394_45012535_45008464_45008573_45015964_45016070	6.94044e-06	0.764	0.597333	0.167	GOSR2	GIMEN_44_vs_GIMEN_DMSO	MXE
chr17_45012394_45012535_45015964_45016070_45006885_45006950_45043899_45043992	0.000648389	0.7305	0.0576667	0.673	GOSR2	GIMEN_44_vs_GIMEN_DMSO	MXE
chr17_45009432_45009565_45015964_45016070_45006885_45006950_45043899_45043992	2.72109e-06	0.8195	0.047	0.772	GOSR2	GIMEN_44_vs_GIMEN_DMSO	MXE
chr5_56532939_56532999_56531792_56531859_56542126_56542311	8.56782e-05	0.4095	0.235	0.174	GPBP1	GIMEN_44_vs_GIMEN_DMSO	SE
chr19_6732997_6733073_6732482_6732560_6733178_6733312	0.00479168	0.915	0.989333	-0.074	GPR108	GIMEN_44_vs_GIMEN_DMSO	SE
chr19_6735550_6735715_6735632_6735715_6734193_6734318	0.00398348	0.05	0.013	0.037	GPR108	GIMEN_44_vs_GIMEN_DMSO	A5SS
chr11_64055536_64055686_64055192_64055418_64055811_64055940	0.00676312	0.7785	0.969	-0.191	GPR137	GIMEN_44_vs_GIMEN_DMSO	SE
chr1_236343178_236343328_236332000_236332055_236368425_236368498	0.00667899	0.143	1	-0.857	GPR137B	GIMEN_44_vs_GIMEN_DMSO	SE
chr7_50778571_50778687_50772836_50773020_50799968_50800065	0.0084451	1	0.643	0.357	GRB10	GIMEN_44_vs_GIMEN_DMSO	SE
chr7_50778571_50778687_50772836_50773020_50823583_50823753	0.00463143	1	0.444333	0.556	GRB10	GIMEN_44_vs_GIMEN_DMSO	SE
chr6_102511836_102511923_102503204_102503455_102516221_102517958	4.40674e-09	0.1645	1	-0.836	GRIK2	GIMEN_44_vs_GIMEN_DMSO	SE
chr6_102513671_102513803_102503204_102503455_102516221_102517958	0.000245991	0.736	1	-0.264	GRIK2	GIMEN_44_vs_GIMEN_DMSO	SE
chr17_42422933_42422973_42422632_42422702_42426525_42426670	0.000178901	0.134	0.057	0.077	GRN	GIMEN_44_vs_GIMEN_DMSO	SE
chr17_42422898_42422973_42422669_42422702_42426525_42426670	5.42443e-11	0.2095	0.0726667	0.137	GRN	GIMEN_44_vs_GIMEN_DMSO	SE
chr7_65952935_65953025_65950081_65950140_65954924_65955046	0.00109927	0.5225	0.954333	-0.432	GS1-124K5.2	GIMEN_44_vs_GIMEN_DMSO	SE
chr9_124062333_124062404_124030337_124030497_124064240_124064427	0.00298707	0.6625	0.823	-0.16	GSN	GIMEN_44_vs_GIMEN_DMSO	SE
chr7_142962084_142962389_142962084_142962185_142964709_142964826	1.40486e-05	0.7495	0.931333	-0.182	GSTK1	GIMEN_44_vs_GIMEN_DMSO	A5SS
chr7_142962353_142962389_142961640_142962185_142964709_142964826	2.87523e-05	0.8955	0.975	-0.08	GSTK1	GIMEN_44_vs_GIMEN_DMSO	SE
chr11_18347493_18347700_18347493_18347566_18354606_18354775	0.000106774	0.1505	0.820333	-0.67	GTF2H1	GIMEN_44_vs_GIMEN_DMSO	A5SS
chr16_27475640_27476157_27475715_27476157_27474861_27474913	0.00341344	0.1055	0.29	-0.185	GTF3C1	GIMEN_44_vs_GIMEN_DMSO	A5SS
chr22_24939809_24940051_24936405_24939068_24942881_24942973	0.000634853	0.6025	0.858667	-0.256	GUCD1	GIMEN_44_vs_GIMEN_DMSO	SE
chr1_228333210_228333768_228333210_228333350_228333726_228333768	0.00401882	0.0295	0.146333	-0.117	GUK1	GIMEN_44_vs_GIMEN_DMSO	RI
chr1_228334542_228334639_228334561_228334639_228333713_228333768	1.91408e-05	0.896	0.951667	-0.056	GUK1	GIMEN_44_vs_GIMEN_DMSO	A3SS
chr1_228333211_228333350_228333211_228333325_228333726_228333768	0.00195708	0.0385	0.0153333	0.023	GUK1	GIMEN_44_vs_GIMEN_DMSO	A5SS
chr1_228328824_228329208_228328018_228328064_228333211_228333325	0.00342432	0.0955	0.048	0.047	GUK1	GIMEN_44_vs_GIMEN_DMSO	SE
chr1_228336071_228336157_228335166_228335400_228336365_228336392	3.91139e-06	0.9365	0.852	0.085	GUK1	GIMEN_44_vs_GIMEN_DMSO	SE
chr1_228328824_228328989_228327965_228328064_228333211_228333325	0.00666173	0.2975	0.172667	0.125	GUK1	GIMEN_44_vs_GIMEN_DMSO	SE
chr1_228336071_228336240_228335321_228335400_228336365_228336509	0.000189047	0.779	0.602333	0.177	GUK1	GIMEN_44_vs_GIMEN_DMSO	SE
chr19_49490450_49490642_49488717_49488862_49496251_49496566	0.000616426	0.853	0.333333	0.52	GYS1	GIMEN_44_vs_GIMEN_DMSO	SE
chr4_174503855_174504029_174452117_174452229_174512223_174512304	0.00404796	0.626	0.925333	-0.299	HAND2-AS1	GIMEN_44_vs_GIMEN_DMSO	SE
chr16_3073474_3073531_3073233_3073362_3073847_3073969	4.58579e-06	0.5195	0.728333	-0.209	HCFC1R1	GIMEN_44_vs_GIMEN_DMSO	SE
chr16_3073474_3073531_3072620_3072999_3073847_3073969	0.000340992	0.8165	0.971667	-0.155	HCFC1R1	GIMEN_44_vs_GIMEN_DMSO	SE
chr22_50688491_50688589_50688287_50688393_50688855_50688952	0.00920414	0.8475	0.979333	-0.132	HDAC10	GIMEN_44_vs_GIMEN_DMSO	SE
chr12_48185653_48186452_48185653_48185787_48187151_48187371	1.73155e-11	0.064	0.00566667	0.058	HDAC7	GIMEN_44_vs_GIMEN_DMSO	A3SS
chr12_48186320_48186452_48185653_48185787_48187151_48187325	2.98229e-11	0.194	0.03	0.164	HDAC7	GIMEN_44_vs_GIMEN_DMSO	SE
chr18_44663605_44663709_44662709_44662820_44676748_44676830	2.79863e-05	0.2605	0.0646667	0.196	HDHD2	GIMEN_44_vs_GIMEN_DMSO	SE
chr18_44663605_44663667_44662672_44662820_44676748_44676847	1.27825e-07	0.4135	0.112667	0.301	HDHD2	GIMEN_44_vs_GIMEN_DMSO	SE
chr16_32177855_32178007_32176947_32177153_32178124_32178267	0.00333414	1	0.558333	0.442	HERC2P4	GIMEN_44_vs_GIMEN_DMSO	SE
chr17_80398348_80398489_80397875_80398210_80398872_80398951	0.00272138	1	0.631	0.369	HEXDC	GIMEN_44_vs_GIMEN_DMSO	SE
chr2_191073605_191073639_191069359_191069958_191077681_191077801	0.00262581	0.5855	0.784333	-0.199	HIBCH	GIMEN_44_vs_GIMEN_DMSO	SE
chr14_62212408_62212535_62211422_62211531_62213651_62214489	0.0049937	0.9015	0.938	-0.037	HIF1A	GIMEN_44_vs_GIMEN_DMSO	SE
chr6_32917047_32917176_32917050_32917176_32916389_32916645	0.00795481	1	0.729333	0.271	HLA-DMA	GIMEN_44_vs_GIMEN_DMSO	A5SS
chr20_30136831_30136917_30135250_30135495_30137866_30137924	0.000900683	0	0.506	-0.506	HM13	GIMEN_44_vs_GIMEN_DMSO	SE
chr20_30154012_30154098_30149436_30149539_30156922_30156977	0.000591791	0.924	0.964	-0.04	HM13	GIMEN_44_vs_GIMEN_DMSO	SE
chr20_30142548_30142632_30137866_30137924_30147413_30147450	0.00226012	0.945	0.975	-0.03	HM13	GIMEN_44_vs_GIMEN_DMSO	SE
chr20_30155880_30156083_30155880_30156027_30156922_30157370	0.000542812	1	0.641	0.359	HM13	GIMEN_44_vs_GIMEN_DMSO	A5SS
chr6_34208513_34208692_34208513_34208659_34210488_34210572	5.28593e-05	0.8885	0.794333	0.094	HMGA1	GIMEN_44_vs_GIMEN_DMSO	A5SS
chr1_24137225_24137289_24134624_24134813_24143164_24143260	0.00565972	0.762	0.978333	-0.216	HMGCL	GIMEN_44_vs_GIMEN_DMSO	SE
chr21_40719304_40719409_40717755_40719218_40720217_40720265	0.00261195	0.4585	0.909667	-0.451	HMGN1	GIMEN_44_vs_GIMEN_DMSO	SE
chr21_40717755_40717884_40719304_40719409_40717071_40717200_40720217_40720265	0.00160645	0.1015	0.292	-0.19	HMGN1	GIMEN_44_vs_GIMEN_DMSO	MXE
chr21_40717755_40717884_40719304_40719404_40717071_40717200_40720217_40720265	0.000212704	0.057	0.235333	-0.178	HMGN1	GIMEN_44_vs_GIMEN_DMSO	MXE
chr21_40719304_40719409_40717071_40717200_40720217_40720265	0.000471739	0.005	0.021	-0.016	HMGN1	GIMEN_44_vs_GIMEN_DMSO	SE
chr21_40719304_40719409_40719304_40719404_40720217_40720265	0.00253766	1	0.674333	0.326	HMGN1	GIMEN_44_vs_GIMEN_DMSO	A3SS
chr6_79911992_79912106_79912033_79912106_79910961_79911443	5.66144e-06	0.6065	0.405	0.202	HMGN3	GIMEN_44_vs_GIMEN_DMSO	A5SS
chr12_54676862_54677018_54676583_54676658_54677595_54677751	2.09719e-09	0.053	0.100667	-0.048	HNRNPA1	GIMEN_44_vs_GIMEN_DMSO	SE
chr7_26230612_26230748_26229744_26230080_26232114_26232197	1.66269e-08	0.6765	0.875	-0.199	HNRNPA2B1	GIMEN_44_vs_GIMEN_DMSO	SE
chr14_21699116_21699231_21702236_21702388_21698477_21698525_21731469_21731495	0	0.385	0.619	-0.234	HNRNPC	GIMEN_44_vs_GIMEN_DMSO	MXE
chr14_21699116_21699231_21699155_21699231_21698477_21698525	0	0.518	0.234333	0.284	HNRNPC	GIMEN_44_vs_GIMEN_DMSO	A5SS
chr4_83292680_83292737_83280623_83280792_83294598_83294639	3.91587e-09	0.86	0.707333	0.153	HNRNPD	GIMEN_44_vs_GIMEN_DMSO	SE
chr5_179048843_179048977_179048242_179048398_179050037_179050165	9.28543e-10	0.028	0.00533333	0.023	HNRNPH1	GIMEN_44_vs_GIMEN_DMSO	SE
chr5_179043869_179044111_179043869_179043959_179044051_179044111	2.41791e-08	0.104	0.0363333	0.068	HNRNPH1	GIMEN_44_vs_GIMEN_DMSO	RI
chr9_86588816_86588888_86588200_86588314_86589431_86589504	3.09069e-09	0.678	0.808	-0.13	HNRNPK	GIMEN_44_vs_GIMEN_DMSO	SE
chr19_8548041_8548095_8539050_8539128_8550486_8550532	4.9395e-05	0.683	0.801	-0.118	HNRNPM	GIMEN_44_vs_GIMEN_DMSO	SE
chr11_62483335_62483409_62482971_62483079_62484460_62484661	0.00848498	0.948	0.976667	-0.029	HNRNPUL2	GIMEN_44_vs_GIMEN_DMSO	SE
chr3_148857790_148858285_148847370_148847727_148858803_148858975	0.00331219	0.8285	0.492667	0.336	HPS3	GIMEN_44_vs_GIMEN_DMSO	SE
chr5_118807330_118807395_118792009_118792063_118809602_118809710	0.00344253	0.055	0.017	0.038	HSD17B4	GIMEN_44_vs_GIMEN_DMSO	SE
chr16_30998160_30998323_30997925_30998025_30999088_31000473	0.00751923	0.7435	0.958667	-0.215	HSD3B7	GIMEN_44_vs_GIMEN_DMSO	SE
chr9_115171186_115171301_115167903_115168002_115200710_115200905	0.0078435	0.885	0.991333	-0.106	HSDL2	GIMEN_44_vs_GIMEN_DMSO	SE
chr8_145536313_145536397_145535648_145535930_145537196_145537302	0.00328265	0.032	0.157333	-0.125	HSF1	GIMEN_44_vs_GIMEN_DMSO	SE
chr6_52925733_52925844_52905933_52906206_52926393_52926600	0.00890274	0.289	0.0823333	0.207	ICK	GIMEN_44_vs_GIMEN_DMSO	SE
chr1_6293533_6293703_6291961_6292179_6294945_6295034	0.0089439	0.821	0.943667	-0.123	ICMT	GIMEN_44_vs_GIMEN_DMSO	SE
chr20_2639404_2639483_2640675_2640822_2639040_2639168_2640908_2641011	0.000273331	0.977	0.919667	0.057	IDH3B	GIMEN_44_vs_GIMEN_DMSO	MXE
chr20_2639283_2639483_2639404_2639483_2639040_2639168	0.000269088	0.8325	0.515667	0.317	IDH3B	GIMEN_44_vs_GIMEN_DMSO	A5SS
chr20_2639040_2639483_2639040_2639168_2639404_2639483	0.00401882	0.733	0.337667	0.395	IDH3B	GIMEN_44_vs_GIMEN_DMSO	RI
chrX_148573068_148573198_148571844_148571971_148577876_148578047	4.06095e-05	0.0415	0.096	-0.054	IDS	GIMEN_44_vs_GIMEN_DMSO	SE
chr1_159015086_159015254_159002313_159002481_159021468_159021888	0.00127696	0.0115	0.0326667	-0.021	IFI16	GIMEN_44_vs_GIMEN_DMSO	SE
chr1_79126238_79126339_79124996_79125168_79129449_79129763	1.5371e-08	0.5125	0.912667	-0.4	IFI44	GIMEN_44_vs_GIMEN_DMSO	SE
chr1_79128388_79128563_79124996_79125168_79129449_79129582	1.13397e-09	0.5375	0.92	-0.382	IFI44	GIMEN_44_vs_GIMEN_DMSO	SE
chr13_21264843_21264954_21245111_21245178_21265192_21265356	0.000275367	0.7355	0.933667	-0.198	IFT88	GIMEN_44_vs_GIMEN_DMSO	SE
chrX_153788621_153788774_153786746_153786865_153789902_153789978	0.000671813	0.0225	0.184	-0.162	IKBKG	GIMEN_44_vs_GIMEN_DMSO	SE
chrX_153789902_153789999_153789902_153789978_153791024_153791168	0.000445361	1	0.620333	0.38	IKBKG	GIMEN_44_vs_GIMEN_DMSO	A5SS
chr9_34656735_34656905_34655601_34655662_34657031_34657115	0.000110106	0.566	0.940667	-0.375	IL11RA	GIMEN_44_vs_GIMEN_DMSO	SE
chr3_159710798_159710912_159711237_159711279_159707953_159708099_159711354_159711396	0.000633773	0.1995	0.666667	-0.467	IL12A	GIMEN_44_vs_GIMEN_DMSO	MXE
chr3_9962608_9962653_9962174_9962286_9965564_9965704	0.000171495	0.0445	0.179667	-0.135	IL17RC	GIMEN_44_vs_GIMEN_DMSO	SE
chr3_9960183_9960293_9959606_9959759_9962174_9962284	0.00694829	0.8365	0.968333	-0.132	IL17RC	GIMEN_44_vs_GIMEN_DMSO	SE
chr19_50432582_50432753_50432673_50432753_50430950_50431072	2.99519e-07	0.25	0.69	-0.44	IL4I1	GIMEN_44_vs_GIMEN_DMSO	A5SS
chr16_27352390_27352634_27351506_27351594_27353441_27353475	0.00105936	0.113	0.0133333	0.1	IL4R	GIMEN_44_vs_GIMEN_DMSO	SE
chr8_79650738_79650870_79648708_79648762_79652236_79652317	0.00180674	0.9095	0.501	0.408	IL7	GIMEN_44_vs_GIMEN_DMSO	SE
chr19_10777167_10777325_10765057_10765163_10781191_10781284	0.00458497	0.004	0.0226667	-0.019	ILF3	GIMEN_44_vs_GIMEN_DMSO	SE
chr19_10794592_10796441_10794592_10794646_10795534_10796441	3.70931e-08	1	0.249333	0.751	ILF3	GIMEN_44_vs_GIMEN_DMSO	RI
chr11_6629275_6629441_6625045_6625590_6629623_6629719	4.27231e-06	0.9905	0.934333	0.056	ILK	GIMEN_44_vs_GIMEN_DMSO	SE
chr2_239103422_239103511_239103445_239103511_239102915_239102972	5.12168e-05	0.414	0.133333	0.281	ILKAP	GIMEN_44_vs_GIMEN_DMSO	A5SS
chr7_110526648_110526751_110303109_110303777_110603555_110603621	0.00746533	0.789	0.953333	-0.164	IMMP2L	GIMEN_44_vs_GIMEN_DMSO	SE
chr3_49065631_49065755_49065143_49065349_49065863_49066239	2.98229e-11	0.6235	0.840667	-0.217	IMPDH2	GIMEN_44_vs_GIMEN_DMSO	SE
chr3_49065680_49065755_49065142_49065349_49065863_49065906	0	0.8075	0.931333	-0.124	IMPDH2	GIMEN_44_vs_GIMEN_DMSO	SE
chr14_105181620_105181677_105180539_105181193_105185131_105185940	0.00595891	0.905	0.613667	0.291	INF2	GIMEN_44_vs_GIMEN_DMSO	SE
chr12_6764803_6765079_6762395_6762562_6765892_6765964	0.000902445	0.0295	0.00933333	0.02	ING4	GIMEN_44_vs_GIMEN_DMSO	SE
chr12_6762395_6762562_6762101_6762216_6765892_6765964	0.00565092	0.9885	0.938	0.05	ING4	GIMEN_44_vs_GIMEN_DMSO	SE
chr12_6764803_6765079_6762101_6762216_6765892_6765964	6.15352e-05	0.7305	0.133667	0.597	ING4	GIMEN_44_vs_GIMEN_DMSO	SE
chr9_115464067_115464160_115456410_115456513_115478740_115478821	0.000399765	0.0245	0.119	-0.095	INIP	GIMEN_44_vs_GIMEN_DMSO	SE
chr16_30015888_30015978_30012532_30012851_30016541_30017083	0.00889762	0.0185	0.103	-0.085	INO80E	GIMEN_44_vs_GIMEN_DMSO	SE
chr16_30013756_30014334_30012734_30012851_30014756_30014847	0.00462564	1	0.490333	0.51	INO80E	GIMEN_44_vs_GIMEN_DMSO	SE
chr1_153719432_153721231_153719432_153719546_153721164_153721231	5.94974e-07	1	0.289333	0.711	INTS3	GIMEN_44_vs_GIMEN_DMSO	RI
chr3_48732126_48732257_48730920_48731673_48732522_48732851	0.000274821	0.201	0.506	-0.305	IP6K2	GIMEN_44_vs_GIMEN_DMSO	SE
chr3_48732134_48732257_48731607_48731673_48732522_48732851	0.00358508	0.111	0.331333	-0.22	IP6K2	GIMEN_44_vs_GIMEN_DMSO	SE
chr3_48752747_48752960_48752821_48752960_48732522_48732851	0.000234052	1	0.472333	0.528	IP6K2	GIMEN_44_vs_GIMEN_DMSO	A5SS
chr3_159482231_159482927_159482231_159482888_159583951_159584070	2.99519e-07	0.7055	0.952667	-0.247	IQCJ-SCHIP1	GIMEN_44_vs_GIMEN_DMSO	A5SS
chrX_153281482_153281548_153279492_153279729_153281887_153282095	9.68677e-06	0.912	0.984333	-0.072	IRAK1	GIMEN_44_vs_GIMEN_DMSO	SE
chrX_153279492_153279729_153281482_153281548_153275950_153277368_153281887_153282095	1.69835e-05	0.9395	0.989333	-0.05	IRAK1	GIMEN_44_vs_GIMEN_DMSO	MXE
chr19_50167809_50167930_50166599_50166771_50168887_50169045	0.00274199	0.156	0.725667	-0.57	IRF3	GIMEN_44_vs_GIMEN_DMSO	SE
chr19_50167699_50167930_50167809_50167930_50166599_50166771	0.000111246	1	0.552333	0.448	IRF3	GIMEN_44_vs_GIMEN_DMSO	A5SS
chr11_613784_613865_613950_614037_613205_613595_614173_614399	2.95652e-05	0	0.743333	-0.743	IRF7	GIMEN_44_vs_GIMEN_DMSO	MXE
chr11_614173_614399_613950_614037_614475_614534	2.12016e-05	0	0.687333	-0.687	IRF7	GIMEN_44_vs_GIMEN_DMSO	SE
chr1_145538979_145539093_145538217_145538307_145539364_145539445	0.00747858	0.6245	0.863	-0.238	ITGA10	GIMEN_44_vs_GIMEN_DMSO	SE
chr1_145538723_145538808_145538217_145538307_145539364_145539445	0.00416154	0.7675	0.929667	-0.162	ITGA10	GIMEN_44_vs_GIMEN_DMSO	SE
chr17_48152822_48153099_48152822_48152890_48152962_48153099	4.65517e-13	0.0595	0.006	0.053	ITGA3	GIMEN_44_vs_GIMEN_DMSO	RI
chr12_56093653_56093773_56092493_56092701_56094045_56094177	0.0015013	0.106	0.232667	-0.127	ITGA7	GIMEN_44_vs_GIMEN_DMSO	SE
chr12_56093653_56093773_56094045_56094177_56092493_56092701_56094682_56094938	0.00390727	0.904	0.803667	0.1	ITGA7	GIMEN_44_vs_GIMEN_DMSO	MXE
chr2_9558754_9558861_9552397_9552534_9563501_9563559	0.00681211	0.628	0.791667	-0.164	ITGB1BP1	GIMEN_44_vs_GIMEN_DMSO	SE
chr2_9560118_9560229_9558754_9558861_9562607_9562695	0.00132956	0.105	0.254	-0.149	ITGB1BP1	GIMEN_44_vs_GIMEN_DMSO	SE
chr2_9560118_9560229_9562607_9562789_9558754_9558861_9563406_9563469	0.0077515	0.826	0.602	0.224	ITGB1BP1	GIMEN_44_vs_GIMEN_DMSO	MXE
chr2_9560118_9560229_9558754_9558861_9563094_9563305	0.005028	1	0.763333	0.237	ITGB1BP1	GIMEN_44_vs_GIMEN_DMSO	SE
chr3_124536467_124536557_124527868_124528003_124538585_124538681	0.00328758	0.842	0.909	-0.067	ITGB5	GIMEN_44_vs_GIMEN_DMSO	SE
chr14_93542939_93542964_93483020_93483146_93581413_93581529	0.00150849	0.857	0.979333	-0.122	ITPK1	GIMEN_44_vs_GIMEN_DMSO	SE
chr21_35201271_35201354_35199121_35199167_35201927_35202049	4.21504e-08	0.251	0.028	0.223	ITSN1	GIMEN_44_vs_GIMEN_DMSO	SE
chr15_40699836_40700011_40697995_40698172_40700137_40700189	0.00432905	0.8135	1	-0.186	IVD	GIMEN_44_vs_GIMEN_DMSO	SE
chr1_185274667_185274775_185275616_185275757_185270565_185270695_185276145_185276271	9.60812e-13	0.2195	0.0613333	0.158	IVNS1ABP	GIMEN_44_vs_GIMEN_DMSO	MXE
chr1_185275616_185275757_185274667_185274775_185276145_185276271	1.09386e-06	0.3665	0.121667	0.245	IVNS1ABP	GIMEN_44_vs_GIMEN_DMSO	SE
chr1_227920629_227920728_227921114_227921382_227918934_227920377_227921607_227921733	0.00070661	0.9825	0.820333	0.162	JMJD4	GIMEN_44_vs_GIMEN_DMSO	MXE
chr1_153949451_153949489_153949168_153949251_153949814_153949870	0.00127336	0.9035	0.974333	-0.071	JTB	GIMEN_44_vs_GIMEN_DMSO	SE
chr19_11306231_11306496_11306297_11306496_11305150_11305266	0.00206581	0.781	0.609	0.172	KANK2	GIMEN_44_vs_GIMEN_DMSO	A5SS
chr17_40271071_40271454_40271262_40271454_40270314_40270421	0.000847414	0.0855	0.167	-0.082	KAT2A	GIMEN_44_vs_GIMEN_DMSO	A5SS
chr10_76735156_76735539_76729777_76729859_76737073_76737195	0.000590465	0.5	1	-0.5	KAT6B	GIMEN_44_vs_GIMEN_DMSO	SE
chr10_76732264_76732397_76735156_76735539_76729777_76729859_76737073_76737195	0.00370797	0.9955	0.937333	0.058	KAT6B	GIMEN_44_vs_GIMEN_DMSO	MXE
chr10_76735156_76736088_76735156_76735212_76737073_76737195	0.00614458	0.3845	0.168667	0.216	KAT6B	GIMEN_44_vs_GIMEN_DMSO	A5SS
chr10_76735156_76736088_76735156_76735539_76737073_76737195	1.02e-05	0.9	0.243	0.657	KAT6B	GIMEN_44_vs_GIMEN_DMSO	A5SS
chr10_79163619_79163781_79010952_79011014_79397022_79397205	0.000572856	0.9415	1	-0.058	KCNMA1	GIMEN_44_vs_GIMEN_DMSO	SE
chr12_109907319_109909182_109898440_109898610_109915064_109915105	0.00290641	0.742	0.973333	-0.231	KCTD10	GIMEN_44_vs_GIMEN_DMSO	SE
chr16_29922298_29922494_29923135_29923188_29917673_29917887_29923280_29923370	0.00703138	0.906	1	-0.094	KCTD13	GIMEN_44_vs_GIMEN_DMSO	MXE
chr22_37457578_37457669_37455352_37455478_37458564_37459414	2.64635e-05	0.145	0.606	-0.461	KCTD17	GIMEN_44_vs_GIMEN_DMSO	SE
chr7_6522022_6522220_6509284_6509385_6523597_6523780	0.000723077	0.201	1	-0.799	KDELR2	GIMEN_44_vs_GIMEN_DMSO	SE
chr9_7049091_7049200_7046861_7046917_7103684_7103870	0.00127696	0.75	0.973333	-0.223	KDM4C	GIMEN_44_vs_GIMEN_DMSO	SE
chr9_6981841_6982765_6980924_6981118_6984165_6984404	0.000767109	0.043	0.00766667	0.035	KDM4C	GIMEN_44_vs_GIMEN_DMSO	SE
chr16_27222466_27222538_27221413_27221942_27224905_27224963	0.00127696	0.4025	0.0256667	0.377	KDM8	GIMEN_44_vs_GIMEN_DMSO	SE
chr17_26970181_26970677_26970627_26970677_26969886_26970005	0.000224355	1	0.844	0.156	KIAA0100	GIMEN_44_vs_GIMEN_DMSO	A5SS
chr17_73487383_73487548_73487383_73487536_73487771_73487981	0.00919226	0.4865	0.302667	0.184	KIAA0195	GIMEN_44_vs_GIMEN_DMSO	A5SS
chr1_35909761_35909904_35908506_35908629_35913773_35913933	0.000507229	0.8925	0.987	-0.094	KIAA0319L	GIMEN_44_vs_GIMEN_DMSO	SE
chr5_175786464_175786570_175782573_175782752_175786813_175786921	0.00647037	0.6115	0.821	-0.21	KIAA1191	GIMEN_44_vs_GIMEN_DMSO	SE
chr5_175786483_175786570_175782573_175782752_175786813_175786921	0.000335496	0.7475	0.903333	-0.156	KIAA1191	GIMEN_44_vs_GIMEN_DMSO	SE
chr5_175782573_175782752_175786483_175786570_175775252_175775359_175786813_175786921	0.000392019	0.84	0.937	-0.097	KIAA1191	GIMEN_44_vs_GIMEN_DMSO	MXE
chr10_24820758_24820922_24820761_24820922_24816864_24817048	0.0075262	1	0.829333	0.171	KIAA1217	GIMEN_44_vs_GIMEN_DMSO	A3SS
chr2_176858861_176859008_176857908_176857951_176866887_176867073	0.00623934	0.5255	0.849333	-0.324	KIAA1715	GIMEN_44_vs_GIMEN_DMSO	SE
chr9_5933750_5933881_5929043_5929159_5944870_5944960	0.000156726	0.023	0.239	-0.216	KIAA2026	GIMEN_44_vs_GIMEN_DMSO	SE
chr1_45218803_45218926_45216113_45216236_45219404_45219505	0.00383863	0.9745	0.884667	0.09	KIF2C	GIMEN_44_vs_GIMEN_DMSO	SE
chr14_104145645_104145855_104145720_104145855_104143751_104143860	0.00846273	0.021	0.0436667	-0.023	KLC1	GIMEN_44_vs_GIMEN_DMSO	A3SS
chr16_87741417_87741681_87741417_87741678_87741955_87742072	9.31972e-05	1	0.612667	0.387	KLHDC4	GIMEN_44_vs_GIMEN_DMSO	A3SS
chr16_19722693_19722762_19721581_19721908_19725439_19726359	0.00342336	0.8105	0.939	-0.129	KNOP1	GIMEN_44_vs_GIMEN_DMSO	SE
chr6_117013455_117013555_117010482_117010616_117019866_117019961	0.00755055	0.7625	1	-0.238	KPNA5	GIMEN_44_vs_GIMEN_DMSO	SE
chrX_46322632_46322743_46322632_46322728_46332187_46333029	0.000403925	0.1515	0.643333	-0.492	KRBOX4	GIMEN_44_vs_GIMEN_DMSO	A5SS
chr14_59941156_59941244_59939578_59939808_59941445_59941926	0.00393121	0.114	0.364667	-0.251	L3HYPDH	GIMEN_44_vs_GIMEN_DMSO	SE
chr20_42159437_42159529_42158923_42159059_42161412_42161564	2.01729e-05	0	0.728667	-0.729	L3MBTL1	GIMEN_44_vs_GIMEN_DMSO	SE
chr22_41625543_41625660_41623092_41623873_41626142_41626658	0.00014342	0.77	0.989667	-0.22	L3MBTL2	GIMEN_44_vs_GIMEN_DMSO	SE
chr1_156027768_156027858_156024875_156025216_156028105_156028297	0.00876445	0.889	0.954333	-0.065	LAMTOR2	GIMEN_44_vs_GIMEN_DMSO	SE
chr1_110949654_110949750_110948939_110949001_110950207_110950290	0.00126568	0.077	0.0413333	0.036	LAMTOR5	GIMEN_44_vs_GIMEN_DMSO	SE
chr4_129127582_129127692_129121675_129121820_129128410_129128538	0.000105877	0.79	1	-0.21	LARP1B	GIMEN_44_vs_GIMEN_DMSO	SE
chr4_113565823_113566027_113565823_113565924_113567506_113567607	0.0075791	0.9125	0.755	0.158	LARP7	GIMEN_44_vs_GIMEN_DMSO	A5SS
chr4_16507462_16507605_16503163_16504496_16510157_16510309	1.2286e-07	0.0845	0.333667	-0.249	LDB2	GIMEN_44_vs_GIMEN_DMSO	SE
chr22_38074382_38074661_38073005_38073072_38075609_38075809	0.00471868	0.7785	0.837667	-0.059	LGALS1	GIMEN_44_vs_GIMEN_DMSO	SE
chr22_38072862_38073072_38074489_38074661_38071663_38071718_38075609_38075809	0.00247112	0.065	0.045	0.02	LGALS1	GIMEN_44_vs_GIMEN_DMSO	MXE
chr4_39469137_39469266_39465144_39465225_39471638_39471784	0.00621181	0.7425	0.974	-0.232	LIAS	GIMEN_44_vs_GIMEN_DMSO	SE
chr10_80039155_80039251_80027166_80027243_80039351_80039970	0.00686565	0.29	0.65	-0.36	LINC00595	GIMEN_44_vs_GIMEN_DMSO	SE
chr2_216505953_216506542_216488834_216488958_216608536_216608637	1.20584e-06	0.214	1	-0.786	LINC00607	GIMEN_44_vs_GIMEN_DMSO	SE
chrX_102080920_102081097_102071919_102072010_102081896_102082072	0.00151491	0.3645	0.772333	-0.408	LINC00630	GIMEN_44_vs_GIMEN_DMSO	SE
chrX_102119969_102120080_102081896_102082072_102139070_102139094	0.00543175	0.554	0.939333	-0.385	LINC00630	GIMEN_44_vs_GIMEN_DMSO	SE
chrX_102071919_102072010_102080920_102081097_102025279_102025348_102081896_102082072	0.000986354	0.762	0.374	0.388	LINC00630	GIMEN_44_vs_GIMEN_DMSO	MXE
chrX_102071919_102072010_102080920_102081097_102024145_102024269_102081896_102082072	0.000408308	0.644	0.243667	0.4	LINC00630	GIMEN_44_vs_GIMEN_DMSO	MXE
chr6_58276136_58276289_58275150_58275346_58285305_58285389	3.19383e-06	0.4275	0.936333	-0.509	LINC00680	GIMEN_44_vs_GIMEN_DMSO	SE
chr4_14128700_14128882_14113591_14113801_14140084_14141676	5.82333e-12	0.1135	0.266667	-0.153	LINC01085	GIMEN_44_vs_GIMEN_DMSO	SE
chr4_14127826_14128043_14113600_14113801_14140084_14140361	1.53395e-13	0.091	0.237	-0.146	LINC01085	GIMEN_44_vs_GIMEN_DMSO	SE
chr7_156626446_156626486_156619292_156619438_156685621_156685873	0.000549443	0.856	0.992	-0.136	LMBR1	GIMEN_44_vs_GIMEN_DMSO	SE
chr22_50944713_50944931_50944463_50944642_50945066_50945095	9.38403e-05	0.7045	0.966	-0.262	LMF2	GIMEN_44_vs_GIMEN_DMSO	SE
chr13_76412275_76412332_76410532_76410593_76414220_76414246	0.000165501	0.6915	0.813	-0.122	LMO7	GIMEN_44_vs_GIMEN_DMSO	SE
chr15_74238757_74238895_74235194_74235303_74239407_74239564	0.000794122	0.9525	0.984667	-0.032	LOXL1	GIMEN_44_vs_GIMEN_DMSO	SE
chr8_23228155_23228275_23225577_23225947_23261466_23261739	0.00084529	0.015	0.032	-0.017	LOXL2	GIMEN_44_vs_GIMEN_DMSO	SE
chr4_151242342_151242535_151242342_151242520_151246960_151247050	1.94892e-08	0.354	0.175667	0.178	LRBA	GIMEN_44_vs_GIMEN_DMSO	A3SS
chr3_197562544_197562693_197562544_197562609_197566191_197566268	0.00673465	0.8635	0.968333	-0.105	LRCH3	GIMEN_44_vs_GIMEN_DMSO	A5SS
chr14_50074117_50074839_50069087_50069186_50080973_50081389	0.000285107	0.0385	0.0916667	-0.053	LRR1	GIMEN_44_vs_GIMEN_DMSO	SE
chr10_134162466_134162561_134161487_134161860_134165110_134165257	0.00127933	0.6335	0.199667	0.434	LRRC27	GIMEN_44_vs_GIMEN_DMSO	SE
chr1_54413534_54413654_54412030_54412222_54417658_54418145	4.24047e-10	0.0395	0.252667	-0.213	LRRC42	GIMEN_44_vs_GIMEN_DMSO	SE
chr1_54413460_54413494_54411749_54412222_54417658_54418145	0.00806502	0.4235	0.604	-0.18	LRRC42	GIMEN_44_vs_GIMEN_DMSO	SE
chr19_34706028_34706205_34699100_34699956_34706500_34706566	1.10108e-10	0.86	0.975667	-0.116	LSM14A	GIMEN_44_vs_GIMEN_DMSO	SE
chr19_34710295_34710478_34706500_34706566_34710610_34710782	0.0066281	0.9855	0.937333	0.048	LSM14A	GIMEN_44_vs_GIMEN_DMSO	SE
chr12_96397615_96397698_96396737_96396842_96400091_96400187	0.00925786	0.957	0.918333	0.039	LTA4H	GIMEN_44_vs_GIMEN_DMSO	SE
chr2_33468728_33468851_33477743_33477911_33447146_33447218_33482509_33482578	0.00214712	0.849	0.764	0.085	LTBP1	GIMEN_44_vs_GIMEN_DMSO	MXE
chr2_33482350_33482578_33482509_33482578_33477743_33477911	0.00366379	0.4365	0.314667	0.122	LTBP1	GIMEN_44_vs_GIMEN_DMSO	A3SS
chr19_41129840_41129987_41129508_41129637_41131761_41131911	0.000353502	0.715	0.906333	-0.191	LTBP4	GIMEN_44_vs_GIMEN_DMSO	SE
chr8_144102299_144102408_144102304_144102408_144101678_144101794	0.00682664	0	0.426667	-0.427	LY6E	GIMEN_44_vs_GIMEN_DMSO	A3SS
chr1_219366471_219366593_219352488_219352588_219383856_219383989	0.00149682	1	0.702667	0.297	LYPLAL1	GIMEN_44_vs_GIMEN_DMSO	SE
chr11_47306491_47306745_47306491_47306616_47307001_47307141	0.00356066	0.5145	0.328667	0.186	MADD	GIMEN_44_vs_GIMEN_DMSO	A5SS
chr4_6621653_6621771_6619106_6619219_6622914_6623081	0.000368069	0.858	1	-0.142	MAN2B2	GIMEN_44_vs_GIMEN_DMSO	SE
chr4_103612036_103612114_103611752_103611928_103635594_103635718	0.00127696	0.139	0.0166667	0.122	MANBA	GIMEN_44_vs_GIMEN_DMSO	SE
chr2_210569173_210569344_210565000_210565062_210570303_210570414	8.69171e-06	0.373	0.175333	0.198	MAP2	GIMEN_44_vs_GIMEN_DMSO	SE
chr3_47912302_47912595_47912347_47912595_47898920_47899002	0.000128625	0.935	0.741333	0.194	MAP4	GIMEN_44_vs_GIMEN_DMSO	A5SS
chr11_64568371_64568503_64568235_64568298_64568582_64568655	0.000998796	0.792	0.966667	-0.175	MAP4K2	GIMEN_44_vs_GIMEN_DMSO	SE
chr2_102480282_102480513_102476104_102476326_102481391_102481465	0.00257564	0.0055	0.0353333	-0.03	MAP4K4	GIMEN_44_vs_GIMEN_DMSO	SE
chr2_102477286_102477448_102480282_102480513_102476197_102476326_102481391_102481498	0.00214712	0.98	0.890333	0.09	MAP4K4	GIMEN_44_vs_GIMEN_DMSO	MXE
chr22_50705997_50706056_50705799_50705911_50706248_50706378	0.000797244	0.43	0.866	-0.436	MAPK11	GIMEN_44_vs_GIMEN_DMSO	SE
chr10_49516137_49516331_49514697_49514864_49533939_49534008	0.00667022	1	0.786	0.214	MAPK8	GIMEN_44_vs_GIMEN_DMSO	SE
chr16_1794978_1795104_1793335_1793477_1797029_1797276	0.0019039	1	0.791667	0.208	MAPK8IP3	GIMEN_44_vs_GIMEN_DMSO	SE
chr5_138615623_138615747_138614739_138614818_138618427_138618678	2.36595e-05	0.363	0.638667	-0.276	MATR3	GIMEN_44_vs_GIMEN_DMSO	SE
chr3_129156562_129156793_129156650_129156793_129152904_129152979	0.000183342	1	0.401	0.599	MBD4	GIMEN_44_vs_GIMEN_DMSO	A5SS
chr14_36777297_36777395_36769990_36770029_36780778_36780796	1.36033e-05	0.8235	0.961	-0.137	MBIP	GIMEN_44_vs_GIMEN_DMSO	SE
chr3_152174055_152174150_152165408_152165562_152177059_152177116	0.00353005	0.7385	0.892667	-0.154	MBNL1	GIMEN_44_vs_GIMEN_DMSO	SE
chr2_9002400_9002452_9000742_9000894_9002719_9002852	0.00754434	0.0055	0.0453333	-0.04	MBOAT2	GIMEN_44_vs_GIMEN_DMSO	SE
chr2_9002400_9002452_9002719_9002852_9000742_9000894_9004299_9004364	0.000986354	0.995	0.949	0.046	MBOAT2	GIMEN_44_vs_GIMEN_DMSO	MXE
chr5_70931930_70931994_70936829_70936902_70930977_70931073_70939645_70939722	0.000766558	0.0565	0.0126667	0.044	MCCC2	GIMEN_44_vs_GIMEN_DMSO	MXE
chrX_70357036_70357242_70357036_70357233_70357407_70357485	4.51479e-06	0.1555	0.621	-0.466	MED12	GIMEN_44_vs_GIMEN_DMSO	A5SS
chr15_100211527_100211659_100211724_100211862_100185765_100185969_100214597_100214817	8.59809e-05	0.8775	0.679	0.199	MEF2A	GIMEN_44_vs_GIMEN_DMSO	MXE
chr14_101302072_101302216_101297352_101297431_101302503_101302637	0.00584997	1	0.772667	0.227	MEG3	GIMEN_44_vs_GIMEN_DMSO	SE
chr14_101376569_101376641_101373272_101373469_101379768_101379858	0.00933425	0.7735	1	-0.226	MEG8	GIMEN_44_vs_GIMEN_DMSO	SE
chr19_42853650_42853851_42852423_42852624_42854299_42854536	0.000162715	0.95	0.669333	0.281	MEGF8	GIMEN_44_vs_GIMEN_DMSO	SE
chr17_2371054_2371170_2367501_2367644_2376817_2376958	0.000634853	0.8605	0.993	-0.132	METTL16	GIMEN_44_vs_GIMEN_DMSO	SE
chr2_208485364_208485418_208480396_208480415_208486529_208486641	5.25429e-05	0	0.617	-0.617	METTL21A	GIMEN_44_vs_GIMEN_DMSO	SE
chr2_208485364_208485418_208446418_208446884_208486529_208486641	0.00687912	0	0.249333	-0.249	METTL21A	GIMEN_44_vs_GIMEN_DMSO	SE
chr2_208485364_208485418_208477446_208478167_208486529_208486641	0.00385442	0.0375	0.162333	-0.125	METTL21A	GIMEN_44_vs_GIMEN_DMSO	SE
chr16_8729024_8729169_8722586_8722967_8732947_8733019	0.00639823	0.837	0.980667	-0.144	METTL22	GIMEN_44_vs_GIMEN_DMSO	SE
chr17_74725771_74725876_74722924_74723260_74729059_74729297	0.00803127	0.4805	0.725333	-0.245	METTL23	GIMEN_44_vs_GIMEN_DMSO	SE
chr2_170678452_170678567_170680998_170681150_170677601_170677783_170681291_170681384	0.00383596	0.0905	0.159333	-0.069	METTL5	GIMEN_44_vs_GIMEN_DMSO	MXE
chr2_172271112_172271236_172216931_172217023_172290392_172290597	1.63996e-06	0.0345	0.815333	-0.781	METTL8	GIMEN_44_vs_GIMEN_DMSO	SE
chr2_172248552_172248707_172216931_172217023_172271112_172271236	0.0021775	1	0.754333	0.246	METTL8	GIMEN_44_vs_GIMEN_DMSO	SE
chr15_89442886_89443042_89441915_89442763_89444781_89444966	0.00180674	0.7295	0.827667	-0.098	MFGE8	GIMEN_44_vs_GIMEN_DMSO	SE
chr4_2933281_2933390_2933101_2933192_2933551_2933663	1.00566e-07	0.715	0.93	-0.215	MFSD10	GIMEN_44_vs_GIMEN_DMSO	SE
chr4_2933551_2933880_2934077_2934239_2933101_2933192_2934326_2934425	3.73377e-05	0.8325	0.943667	-0.111	MFSD10	GIMEN_44_vs_GIMEN_DMSO	MXE
chr17_74750128_74750286_74750128_74750169_74763467_74763533	0.00231759	0.0895	0.022	0.067	MFSD11	GIMEN_44_vs_GIMEN_DMSO	A5SS
chr19_3542773_3542975_3538272_3538754_3544806_3544937	0.00747367	0.2225	0.07	0.152	MFSD12	GIMEN_44_vs_GIMEN_DMSO	SE
chr5_179229803_179230030_179228783_179228969_179233192_179233324	0.000907453	1	0.579	0.421	MGAT4B	GIMEN_44_vs_GIMEN_DMSO	SE
chr3_127541151_127542028_127541926_127542028_127540536_127540681	3.67142e-07	1	0.178667	0.821	MGLL	GIMEN_44_vs_GIMEN_DMSO	A5SS
chr20_17950443_17951013_17950443_17950773_17956326_17956546	0.00398348	0.482	0.727	-0.245	MGME1	GIMEN_44_vs_GIMEN_DMSO	A5SS
chr7_1473845_1474783_1468254_1468427_1476377_1476492	0.0018239	1	0.535333	0.465	MICALL2	GIMEN_44_vs_GIMEN_DMSO	SE
chr2_99787805_99787892_99786997_99787115_99787972_99788109	0.000957631	0.805	0.922333	-0.117	MITD1	GIMEN_44_vs_GIMEN_DMSO	SE
chr6_168314082_168314103_168311963_168312169_168314847_168314993	0.00952471	0.286	0.622	-0.336	MLLT4	GIMEN_44_vs_GIMEN_DMSO	SE
chr2_238428552_238428672_238434243_238434448_238427181_238427291_238448990_238449176	0.00377306	0.944	0.849667	0.094	MLPH	GIMEN_44_vs_GIMEN_DMSO	MXE
chr2_238428552_238428672_238426671_238427291_238434243_238434448	0.00224937	0.9155	0.772	0.144	MLPH	GIMEN_44_vs_GIMEN_DMSO	SE
chr2_238454099_238454288_238451209_238451302_238455248_238455326	0	0.2725	0.064	0.209	MLPH	GIMEN_44_vs_GIMEN_DMSO	SE
chr2_74405241_74405408_74399802_74399879_74405787_74406025	9.35525e-07	0.069	0.0163333	0.053	MOB1A	GIMEN_44_vs_GIMEN_DMSO	SE
chr4_71816416_71816528_71768094_71768267_71824590_71824757	0.000136543	0.2825	0.046	0.236	MOB1B	GIMEN_44_vs_GIMEN_DMSO	SE
chr14_102698871_102699008_102695793_102695994_102700024_102700126	6.57286e-06	0.8935	0.967	-0.074	MOK	GIMEN_44_vs_GIMEN_DMSO	SE
chr14_102698043_102698158_102695550_102695994_102700024_102700126	7.9759e-06	0.9035	0.969667	-0.066	MOK	GIMEN_44_vs_GIMEN_DMSO	SE
chr14_102698871_102699045_102695456_102695994_102700024_102700126	3.58257e-06	0.9295	0.978333	-0.049	MOK	GIMEN_44_vs_GIMEN_DMSO	SE
chrX_102933426_102933577_102930432_102931979_102940098_102941149	0.00281684	0.884	0.931	-0.047	MORF4L2	GIMEN_44_vs_GIMEN_DMSO	SE
chrX_102933426_102933579_102930427_102931979_102940098_102940188	0.00115598	0.899	0.943	-0.044	MORF4L2	GIMEN_44_vs_GIMEN_DMSO	SE
chrX_102933426_102933548_102931753_102931979_102940098_102940188	0.00245957	0.8985	0.940667	-0.042	MORF4L2	GIMEN_44_vs_GIMEN_DMSO	SE
chrX_102933426_102933528_102930423_102931979_102940098_102940188	0.00174483	0.926	0.958	-0.032	MORF4L2	GIMEN_44_vs_GIMEN_DMSO	SE
chrX_134033119_134033195_134030843_134031064_134033309_134033564	0.00164083	0.7195	0.849667	-0.13	MOSPD1	GIMEN_44_vs_GIMEN_DMSO	SE
chr1_113230949_113231760_113231556_113231760_113229587_113229728	2.56908e-05	1	0.346	0.654	MOV10	GIMEN_44_vs_GIMEN_DMSO	A3SS
chr2_27535081_27535456_27535360_27535456_27534766_27534819	0.000244116	0.9135	0.996	-0.083	MPV17	GIMEN_44_vs_GIMEN_DMSO	A5SS
chr11_66204286_66204380_66203308_66203583_66204574_66204734	0.00334476	0.038	0.016	0.022	MRPL11	GIMEN_44_vs_GIMEN_DMSO	SE
chr11_68660789_68660923_68663982_68664146_68658746_68660461_68665394_68665480	0.000674682	0.9305	0.976	-0.045	MRPL21	GIMEN_44_vs_GIMEN_DMSO	MXE
chr11_68660789_68660923_68660870_68660923_68660357_68660461	8.60187e-05	0.048	0.018	0.03	MRPL21	GIMEN_44_vs_GIMEN_DMSO	A5SS
chr11_68663936_68664146_68663982_68664146_68660870_68660923	1.35299e-06	0.042	0.01	0.032	MRPL21	GIMEN_44_vs_GIMEN_DMSO	A5SS
chr11_68668002_68668073_68668015_68668073_68665394_68665480	0.00271161	0.1565	0.0893333	0.067	MRPL21	GIMEN_44_vs_GIMEN_DMSO	A5SS
chr5_154330380_154330498_154320654_154320825_154335930_154335996	0.00115358	0.765	0.894	-0.129	MRPL22	GIMEN_44_vs_GIMEN_DMSO	SE
chr2_27997290_27997397_27995540_27995559_28002299_28002564	0.00746533	0.419	0.531333	-0.112	MRPL33	GIMEN_44_vs_GIMEN_DMSO	SE
chr10_102743790_102743831_102743511_102743574_102746505_102746732	0.00431447	0	0.276	-0.276	MRPL43	GIMEN_44_vs_GIMEN_DMSO	SE
chr14_23302626_23302698_23300172_23300246_23303380_23303555	4.83814e-06	0.4775	0.941	-0.463	MRPL52	GIMEN_44_vs_GIMEN_DMSO	SE
chr14_23302626_23302691_23300172_23300246_23303380_23303554	3.68044e-06	0.9195	0.998333	-0.079	MRPL52	GIMEN_44_vs_GIMEN_DMSO	SE
chr14_23300172_23300246_23299395_23299463_23302626_23302677	0.0076702	0.059	0.0243333	0.035	MRPL52	GIMEN_44_vs_GIMEN_DMSO	SE
chr14_23300172_23300246_23299395_23299463_23303380_23304186	0.000369529	0.2705	0.0716667	0.199	MRPL52	GIMEN_44_vs_GIMEN_DMSO	SE
chr1_228296137_228296175_228295935_228296022_228296849_228297007	0.00901379	1	0.286	0.714	MRPL55	GIMEN_44_vs_GIMEN_DMSO	SE
chr4_84379498_84379582_84378061_84378111_84380892_84380950	0.00139758	0.661	0.780333	-0.119	MRPS18C	GIMEN_44_vs_GIMEN_DMSO	SE
chr1_155581006_155581146_155581006_155581082_155581530_155581618	1.40486e-05	1	0.315333	0.685	MSTO1	GIMEN_44_vs_GIMEN_DMSO	A5SS
chr6_36940427_36940572_36940478_36940572_36938422_36938470	2.30515e-08	0.647	0.353	0.294	MTCH1	GIMEN_44_vs_GIMEN_DMSO	A5SS
chr11_47657096_47657123_47656223_47656286_47660250_47660343	0.00210259	0.8555	0.913	-0.057	MTCH2	GIMEN_44_vs_GIMEN_DMSO	SE
chr2_242033691_242033844_242029394_242029459_242036657_242036842	0.0011088	0.7135	0.979667	-0.266	MTERFD2	GIMEN_44_vs_GIMEN_DMSO	SE
chr2_242033691_242033847_242029394_242029459_242036657_242036842	0.00414282	0.7985	0.980333	-0.182	MTERFD2	GIMEN_44_vs_GIMEN_DMSO	SE
chr1_26156035_26156321_26156108_26156321_26153105_26153317	0.00154115	0	0.168667	-0.169	MTFR1L	GIMEN_44_vs_GIMEN_DMSO	A3SS
chr1_26155999_26156321_26156035_26156321_26153105_26153317	0.00250025	1	0.862667	0.137	MTFR1L	GIMEN_44_vs_GIMEN_DMSO	A3SS
chr2_55495713_55495875_55494704_55494771_55495952_55496274	0.00146493	0.8195	0.956667	-0.137	MTIF2	GIMEN_44_vs_GIMEN_DMSO	SE
chr2_55479612_55479789_55476530_55476670_55481176_55481337	0.00200346	0.9315	1	-0.069	MTIF2	GIMEN_44_vs_GIMEN_DMSO	SE
chr13_41836183_41836467_41834628_41835051_41837620_41837705	5.03123e-06	0.903	0.124333	0.779	MTRF1	GIMEN_44_vs_GIMEN_DMSO	SE
chr5_79281393_79281482_79275583_79279617_79282772_79282930	0.000421817	0.1045	0.348333	-0.244	MTX3	GIMEN_44_vs_GIMEN_DMSO	SE
chr12_56554409_56554454_56554026_56554104_56555170_56555334	0	0.285	0.648333	-0.363	MYL6	GIMEN_44_vs_GIMEN_DMSO	SE
chr12_56552467_56553514_56552467_56552495_56553758_56553932	1.45369e-10	0.5785	0.746333	-0.168	MYL6	GIMEN_44_vs_GIMEN_DMSO	A5SS
chr12_56553370_56553932_56553758_56553932_56552467_56552495	1.90048e-12	0.7805	0.893333	-0.113	MYL6	GIMEN_44_vs_GIMEN_DMSO	A3SS
chr12_56553406_56553514_56552467_56552495_56553758_56553932	6.09886e-10	0.8805	0.94	-0.059	MYL6	GIMEN_44_vs_GIMEN_DMSO	SE
chr12_56553281_56553406_56552467_56552495_56553758_56553932	0.00107632	0.055	0.106667	-0.052	MYL6	GIMEN_44_vs_GIMEN_DMSO	SE
chr12_56553370_56553514_56552145_56552495_56553758_56553932	1.50058e-11	0.93	0.967667	-0.038	MYL6	GIMEN_44_vs_GIMEN_DMSO	SE
chr12_56552467_56552495_56553370_56553514_56551944_56552188_56553758_56553932	3.02986e-09	0.1085	0.0553333	0.053	MYL6	GIMEN_44_vs_GIMEN_DMSO	MXE
chr3_123451742_123451949_123444790_123444925_123452533_123453069	5.8029e-07	0.2055	0.392333	-0.187	MYLK	GIMEN_44_vs_GIMEN_DMSO	SE
chr17_27464033_27464102_27449183_27449271_27467357_27467397	0.00419721	0	0.323667	-0.324	MYO18A	GIMEN_44_vs_GIMEN_DMSO	SE
chr17_27423778_27424368_27424240_27424368_27421953_27422077	0.00891368	1	0.807333	0.193	MYO18A	GIMEN_44_vs_GIMEN_DMSO	A5SS
chr17_34870955_34871025_34870288_34870391_34871700_34871833	0.00695359	0.996	0.939333	0.057	MYO19	GIMEN_44_vs_GIMEN_DMSO	SE
chr11_89891312_89892505_89891312_89891406_89896116_89896202	0.0022194	0.2045	0.789667	-0.585	NAALAD2	GIMEN_44_vs_GIMEN_DMSO	A5SS
chr2_192548015_192548530_192548454_192548530_192546671_192546743	2.56908e-05	0.0715	0.022	0.05	NABP1	GIMEN_44_vs_GIMEN_DMSO	A3SS
chr2_192548015_192548530_192548454_192548530_192547217_192547321	9.31972e-05	0.2215	0.071	0.15	NABP1	GIMEN_44_vs_GIMEN_DMSO	A3SS
chr2_192542861_192543431_192542861_192542967_192543715_192543854	8.26165e-08	0.8265	0.417667	0.409	NABP1	GIMEN_44_vs_GIMEN_DMSO	A5SS
chr2_71297631_71297716_71295430_71295842_71297870_71297969	1.47538e-06	0.8805	0.972	-0.091	NAGK	GIMEN_44_vs_GIMEN_DMSO	SE
chr12_76450353_76450452_76451523_76451556_76449812_76449941_76453577_76453658	0.00523635	0.0515	0.535	-0.484	NAP1L1	GIMEN_44_vs_GIMEN_DMSO	MXE
chr11_2970456_2970494_2965666_2966876_2972488_2972545	4.20633e-06	0.107	0.234667	-0.128	NAP1L4	GIMEN_44_vs_GIMEN_DMSO	SE
chr1_46072992_46074009_46072153_46072263_46078840_46078920	0.000602531	0.0125	0.0263333	-0.014	NASP	GIMEN_44_vs_GIMEN_DMSO	SE
chr1_46066056_46066129_46060365_46060445_46067926_46068037	0.00665188	1	0.619667	0.38	NASP	GIMEN_44_vs_GIMEN_DMSO	SE
chr8_18069899_18070283_18067638_18067689_18074385_18074503	0.00272138	1	0.312333	0.688	NAT1	GIMEN_44_vs_GIMEN_DMSO	SE
chr8_18068701_18068851_18067617_18067689_18074385_18074503	0.000818705	1	0.286	0.714	NAT1	GIMEN_44_vs_GIMEN_DMSO	SE
chr17_41284615_41284740_41283224_41283287_41284972_41285154	0.000584929	1	0.530667	0.469	NBR2	GIMEN_44_vs_GIMEN_DMSO	SE
chr20_33328166_33331145_33324493_33324562_33334610_33334732	0.00692393	0.9235	0.573667	0.35	NCOA6	GIMEN_44_vs_GIMEN_DMSO	SE
chr17_15990485_15990659_15989712_15989756_15995176_15995232	0.00966273	0.2595	0.146667	0.113	NCOR1	GIMEN_44_vs_GIMEN_DMSO	SE
chr17_16054903_16054930_16052764_16052831_16055259_16055312	6.09441e-05	0.6565	0.420667	0.236	NCOR1	GIMEN_44_vs_GIMEN_DMSO	SE
chr9_132982003_132982082_132980110_132980249_132984928_132985017	0.00178574	0.9495	0.991	-0.041	NCS1	GIMEN_44_vs_GIMEN_DMSO	SE
chr17_8347244_8347494_8339239_8339363_8347577_8347675	2.92521e-13	0.198	0.0303333	0.168	NDEL1	GIMEN_44_vs_GIMEN_DMSO	SE
chr2_37469777_37469836_37468720_37468780_37471005_37471116	0.00809624	0.4045	0.723333	-0.319	NDUFAF7	GIMEN_44_vs_GIMEN_DMSO	SE
chr2_37468720_37468934_37468720_37468780_37471005_37471116	0.00285274	0.273	0.572667	-0.3	NDUFAF7	GIMEN_44_vs_GIMEN_DMSO	A5SS
chr9_32558907_32558952_32552996_32553942_32572878_32573160	0.00326069	0.8485	0.953667	-0.105	NDUFB6	GIMEN_44_vs_GIMEN_DMSO	SE
chr9_32570957_32571050_32553648_32553942_32572878_32573157	0.00319333	0.933	0.980333	-0.047	NDUFB6	GIMEN_44_vs_GIMEN_DMSO	SE
chr9_32558907_32558952_32552996_32553942_32570957_32571050	0.00735759	0.928	0.966667	-0.039	NDUFB6	GIMEN_44_vs_GIMEN_DMSO	SE
chr5_52954380_52954454_52942062_52942235_52978947_52978968	0.00600461	0.927	0.96	-0.033	NDUFS4	GIMEN_44_vs_GIMEN_DMSO	SE
chr1_39491989_39492074_39491989_39492070_39494394_39494612	1.14159e-10	0.2335	0.393	-0.159	NDUFS5	GIMEN_44_vs_GIMEN_DMSO	A5SS
chr11_67798209_67798428_67798209_67798344_67799618_67799676	0.000719196	0.0735	0.485667	-0.412	NDUFS8	GIMEN_44_vs_GIMEN_DMSO	A5SS
chr21_44323291_44324386_44317036_44317157_44328973_44329215	0.000128888	0.059	0.111	-0.052	NDUFV3	GIMEN_44_vs_GIMEN_DMSO	SE
chr12_97301381_97301634_97301381_97301402_97303529_97303673	0.00410092	0.98	0.875667	0.104	NEDD1	GIMEN_44_vs_GIMEN_DMSO	A5SS
chr12_97301479_97301634_97301381_97301402_97303529_97303673	0.00783725	0.9755	0.844	0.132	NEDD1	GIMEN_44_vs_GIMEN_DMSO	SE
chr14_24687338_24687421_24700857_24700943_24686071_24686429_24701455_24701531	0.00161788	0.024	0.0113333	0.013	NEDD8	GIMEN_44_vs_GIMEN_DMSO	MXE
chr14_24700857_24700943_24687589_24687637_24701455_24701531	1.76431e-07	0.036	0.0166667	0.019	NEDD8	GIMEN_44_vs_GIMEN_DMSO	SE
chr14_24700857_24701073_24687589_24687637_24701455_24701491	0.000153438	0.018	0.008	0.01	NEDD8-MDP1	GIMEN_44_vs_GIMEN_DMSO	SE
chr14_24684942_24685003_24686391_24686429_24684757_24684868_24687338_24687421	1.49847e-05	0.986	0.960333	0.026	NEDD8-MDP1	GIMEN_44_vs_GIMEN_DMSO	MXE
chr15_75640175_75640340_75639775_75639814_75641224_75641680	0.0027817	1	0.333333	0.667	NEIL1	GIMEN_44_vs_GIMEN_DMSO	SE
chr9_127023751_127023862_127023751_127023858_127064214_127064333	6.80196e-05	1	0.479667	0.52	NEK6	GIMEN_44_vs_GIMEN_DMSO	A5SS
chr6_31921505_31921911_31921505_31921608_31921856_31921911	4.08649e-09	0.037	0.007	0.03	NELFE	GIMEN_44_vs_GIMEN_DMSO	RI
chr6_31922331_31922669_31922331_31922654_31922835_31922873	0.00814165	0.9215	0.841667	0.08	NELFE	GIMEN_44_vs_GIMEN_DMSO	A3SS
chr6_31922331_31922873_31922331_31922654_31922835_31922873	9.19037e-06	0.162	0.015	0.147	NELFE	GIMEN_44_vs_GIMEN_DMSO	RI
chr14_50262950_50263046_50264090_50264183_50262508_50262662_50266192_50266242	0.00278332	1	0.333333	0.667	NEMF	GIMEN_44_vs_GIMEN_DMSO	MXE
chr16_47156778_47156823_47156799_47156823_47156567_47156695	0.00629169	0.704	0.826	-0.122	NETO2	GIMEN_44_vs_GIMEN_DMSO	A5SS
chr17_7228117_7228299_7228229_7228299_7227713_7227799	0.000991908	0.816	0.959	-0.143	NEURL4	GIMEN_44_vs_GIMEN_DMSO	A5SS
chr16_69678699_69678759_69660305_69660431_69680419_69680481	0.000701855	0	0.184	-0.184	NFAT5	GIMEN_44_vs_GIMEN_DMSO	SE
chr17_46134393_46134483_46133747_46133960_46134705_46134864	0.00175812	0.166	0.244333	-0.078	NFE2L1	GIMEN_44_vs_GIMEN_DMSO	SE
chr9_14116179_14116345_14116206_14116345_14112997_14113080	2.67338e-05	0.8985	0.203667	0.695	NFIB	GIMEN_44_vs_GIMEN_DMSO	A5SS
chr11_129763191_129763280_129762609_129762765_129765390_129765452	0.0092222	1	0.333333	0.667	NFRKB	GIMEN_44_vs_GIMEN_DMSO	SE
chr4_47864862_47864932_47857075_47857180_47877143_47877310	0.00114376	0.8625	0.988	-0.125	NFXL1	GIMEN_44_vs_GIMEN_DMSO	SE
chr1_41178358_41178493_41175214_41175288_41204507_41204620	0.000650368	0	0.109	-0.109	NFYC	GIMEN_44_vs_GIMEN_DMSO	SE
chr1_41178358_41178493_41157509_41157539_41204507_41204620	0.00440989	0	0.0406667	-0.041	NFYC	GIMEN_44_vs_GIMEN_DMSO	SE
chr3_25773809_25773974_25770623_25770809_25775362_25775473	0.00174588	0.9835	0.888667	0.095	NGLY1	GIMEN_44_vs_GIMEN_DMSO	SE
chr13_39616241_39616442_39613700_39613848_39618226_39618318	0.00421933	0.9685	0.784	0.185	NHLRC3	GIMEN_44_vs_GIMEN_DMSO	SE
chr3_52514894_52515125_52514154_52514311_52518528_52518653	0.000757829	0.271	0.113667	0.157	NISCH	GIMEN_44_vs_GIMEN_DMSO	SE
chr3_52514894_52515053_52514199_52514311_52518528_52518653	0.00115358	0.319	0.140667	0.178	NISCH	GIMEN_44_vs_GIMEN_DMSO	SE
chr3_100057930_100058049_100058658_100058798_100053613_100053642_100059916_100060005	0.000666998	0.861	0.966	-0.105	NIT2	GIMEN_44_vs_GIMEN_DMSO	MXE
chr3_100058658_100058798_100058658_100058779_100059916_100060005	4.64338e-06	0.067	0.007	0.06	NIT2	GIMEN_44_vs_GIMEN_DMSO	A5SS
chr17_40174582_40174658_40174416_40174490_40175671_40176283	0.00048845	0.7315	0.922	-0.191	NKIRAS2	GIMEN_44_vs_GIMEN_DMSO	SE
chr17_40174587_40174658_40174416_40174490_40175671_40176283	0.000902445	0.7235	0.913667	-0.19	NKIRAS2	GIMEN_44_vs_GIMEN_DMSO	SE
chr17_5424200_5424332_5421065_5421207_5424843_5425106	2.05289e-05	0.8985	0.664667	0.234	NLRP1	GIMEN_44_vs_GIMEN_DMSO	SE
chr16_1821280_1821411_1821305_1821411_1821070_1821192	0.00468551	0	0.321	-0.321	NME3	GIMEN_44_vs_GIMEN_DMSO	A5SS
chr3_48341920_48342124_48342016_48342124_48339916_48340013	3.80513e-05	1	0.269333	0.731	NME6	GIMEN_44_vs_GIMEN_DMSO	A5SS
chr1_169293630_169293707_169256540_169256646_169336945_169337184	1.47482e-09	0.1805	1	-0.82	NME7	GIMEN_44_vs_GIMEN_DMSO	SE
chr9_77684657_77684729_77683911_77684018_77684810_77684958	8.56782e-05	0.8045	0.988333	-0.184	NMRK1	GIMEN_44_vs_GIMEN_DMSO	SE
chr16_16387816_16387938_16387539_16387601_16388024_16388160	2.3455e-08	0	1	-1	NOMO3	GIMEN_44_vs_GIMEN_DMSO	SE
chrX_70504833_70504947_70503439_70503571_70510478_70510641	0.00152907	0.052	0.128	-0.076	NONO	GIMEN_44_vs_GIMEN_DMSO	SE
chrX_70504833_70504947_70504246_70504303_70510478_70510641	1.06712e-09	0.0125	0.0353333	-0.023	NONO	GIMEN_44_vs_GIMEN_DMSO	SE
chr2_101565828_101565942_101564696_101564817_101580519_101580638	0.00290429	0.977	0.928667	0.048	NPAS2	GIMEN_44_vs_GIMEN_DMSO	SE
chr20_57266779_57266886_57266779_57266836_57268792_57268978	0.00285274	0.7855	0.194	0.591	NPEPL1	GIMEN_44_vs_GIMEN_DMSO	A5SS
chr16_18466434_18466711_18462114_18462243_18468688_18468836	0.00358917	0.2215	0.814333	-0.593	NPIPA7	GIMEN_44_vs_GIMEN_DMSO	SE
chr16_18466579_18466711_18462114_18462243_18468688_18468926	0.00741634	0.282	0.854667	-0.573	NPIPA7	GIMEN_44_vs_GIMEN_DMSO	SE
chr16_21863235_21863367_21858733_21858862_21868579_21868666	0.00178574	0.2315	0.917	-0.685	NPIPB4	GIMEN_44_vs_GIMEN_DMSO	SE
chr3_50385747_50385841_50385189_50385332_50385957_50385994	0.00692393	0.798	0.956	-0.158	NPRL2	GIMEN_44_vs_GIMEN_DMSO	SE
chr3_50385957_50386213_50385957_50385994_50386115_50386213	0.00476969	0.0525	0.00633333	0.046	NPRL2	GIMEN_44_vs_GIMEN_DMSO	RI
chr5_92880500_92880621_92747152_92747215_92889466_92889569	0.00925786	0.0565	0.179667	-0.123	NR2F1-AS1	GIMEN_44_vs_GIMEN_DMSO	SE
chr1_52302040_52302110_52301802_52301884_52305897_52306126	0.0090981	0.0315	0.0623333	-0.031	NRD1	GIMEN_44_vs_GIMEN_DMSO	SE
chr5_111091466_111091623_111071126_111071204_111092832_111092876	0	0.381	0.705	-0.324	NREP	GIMEN_44_vs_GIMEN_DMSO	SE
chr5_111091466_111091527_111070680_111071204_111092832_111092870	0	0.6675	0.893	-0.226	NREP	GIMEN_44_vs_GIMEN_DMSO	SE
chr5_111091466_111091623_111091466_111091527_111092832_111092876	2.08196e-06	0.035	0.004	0.031	NREP	GIMEN_44_vs_GIMEN_DMSO	A3SS
chr21_16386664_16386787_16333555_16340847_16415815_16415895	0.00462564	0.71	0.961333	-0.251	NRIP1	GIMEN_44_vs_GIMEN_DMSO	SE
chr10_33491818_33491923_33491839_33491923_33486577_33486637	0.000719196	0.887	0.807	0.08	NRP1	GIMEN_44_vs_GIMEN_DMSO	A5SS
chrX_152000177_152000244_151999510_151999661_152014825_152014976	2.26201e-07	0.0545	0.165333	-0.111	NSDHL	GIMEN_44_vs_GIMEN_DMSO	SE
chr1_212939530_212939615_212912875_212912943_212955713_212955768	0.00139189	0.021	0.0716667	-0.051	NSL1	GIMEN_44_vs_GIMEN_DMSO	SE
chr17_28444319_28444350_28443844_28443881_28445097_28445191	0.000234007	0.2395	0.0506667	0.189	NSRP1	GIMEN_44_vs_GIMEN_DMSO	SE
chr7_75039888_75040009_75039644_75039743_75042066_75042210	4.14826e-07	0	0.825	-0.825	NSUN5P1	GIMEN_44_vs_GIMEN_DMSO	SE
chr7_72419430_72419641_72419430_72419519_72419591_72419641	1.79326e-05	1	0.257	0.743	NSUN5P2	GIMEN_44_vs_GIMEN_DMSO	RI
chr17_73127059_73127200_73127139_73127200_73126847_73126962	0.000280238	0.367	0.127	0.24	NT5C	GIMEN_44_vs_GIMEN_DMSO	A5SS
chr12_104179348_104179525_104179112_104179253_104181218_104181305	0.00953311	0.034	0.092	-0.058	NT5DC3	GIMEN_44_vs_GIMEN_DMSO	SE
chr6_86200225_86200375_86199211_86199317_86201694_86201895	0	0.686	0.885	-0.199	NT5E	GIMEN_44_vs_GIMEN_DMSO	SE
chr16_15141853_15141956_15141711_15141777_15149747_15149921	0.00212373	0.7435	0.908	-0.164	NTAN1	GIMEN_44_vs_GIMEN_DMSO	SE
chr16_2094630_2094801_2093484_2093727_2096128_2096215	0.00055348	0.667	0.892333	-0.225	NTHL1	GIMEN_44_vs_GIMEN_DMSO	SE
chr9_132394928_132395144_132388451_132388574_132396332_132396500	0.0024064	0.935	0.807667	0.127	NTMT1	GIMEN_44_vs_GIMEN_DMSO	SE
chr1_233105654_233105864_233092092_233092189_233113908_233114228	0.00261195	0.6165	0.796333	-0.18	NTPCR	GIMEN_44_vs_GIMEN_DMSO	SE
chr16_10861805_10861889_10855613_10855716_10862903_10863170	0.000238048	0.8555	0.968	-0.113	NUBP1	GIMEN_44_vs_GIMEN_DMSO	SE
chr11_17312786_17312912_17308180_17308264_17316870_17316988	0.00306711	0.119	0.570667	-0.452	NUCB2	GIMEN_44_vs_GIMEN_DMSO	SE
chr11_17312786_17312912_17308180_17308260_17316870_17316988	0.00565092	0.223	0.628333	-0.405	NUCB2	GIMEN_44_vs_GIMEN_DMSO	SE
[truncated: 825 more rows]
