# Supplementary material for: Sustained cancer‐relevant alternative RNA splicing events driven by PRMT5 in high‐risk neuroblastoma
Source: Mol Oncol. 2024 Jul 17;19(3):741–63. doi: 10.1002/1878-0261.13702 (PMC11887678; doi:10.1002/1878-0261.13702)
Supplement: Supplementary file 6 — Table S5. DEG analysis of CHP‐134 WT E2F1 and E2F1 Cr cells treated with T1‐44 (compared to WT E2F1 cells treated with DMSO). [file MOL2-19-741-s008.xlsx]

## Sheet: WTE2F1_T1-44_vs_WTE2F1_DMSO
baseMean	log2FoldChange	padj	ENSEMBL	SYMBOL
626.374	3.19635	2.40528e-107	ENSG00000136048	DRAM1
1242.68	3.34733	7.31793e-79	ENSG00000174307	PHLDA3
1528.98	2.45795	3.69758e-72	ENSG00000159388	BTG2
717.57	4.23011	2.45573e-69	ENSG00000142627	EPHA2
481.447	5.97404	8.40559e-69	ENSG00000168918	INPP5D
1060.55	3.33963	1.29436e-59	ENSG00000164938	TP53INP1
567.538	4.95315	2.06233e-58	ENSG00000131080	EDA2R
1484.74	-2.32437	1.0144e-57	ENSG00000121691	CAT
280.924	3.36121	2.19037e-56	ENSG00000198075	SULT1C4
3790.22	1.68274	9.34089e-56	ENSG00000120889	TNFRSF10B
1041.25	-1.69289	9.34089e-56	ENSG00000172731	LRRC20
12919.7	3.59032	1.82098e-53	ENSG00000124762	CDKN1A
177.483	5.17768	7.30341e-53	ENSG00000107796	ACTA2
690.408	2.23955	2.73459e-51	ENSG00000261716	H2BC20P
281.105	3.64334	2.77969e-51	ENSG00000105327	BBC3
1770.11	2.49686	1.39543e-50	ENSG00000114796	KLHL24
1749.95	-1.83253	9.03167e-49	ENSG00000172660	NA
151.29	3.56307	4.87988e-46	ENSG00000224818	NA
505.156	3.31955	1.15698e-45	ENSG00000198576	ARC
309.015	2.59069	6.47114e-45	ENSG00000184678	H2BC21
589.629	2.1106	8.72351e-45	ENSG00000080546	SESN1
3222.83	2.65277	3.41662e-43	ENSG00000172667	ZMAT3
601.921	3.19974	6.467e-43	ENSG00000145632	PLK2
494.777	3.71865	1.80945e-42	ENSG00000244694	PTCHD4
763.204	1.74787	1.1024e-39	ENSG00000178607	ERN1
382.941	3.60921	4.18853e-38	ENSG00000163071	SPATA18
511.355	2.37525	1.45329e-37	ENSG00000173846	PLK3
813.367	6.74747	2.09711e-37	ENSG00000130513	GDF15
204.327	3.26113	3.114e-37	ENSG00000154035	NA
186.769	3.69216	2.71701e-36	ENSG00000198673	TAFA2
665.394	-1.57022	4.74933e-36	ENSG00000077514	POLD3
7556.64	-0.969374	1.24626e-35	ENSG00000198700	IPO9
440.352	2.06413	1.55276e-35	ENSG00000104419	NDRG1
139.388	6.74594	4.8218e-35	ENSG00000128342	LIF
1025.82	2.05583	5.14512e-35	ENSG00000090238	YPEL3
1128.29	1.7754	1.39534e-34	ENSG00000164237	CMBL
3662.21	2.59143	1.50667e-33	ENSG00000173801	JUP
1361.1	1.63238	1.74378e-33	ENSG00000264112	NA
186.366	5.72056	1.86742e-33	ENSG00000205592	MUC19
867.252	3.19155	2.04448e-33	ENSG00000143850	PLEKHA6
1627.67	-1.47862	2.19324e-33	ENSG00000213160	KLHL23
1627.67	-1.47862	2.19324e-33	ENSG00000213160	PHOSPHO2-KLHL23
1579.59	-1.75782	3.50241e-32	ENSG00000091127	PUS7
957.841	2.12864	4.55843e-32	ENSG00000105204	DYRK1B
384.829	-1.65614	6.05948e-32	ENSG00000156398	SFXN2
836.165	2.29454	1.09524e-31	ENSG00000132003	ZSWIM4
1221.97	-1.45287	1.27529e-31	ENSG00000116830	TTF2
1361.25	-1.37018	2.23946e-31	ENSG00000135069	PSAT1
738.421	1.97419	1.69064e-30	ENSG00000048392	RRM2B
118.619	4.60791	3.15e-30	ENSG00000141579	ZNF750
1154.25	1.84965	6.72848e-30	ENSG00000175662	TOM1L2
375.407	1.77306	5.01696e-29	ENSG00000164331	ANKRA2
967.947	2.43008	6.2498e-29	ENSG00000161513	FDXR
659.393	1.65349	1.62705e-28	ENSG00000146278	PNRC1
166.671	4.08062	1.68139e-28	ENSG00000167861	HID1
226.255	2.70821	1.8628e-28	ENSG00000213398	LCAT
1082.95	2.18871	2.23737e-28	ENSG00000182601	HS3ST4
133.486	4.01973	4.34659e-28	ENSG00000184985	SORCS2
211.313	3.16231	4.34659e-28	ENSG00000118898	PPL
275.351	2.35951	5.23022e-28	ENSG00000158373	H2BC5
733.56	-1.4346	6.66598e-28	ENSG00000081059	TCF7
144.374	3.92008	1.58741e-27	ENSG00000130518	IQCN
431.55	2.23493	3.03274e-27	ENSG00000169783	LINGO1
5963.2	-1.42287	8.61821e-27	ENSG00000180198	RCC1
170.414	2.93525	8.61821e-27	ENSG00000130517	PGPEP1
5644.3	-1.47324	1.83509e-26	ENSG00000184216	IRAK1
1021.78	1.64428	2.03037e-26	ENSG00000141232	TOB1
2524.43	-1.29735	2.28846e-26	ENSG00000144136	SLC20A1
5094.93	-2.22971	3.45874e-26	ENSG00000171848	RRM2
1003.62	-1.6203	4.04152e-26	ENSG00000227057	WDR46
759.544	2.70954	4.23874e-26	ENSG00000167178	ISLR2
224.863	-1.75629	7.96996e-26	ENSG00000100889	PCK2
682.098	2.01539	9.92574e-26	ENSG00000124067	SLC12A4
240.342	3.7531	1.16919e-25	ENSG00000264462	MIR3648-2
552.165	1.98528	1.29841e-25	ENSG00000171786	NHLH1
687.505	-1.28137	2.17565e-25	ENSG00000075790	BCAP29
1264.79	1.91002	2.86333e-25	ENSG00000130766	SESN2
585.754	1.97136	3.35388e-25	ENSG00000166924	NYAP1
220.059	-1.75343	3.43688e-25	ENSG00000175305	CCNE2
325.763	1.98716	7.64852e-25	ENSG00000120327	PCDHB14
543.847	-1.53374	8.96783e-25	ENSG00000169047	IRS1
366.041	1.93008	1.30609e-24	ENSG00000170412	GPRC5C
293.266	-1.7868	1.6173e-24	ENSG00000147536	GINS4
443.73	2.00666	2.23176e-24	ENSG00000102996	MMP15
561.878	1.75091	2.3551e-24	ENSG00000165861	ZFYVE1
4144.74	-1.12687	2.38192e-24	ENSG00000160049	DFFA
1243.49	4.28478	2.73412e-24	ENSG00000202198	RN7SK
847.677	1.27048	3.53237e-24	ENSG00000132879	FBXO44
719.114	-2.49988	4.98158e-24	ENSG00000003989	SLC7A2
1966.23	-1.81857	5.89819e-24	ENSG00000140525	FANCI
1306.01	1.59621	6.81334e-24	ENSG00000204580	DDR1
1846.25	-1.15143	6.88991e-24	ENSG00000106785	TRIM14
411.184	-1.77198	1.17602e-23	ENSG00000107566	ERLIN1
1272.54	-1.17806	1.41233e-23	ENSG00000167721	TSR1
287.983	2.65103	2.87107e-23	ENSG00000172803	SNX32
105.329	4.29501	3.28608e-23	ENSG00000198753	PLXNB3
307.764	2.3141	3.34469e-23	ENSG00000136531	SCN2A
228.626	3.42997	4.09971e-23	ENSG00000183248	PRR36
212.236	3.08886	4.52911e-23	ENSG00000178445	GLDC
1089.05	1.21132	5.95486e-23	ENSG00000164329	TENT2
89.0061	5.14533	7.76004e-23	ENSG00000183072	NKX2-5
257.679	2.15361	8.42273e-23	ENSG00000040731	CDH10
95.0162	2.55932	9.01405e-23	ENSG00000196963	NA
264.167	1.51694	9.98141e-23	ENSG00000116885	OSCP1
106.353	3.49217	1.028e-22	ENSG00000188993	LRRC66
531.453	-1.88001	2.15801e-22	ENSG00000160867	FGFR4
853.1	2.99631	2.32234e-22	ENSG00000157542	KCNJ6
534.272	-1.51329	2.53461e-22	ENSG00000164649	CDCA7L
1364.65	4.27661	3.29986e-22	ENSG00000076356	PLXNA2
752.74	2.16061	3.3721e-22	ENSG00000113448	PDE4D
437.367	-2.21874	5.32023e-22	ENSG00000109674	NEIL3
479.709	-1.66443	6.56488e-22	ENSG00000171097	KYAT1
164.141	2.26654	7.43018e-22	ENSG00000164463	CREBRF
482.152	-1.32779	1.02082e-21	ENSG00000257151	NA
2706.54	-1.31885	1.35626e-21	ENSG00000136813	ECPAS
180.059	2.38266	1.57289e-21	ENSG00000171368	TPPP
1315.32	-1.59569	2.2526e-21	ENSG00000101868	POLA1
90.4884	6.13225	2.46068e-21	ENSG00000180921	FAM83H
12736	-1.66029	3.15794e-21	ENSG00000242265	PEG10
1754.35	-1.51195	4.40124e-21	ENSG00000047579	DTNBP1
6300.79	-1.30568	5.94447e-21	ENSG00000004478	FKBP4
1545.33	-1.39298	6.40943e-21	ENSG00000177156	TALDO1
202.782	2.22491	7.49103e-21	ENSG00000120328	PCDHB12
103.502	2.93272	9.88809e-21	ENSG00000173546	CSPG4
93.4509	5.70352	1.06218e-20	ENSG00000101198	NKAIN4
2045.47	1.53545	1.07966e-20	ENSG00000163171	CDC42EP3
103.249	3.69772	1.63128e-20	ENSG00000165023	DIRAS2
328.644	2.6957	1.81797e-20	ENSG00000111859	NEDD9
205.694	2.15834	1.9562e-20	ENSG00000138131	LOXL4
2884.71	-1.33572	2.25472e-20	ENSG00000116062	MSH6
257.109	2.92351	2.41765e-20	ENSG00000221866	PLXNA4
3263.82	-1.27791	2.73631e-20	ENSG00000151503	NCAPD3
1109.68	1.53313	2.91808e-20	ENSG00000136878	USP20
93.21	4.09339	3.0451e-20	ENSG00000157873	TNFRSF14
551.092	-1.11926	3.39355e-20	ENSG00000168803	ADAL
67.5922	4.09992	3.86579e-20	ENSG00000177106	EPS8L2
183.108	3.2868	4.05689e-20	ENSG00000161509	GRIN2C
7512.92	-1.10194	4.37719e-20	ENSG00000116133	DHCR24
485.741	-1.86097	4.47779e-20	ENSG00000113356	POLR3G
2677.35	-1.2403	5.14754e-20	ENSG00000082516	GEMIN5
605.289	-1.29039	7.18087e-20	ENSG00000087842	PIR
3401.83	-1.27835	7.80276e-20	ENSG00000096060	FKBP5
863.603	-1.09484	1.19895e-19	ENSG00000115687	PASK
71.1038	2.83892	1.35391e-19	ENSG00000260193	NA
1187.91	-1.1749	1.45004e-19	ENSG00000144283	PKP4
427.327	-1.39004	1.67029e-19	ENSG00000198951	NAGA
922.986	-1.28657	1.96396e-19	ENSG00000130024	PHF10
350.557	-2.21268	2.62452e-19	ENSG00000165300	SLITRK5
1799.31	-0.899655	2.62452e-19	ENSG00000103356	EARS2
280.154	-1.62367	2.99057e-19	ENSG00000150433	TMEM218
1284.07	-1.56407	3.16377e-19	ENSG00000092853	CLSPN
1377.81	-1.03822	3.34114e-19	ENSG00000153885	KCTD15
1457.31	-0.970229	3.50479e-19	ENSG00000137124	ALDH1B1
436.96	-1.80484	3.55344e-19	ENSG00000104369	JPH1
6684.53	-1.01824	3.8502e-19	ENSG00000090060	PAPOLA
569.291	-1.61595	3.9841e-19	ENSG00000112208	BAG2
1815.9	-1.28535	4.8645e-19	ENSG00000140534	TICRR
383.456	1.21752	4.96078e-19	ENSG00000255112	CHMP1B
272.475	1.77567	5.45505e-19	ENSG00000078237	TIGAR
3707.28	-0.866389	5.91133e-19	ENSG00000184787	UBE2G2
214.355	2.23665	5.93008e-19	ENSG00000130203	APOE
9497.41	-1.04735	5.94681e-19	ENSG00000004455	AK2
2392.18	-1.21118	7.31851e-19	ENSG00000073060	SCARB1
271.837	1.54563	7.95653e-19	ENSG00000101194	SLC17A9
750.771	-1.84263	8.82586e-19	ENSG00000106571	GLI3
919.009	1.79639	1.06591e-18	ENSG00000160789	LMNA
1087.38	1.27906	1.2494e-18	ENSG00000008300	CELSR3
404.195	-1.33844	1.68469e-18	ENSG00000183765	CHEK2
10555.2	-1.19667	2.12999e-18	ENSG00000132142	NA
1976.74	1.4022	2.34559e-18	ENSG00000135679	MDM2
854.998	1.57964	2.37956e-18	ENSG00000140682	TGFB1I1
219.437	-1.6845	2.38162e-18	ENSG00000133739	LRRCC1
101.968	3.24133	3.03441e-18	ENSG00000187848	P2RX2
4514.93	-0.940579	3.50671e-18	ENSG00000113719	ERGIC1
189.554	1.5018	3.59548e-18	ENSG00000244687	UBE2V1
366.16	-1.96347	4.04741e-18	ENSG00000102384	CENPI
375.439	-2.18416	4.91497e-18	ENSG00000123610	TNFAIP6
70.4464	3.2314	5.38199e-18	ENSG00000166145	SPINT1
288.457	2.20021	5.39193e-18	ENSG00000182870	GALNT9
3508.38	1.81823	5.73688e-18	ENSG00000055163	CYFIP2
1174.8	-1.02998	6.41139e-18	ENSG00000164024	METAP1
5093.32	-1.1295	7.8356e-18	ENSG00000084774	CAD
88.4051	2.34859	7.8356e-18	ENSG00000159714	ZDHHC1
219.217	-1.91498	8.48586e-18	ENSG00000027001	MIPEP
62.684	2.58634	8.79427e-18	ENSG00000205837	LINC00487
96.7367	2.21852	9.34777e-18	ENSG00000141505	ASGR1
534.296	-1.47629	9.78132e-18	ENSG00000079156	OSBPL6
8205.89	-1.26866	1.12072e-17	ENSG00000149485	FADS1
880.805	-1.24914	1.12939e-17	ENSG00000102024	PLS3
2810.51	-0.885354	1.16236e-17	ENSG00000197894	ADH5
2361.24	4.95295	1.24127e-17	ENSG00000120875	DUSP4
82.9898	2.49837	1.40021e-17	ENSG00000014914	MTMR11
4452.18	-1.07839	1.40021e-17	ENSG00000138363	ATIC
541.03	1.34034	1.40021e-17	ENSG00000049130	KITLG
153.578	1.79028	1.40021e-17	ENSG00000176593	ZNF606-AS1
3174.22	-0.925077	1.70674e-17	ENSG00000131389	SLC6A6
2610.62	-0.9423	1.7378e-17	ENSG00000169604	ANTXR1
3019.82	-1.13493	1.96359e-17	ENSG00000109861	CTSC
3306.38	1.86011	1.99162e-17	ENSG00000198910	L1CAM
381.006	-1.59956	2.20663e-17	ENSG00000123219	CENPK
3096.65	1.92866	3.59977e-17	ENSG00000177595	PIDD1
454.706	-1.45159	3.88299e-17	ENSG00000170727	NA
8766.03	-0.990004	4.38367e-17	ENSG00000168906	MAT2A
6175.98	-1.08719	5.51503e-17	ENSG00000160200	CBS
6175.98	-1.08719	5.51503e-17	ENSG00000160200	LOC102724560
333.507	2.72361	6.00237e-17	ENSG00000171246	NPTX1
1844.92	-0.745641	6.04093e-17	ENSG00000164402	SEPTIN8
2746.78	-1.16089	6.04093e-17	ENSG00000183010	PYCR1
408.355	2.61118	6.31439e-17	ENSG00000133401	PDZD2
671.611	-1.1591	6.3393e-17	ENSG00000177646	ACAD9
2071.26	-1.50341	7.12607e-17	ENSG00000152558	TMEM123
475.583	-1.12837	7.35834e-17	ENSG00000138756	BMP2K
441.89	-1.42363	7.72078e-17	ENSG00000068784	SRBD1
2351.65	-1.31926	7.85028e-17	ENSG00000233718	MYCNOS
1049.47	-0.973341	8.03286e-17	ENSG00000157045	NTAN1
188.897	1.5775	8.10365e-17	ENSG00000178568	ERBB4
383.889	1.49347	8.26517e-17	ENSG00000005238	ATOSB
876.245	1.1498	8.38879e-17	ENSG00000196236	XPNPEP3
52.1974	4.35957	8.49791e-17	ENSG00000143217	NECTIN4
132.807	3.04013	8.5199e-17	ENSG00000157168	NRG1
218.724	-1.99808	1.00108e-16	ENSG00000129173	E2F8
575.105	1.60652	1.09253e-16	ENSG00000012822	CALCOCO1
7334.66	-0.925946	1.12607e-16	ENSG00000142949	PTPRF
2815.35	-1.41841	1.18385e-16	ENSG00000120800	UTP20
1923.3	-0.967688	1.21733e-16	ENSG00000103018	CYB5B
1182.03	1.47001	1.25333e-16	ENSG00000196220	SRGAP3
6992.16	-1.03645	1.58986e-16	ENSG00000079459	FDFT1
60.2518	3.82057	1.64082e-16	ENSG00000222009	BTBD19
309.424	1.57698	1.80661e-16	ENSG00000108639	SYNGR2
382.359	-1.34572	2.0462e-16	ENSG00000254093	PINX1
85.493	3.41876	2.0483e-16	ENSG00000104892	KLC3
475.802	2.27864	2.32067e-16	ENSG00000117983	MUC5B
10252	-1.09847	2.45034e-16	ENSG00000135829	DHX9
436.254	-1.30156	2.50984e-16	ENSG00000198885	ITPRIPL1
1018.9	1.60714	2.50984e-16	ENSG00000130540	SULT4A1
283.653	1.79748	2.69625e-16	ENSG00000115257	PCSK4
146.58	2.08407	2.78643e-16	ENSG00000109927	TECTA
146.58	2.08407	2.78643e-16	ENSG00000109927	TBCEL-TECTA
3685.35	-1.15333	3.01858e-16	ENSG00000155380	SLC16A1
577.344	-1.75943	3.01858e-16	ENSG00000100473	COCH
406.115	-1.85522	3.1634e-16	ENSG00000082497	SERTAD4
575.21	-1.45144	3.50972e-16	ENSG00000136111	TBC1D4
344.166	-1.35481	3.60785e-16	ENSG00000100522	GNPNAT1
21672.6	-0.93385	3.94916e-16	ENSG00000108424	KPNB1
90.3977	2.65048	4.35271e-16	ENSG00000253878	NA
447.507	-1.40691	5.25703e-16	ENSG00000117280	RAB29
2526.33	-1.15363	5.55063e-16	ENSG00000079819	EPB41L2
822.016	-1.44689	5.61832e-16	ENSG00000104472	CHRAC1
380.444	-1.473	5.77927e-16	ENSG00000167220	HDHD2
3769.86	-1.0406	5.91452e-16	ENSG00000108395	TRIM37
221.52	2.01318	5.92727e-16	ENSG00000148411	NACC2
1373.55	1.10678	5.98931e-16	ENSG00000132694	ARHGEF11
130.972	2.49529	6.13989e-16	ENSG00000162009	SSTR5
5416.77	-1.45178	7.22068e-16	ENSG00000120802	TMPO
442.772	2.59197	7.55754e-16	ENSG00000069188	SDK2
939.787	-0.937829	8.16595e-16	ENSG00000164086	DUSP7
198.038	1.61457	8.16595e-16	ENSG00000261455	LINC01003
9110.93	0.761096	9.07116e-16	ENSG00000063046	EIF4B
300.958	1.43952	9.11732e-16	ENSG00000184922	FMNL1
2654.41	1.56046	9.32783e-16	ENSG00000134574	DDB2
740.054	1.09548	9.32783e-16	ENSG00000139624	CERS5
694.224	-1.38562	1.07101e-15	ENSG00000186687	LYRM7
1930.75	-1.05333	1.13783e-15	ENSG00000133313	CNDP2
2635.25	-0.846383	1.19645e-15	ENSG00000135372	NAT10
251.871	2.10353	1.23223e-15	ENSG00000106479	ZNF862
2737.54	0.991019	1.24109e-15	ENSG00000144642	RBMS3
572.657	-1.29705	1.24109e-15	ENSG00000086200	IPO11
572.657	-1.29705	1.24109e-15	ENSG00000086200	IPO11-LRRC70
589.452	-1.14603	1.31651e-15	ENSG00000134138	MEIS2
105.1	2.12114	1.44781e-15	ENSG00000174482	LINGO2
2929.7	-1.21236	1.59837e-15	ENSG00000121579	NAA50
844.024	1.21399	1.61557e-15	ENSG00000068971	PPP2R5B
132.153	1.77875	1.64576e-15	ENSG00000177839	PCDHB9
335.408	1.24306	1.64576e-15	ENSG00000100068	NA
50.1569	4.00418	1.72677e-15	ENSG00000235098	ANKRD65
235.767	-1.33849	1.80366e-15	ENSG00000101546	RBFA
426.192	1.25035	1.81977e-15	ENSG00000173175	ADCY5
27447.2	-0.872394	1.82096e-15	ENSG00000131473	ACLY
2846.79	-1.19966	1.88643e-15	ENSG00000113083	LOX
92.2016	2.44692	2.05115e-15	ENSG00000168490	PHYHIP
2984.62	-1.60205	2.10703e-15	ENSG00000228716	DHFR
2293.04	-1.56344	2.10703e-15	ENSG00000112759	SLC29A1
171.81	1.80905	2.19637e-15	ENSG00000180573	H2AC6
565.775	0.963802	2.19637e-15	ENSG00000214174	NA
703.56	-1.55144	2.28303e-15	ENSG00000123374	CDK2
154.766	2.22306	2.28424e-15	ENSG00000129990	SYT5
149.066	-1.41879	2.57138e-15	ENSG00000250899	NA
557.213	-1.28618	2.93062e-15	ENSG00000157240	FZD1
2289.15	-1.11255	2.96958e-15	ENSG00000139514	SLC7A1
226.115	1.86371	2.96958e-15	ENSG00000136158	SPRY2
235.316	1.62121	2.96958e-15	ENSG00000183087	GAS6
4062.87	-1.21479	3.12027e-15	ENSG00000163655	GMPS
501.358	1.75862	3.12027e-15	ENSG00000179406	LINC00174
2273.21	1.43672	3.24183e-15	ENSG00000135968	GCC2
220.87	1.71773	3.27082e-15	ENSG00000266753	NA
3328.71	-1.36965	3.43891e-15	ENSG00000100714	MTHFD1
394.83	-1.49502	3.55756e-15	ENSG00000119139	TJP2
324.374	1.43725	3.91162e-15	ENSG00000164418	GRIK2
1233.57	-1.53418	4.26663e-15	ENSG00000144354	CDCA7
4144.74	-1.4737	4.36629e-15	ENSG00000094804	CDC6
1767.68	1.35803	4.36629e-15	ENSG00000087088	BAX
1456.28	1.01854	4.44867e-15	ENSG00000135778	NTPCR
271.231	-1.31887	4.59363e-15	ENSG00000189410	SH2D5
1154.54	-0.940148	4.81437e-15	ENSG00000116237	ICMT
261.69	2.07772	4.88939e-15	ENSG00000228288	PCAT6
279.043	-1.40548	5.26654e-15	ENSG00000106689	LHX2
65.619	6.61995	5.32467e-15	ENSG00000251095	NA
218.744	2.26836	5.45076e-15	ENSG00000076344	RGS11
421.848	-1.64602	5.48624e-15	ENSG00000103995	CEP152
4039.58	-1.16576	5.73857e-15	ENSG00000171793	CTPS1
1465.32	-1.33919	5.7593e-15	ENSG00000117593	DARS2
606.43	-1.16098	5.7593e-15	ENSG00000166250	CLMP
64.7017	2.43002	5.87414e-15	ENSG00000026103	FAS
2437.05	-1.10728	6.08974e-15	ENSG00000104635	SLC39A14
1129.37	-0.829099	6.15801e-15	ENSG00000176953	NFATC2IP
904.218	-1.26547	6.4323e-15	ENSG00000142856	ITGB3BP
3244.96	-0.896201	6.74036e-15	ENSG00000244462	RBM12
2088.6	-1.15347	7.7257e-15	ENSG00000034063	NA
177.126	1.30061	7.95763e-15	ENSG00000267372	NA
3514.63	-1.16658	8.25759e-15	ENSG00000132688	NES
122.74	-1.7884	8.65926e-15	ENSG00000198814	GK
234.933	1.82438	8.96982e-15	ENSG00000125746	EML2
1260.23	-1.30474	1.03897e-14	ENSG00000101773	RBBP8
3423.98	0.90237	1.06669e-14	ENSG00000067141	NEO1
934.98	-1.15493	1.13918e-14	ENSG00000107949	BCCIP
2308.54	-0.755977	1.22462e-14	ENSG00000143493	INTS7
4138.56	-0.876852	1.2404e-14	ENSG00000123213	NLN
131.092	2.35651	1.28177e-14	ENSG00000114626	ABTB1
2956.67	-1.61543	1.282e-14	ENSG00000111602	TIMELESS
46.9075	4.88653	1.35081e-14	ENSG00000244405	ETV5
1086.23	-1.19049	1.38096e-14	ENSG00000135763	URB2
109.155	1.86681	1.42326e-14	ENSG00000120324	PCDHB10
204.849	-1.33437	1.45522e-14	ENSG00000103966	EHD4
61.219	3.86356	1.46544e-14	ENSG00000264063	NA
5968.79	-0.849475	1.50888e-14	ENSG00000197043	ANXA6
158.793	2.03058	1.54811e-14	ENSG00000047346	ATOSA
552.151	1.52998	1.61372e-14	ENSG00000155366	RHOC
196.896	1.43595	1.63068e-14	ENSG00000065357	DGKA
1672.09	-1.2101	1.7225e-14	ENSG00000086189	DIMT1
107.031	3.04557	1.74226e-14	ENSG00000151136	ABTB3
659.478	-0.971178	1.76259e-14	ENSG00000095380	NANS
979.214	-1.48014	1.77753e-14	ENSG00000171729	TMEM51
486.972	-1.19409	1.96512e-14	ENSG00000129680	MAP7D3
43.5235	5.70902	1.96512e-14	ENSG00000186115	CYP4F2
772.654	1.54721	1.99154e-14	ENSG00000173714	WFIKKN2
690.604	-1.09563	2.03692e-14	ENSG00000159147	DONSON
87.0967	2.43696	2.08893e-14	ENSG00000170835	CEL
405.315	-2.18117	2.15972e-14	ENSG00000170801	HTRA3
1126.71	-1.23405	2.16784e-14	ENSG00000148019	CEP78
2496.97	-1.4277	2.19571e-14	ENSG00000143815	LBR
164.138	2.7735	2.2181e-14	ENSG00000185133	INPP5J
530.148	1.86949	2.28729e-14	ENSG00000183960	KCNH8
34.3914	4.2567	2.31222e-14	ENSG00000187678	SPRY4
414.416	-1.24337	2.45989e-14	ENSG00000184156	KCNQ3
364.543	-1.86927	2.55845e-14	ENSG00000143858	SYT2
7680.54	-0.933829	2.58572e-14	ENSG00000138668	HNRNPD
1602.84	-1.36171	2.69637e-14	ENSG00000119326	CTNNAL1
3684.63	1.11936	2.8201e-14	ENSG00000162105	SHANK2
265.787	1.98781	3.10814e-14	ENSG00000171680	PLEKHG5
84.1868	7.03503	3.15827e-14	ENSG00000186529	CYP4F3
70.1556	3.33025	3.28628e-14	ENSG00000099338	CATSPERG
949.974	-1.17022	3.36881e-14	ENSG00000160752	FDPS
5346.78	-0.833329	3.42907e-14	ENSG00000072501	SMC1A
1205.47	1.40584	3.6456e-14	ENSG00000185088	RPS27L
1469.15	-0.938029	3.69248e-14	ENSG00000144815	NXPE3
837.777	-1.13182	4.01726e-14	ENSG00000118655	DCLRE1B
3484.89	0.974094	4.06482e-14	ENSG00000117360	PRPF3
216.481	-1.40973	4.07044e-14	ENSG00000164087	POC1A
39.5331	3.58001	4.37322e-14	ENSG00000150394	CDH8
477.852	1.34555	5.50898e-14	ENSG00000112139	MDGA1
622.213	-1.55827	5.50898e-14	ENSG00000105926	PALS2
4460.01	-0.90414	5.6662e-14	ENSG00000172893	DHCR7
94.7605	2.19717	5.71978e-14	ENSG00000225889	NA
214.722	-1.25536	6.28748e-14	ENSG00000130429	ARPC1B
1184.14	-1.53508	7.13823e-14	ENSG00000017483	SLC38A5
626.149	1.01692	7.17091e-14	ENSG00000198799	LRIG2
4834.75	-0.837862	7.92424e-14	ENSG00000109685	NSD2
14213.8	-1.26216	9.25139e-14	ENSG00000128050	PAICS
433.508	1.97055	9.27115e-14	ENSG00000158856	DMTN
2821.1	-1.37081	9.27575e-14	ENSG00000146918	NCAPG2
307.708	-1.31286	9.47415e-14	ENSG00000075131	TIPIN
1932.12	0.78343	9.62991e-14	ENSG00000127663	KDM4B
241.814	-1.24282	9.67326e-14	ENSG00000115392	FANCL
352.613	1.31589	9.67326e-14	ENSG00000166311	SMPD1
587.364	1.29587	9.74314e-14	ENSG00000173818	ENDOV
520.66	-1.57136	9.92542e-14	ENSG00000213853	EMP2
1147.4	-1.04062	1.03976e-13	ENSG00000144320	LNPK
812.567	-1.01385	1.03976e-13	ENSG00000130921	MTRFR
572.55	1.07841	1.15059e-13	ENSG00000108306	FBXL20
684.945	2.31439	1.15832e-13	ENSG00000132872	SYT4
194.926	-1.81598	1.19914e-13	ENSG00000138376	BARD1
2081.8	-1.06	1.2112e-13	ENSG00000104131	EIF3J
2172.02	-1.50817	1.22741e-13	ENSG00000065328	MCM10
1154.92	-0.956934	1.2552e-13	ENSG00000148484	RSU1
10383.7	-1.45313	1.25793e-13	ENSG00000148773	MKI67
1524.68	-1.26896	1.32818e-13	ENSG00000123505	AMD1
2627.51	1.2978	1.37036e-13	ENSG00000105270	CLIP3
1037.41	0.885533	1.50215e-13	ENSG00000130703	OSBPL2
1037.41	0.885533	1.50215e-13	ENSG00000130703	LOC105369209
41.9342	3.36979	1.52772e-13	ENSG00000249875	NA
982.115	-1.27901	1.60046e-13	ENSG00000198363	ASPH
529.775	1.16444	1.66658e-13	ENSG00000182175	RGMA
42.2192	5.78712	1.74258e-13	ENSG00000250337	PURPL
437.675	-1.37933	1.7968e-13	ENSG00000120254	MTHFD1L
73.4067	2.57506	1.81374e-13	ENSG00000196337	CGB7
842.371	-1.11135	1.82572e-13	ENSG00000181788	SIAH2
1392.35	0.834646	1.84886e-13	ENSG00000160445	ZER1
708.819	-1.6354	1.87709e-13	ENSG00000120437	ACAT2
18960.9	1.09834	1.91094e-13	ENSG00000110092	CCND1
386.216	1.50537	1.93248e-13	ENSG00000142459	EVI5L
417.323	1.3168	1.98278e-13	ENSG00000245680	ZNF585B
480.378	0.973904	1.98588e-13	ENSG00000185158	LRRC37B
223.069	1.95273	2.14068e-13	ENSG00000123240	OPTN
3067.97	-0.903728	2.25314e-13	ENSG00000159202	UBE2Z
49.7656	2.78144	2.26565e-13	ENSG00000261474	NA
207.654	2.00144	2.29354e-13	ENSG00000206077	ZDHHC11B
350.644	-1.76546	2.34148e-13	ENSG00000177425	PAWR
3968.55	3.31103	2.34148e-13	ENSG00000214548	MEG3
613.126	1.57837	2.50411e-13	ENSG00000126217	MCF2L
434.147	1.18834	2.51179e-13	ENSG00000140022	STON2
816.747	2.17747	2.61252e-13	ENSG00000145198	VWA5B2
71.0695	2.22767	2.69665e-13	ENSG00000113248	PCDHB15
428757	-1.05797	2.87857e-13	ENSG00000079785	DDX1
2403.9	-1.2117	2.90194e-13	ENSG00000120992	LYPLA1
943.921	-0.821361	2.91198e-13	ENSG00000144231	POLR2D
4178.42	-0.808292	2.91224e-13	ENSG00000110713	NUP98
458.574	-1.27288	2.9365e-13	ENSG00000175183	CSRP2
77.7509	3.32672	3.01783e-13	ENSG00000262766	NA
110.054	1.70822	3.28618e-13	ENSG00000270605	NA
80.8515	3.38564	3.43677e-13	ENSG00000237512	UNC5B-AS1
132.642	1.57417	3.5377e-13	ENSG00000180535	BHLHA15
315.889	-1.20015	3.99359e-13	ENSG00000136783	NIPSNAP3A
1882.85	-1.24583	4.18762e-13	ENSG00000136933	RABEPK
469.062	-1.16147	4.54886e-13	ENSG00000131778	CHD1L
418.729	-1.3215	4.57478e-13	ENSG00000155966	AFF2
3576.57	-0.854745	4.68717e-13	ENSG00000159131	GART
183.243	-1.45445	4.85823e-13	ENSG00000149548	CCDC15
130.746	2.32192	4.86793e-13	ENSG00000101298	SNPH
972.618	-1.17576	5.67733e-13	ENSG00000144681	STAC
4344.26	-0.980022	5.67733e-13	ENSG00000131504	DIAPH1
87.6619	2.50511	5.73532e-13	ENSG00000173452	TMEM196
427.55	-1.19697	6.10992e-13	ENSG00000139428	MMAB
212.187	-1.16777	6.33722e-13	ENSG00000225470	JPX
3150	-1.16097	6.47608e-13	ENSG00000101361	NOP56
1122.35	-1.29112	6.49137e-13	ENSG00000110080	ST3GAL4
709.995	-0.918929	6.52931e-13	ENSG00000142634	EFHD2
746.131	-2.08446	6.54444e-13	ENSG00000144824	PHLDB2
708.55	-1.05376	6.69019e-13	ENSG00000144848	ATG3
2031.57	0.978937	6.91279e-13	ENSG00000164916	FOXK1
1227.97	-0.950805	7.54291e-13	ENSG00000136205	TNS3
2620.92	-0.963953	7.83805e-13	ENSG00000140263	SORD
380.588	1.71591	7.94531e-13	ENSG00000118432	CNR1
1153.32	-1.21852	7.99388e-13	ENSG00000121644	DESI2
2271.34	-1.25402	8.10048e-13	ENSG00000011426	ANLN
343.512	-1.37528	8.20779e-13	ENSG00000127423	AUNIP
365.924	1.93243	8.31544e-13	ENSG00000100346	CACNA1I
176.467	1.41059	8.47461e-13	ENSG00000273033	LINC02035
41.7834	4.10756	8.47461e-13	ENSG00000260412	NA
194.18	2.41065	8.70141e-13	ENSG00000105650	PDE4C
1962.25	-1.48978	8.98435e-13	ENSG00000104889	RNASEH2A
7316.82	-0.989439	8.98869e-13	ENSG00000138758	SEPTIN11
5236.65	0.948089	9.71575e-13	ENSG00000117139	KDM5B
9562.55	-1.46341	9.75377e-13	ENSG00000188229	TUBB4B
846.459	-1.09366	9.91477e-13	ENSG00000167173	C15orf39
170.447	1.39704	1.01315e-12	ENSG00000187609	EXD3
115.785	2.00212	1.14516e-12	ENSG00000168539	CHRM1
468.218	-1.75487	1.23889e-12	ENSG00000116667	C1orf21
8743.46	-0.735544	1.27419e-12	ENSG00000146223	RPL7L1
7874.35	1.06461	1.29861e-12	ENSG00000196576	PLXNB2
85.8415	-1.82589	1.33728e-12	ENSG00000130876	SLC7A10
74.1324	-1.99564	1.36105e-12	ENSG00000178343	SHISA3
76.2514	4.25769	1.40416e-12	ENSG00000122786	CALD1
674.833	-1.32023	1.49959e-12	ENSG00000176974	SHMT1
1653.89	-1.38637	1.50493e-12	ENSG00000144554	FANCD2
84.7903	2.11316	1.55634e-12	ENSG00000143409	MINDY1
1308.64	1.56327	1.55634e-12	ENSG00000168453	HR
10782.9	-1.41895	1.56614e-12	ENSG00000104738	MCM4
736.436	-0.895768	1.58701e-12	ENSG00000138617	PARP16
93.9914	1.94353	1.65383e-12	ENSG00000167680	SEMA6B
466.556	-1.62316	1.65995e-12	ENSG00000125885	MCM8
797.194	1.84506	1.68996e-12	ENSG00000179588	ZFPM1
161.112	-1.52768	1.6936e-12	ENSG00000189212	NA
60.6384	4.55743	1.84242e-12	ENSG00000174898	CATSPERD
2190.32	1.05266	1.89485e-12	ENSG00000076604	TRAF4
123.32	1.89424	1.93186e-12	ENSG00000172828	CES3
738.456	1.65173	1.93875e-12	ENSG00000197093	GAL3ST4
1079.73	-1.44746	1.97402e-12	ENSG00000142731	PLK4
2624.49	-1.58583	2.11782e-12	ENSG00000167553	TUBA1C
315.746	-1.0757	2.16387e-12	ENSG00000181751	MACIR
1380.56	-0.798987	2.26485e-12	ENSG00000105176	URI1
207.772	1.72979	2.29469e-12	ENSG00000196421	C20orf204
698.112	-1.22596	2.33387e-12	ENSG00000152240	HAUS1
1056.54	1.60425	2.34592e-12	ENSG00000060709	RIMBP2
2831.66	-0.613793	2.34874e-12	ENSG00000169398	PTK2
1384.71	-0.828687	2.41482e-12	ENSG00000112242	E2F3
1083.98	-1.00106	2.48981e-12	ENSG00000135801	TAF5L
375.116	-1.70728	2.54426e-12	ENSG00000152253	SPC25
48.1215	2.40663	2.54426e-12	ENSG00000128739	SNRPN
541.002	-1.4567	2.58435e-12	ENSG00000265415	NA
9170.67	-0.9823	2.63314e-12	ENSG00000148337	CIZ1
1239.41	0.899062	2.63962e-12	ENSG00000184205	TSPYL2
110.794	1.93951	2.7192e-12	ENSG00000232611	NA
37.6175	2.95612	2.75606e-12	ENSG00000062038	CDH3
803.349	1.69009	2.76586e-12	ENSG00000178031	ADAMTSL1
460.705	-1.40668	2.84406e-12	ENSG00000100479	POLE2
1543.73	0.679503	2.86623e-12	ENSG00000102606	ARHGEF7
407.486	1.26359	2.90843e-12	ENSG00000197903	H2BC12
45.2827	3.96218	2.91506e-12	ENSG00000180176	TH
1621.18	-0.975127	2.97795e-12	ENSG00000143486	EIF2D
1380.58	1.33844	3.16275e-12	ENSG00000124574	ABCC10
175.793	1.65034	3.25573e-12	ENSG00000159239	NA
550.914	-1.34589	3.38137e-12	ENSG00000108479	GALK1
171.407	1.85613	3.50176e-12	ENSG00000183166	CALN1
173.313	-1.61003	3.53543e-12	ENSG00000118513	MYB
55.0469	2.6624	3.56094e-12	ENSG00000120322	PCDHB8
659.261	-1.26163	3.56094e-12	ENSG00000170779	CDCA4
1246.99	0.905067	3.64674e-12	ENSG00000167378	IRGQ
131.088	1.92646	3.87202e-12	ENSG00000143333	RGS16
1750.9	-0.918137	3.90753e-12	ENSG00000087269	NOP14
550.257	1.32121	3.92894e-12	ENSG00000135144	DTX1
209.563	-1.16642	3.9348e-12	ENSG00000169609	C15orf40
612.774	0.986603	3.9355e-12	ENSG00000111653	ING4
418.298	-1.2116	3.96994e-12	ENSG00000108984	MAP2K6
603.369	-1.21461	3.99831e-12	ENSG00000185238	PRMT3
127.452	1.63284	4.09099e-12	ENSG00000173531	MST1
2290.58	-0.991671	4.13324e-12	ENSG00000136636	KCTD3
2601.39	-0.962392	4.18962e-12	ENSG00000131238	PPT1
415.379	-1.65029	4.2286e-12	ENSG00000079215	SLC1A3
242.747	1.89246	4.26763e-12	ENSG00000167874	TMEM88
1004.38	1.43244	4.2999e-12	ENSG00000248905	FMN1
4112.51	-0.889073	4.38067e-12	ENSG00000145907	G3BP1
477.038	-0.988662	4.49469e-12	ENSG00000135776	ABCB10
1424.8	-1.14092	4.49469e-12	ENSG00000144485	HES6
64.8581	2.3854	4.53868e-12	ENSG00000132437	DDC
2190.62	-1.3916	4.53868e-12	ENSG00000196584	XRCC2
690.24	-1.05221	4.66217e-12	ENSG00000102924	CBLN1
594.731	-1.16299	4.66841e-12	ENSG00000139350	NEDD1
152.042	2.75503	4.70801e-12	ENSG00000266714	MYO15B
79.547	2.13381	4.74273e-12	ENSG00000273230	NA
20254.3	-1.2021	4.83261e-12	ENSG00000253729	PRKDC
907.611	-0.718709	5.25936e-12	ENSG00000151348	EXT2
938.182	-1.01031	5.27736e-12	ENSG00000104728	ARHGEF10
1567.94	-1.57298	5.31682e-12	ENSG00000165480	SKA3
2880.85	-1.33618	5.38029e-12	ENSG00000162607	USP1
138.937	1.97062	5.38029e-12	ENSG00000221821	C6orf226
516.229	1.34126	5.53872e-12	ENSG00000249859	PVT1
700.138	-1.16839	6.12396e-12	ENSG00000152413	HOMER1
998.744	-0.846079	6.27236e-12	ENSG00000088280	ASAP3
419.264	-1.31039	6.40977e-12	ENSG00000142149	HUNK
104.424	1.77999	6.53587e-12	ENSG00000168621	GDNF
490.036	1.18797	6.67303e-12	ENSG00000271529	NA
78.1818	2.42111	6.68803e-12	ENSG00000113212	PCDHB7
1668.96	-0.948031	6.96911e-12	ENSG00000144591	GMPPA
1282.1	-0.975624	6.9747e-12	ENSG00000080608	PUM3
1230.4	-0.920804	7.02265e-12	ENSG00000117448	AKR1A1
149.6	1.33697	7.19774e-12	ENSG00000174456	C12orf76
142.022	1.51712	7.58048e-12	ENSG00000230910	NA
333.23	-1.43688	7.63396e-12	ENSG00000128714	HOXD13
516.663	-1.0946	7.67184e-12	ENSG00000138777	PPA2
296.555	-1.16737	7.67531e-12	ENSG00000129675	ARHGEF6
1219.03	-1.36555	7.78452e-12	ENSG00000138160	KIF11
131.32	1.91315	7.82574e-12	ENSG00000197191	CYSRT1
19660.3	-1.48197	7.92764e-12	ENSG00000134333	LDHA
1318.32	1.07005	7.95152e-12	ENSG00000075240	GRAMD4
1021.53	-1.3783	8.07728e-12	ENSG00000101911	PRPS2
687.933	1.04917	8.82945e-12	ENSG00000109670	FBXW7
1770.67	-1.24953	8.91396e-12	ENSG00000050405	LIMA1
1002.04	-1.09085	9.18634e-12	ENSG00000116455	WDR77
123.759	-1.42493	9.58191e-12	ENSG00000145569	OTULINL
834.601	-1.19444	9.63192e-12	ENSG00000178966	RMI1
473.826	1.3703	9.73707e-12	ENSG00000114923	SLC4A3
838.265	-0.903296	1.01323e-11	ENSG00000132603	NIP7
5430.43	-1.48245	1.03631e-11	ENSG00000112118	MCM3
255.344	-1.36081	1.05269e-11	ENSG00000176124	DLEU1
255.344	-1.36081	1.05269e-11	ENSG00000176124	DLEU7-AS1
69.6121	3.05351	1.05416e-11	ENSG00000227184	NA
1400.73	-1.03061	1.0628e-11	ENSG00000082212	ME2
469.744	-1.05165	1.06675e-11	ENSG00000188352	FOCAD
872.324	-0.821815	1.09333e-11	ENSG00000170899	GSTA4
223.08	-1.34123	1.09475e-11	ENSG00000259781	NA
112.702	1.4824	1.09752e-11	ENSG00000185215	TNFAIP2
2420.36	0.626362	1.11882e-11	ENSG00000074755	ZZEF1
341.316	-1.01763	1.16087e-11	ENSG00000115750	TAF1B
520.713	-1.20001	1.17875e-11	ENSG00000133641	C12orf29
6495.96	-1.05948	1.19744e-11	ENSG00000135316	SYNCRIP
1948.58	-1.43251	1.22023e-11	ENSG00000174371	EXO1
5245.74	1.13186	1.29004e-11	ENSG00000171282	NA
303.027	-1.04993	1.30827e-11	ENSG00000018699	TTC27
499.11	1.40277	1.30827e-11	ENSG00000178026	LRRC75B
1386.71	-0.678939	1.31805e-11	ENSG00000123472	ATPAF1
48.3668	2.81584	1.34546e-11	ENSG00000081818	PCDHB4
291.213	1.72022	1.37334e-11	ENSG00000144596	GRIP2
102.523	2.35935	1.40073e-11	ENSG00000215788	TNFRSF25
3349.35	-0.813112	1.40073e-11	ENSG00000206053	JPT2
177.891	-1.2967	1.40648e-11	ENSG00000113296	THBS4
3531.7	-1.09912	1.40748e-11	ENSG00000141076	UTP4
889.873	1.2559	1.44302e-11	ENSG00000116138	DNAJC16
923.805	-1.62835	1.45712e-11	ENSG00000107562	CXCL12
15471.9	-0.723496	1.50206e-11	ENSG00000134824	FADS2
336.456	-1.40588	1.56129e-11	ENSG00000057252	SOAT1
2688.94	-1.0044	1.61646e-11	ENSG00000156471	PTDSS1
1020.81	-1.02517	1.6333e-11	ENSG00000000419	DPM1
313.635	-1.2057	1.64003e-11	ENSG00000171766	GATM
1094.26	-0.948264	1.67319e-11	ENSG00000131323	TRAF3
695.132	-1.3683	1.70781e-11	ENSG00000174669	SLC29A2
128.354	2.01476	1.7626e-11	ENSG00000156453	PCDH1
207.286	1.49908	1.7626e-11	ENSG00000129757	CDKN1C
2707.74	-0.722077	1.76474e-11	ENSG00000152990	ADGRA3
702.931	-0.883221	1.77298e-11	ENSG00000115415	STAT1
1342.1	0.861379	1.7825e-11	ENSG00000110274	CEP164
2018.74	-0.709248	1.79774e-11	ENSG00000138073	PREB
709.546	-1.0368	1.80329e-11	ENSG00000101811	CSTF2
1379.71	-0.949006	1.89634e-11	ENSG00000145293	ENOPH1
301.679	-1.12456	1.95655e-11	ENSG00000074266	EED
44886.8	-0.775944	1.96409e-11	ENSG00000169710	FASN
409.051	1.47611	2.02676e-11	ENSG00000160685	ZBTB7B
688.035	1.24752	2.12648e-11	ENSG00000144589	STK11IP
4986.5	-1.00565	2.15321e-11	ENSG00000198668	CALM1
95.2647	2.16468	2.15321e-11	ENSG00000102981	PARD6A
1931.06	-1.14961	2.17155e-11	ENSG00000102900	NUP93
192.323	1.56983	2.17784e-11	ENSG00000161544	CYGB
989.538	-1.06585	2.22833e-11	ENSG00000184992	BRI3BP
18597.6	-1.38096	2.35115e-11	ENSG00000131747	TOP2A
1693.17	-1.15139	2.38457e-11	ENSG00000128059	PPAT
1179.78	-1.38915	2.38651e-11	ENSG00000175567	UCP2
121.083	1.70991	2.44943e-11	ENSG00000221995	NA
2448.09	1.29856	2.46963e-11	ENSG00000136274	NACAD
101.755	1.61248	2.4956e-11	ENSG00000125514	NA
3103.59	-0.793372	2.53738e-11	ENSG00000091527	CDV3
1314.45	-1.11924	2.57114e-11	ENSG00000123473	STIL
235.114	-1.01353	2.57899e-11	ENSG00000198081	ZBTB14
1673.54	-1.23673	2.59393e-11	ENSG00000136492	BRIP1
297.374	-1.05694	2.59393e-11	ENSG00000132204	NA
848.273	-1.04353	2.63611e-11	ENSG00000147471	PLPBP
547.652	-1.02143	2.7043e-11	ENSG00000122376	SHLD2
4552.73	-0.907985	2.764e-11	ENSG00000112078	KCTD20
162.987	1.59535	2.79544e-11	ENSG00000196967	ZNF585A
283.708	1.1441	2.79544e-11	ENSG00000197380	DACT3
1028.09	-0.7628	2.82795e-11	ENSG00000117505	DR1
808.122	-0.907067	2.89701e-11	ENSG00000147324	MFHAS1
330.362	1.58403	2.98694e-11	ENSG00000132793	LPIN3
2185.23	1.06954	2.9895e-11	ENSG00000123933	MXD4
156.065	1.25434	2.99325e-11	ENSG00000237989	LINC01679
1244.74	-1.10917	3.01153e-11	ENSG00000085491	SLC25A24
1406	-0.928311	3.02799e-11	ENSG00000196715	VKORC1L1
2298.68	-1.18176	3.13524e-11	ENSG00000184445	KNTC1
1794.21	-0.797003	3.42424e-11	ENSG00000101079	NDRG3
7083.49	-1.06606	3.48774e-11	ENSG00000165732	DDX21
1382.01	0.915317	3.50987e-11	ENSG00000101745	ANKRD12
2982.95	1.26001	3.62125e-11	ENSG00000178695	KCTD12
53.2029	2.28033	3.64217e-11	ENSG00000267473	NA
114.643	-1.89253	3.70271e-11	ENSG00000181544	FANCB
1996.02	-0.909184	3.73761e-11	ENSG00000163938	GNL3
451.767	-0.982328	3.75985e-11	ENSG00000103319	EEF2K
3034.67	0.914897	4.03583e-11	ENSG00000018189	RUFY3
660.905	-0.971455	4.03583e-11	ENSG00000134046	MBD2
468.618	-0.9855	4.1455e-11	ENSG00000196368	NUDT11
806.784	1.31549	4.16966e-11	ENSG00000061337	LZTS1
337.715	1.10396	4.18685e-11	ENSG00000083799	CYLD
2138.89	-0.856991	4.32351e-11	ENSG00000129103	SUMF2
51.9958	2.33627	4.32351e-11	ENSG00000228451	SDAD1P1
677.898	1.01636	4.42981e-11	ENSG00000100151	PICK1
732.661	-1.05491	4.43213e-11	ENSG00000097046	CDC7
2115.16	-0.9859	4.49098e-11	ENSG00000159593	NAE1
2537.08	-0.967491	4.54951e-11	ENSG00000164904	ALDH7A1
27.6601	4.06199	4.57436e-11	ENSG00000104783	KCNN4
370.102	1.36052	4.58983e-11	ENSG00000130475	FCHO1
1359.01	-1.18418	4.61821e-11	ENSG00000198554	WDHD1
270.62	-1.47648	4.63139e-11	ENSG00000186522	SEPTIN10
287.826	1.58424	4.72245e-11	ENSG00000113532	ST8SIA4
2569.45	-1.42524	4.9986e-11	ENSG00000143401	ANP32E
1284.67	-1.59335	5.0211e-11	ENSG00000163507	CIP2A
590.089	-1.39539	5.0211e-11	ENSG00000136982	DSCC1
2724.57	0.957083	5.13014e-11	ENSG00000177169	ULK1
2689.77	-0.981718	5.29729e-11	ENSG00000247556	OIP5-AS1
348.182	1.29311	5.54896e-11	ENSG00000234771	NA
178.238	-1.17392	5.75913e-11	ENSG00000079335	CDC14A
869.317	-1.06163	5.85885e-11	ENSG00000123607	TTC21B
140.679	1.91188	5.93667e-11	ENSG00000260023	NA
2040.98	-0.881632	6.05256e-11	ENSG00000048828	FAM120A
910.166	-0.999796	6.05672e-11	ENSG00000163006	CCDC138
95.6013	2.11521	6.08036e-11	ENSG00000103269	RHBDL1
598.763	-1.03663	6.10979e-11	ENSG00000197713	RPE
835.987	-0.858461	6.10979e-11	ENSG00000066855	MTFR1
306.165	1.37197	6.19695e-11	ENSG00000232815	NA
90.9091	3.13554	6.40108e-11	ENSG00000091409	ITGA6
595.146	-0.864748	6.40108e-11	ENSG00000130054	NALF2
2755.01	1.1034	6.40108e-11	ENSG00000170836	PPM1D
960.435	1.15068	6.51488e-11	ENSG00000163516	ANKZF1
1039.17	-0.896891	6.75013e-11	ENSG00000117862	TXNDC12
67.3732	2.15045	6.75013e-11	ENSG00000182600	SNORC
2496.27	1.09647	6.81616e-11	ENSG00000198853	RUSC2
317.947	-1.16941	7.13341e-11	ENSG00000234171	RNASEH1-DT
9722.9	0.724128	7.45519e-11	ENSG00000160097	FNDC5
2487.03	-1.25319	7.45519e-11	ENSG00000076003	MCM6
953.911	1.31581	7.51591e-11	ENSG00000003096	KLHL13
477.93	-1.03756	7.99099e-11	ENSG00000178425	NT5DC1
920.396	1.31576	8.10266e-11	ENSG00000242802	AP5Z1
1795.61	0.750905	8.15842e-11	ENSG00000133606	MKRN1
76.6525	1.85627	8.17382e-11	ENSG00000108551	RASD1
429.814	-1.00583	8.35712e-11	ENSG00000023909	GCLM
68.874	2.15819	8.36033e-11	ENSG00000176945	MUC20
1939.85	-1.14695	8.64e-11	ENSG00000110104	CCDC86
363.984	-1.12671	8.80508e-11	ENSG00000186638	KIF24
742.356	-1.00999	8.99446e-11	ENSG00000171307	ZDHHC16
1783.13	0.663874	9.00669e-11	ENSG00000100330	MTMR3
2553.69	-1.29515	9.09138e-11	ENSG00000156802	ATAD2
1460.64	-0.740545	9.18645e-11	ENSG00000119812	FAM98A
1460.64	-0.740545	9.18645e-11	ENSG00000119812	RASGRP3-AS1
725.261	-1.48705	9.24623e-11	ENSG00000198056	PRIM1
511.244	0.979044	9.24623e-11	ENSG00000126775	ATG14
72.5612	2.36163	9.29649e-11	ENSG00000132000	PODNL1
631.799	1.17334	9.36695e-11	ENSG00000162772	ATF3
1972.86	-0.806139	9.54224e-11	ENSG00000115091	ACTR3
11826.2	-1.0744	9.54668e-11	ENSG00000124207	CSE1L
34.6378	3.88148	9.63808e-11	ENSG00000069399	BCL3
1148.49	-1.11427	9.75492e-11	ENSG00000167508	MVD
710.283	-0.929188	9.93173e-11	ENSG00000134508	CABLES1
10041.9	-0.635916	1.00896e-10	ENSG00000142657	PGD
520.11	-1.14727	1.02941e-10	ENSG00000174607	UGT8
1527.85	-0.702563	1.04144e-10	ENSG00000132676	DAP3
3860.33	0.994309	1.04144e-10	ENSG00000178209	PLEC
25.7792	3.60571	1.04335e-10	ENSG00000162511	LAPTM5
1375.67	-0.887013	1.05111e-10	ENSG00000006576	PHTF2
10351.1	0.810828	1.07145e-10	ENSG00000180616	SSTR2
1136.77	-1.17506	1.07694e-10	ENSG00000111445	RFC5
2630.13	1.41158	1.07694e-10	ENSG00000136367	ZFHX2
436.958	-1.06373	1.07866e-10	ENSG00000138185	ENTPD1
1213.83	-0.950311	1.08031e-10	ENSG00000101846	STS
30.1478	3.17106	1.10215e-10	ENSG00000158125	XDH
1074.08	-1.44951	1.12818e-10	ENSG00000183527	PSMG1
913.785	1.1274	1.22837e-10	ENSG00000162458	FBLIM1
496.151	-1.34185	1.22837e-10	ENSG00000112029	FBXO5
844.171	-0.967556	1.25767e-10	ENSG00000002549	LAP3
1192.79	-0.919959	1.2866e-10	ENSG00000143499	SMYD2
159.408	-1.3863	1.28739e-10	ENSG00000196781	TLE1
4157.88	-1.30831	1.31391e-10	ENSG00000068489	PRR11
177.264	-1.38838	1.32824e-10	ENSG00000215883	CYB5RL
605.916	-1.36465	1.32968e-10	ENSG00000174442	ZWILCH
1012.21	-1.53032	1.36322e-10	ENSG00000153044	CENPH
826.767	-1.00109	1.36322e-10	ENSG00000160298	C21orf58
1837.71	-0.774496	1.41118e-10	ENSG00000136279	DBNL
120.941	1.77868	1.43688e-10	ENSG00000005884	ITGA3
3257.21	-1.29001	1.4382e-10	ENSG00000143476	DTL
76.9888	2.21256	1.44655e-10	ENSG00000260018	NA
2320.34	-0.906685	1.44914e-10	ENSG00000138801	PAPSS1
6104.82	-1.47269	1.47076e-10	ENSG00000188486	H2AX
922.227	1.84798	1.47656e-10	ENSG00000166448	TMEM130
337.633	-2.07511	1.48485e-10	ENSG00000133863	TEX15
1378.34	-1.20413	1.49574e-10	ENSG00000164045	CDC25A
904.751	-1.08957	1.49574e-10	ENSG00000163964	PIGX
335.335	1.38047	1.53331e-10	ENSG00000182109	NA
292.204	1.53193	1.53331e-10	ENSG00000137449	CPEB2
6859.83	-0.809151	1.53603e-10	ENSG00000215301	DDX3X
2425.36	-0.59706	1.55131e-10	ENSG00000100418	DESI1
1993.9	-1.28021	1.55274e-10	ENSG00000014138	POLA2
62.288	3.11225	1.59352e-10	ENSG00000116016	EPAS1
577.479	1.40324	1.59765e-10	ENSG00000174233	ADCY6
2030.94	0.787108	1.61882e-10	ENSG00000167110	GOLGA2
4467.84	0.747708	1.61882e-10	ENSG00000067715	SYT1
216.499	1.52313	1.6416e-10	ENSG00000181218	H2AC25
1375.25	-0.770632	1.6416e-10	ENSG00000104613	INTS10
5239.57	-1.02964	1.64668e-10	ENSG00000145604	SKP2
238.908	-1.31307	1.7507e-10	ENSG00000129282	NA
322.459	1.13626	1.76445e-10	ENSG00000121101	TEX14
2160.85	-0.853058	1.77638e-10	ENSG00000035928	RFC1
766.39	-1.18132	1.81439e-10	ENSG00000082482	KCNK2
88.1178	-1.54607	1.81468e-10	ENSG00000163935	SFMBT1
475.479	0.991912	1.83586e-10	ENSG00000099725	PRKY
8232.42	-0.944013	1.9013e-10	ENSG00000204394	VARS1
55.982	2.18993	1.91887e-10	ENSG00000187990	NA
310.001	-1.35527	1.94176e-10	ENSG00000140743	CDR2
34.7269	2.99428	1.96273e-10	ENSG00000171608	PIK3CD
2276.28	0.960181	1.99179e-10	ENSG00000225485	NA
11147.9	0.918366	2.06681e-10	ENSG00000176887	SOX11
3291.9	-1.19177	2.08206e-10	ENSG00000012048	BRCA1
5865.49	-1.04419	2.09113e-10	ENSG00000132780	NASP
66.1748	1.98785	2.12228e-10	ENSG00000196218	RYR1
422.198	-0.823777	2.13177e-10	ENSG00000137513	NARS2
181.858	-1.3523	2.15697e-10	ENSG00000118276	B4GALT6
840.2	-0.765613	2.24856e-10	ENSG00000117481	NSUN4
52.7483	1.99796	2.24856e-10	ENSG00000267355	NA
58.9258	2.15779	2.25966e-10	ENSG00000220323	H2BC19P
98.4535	-1.45574	2.29681e-10	ENSG00000105889	STEAP1B
98.4535	-1.45574	2.29681e-10	ENSG00000105889	LOC401312
252.661	-1.33965	2.31881e-10	ENSG00000148200	NR6A1
334.916	-1.4288	2.33804e-10	ENSG00000134602	STK26
615.041	-1.23986	2.35315e-10	ENSG00000145220	LYAR
751.213	1.55024	2.38037e-10	ENSG00000139182	CLSTN3
863.097	0.892678	2.38037e-10	ENSG00000139625	MAP3K12
386.12	1.82721	2.38737e-10	ENSG00000187391	MAGI2
189.498	1.36031	2.52288e-10	ENSG00000267493	CIRBP-AS1
1566.81	-1.16685	2.52508e-10	ENSG00000010256	UQCRC1
3456.89	-0.817302	2.52508e-10	ENSG00000178921	PFAS
59.2566	1.99777	2.54799e-10	ENSG00000187601	MAGEH1
105.989	1.89958	2.56286e-10	ENSG00000130684	ZNF337
926.96	-0.974646	2.58112e-10	ENSG00000148672	GLUD1
736.343	-1.06803	2.62047e-10	ENSG00000114026	OGG1
539.139	-1.03935	2.70877e-10	ENSG00000118007	STAG1
170.546	-1.46768	2.75122e-10	ENSG00000132423	COQ3
150.771	2.05268	2.88929e-10	ENSG00000107147	KCNT1
411.813	-1.17514	2.90222e-10	ENSG00000146143	PRIM2
349.64	1.03515	2.90265e-10	ENSG00000162086	ZNF75A
1426.18	-1.11603	2.90669e-10	ENSG00000187741	FANCA
5882.8	1.28642	2.93696e-10	ENSG00000092969	TGFB2
596.605	-1.30281	2.93696e-10	ENSG00000156504	PABIR2
173.429	-1.26678	2.94265e-10	ENSG00000165996	HACD1
35.6223	2.52734	2.97933e-10	ENSG00000261337	NA
95.7476	1.99666	3.02377e-10	ENSG00000102032	RENBP
1089.7	1.02225	3.04137e-10	ENSG00000163462	TRIM46
841.757	-1.09414	3.15969e-10	ENSG00000114767	RRP9
71.6731	-1.85911	3.18177e-10	ENSG00000132692	BCAN
621.199	-1.33808	3.18177e-10	ENSG00000006740	ARHGAP44
1130.01	0.90669	3.25246e-10	ENSG00000167925	GHDC
555.022	1.09316	3.29001e-10	ENSG00000198598	MMP17
236.626	-1.32722	3.35314e-10	ENSG00000135469	COQ10A
155.328	1.77982	3.45283e-10	ENSG00000012171	SEMA3B
1442.97	-0.722969	3.46484e-10	ENSG00000010165	METTL13
2543.1	-0.890214	3.49094e-10	ENSG00000132383	RPA1
580.814	0.778693	3.54304e-10	ENSG00000156171	DRAM2
763.89	-1.28863	3.57287e-10	ENSG00000178202	POGLUT3
2985.68	0.994192	3.57287e-10	ENSG00000141503	MINK1
1008.15	-0.807256	3.6304e-10	ENSG00000115685	PPP1R7
355.218	-1.05959	3.64764e-10	ENSG00000151466	SCLT1
3463.12	-0.728906	3.6604e-10	ENSG00000078618	NRDC
640.064	-0.993311	3.6604e-10	ENSG00000013503	POLR3B
472.723	1.3668	3.77666e-10	ENSG00000127419	TMEM175
377.33	-1.15311	3.83801e-10	ENSG00000105173	CCNE1
128.685	-1.47127	3.94803e-10	ENSG00000172340	SUCLG2
71.2324	1.86154	3.94803e-10	ENSG00000234432	LINC02983
601.061	-1.02356	4.03439e-10	ENSG00000105866	SP4
2552.1	-1.31134	4.04735e-10	ENSG00000164032	H2AZ1
872.777	-1.30968	4.08716e-10	ENSG00000128708	HAT1
664.154	-1.33127	4.10866e-10	ENSG00000115808	STRN
497.31	1.3449	4.16877e-10	ENSG00000130589	HELZ2
1161.68	-0.840176	4.31439e-10	ENSG00000112851	ERBIN
526.309	-0.892087	4.31439e-10	ENSG00000160193	WDR4
34.0948	3.25347	4.35786e-10	ENSG00000175832	ETV4
735.388	-1.17292	4.55336e-10	ENSG00000198300	PEG3
918.608	0.921689	4.74647e-10	ENSG00000187531	SIRT7
2693.12	-1.10047	4.89098e-10	ENSG00000123983	ACSL3
6060.34	-1.00839	4.89966e-10	ENSG00000160014	CALM3
585.352	1.04528	4.91519e-10	ENSG00000162241	SLC25A45
362.93	-0.963635	4.95895e-10	ENSG00000119771	KLHL29
2115.77	-0.671669	4.98276e-10	ENSG00000115866	DARS1
44.7822	2.21777	5.108e-10	ENSG00000146005	PSD2
450.385	1.83279	5.108e-10	ENSG00000225968	ELFN1
1139.84	-1.06806	5.108e-10	ENSG00000125520	SLC2A4RG
19.2619	4.39883	5.14798e-10	ENSG00000152207	CYSLTR2
70.7758	2.13371	5.16854e-10	ENSG00000100060	MFNG
1792.24	-0.895819	5.17516e-10	ENSG00000058056	USP13
1038.03	-1.27169	5.26138e-10	ENSG00000085840	ORC1
245.454	-1.19898	5.36594e-10	ENSG00000125703	ATG4C
11947.4	-0.713707	5.37641e-10	ENSG00000165119	HNRNPK
91.4577	-1.67334	5.39276e-10	ENSG00000149218	ENDOD1
1040.63	-1.18138	5.39646e-10	ENSG00000120699	EXOSC8
3352.98	-0.989133	5.52539e-10	ENSG00000164163	ABCE1
558.529	-1.19448	5.61446e-10	ENSG00000197905	TEAD4
2113.55	1.08932	5.65599e-10	ENSG00000105737	GRIK5
365.067	0.992433	5.6882e-10	ENSG00000213064	SFT2D2
341.769	1.25849	5.97454e-10	ENSG00000196152	ZNF79
4789.34	0.668655	6.11068e-10	ENSG00000111897	SERINC1
163.868	1.64361	6.14693e-10	ENSG00000102359	SRPX2
266.659	2.08588	6.16009e-10	ENSG00000132677	RHBG
1415.09	-0.702569	6.19277e-10	ENSG00000182180	MRPS16
2270.39	-0.710874	6.27039e-10	ENSG00000172053	QARS1
1231.74	-0.834179	6.27039e-10	ENSG00000065882	TBC1D1
593.036	-0.945371	6.28916e-10	ENSG00000113645	WWC1
4379.22	-0.820288	6.35115e-10	ENSG00000096063	SRPK1
158.459	-1.20187	6.35115e-10	ENSG00000160172	NA
52.467	2.90456	6.3642e-10	ENSG00000163359	COL6A3
544.458	1.22406	6.41762e-10	ENSG00000105856	HBP1
314.821	1.63385	6.73396e-10	ENSG00000029534	ANK1
232.967	1.57287	6.93262e-10	ENSG00000142235	LMTK3
328.325	-1.41901	7.10504e-10	ENSG00000000460	FIRRM
992.49	-1.05248	7.28591e-10	ENSG00000198042	MAK16
1000.69	-0.881016	7.40722e-10	ENSG00000070718	AP3M2
1059.76	-0.812019	7.45465e-10	ENSG00000155438	NIFK
1680.31	-1.2417	7.62201e-10	ENSG00000091483	FH
40.3126	2.19315	7.66327e-10	ENSG00000237977	NA
1238.95	-0.889006	7.70573e-10	ENSG00000167114	SLC27A4
125.935	3.81749	7.83887e-10	ENSG00000123454	DBH
1193.26	-0.826868	8.16307e-10	ENSG00000070961	ATP2B1
1366.4	-0.988973	8.17678e-10	ENSG00000073670	ADAM11
2932.88	0.858526	8.50504e-10	ENSG00000105613	MAST1
1465.21	-0.985849	8.54347e-10	ENSG00000174915	PTDSS2
913.767	-0.864172	8.60277e-10	ENSG00000153879	CEBPG
329.195	1.18501	8.65655e-10	ENSG00000140104	CLBA1
3865.77	-0.940099	8.90471e-10	ENSG00000168090	COPS6
1233.13	-0.861147	9.25798e-10	ENSG00000178904	DPY19L3
2279.4	-0.759441	9.4262e-10	ENSG00000139842	CUL4A
154.751	2.10392	9.6715e-10	ENSG00000157445	CACNA2D3
2693.27	-0.962245	1.00358e-09	ENSG00000130826	DKC1
420.24	0.799785	1.01806e-09	ENSG00000051009	FHIP1B
1758.76	-0.898806	1.0364e-09	ENSG00000086712	TXLNG
408.836	-0.938266	1.05271e-09	ENSG00000116793	PHTF1
269.481	-1.14929	1.05271e-09	ENSG00000183688	RFLNB
38.6064	-2.36809	1.05537e-09	ENSG00000212232	SNORD17
278.809	-1.03692	1.06301e-09	ENSG00000031691	CENPQ
50.8638	-2.45628	1.06592e-09	ENSG00000165806	CASP7
1727.47	-1.31491	1.09356e-09	ENSG00000178773	CPNE7
505.19	-1.24604	1.0972e-09	ENSG00000148291	SURF2
961.212	1.02036	1.1074e-09	ENSG00000106665	CLIP2
2166.74	1.12919	1.12683e-09	ENSG00000155980	KIF5A
3277.13	-1.44207	1.13536e-09	ENSG00000137804	NUSAP1
138.677	-1.3566	1.13644e-09	ENSG00000107020	PLGRKT
106.692	-1.55967	1.16768e-09	ENSG00000215784	FAM72D
1274.01	-1.64597	1.16878e-09	ENSG00000093009	CDC45
979.282	1.21063	1.16878e-09	ENSG00000099889	ARVCF
1017.07	0.878947	1.17651e-09	ENSG00000132005	RFX1
32.3364	3.40932	1.21318e-09	ENSG00000269900	NA
3867.62	-0.83582	1.22705e-09	ENSG00000041357	PSMA4
222.353	0.980476	1.23675e-09	ENSG00000132906	CASP9
1606.82	-1.05697	1.23675e-09	ENSG00000108528	SLC25A11
548.56	1.034	1.25064e-09	ENSG00000267100	ILF3-DT
663.415	-1.39845	1.25081e-09	ENSG00000138180	CEP55
124.111	1.37221	1.25197e-09	ENSG00000186275	NA
1117.03	-1.00348	1.25583e-09	ENSG00000115825	PRKD3
5696.09	0.727761	1.2944e-09	ENSG00000196562	SULF2
6542.85	-0.710167	1.29681e-09	ENSG00000119318	RAD23B
63.4257	3.12961	1.30719e-09	ENSG00000129009	ISLR
1506.87	-0.793928	1.3096e-09	ENSG00000085998	POMGNT1
524.701	0.991794	1.32631e-09	ENSG00000243679	NA
1170.03	-0.689502	1.34929e-09	ENSG00000106603	COA1
29.2034	2.65296	1.36596e-09	ENSG00000151650	VENTX
206.593	1.05044	1.36997e-09	ENSG00000174529	TMEM81
359.582	1.24029	1.37193e-09	ENSG00000232434	AJM1
2698.32	0.755753	1.39788e-09	ENSG00000011021	CLCN6
798.221	-1.23696	1.39788e-09	ENSG00000110108	TMEM109
132.209	1.90204	1.40807e-09	ENSG00000187372	PCDHB13
104.874	2.53227	1.40807e-09	ENSG00000165029	ABCA1
31.0683	2.90004	1.41191e-09	ENSG00000080031	PTPRH
408.274	1.26781	1.46047e-09	ENSG00000059728	MXD1
302.953	-1.14358	1.48829e-09	ENSG00000038210	PI4K2B
870.171	-1.31981	1.5207e-09	ENSG00000169607	CKAP2L
70.6022	2.23053	1.52434e-09	ENSG00000128805	ARHGAP22
2593.76	-0.627232	1.53682e-09	ENSG00000009335	UBE3C
415.904	-0.925778	1.54481e-09	ENSG00000169946	ZFPM2
10388	-0.860603	1.55165e-09	ENSG00000065150	IPO5
1405.3	-1.26947	1.55816e-09	ENSG00000118193	KIF14
2695.32	-0.847586	1.56105e-09	ENSG00000060688	SNRNP40
95.2715	2.56011	1.62211e-09	ENSG00000221869	CEBPD
123.592	-1.62696	1.62839e-09	ENSG00000074410	CA12
1551.76	-1.24428	1.63541e-09	ENSG00000049541	RFC2
5889.55	-0.946921	1.63541e-09	ENSG00000125166	GOT2
33.8003	2.8093	1.63588e-09	ENSG00000269657	NA
297.997	-0.897605	1.6417e-09	ENSG00000105948	IFT56
876.613	-1.05103	1.68048e-09	ENSG00000077684	JADE1
29.4024	3.32642	1.70333e-09	ENSG00000261713	SSTR5-AS1
168.16	1.59817	1.70333e-09	ENSG00000135686	KLHL36
2054.27	-0.631887	1.70355e-09	ENSG00000107164	FUBP3
1114.75	-0.955249	1.71956e-09	ENSG00000149554	CHEK1
117.531	1.77397	1.74592e-09	ENSG00000261087	ZNNT1
32.5596	3.88689	1.74929e-09	ENSG00000069812	HES2
264.607	0.994243	1.75125e-09	ENSG00000267106	ZNF561-AS1
360.51	1.52435	1.75804e-09	ENSG00000155849	ELMO1
25.8298	3.12475	1.76045e-09	ENSG00000172927	MYEOV
257.967	-0.924164	1.8043e-09	ENSG00000120256	LRP11
473.64	0.829759	1.8111e-09	ENSG00000169087	HSPBAP1
891.196	-0.677862	1.83562e-09	ENSG00000101347	SAMHD1
2917.24	-0.669234	1.84848e-09	ENSG00000116489	CAPZA1
395.724	0.953712	1.84848e-09	ENSG00000239665	NA
2435.22	0.731525	1.86343e-09	ENSG00000132824	SERINC3
649.593	-1.44531	1.91247e-09	ENSG00000139734	DIAPH3
1647.94	-0.89419	1.94291e-09	ENSG00000116984	MTR
67.8916	2.80467	1.98778e-09	ENSG00000225614	ZNF469
5818.23	-0.858226	1.99498e-09	ENSG00000184007	PTP4A2
613.059	1.06417	2.01045e-09	ENSG00000138764	CCNG2
1355.34	-1.04364	2.01188e-09	ENSG00000105983	LMBR1
1493.21	-0.994352	2.03379e-09	ENSG00000117697	NSL1
3066.92	0.934351	2.03846e-09	ENSG00000112249	ASCC3
972.147	1.04175	2.11133e-09	ENSG00000099326	MZF1
5336.06	-1.19816	2.13946e-09	ENSG00000124795	DEK
274.318	0.918303	2.16278e-09	ENSG00000221944	TIGD1
32.8374	3.45787	2.174e-09	ENSG00000101439	CST3
44.2183	2.66412	2.17562e-09	ENSG00000228389	NA
600.154	-1.34429	2.20846e-09	ENSG00000166845	C18orf54
423.739	-0.982678	2.21723e-09	ENSG00000181418	DDN
33.1109	-2.35967	2.2188e-09	ENSG00000114529	C3orf52
775.582	1.04853	2.2188e-09	ENSG00000089289	IGBP1
4034.57	-0.86311	2.2188e-09	ENSG00000131653	TRAF7
384.458	-1.22933	2.25189e-09	ENSG00000080839	RBL1
233.399	-0.913204	2.29515e-09	ENSG00000137944	KYAT3
484.042	-1.30897	2.29515e-09	ENSG00000186871	ERCC6L
6628.18	-1.01486	2.312e-09	ENSG00000082898	XPO1
1010.42	-1.24384	2.32715e-09	ENSG00000129534	MIS18BP1
228.591	1.19937	2.34372e-09	ENSG00000070540	WIPI1
1670.74	0.975012	2.38185e-09	ENSG00000019144	PHLDB1
1479.58	0.833259	2.38185e-09	ENSG00000132952	USPL1
2553.11	1.25694	2.46112e-09	ENSG00000130940	CASZ1
2750.44	-0.979173	2.50846e-09	ENSG00000106462	EZH2
1492.99	-1.03824	2.56607e-09	ENSG00000104320	NBN
134.829	1.65828	2.63572e-09	ENSG00000185128	NA
654.082	0.939818	2.63572e-09	ENSG00000141736	ERBB2
1392.42	-1.38072	2.70002e-09	ENSG00000170312	CDK1
556.902	-0.951628	2.74495e-09	ENSG00000137135	ARHGEF39
331.38	1.15298	2.89072e-09	ENSG00000100439	ABHD4
628.481	1.13768	2.91395e-09	ENSG00000112183	RBM24
2756.12	-0.716811	2.91578e-09	ENSG00000086475	SEPHS1
275.075	-1.21933	2.91951e-09	ENSG00000119900	OGFRL1
52.3242	1.94298	2.95369e-09	ENSG00000099834	CDHR5
1502.56	-1.21111	2.95942e-09	ENSG00000101447	FAM83D
4063.72	-0.928907	2.97755e-09	ENSG00000161057	PSMC2
2693.43	-0.731548	3.0074e-09	ENSG00000196182	STK40
235.681	-1.39105	3.1728e-09	ENSG00000161980	POLR3K
1196.09	-0.754169	3.19957e-09	ENSG00000004534	RBM6
1117.54	-0.738839	3.20386e-09	ENSG00000138698	RAP1GDS1
82.941	1.62835	3.24472e-09	ENSG00000225411	NA
1391.11	-0.97192	3.2762e-09	ENSG00000123131	PRDX4
971.944	0.853905	3.30937e-09	ENSG00000151240	DIP2C
5422.36	-1.34207	3.31243e-09	ENSG00000112984	KIF20A
280.655	1.3382	3.33769e-09	ENSG00000176428	VPS37D
870.067	0.892951	3.34717e-09	ENSG00000196072	BLOC1S2
86.3093	1.63604	3.35376e-09	ENSG00000272556	NA
390.131	1.13626	3.431e-09	ENSG00000131773	KHDRBS3
114.061	1.35659	3.44067e-09	ENSG00000137266	SLC22A23
726.635	-0.986272	3.44132e-09	ENSG00000092445	TYRO3
1562.04	0.837666	3.4609e-09	ENSG00000070882	OSBPL3
491.79	-0.906156	3.52709e-09	ENSG00000166199	ALKBH3
889.67	1.06111	3.52738e-09	ENSG00000131979	GCH1
90.4808	1.5058	3.57436e-09	ENSG00000260534	NA
65.3859	-1.95928	3.60784e-09	ENSG00000137727	ARHGAP20
997.587	-0.868183	3.64533e-09	ENSG00000064102	INTS13
4938.18	-1.10368	3.66971e-09	ENSG00000169504	CLIC4
152.734	1.32933	3.67326e-09	ENSG00000181513	ACBD4
19.0617	8.03291	3.67547e-09	ENSG00000224294	PINCR
1952.11	0.713719	3.68499e-09	ENSG00000145016	RUBCN
269.27	-1.26201	3.81335e-09	ENSG00000173588	CEP83
231.471	-1.0186	3.95532e-09	ENSG00000170049	KCNAB3
3399.37	-0.957408	3.97952e-09	ENSG00000116120	FARSB
4175.74	-0.999562	4.01021e-09	ENSG00000173692	PSMD1
5999.69	-0.489983	4.13029e-09	ENSG00000188895	MSL1
150.654	1.13335	4.17277e-09	ENSG00000119711	ALDH6A1
2956.86	-0.928308	4.20811e-09	ENSG00000108671	PSMD11
256.669	1.09502	4.21525e-09	ENSG00000249459	NA
3060.2	-0.823841	4.3376e-09	ENSG00000141140	NA
54.8712	1.91647	4.36462e-09	ENSG00000178404	CEP295NL
165.745	1.6359	4.45492e-09	ENSG00000143344	RGL1
1062.59	1.14757	4.48197e-09	ENSG00000184194	GPR173
3133.76	-0.64891	4.49466e-09	ENSG00000111361	EIF2B1
448.707	-0.91892	4.52842e-09	ENSG00000056050	HPF1
1076	-0.612375	4.61286e-09	ENSG00000154721	JAM2
1010.1	-1.06666	4.62293e-09	ENSG00000230055	NA
8498.4	-0.557254	4.6276e-09	ENSG00000136448	NMT1
194.855	-1.25045	4.68809e-09	ENSG00000182118	FAM89A
1359.01	-0.701546	4.71424e-09	ENSG00000168872	DDX19A
813.866	-1.08431	4.72412e-09	ENSG00000198498	TMA16
868.744	-0.69226	4.76298e-09	ENSG00000165527	ARF6
146.551	1.23495	4.76298e-09	ENSG00000013364	MVP
1900.9	-0.900223	4.8635e-09	ENSG00000095002	MSH2
3029.08	-1.3752	4.88942e-09	ENSG00000066279	ASPM
1040.33	-1.52826	4.89411e-09	ENSG00000105011	ASF1B
341.554	-1.50314	4.99148e-09	ENSG00000213347	MXD3
1427.25	1.20118	5.09342e-09	ENSG00000016082	ISL1
730.654	-0.998157	5.09342e-09	ENSG00000197498	RPF2
74.7016	3.35782	5.09667e-09	ENSG00000223403	MIR381HG
74.7016	3.35782	5.09667e-09	ENSG00000223403	MEG9
43.4937	2.32139	5.13843e-09	ENSG00000167880	EVPL
166.35	1.18989	5.18357e-09	ENSG00000087077	TRIP6
1645.99	-1.02827	5.19444e-09	ENSG00000165672	PRDX3
25746.3	-0.859581	5.32373e-09	ENSG00000181163	NPM1
1359.82	-0.931171	5.35226e-09	ENSG00000104356	POP1
1488.77	3.36931	5.36852e-09	ENSG00000185559	DLK1
1488.48	-1.29902	5.38728e-09	ENSG00000067064	IDI1
782.921	0.89351	5.38728e-09	ENSG00000119688	ABCD4
1526.9	-0.707938	5.48471e-09	ENSG00000076242	MLH1
108.231	1.77936	5.49113e-09	ENSG00000166432	ZMAT1
26.5196	2.93966	5.50937e-09	ENSG00000257410	NA
45.7072	2.02779	5.53975e-09	ENSG00000162631	NTNG1
827.043	0.782646	5.63391e-09	ENSG00000170855	TRIAP1
659.366	-0.748579	5.6693e-09	ENSG00000164172	MOCS2
178.67	1.30072	5.7109e-09	ENSG00000121716	PILRB
103.121	1.50865	5.85327e-09	ENSG00000116039	ATP6V1B1
1601	0.92849	5.90996e-09	ENSG00000170873	MTSS1
311.906	1.08604	5.97359e-09	ENSG00000138944	SHISAL1
671.511	-1.16713	6.02662e-09	ENSG00000114450	GNB4
3146.81	-0.744525	6.03038e-09	ENSG00000089053	ANAPC5
411.013	0.954302	6.0912e-09	ENSG00000260852	FBXL19-AS1
2133.14	-0.763309	6.12281e-09	ENSG00000103365	GGA2
30.8205	2.87126	6.17944e-09	ENSG00000136842	TMOD1
101.753	1.45032	6.18945e-09	ENSG00000260285	NA
200.62	1.44284	6.20704e-09	ENSG00000117425	PTCH2
3237.52	0.619741	6.20704e-09	ENSG00000181026	AEN
1500.84	-0.792539	6.24933e-09	ENSG00000135912	TTLL4
632.627	1.30839	6.30235e-09	ENSG00000109819	PPARGC1A
14697.2	-0.784863	6.40142e-09	ENSG00000119335	SET
1192.73	-1.11029	6.41486e-09	ENSG00000174013	FBXO45
518.313	-0.732974	6.55593e-09	ENSG00000170846	LOC93622
38.086	2.4761	6.64506e-09	ENSG00000251615	NA
570.168	-0.817882	6.8018e-09	ENSG00000139437	TCHP
11408.6	-0.890894	6.83612e-09	ENSG00000149136	SSRP1
40.9015	6.70721	6.83612e-09	ENSG00000177098	SCN4B
345.637	-0.934994	6.85317e-09	ENSG00000248275	TRIM52-AS1
1363.2	-0.77021	6.85317e-09	ENSG00000059573	ALDH18A1
236.384	-1.51927	6.85317e-09	ENSG00000177359	OVOS2
8774.31	-0.895646	6.88871e-09	ENSG00000140350	ANP32A
1714.47	-1.07344	6.89231e-09	ENSG00000116750	UCHL5
27.1752	5.59442	6.89371e-09	ENSG00000189058	APOD
92.559	1.74193	6.9154e-09	ENSG00000236383	CCDC200
270.948	-1.13476	6.91673e-09	ENSG00000080819	CPOX
425.893	0.843048	7.00267e-09	ENSG00000168434	COG7
6000.01	-0.847493	7.07182e-09	ENSG00000133026	MYH10
4424.8	-0.898107	7.57243e-09	ENSG00000141556	TBCD
103.812	1.43946	7.61805e-09	ENSG00000226686	LINC01535
434.972	-0.96493	7.65394e-09	ENSG00000138386	NAB1
187.697	1.286	7.69911e-09	ENSG00000167604	NFKBID
142.118	-1.27017	7.74552e-09	ENSG00000122180	MYOG
2807.49	-0.939521	7.78936e-09	ENSG00000108559	NUP88
1169.49	-1.37497	7.79103e-09	ENSG00000137812	KNL1
756.502	-0.796346	7.84433e-09	ENSG00000141447	OSBPL1A
598.891	-1.00203	7.88925e-09	ENSG00000187123	LYPD6
301.486	-0.966352	7.88925e-09	ENSG00000114107	CEP70
714.287	1.11981	7.89662e-09	ENSG00000261762	NA
74.9643	1.75975	7.906e-09	ENSG00000144550	CPNE9
1513.18	-0.970646	7.92089e-09	ENSG00000138413	IDH1
2262.11	-0.866107	7.96343e-09	ENSG00000164818	DNAAF5
8490.35	-0.731213	7.98439e-09	ENSG00000175216	CKAP5
844.436	-1.09258	8.08234e-09	ENSG00000126749	EMG1
2081.78	-0.703891	8.27587e-09	ENSG00000133835	HSD17B4
22.6979	3.55885	8.44135e-09	ENSG00000139547	RDH16
1756.17	-0.808766	8.52316e-09	ENSG00000127946	HIP1
312.16	-1.11518	8.53024e-09	ENSG00000109534	GAR1
2522.66	-0.923287	8.55574e-09	ENSG00000164134	NAA15
270.116	-1.17803	8.56227e-09	ENSG00000165912	PACSIN3
463.923	1.14473	8.62445e-09	ENSG00000141504	SAT2
669.172	-0.908895	8.76695e-09	ENSG00000122694	GLIPR2
1561.55	-1.13192	8.78577e-09	ENSG00000186480	INSIG1
1918.49	-1.2772	8.88275e-09	ENSG00000163950	SLBP
2273.35	-0.839813	8.88275e-09	ENSG00000102054	RBBP7
2336.38	-1.35278	8.91243e-09	ENSG00000121152	NCAPH
596.105	-0.738336	8.91243e-09	ENSG00000197798	FAM118B
2204.27	-0.893055	8.91243e-09	ENSG00000135446	CDK4
1128.41	1.06842	9.10226e-09	ENSG00000178233	TMEM151B
599.708	-0.978458	9.12795e-09	ENSG00000115946	PNO1
794.603	-0.646521	9.19662e-09	ENSG00000005302	MSL3
414.668	-1.02632	9.21604e-09	ENSG00000162194	LBHD1
1041.43	1.21641	9.30708e-09	ENSG00000130702	LAMA5
208.269	2.07593	9.43042e-09	ENSG00000248540	LOC283731
373.009	-1.07052	9.61893e-09	ENSG00000164983	TMEM65
1368.96	-1.37197	9.61893e-09	ENSG00000159259	CHAF1B
1376.01	-1.03694	9.69889e-09	ENSG00000085415	SEH1L
5723.23	0.740484	9.83278e-09	ENSG00000033627	ATP6V0A1
1592.83	-1.09014	9.86909e-09	ENSG00000115233	PSMD14
765.097	-0.686578	9.9913e-09	ENSG00000121481	RNF2
3889.74	-0.934617	1.00207e-08	ENSG00000179115	FARSA
4574.1	1.27817	1.0041e-08	ENSG00000124194	GDAP1L1
1022.2	-1.04607	1.00758e-08	ENSG00000256269	HMBS
2714.31	-0.901936	1.01697e-08	ENSG00000072778	ACADVL
407.078	-1.22208	1.051e-08	ENSG00000137760	ALKBH8
100.639	1.35656	1.07894e-08	ENSG00000130304	SLC27A1
686.228	-0.758445	1.11528e-08	ENSG00000112365	ZBTB24
36.0238	-2.44321	1.123e-08	ENSG00000204228	HSD17B8
233.416	1.14823	1.123e-08	ENSG00000256771	ZNF253
2573.78	-0.693091	1.14017e-08	ENSG00000100023	PPIL2
2139.54	1.19272	1.14838e-08	ENSG00000078804	TP53INP2
589.664	-0.917484	1.16275e-08	ENSG00000167969	ECI1
3021.34	-0.794832	1.17316e-08	ENSG00000171208	NETO2
638.874	-1.26805	1.19847e-08	ENSG00000164182	NDUFAF2
1085.54	1.108	1.21002e-08	ENSG00000165804	ZNF219
282.696	0.914208	1.2281e-08	ENSG00000163867	ZMYM6
2094.73	-0.855554	1.23086e-08	ENSG00000011260	UTP18
251.207	-1.006	1.26094e-08	ENSG00000125454	SLC25A19
1375.11	-0.776308	1.28697e-08	ENSG00000141385	AFG3L2
42.9595	2.05774	1.29034e-08	ENSG00000186026	ZNF284
358.755	-1.83046	1.29466e-08	ENSG00000116962	NID1
537.647	-1.10685	1.32711e-08	ENSG00000111247	RAD51AP1
161.74	1.49566	1.34447e-08	ENSG00000099785	MARCHF2
34.5033	2.75602	1.36203e-08	ENSG00000139318	DUSP6
392.767	1.22798	1.37693e-08	ENSG00000128482	RNF112
1160.01	-1.04984	1.37716e-08	ENSG00000180773	SLC36A4
998.629	-1.17276	1.40144e-08	ENSG00000172380	GNG12
1940.36	-0.909193	1.41422e-08	ENSG00000105835	NAMPT
413.29	-0.846385	1.46428e-08	ENSG00000135245	HILPDA
3579.24	-1.10741	1.46592e-08	ENSG00000116161	CACYBP
357.368	-1.02703	1.46592e-08	ENSG00000075188	NUP37
6183.45	-0.681648	1.48988e-08	ENSG00000159023	EPB41
525.337	-0.794685	1.51247e-08	ENSG00000171204	TMEM126B
174.749	-1.37251	1.51609e-08	ENSG00000157404	KIT
193.844	1.1256	1.52188e-08	ENSG00000153531	ADPRHL1
841.704	-0.672338	1.52425e-08	ENSG00000185813	PCYT2
1331.25	-1.34845	1.52489e-08	ENSG00000137807	KIF23
1118.83	1.61731	1.52489e-08	ENSG00000181291	TMEM132E
488.423	-0.755344	1.53757e-08	ENSG00000106459	NRF1
215.071	1.53981	1.554e-08	ENSG00000163346	PBXIP1
5109.5	-0.870281	1.55832e-08	ENSG00000116221	MRPL37
1774.13	-0.625387	1.55956e-08	ENSG00000164466	SFXN1
543.319	-0.956419	1.55988e-08	ENSG00000214367	HAUS3
782.98	0.996068	1.57375e-08	ENSG00000137171	KLC4
24.62	3.25385	1.57694e-08	ENSG00000112852	PCDHB2
96.2238	1.88009	1.59475e-08	ENSG00000113205	PCDHB3
659.199	1.0222	1.59901e-08	ENSG00000084764	MAPRE3
1125.2	-0.933216	1.60546e-08	ENSG00000197299	BLM
201.89	-1.655	1.61093e-08	ENSG00000183048	SLC25A10
218.755	-1.03687	1.65432e-08	ENSG00000137404	NRM
988.14	-0.837813	1.65525e-08	ENSG00000134278	SPIRE1
1344.84	-1.18559	1.66775e-08	ENSG00000128973	CLN6
1144.86	-0.836019	1.67061e-08	ENSG00000117054	ACADM
12297.4	1.30011	1.68707e-08	ENSG00000130707	ASS1
668.228	0.908314	1.69031e-08	ENSG00000172081	MOB3A
488.509	-1.18291	1.69484e-08	ENSG00000100629	CEP128
516.695	-0.740931	1.7277e-08	ENSG00000120008	WDR11
49.1529	3.18397	1.73001e-08	ENSG00000155897	ADCY8
8402.53	-0.892186	1.73001e-08	ENSG00000176619	LMNB2
5263.66	-1.14781	1.74015e-08	ENSG00000106333	PCOLCE
137.948	-1.60761	1.74488e-08	ENSG00000197442	MAP3K5
80.078	2.3873	1.78032e-08	ENSG00000185615	PDIA2
620.82	-0.89146	1.79529e-08	ENSG00000165512	ZNF22
760.384	-0.691637	1.81744e-08	ENSG00000175970	UNC119B
833.644	1.15184	1.84353e-08	ENSG00000213903	LTB4R
1386.19	-0.951619	1.85071e-08	ENSG00000113460	BRIX1
583.106	-0.869301	1.86524e-08	ENSG00000178409	BEND3
1186.12	-1.29122	1.88383e-08	ENSG00000035499	DEPDC1B
1744.43	-0.701615	1.89218e-08	ENSG00000004975	DVL2
1524.02	-0.906836	1.95575e-08	ENSG00000172269	DPAGT1
344.529	-0.911263	1.96139e-08	ENSG00000198860	TSEN15
1472.4	-0.759545	1.96263e-08	ENSG00000165868	HSPA12A
1195.48	-0.860572	1.97297e-08	ENSG00000156990	RPUSD3
939.168	-0.974169	2.0002e-08	ENSG00000174021	GNG5
1533.94	-0.650438	2.01916e-08	ENSG00000154845	PPP4R1
1937.14	0.824076	2.05992e-08	ENSG00000160293	VAV2
107.32	1.61314	2.10349e-08	ENSG00000196975	ANXA4
418.873	-1.306	2.10844e-08	ENSG00000177707	NECTIN3
1257.62	1.00266	2.1142e-08	ENSG00000198369	SPRED2
671.849	-0.791744	2.1142e-08	ENSG00000083635	NUFIP1
1044.95	-0.999637	2.21723e-08	ENSG00000149636	DSN1
1375.96	0.930745	2.22419e-08	ENSG00000187954	ZFTRAF1
479.692	1.18561	2.23701e-08	ENSG00000129667	RHBDF2
1457.23	0.701793	2.24946e-08	ENSG00000143379	SETDB1
2055.45	-1.39541	2.25333e-08	ENSG00000109805	NCAPG
1029.69	1.28833	2.27921e-08	ENSG00000104967	NOVA2
8943.88	-1.43049	2.28398e-08	ENSG00000198830	HMGN2
691.302	-0.933235	2.31204e-08	ENSG00000165097	KDM1B
175.422	1.22556	2.32774e-08	ENSG00000089692	LAG3
1060.78	-0.931215	2.37204e-08	ENSG00000138750	NUP54
4062.89	0.476188	2.4449e-08	ENSG00000168610	STAT3
404.111	-0.889616	2.46108e-08	ENSG00000126953	TIMM8A
1946.4	-0.730695	2.46604e-08	ENSG00000104687	GSR
1051.79	-0.899759	2.46877e-08	ENSG00000119185	ITGB1BP1
382.274	-1.21633	2.49031e-08	ENSG00000051180	RAD51
201.946	1.55929	2.49031e-08	ENSG00000266208	NA
730.315	-0.984747	2.50249e-08	ENSG00000167196	FBXO22
84.7276	1.30178	2.54117e-08	ENSG00000148814	LRRC27
655.515	-1.04697	2.55519e-08	ENSG00000075239	ACAT1
1253.16	-0.957856	2.57901e-08	ENSG00000185104	FAF1
134.637	-1.48144	2.6058e-08	ENSG00000104147	OIP5
430.569	-1.27005	2.62052e-08	ENSG00000165495	PKNOX2
1150.02	-1.34935	2.6438e-08	ENSG00000080986	NDC80
663.02	1.09021	2.64752e-08	ENSG00000139636	LMBR1L
3990.45	0.78254	2.64894e-08	ENSG00000089486	CDIP1
340.678	-0.89911	2.66011e-08	ENSG00000073417	PDE8A
48.8408	-2.0929	2.6683e-08	ENSG00000179542	SLITRK4
446.565	1.17359	2.72075e-08	ENSG00000182463	TSHZ2
626.258	-0.719185	2.74638e-08	ENSG00000170525	PFKFB3
272.337	-0.86802	2.76038e-08	ENSG00000152270	PDE3B
5436.76	-0.88766	2.77706e-08	ENSG00000110107	PRPF19
848.756	0.681308	2.78176e-08	ENSG00000092094	OSGEP
62.2264	1.78932	2.78723e-08	ENSG00000161328	LRRC56
390.295	-1.19629	2.80661e-08	ENSG00000173145	NOC3L
3432.31	1.39219	2.84779e-08	ENSG00000132718	SYT11
734.039	-1.15526	2.85338e-08	ENSG00000197977	ELOVL2
195.827	1.02778	2.85935e-08	ENSG00000188234	AGAP4
30.6877	2.45662	2.85935e-08	ENSG00000228705	LINC00659
850.542	0.79706	2.87556e-08	ENSG00000116717	GADD45A
556.636	-0.755203	2.88463e-08	ENSG00000127191	TRAF2
2573.87	-0.948105	2.89124e-08	ENSG00000105281	SLC1A5
35.3633	2.29979	2.9096e-08	ENSG00000186517	ARHGAP30
354.639	-0.968252	2.91075e-08	ENSG00000247626	MARS2
2662.85	-0.626443	2.95182e-08	ENSG00000150768	DLAT
141.841	1.25158	2.96378e-08	ENSG00000227775	NA
2884.03	-0.98063	3.00057e-08	ENSG00000012660	ELOVL5
1567.52	-0.723256	3.06899e-08	ENSG00000136811	ODF2
59.0396	1.75298	3.09016e-08	ENSG00000224769	NA
7210.57	-1.27424	3.09116e-08	ENSG00000115758	ODC1
1936.69	-0.689902	3.10813e-08	ENSG00000134874	DZIP1
445.657	0.771789	3.13465e-08	ENSG00000143353	LYPLAL1
603.714	-1.18444	3.15092e-08	ENSG00000120697	ALG5
2878.41	-0.636708	3.17081e-08	ENSG00000179604	CDC42EP4
95.9496	2.00438	3.25121e-08	ENSG00000272403	NA
2341.55	0.898672	3.2912e-08	ENSG00000162298	SYVN1
2177.09	0.783388	3.32636e-08	ENSG00000014216	CAPN1
43.7037	2.38425	3.32961e-08	ENSG00000167676	PLIN4
1089.98	1.40848	3.35412e-08	ENSG00000151150	ANK3
3561.65	-0.798949	3.38578e-08	ENSG00000114686	MRPL3
226.369	1.2044	3.38578e-08	ENSG00000197479	PCDHB11
1772.3	-0.792317	3.40996e-08	ENSG00000044090	CUL7
223.676	1.11466	3.44677e-08	ENSG00000230124	ACBD6
223.676	1.11466	3.44677e-08	ENSG00000230124	LHX4-AS1
689.841	0.896628	3.44677e-08	ENSG00000104957	YJU2B
42.4287	-2.39571	3.48605e-08	ENSG00000196083	IL1RAP
379.672	-0.864741	3.48605e-08	ENSG00000055147	FAM114A2
2649.31	-0.908552	3.48605e-08	ENSG00000165271	NOL6
90.9857	1.533	3.48605e-08	ENSG00000266777	NA
875.896	-1.11613	3.48755e-08	ENSG00000092470	WDR76
164.758	-1.15132	3.51302e-08	ENSG00000160606	TLCD1
173.294	1.27359	3.53525e-08	ENSG00000111846	GCNT2
976.051	-0.894168	3.56024e-08	ENSG00000114302	PRKAR2A
666.355	-0.795105	3.56889e-08	ENSG00000204392	LSM2
1442.84	-1.22645	3.60248e-08	ENSG00000237649	KIFC1
1490.71	-1.21726	3.60723e-08	ENSG00000163584	RPL22L1
51.0769	-2.01954	3.60723e-08	ENSG00000107902	LHPP
26.9108	3.40277	3.61998e-08	ENSG00000182040	USH1G
877.021	-0.894056	3.63823e-08	ENSG00000113456	RAD1
9010.5	-0.631084	3.64155e-08	ENSG00000124571	XPO5
586.074	0.76154	3.76715e-08	ENSG00000266173	STRADA
531.553	1.42562	3.77021e-08	ENSG00000128567	PODXL
927.588	1.02846	3.78006e-08	ENSG00000006025	OSBPL7
5422.71	-1.02274	3.91148e-08	ENSG00000104549	SQLE
1553.97	-0.845336	3.96137e-08	ENSG00000075711	DLG1
816.256	-0.785267	3.97642e-08	ENSG00000043143	JADE2
43.1505	2.44606	3.98321e-08	ENSG00000223573	TINCR
4712.25	-0.807144	3.98378e-08	ENSG00000105197	TIMM50
1677.11	1.03383	4.01788e-08	ENSG00000184939	ZFP90
277.199	-1.09702	4.1015e-08	ENSG00000109320	NFKB1
614.048	-0.864486	4.10648e-08	ENSG00000134901	POGLUT2
1550.11	1.40888	4.1237e-08	ENSG00000164070	HSPA4L
1888.81	-1.10662	4.125e-08	ENSG00000071539	TRIP13
403.394	1.34194	4.17524e-08	ENSG00000067842	ATP2B3
1527.84	-0.857011	4.22053e-08	ENSG00000143797	MBOAT2
836.71	-0.81342	4.37512e-08	ENSG00000165650	PDZD8
337.203	-1.38469	4.39512e-08	ENSG00000081138	CDH7
2286.37	-1.17239	4.40659e-08	ENSG00000156970	BUB1B
43.6876	2.28228	4.47204e-08	ENSG00000237412	PRSS56
55.598	2.19687	4.49813e-08	ENSG00000105519	CAPS
3213.86	-0.819385	4.70896e-08	ENSG00000101856	PGRMC1
533.945	-0.792228	4.71129e-08	ENSG00000156928	MALSU1
1058.91	-1.09079	4.72329e-08	ENSG00000120526	NUDCD1
234.436	-1.7335	4.73742e-08	ENSG00000112902	SEMA5A
391.635	1.13279	4.74071e-08	ENSG00000185033	SEMA4B
3411.66	-0.552325	4.7884e-08	ENSG00000168710	AHCYL1
649.999	0.901206	4.86058e-08	ENSG00000099308	MAST3
406.376	-0.82078	4.89927e-08	ENSG00000101417	PXMP4
1461.71	0.899259	4.90371e-08	ENSG00000174282	ZBTB4
71.304	1.96239	4.91636e-08	ENSG00000130643	CALY
221.266	1.18066	4.92992e-08	ENSG00000188825	LINC00910
31.9901	1.97805	4.97149e-08	ENSG00000144488	ESPNL
172.419	-1.03578	4.97763e-08	ENSG00000106538	RARRES2
651.83	0.618459	5.02627e-08	ENSG00000179912	R3HDM2
4106.61	-0.692467	5.04843e-08	ENSG00000169180	XPO6
52.5328	2.31574	5.10513e-08	ENSG00000167554	ZNF610
67.2511	1.679	5.12605e-08	ENSG00000178947	SMIM10L2A
72.5856	1.69468	5.18808e-08	ENSG00000089820	ARHGAP4
2378.53	-1.0446	5.26641e-08	ENSG00000054654	SYNE2
150.122	1.22457	5.28256e-08	ENSG00000245849	RAD51-AS1
1013.46	-1.03826	5.33558e-08	ENSG00000006652	IFRD1
1161.85	0.780186	5.39699e-08	ENSG00000163050	COQ8A
398.629	1.23255	5.44108e-08	ENSG00000090776	EFNB1
6160.26	-0.769906	5.45167e-08	ENSG00000178952	TUFM
678.921	-1.09317	5.53466e-08	ENSG00000103449	SALL1
963.179	-0.752367	5.56061e-08	ENSG00000134371	CDC73
57.0145	1.58245	5.56061e-08	ENSG00000171219	CDC42BPG
22458.7	-0.730621	5.56061e-08	ENSG00000011304	PTBP1
44.5238	1.91763	5.5883e-08	ENSG00000165879	FRAT1
2424.91	0.785114	5.60402e-08	ENSG00000137216	TMEM63B
169.282	1.4344	5.6042e-08	ENSG00000069020	MAST4
289.446	-1.10549	5.6042e-08	ENSG00000139269	INHBE
549.758	-0.839228	5.64324e-08	ENSG00000008405	CRY1
244.578	-0.904413	5.67831e-08	ENSG00000157869	RAB28
55.5289	1.92249	5.67831e-08	ENSG00000187013	LINC02875
1011.85	-0.713865	5.69137e-08	ENSG00000164961	WASHC5
211.381	1.92493	5.69998e-08	ENSG00000174348	PODN
54.8529	1.68374	5.85235e-08	ENSG00000109771	LRP2BP
1808.23	-0.656771	5.86432e-08	ENSG00000184613	NELL2
1036.07	-1.04382	5.90211e-08	ENSG00000176890	TYMS
1932.33	2.60549	5.90858e-08	ENSG00000162490	DRAXIN
9532.97	-1.03647	5.95983e-08	ENSG00000099901	RANBP1
104.976	1.85399	5.96154e-08	ENSG00000069696	DRD4
142.465	1.56302	6.08222e-08	ENSG00000242540	NA
2046.53	-0.75688	6.11363e-08	ENSG00000069849	ATP1B3
513.287	-1.1447	6.2115e-08	ENSG00000064651	SLC12A2
150.899	1.54829	6.22022e-08	ENSG00000174963	ZIC4
2698.52	-0.910305	6.29958e-08	ENSG00000004864	SLC25A13
764.887	1.10708	6.30393e-08	ENSG00000158445	KCNB1
117.707	-1.2573	6.41203e-08	ENSG00000029153	BMAL2
88.8281	1.31822	6.4544e-08	ENSG00000062370	ZNF112
488.977	2.58078	6.45896e-08	ENSG00000148400	NOTCH1
5282.4	1.07849	6.50997e-08	ENSG00000158258	CLSTN2
426.614	1.16369	6.5374e-08	ENSG00000167363	FN3K
5304.62	1.08682	6.5374e-08	ENSG00000115266	APC2
4250.55	-0.623704	6.54758e-08	ENSG00000121892	PDS5A
738.314	1.44253	6.57101e-08	ENSG00000003147	ICA1
1284.18	-0.858343	6.73433e-08	ENSG00000143106	PSMA5
65.8586	1.96951	6.82751e-08	ENSG00000232274	NA
1067.06	0.953427	6.83554e-08	ENSG00000065609	SNAP91
745.43	-0.713014	6.83554e-08	ENSG00000154734	ADAMTS1
102.249	1.69274	6.92682e-08	ENSG00000267244	LOC100288123
190.203	-1.23895	6.95765e-08	ENSG00000256663	NA
115.136	1.43124	7.00059e-08	ENSG00000265298	NA
158.031	-1.09526	7.0465e-08	ENSG00000125375	DMAC2L
1471.1	-0.679676	7.14671e-08	ENSG00000178802	MPI
682.902	-0.935806	7.197e-08	ENSG00000152455	SUV39H2
115.388	2.11134	7.21294e-08	ENSG00000159640	ACE
347.931	1.19444	7.49196e-08	ENSG00000177706	FAM20C
1499.55	0.894234	7.5014e-08	ENSG00000123989	CHPF
932.134	-0.633738	7.5014e-08	ENSG00000163812	ZDHHC3
621.836	-0.70569	7.5394e-08	ENSG00000132323	ILKAP
6509.11	-0.749773	7.56527e-08	ENSG00000155561	NUP205
1260.82	1.15888	7.56527e-08	ENSG00000137868	STRA6
6777.73	-0.6699	7.60044e-08	ENSG00000135018	UBQLN1
440.714	1.46717	7.61662e-08	ENSG00000137880	GCHFR
24.1401	2.6337	7.62568e-08	ENSG00000260317	NA
695.133	-0.912749	7.97562e-08	ENSG00000162377	COA7
519.367	-0.926576	7.97562e-08	ENSG00000112039	FANCE
360.585	1.08898	7.97562e-08	ENSG00000160323	ADAMTS13
4641.22	-0.644981	8.00523e-08	ENSG00000007202	BLTP2
83.3862	1.41627	8.06405e-08	ENSG00000272106	NA
49.8757	1.79269	8.06486e-08	ENSG00000056972	TRAF3IP2
16527.4	-0.656778	8.06486e-08	ENSG00000092199	HNRNPC
629.008	3.22771	8.09774e-08	ENSG00000205336	ADGRG1
55.5538	1.9635	8.11802e-08	ENSG00000185274	GALNT17
5544.51	-0.728339	8.15984e-08	ENSG00000198431	TXNRD1
552.333	-0.925661	8.17434e-08	ENSG00000204370	SDHD
1428.95	0.684471	8.28737e-08	ENSG00000060656	PTPRU
264.644	-1.1079	8.48689e-08	ENSG00000132541	RIDA
1039.13	-1.22918	8.53295e-08	ENSG00000072571	HMMR
1003.53	0.660195	8.6461e-08	ENSG00000132376	INPP5K
1503.45	1.2197	8.67381e-08	ENSG00000182985	CADM1
361.091	0.872437	8.68743e-08	ENSG00000082438	COBLL1
121.679	-1.52588	8.78771e-08	ENSG00000180828	BHLHE22
418.599	-1.36285	8.97088e-08	ENSG00000269416	LINC01224
80.9671	-1.59987	9.02405e-08	ENSG00000170745	KCNS3
150.567	-1.24295	9.06136e-08	ENSG00000133111	RFXAP
1552.66	-0.529747	9.06352e-08	ENSG00000168014	C2CD3
617.668	-0.870362	9.07589e-08	ENSG00000130348	QRSL1
2566.31	-1.41598	9.2185e-08	ENSG00000178999	AURKB
20.3498	3.62817	9.39792e-08	ENSG00000164850	GPER1
1502.19	-1.14235	9.40472e-08	ENSG00000123485	HJURP
1433.6	-0.633718	9.45637e-08	ENSG00000158435	CNOT11
444.565	-0.855385	9.46335e-08	ENSG00000148459	PDSS1
3296.66	-0.993384	9.56773e-08	ENSG00000134779	TPGS2
1030.08	-1.11303	9.60084e-08	ENSG00000095564	BTAF1
27.3061	2.72773	9.64549e-08	ENSG00000123560	PLP1
3362.01	-0.744331	9.78641e-08	ENSG00000101557	USP14
3527.94	-0.811019	9.92401e-08	ENSG00000198176	TFDP1
975.31	0.939201	9.9789e-08	ENSG00000136152	COG3
545.506	-1.52499	1.00125e-07	ENSG00000115163	CENPA
433.707	-0.970383	1.00327e-07	ENSG00000083123	BCKDHB
2765.69	-0.883774	1.0078e-07	ENSG00000102172	SMS
537.871	-1.65002	1.0078e-07	ENSG00000100526	CDKN3
2477.09	-1.26713	1.01436e-07	ENSG00000198826	ARHGAP11A
1266.44	0.967054	1.03845e-07	ENSG00000182095	TNRC18
1663.21	-0.743461	1.03845e-07	ENSG00000100567	PSMA3
555.175	1.03597	1.0422e-07	ENSG00000100647	SUSD6
1296.35	0.677144	1.06106e-07	ENSG00000116604	MEF2D
1123.24	-0.714652	1.06106e-07	ENSG00000104825	NFKBIB
578.121	-0.728793	1.0652e-07	ENSG00000169016	E2F6
5217.17	0.909805	1.0676e-07	ENSG00000066735	KIF26A
904.505	-1.20338	1.07909e-07	ENSG00000117650	NEK2
72.7562	-1.31019	1.09153e-07	ENSG00000122644	ARL4A
62.7802	-1.83475	1.10434e-07	ENSG00000164841	TMEM74
977.007	-0.964492	1.13588e-07	ENSG00000102098	SCML2
631.358	-0.809606	1.13588e-07	ENSG00000176390	CRLF3
11088.8	-0.785219	1.13806e-07	ENSG00000142864	SERBP1
71.9207	1.59233	1.16492e-07	ENSG00000085514	PILRA
1185.94	1.08785	1.16862e-07	ENSG00000144868	TMEM108
3446.28	0.765728	1.18041e-07	ENSG00000173064	HECTD4
139.845	2.07597	1.19901e-07	ENSG00000168386	FILIP1L
607.096	-0.782773	1.2106e-07	ENSG00000139998	RAB15
1544.47	-0.859419	1.21233e-07	ENSG00000138035	PNPT1
380.755	1.82672	1.21233e-07	ENSG00000259663	ISL1-DT
9169.31	-0.932606	1.22601e-07	ENSG00000125944	HNRNPR
1902.78	-1.05389	1.24054e-07	ENSG00000117395	EBNA1BP2
1184.25	-0.572592	1.24166e-07	ENSG00000141627	DYM
5550.37	0.795386	1.2571e-07	ENSG00000109472	CPE
1906.67	-0.795715	1.26738e-07	ENSG00000132485	ZRANB2
726.391	-0.857625	1.27623e-07	ENSG00000119787	ATL2
199.742	1.35616	1.27834e-07	ENSG00000020577	SAMD4A
79.9233	1.73467	1.28191e-07	ENSG00000145506	NKD2
407.719	-0.965626	1.28996e-07	ENSG00000102879	CORO1A
509.784	-0.667175	1.31595e-07	ENSG00000102897	LYRM1
849.099	-0.919057	1.32457e-07	ENSG00000170577	SIX2
612.933	-1.18514	1.35073e-07	ENSG00000100626	GALNT16
1833.85	0.750292	1.37107e-07	ENSG00000168758	SEMA4C
104.961	1.65471	1.37753e-07	ENSG00000127084	FGD3
600.223	0.813277	1.39056e-07	ENSG00000181638	ZFP41
1070.17	-0.685872	1.40368e-07	ENSG00000118961	LDAH
45.4066	1.92205	1.41793e-07	ENSG00000162426	SLC45A1
307.384	-0.939346	1.44369e-07	ENSG00000056998	GYG2
1709.87	-0.613515	1.44369e-07	ENSG00000196510	ANAPC7
911.187	-1.17784	1.44528e-07	ENSG00000134758	RNF138
17.8426	3.21508	1.45861e-07	ENSG00000267934	NA
2438.42	0.869627	1.46262e-07	ENSG00000186591	UBE2H
1330.32	-0.884533	1.47034e-07	ENSG00000132953	XPO4
1154.24	-0.759028	1.48043e-07	ENSG00000131368	MRPS25
705.972	0.740725	1.48043e-07	ENSG00000156170	NDUFAF6
4150.76	-0.959025	1.481e-07	ENSG00000106628	POLD2
1755.37	-1.03374	1.50269e-07	ENSG00000240694	PNMA2
1025.5	0.775037	1.51297e-07	ENSG00000130758	MAP3K10
35.2678	2.1907	1.51305e-07	ENSG00000130822	PNCK
146.354	-1.58512	1.5268e-07	ENSG00000046889	PREX2
485.182	0.905308	1.52823e-07	ENSG00000166130	IKBIP
1911.69	-0.717369	1.5306e-07	ENSG00000196363	WDR5
2344.88	-0.696154	1.54863e-07	ENSG00000167315	ACAA2
960.848	0.652443	1.54877e-07	ENSG00000089818	NECAP1
769.422	-0.980932	1.55733e-07	ENSG00000138660	AP1AR
37.3914	2.25574	1.56664e-07	ENSG00000257108	NHLRC4
65.1341	2.37065	1.56967e-07	ENSG00000211448	DIO2
3271.97	-0.694792	1.5733e-07	ENSG00000061676	NCKAP1
1842.77	-0.638333	1.5733e-07	ENSG00000064726	BTBD1
2612.96	0.553278	1.58535e-07	ENSG00000141644	MBD1
675.307	-0.979726	1.59347e-07	ENSG00000186063	AIDA
1378.1	1.14656	1.59583e-07	ENSG00000171617	ENC1
349.034	-0.700723	1.59772e-07	ENSG00000154743	TSEN2
204.801	-0.943203	1.60744e-07	ENSG00000143458	GABPB2
864.564	-0.762368	1.61608e-07	ENSG00000162437	RAVER2
23.1825	3.05266	1.63201e-07	ENSG00000128052	KDR
1827.82	-0.554767	1.63823e-07	ENSG00000131828	PDHA1
219.048	-0.948718	1.64603e-07	ENSG00000144677	CTDSPL
293.018	-0.832261	1.64733e-07	ENSG00000108641	B9D1
5791.71	0.752218	1.65173e-07	ENSG00000146830	GIGYF1
2241.72	0.591777	1.66581e-07	ENSG00000006704	GTF2IRD1
138.514	-1.00369	1.68492e-07	ENSG00000158201	ABHD3
4712.72	0.982466	1.69249e-07	ENSG00000102858	MGRN1
25.5662	4.55039	1.71577e-07	ENSG00000157330	CFAP107
449.377	0.693891	1.71577e-07	ENSG00000141376	BCAS3
158.938	-1.04842	1.72403e-07	ENSG00000139445	FOXN4
487.869	-0.828492	1.72526e-07	ENSG00000153936	HS2ST1
5720.43	0.747001	1.73299e-07	ENSG00000124766	SOX4
13018.5	-1.02724	1.74454e-07	ENSG00000189403	HMGB1
84.3408	1.63053	1.74768e-07	ENSG00000269984	NA
1834.25	0.762058	1.74768e-07	ENSG00000183943	PRKX
411.891	1.00228	1.78303e-07	ENSG00000184208	C22orf46P
2333.25	-0.844975	1.78621e-07	ENSG00000173674	EIF1AX
2333.25	-0.844975	1.78621e-07	ENSG00000173674	LOC124905557
145.945	1.43364	1.79045e-07	ENSG00000115657	ABCB6
269.947	1.87297	1.79566e-07	ENSG00000198010	DLGAP2
970.013	-0.788502	1.80891e-07	ENSG00000106638	TBL2
225.676	-0.826532	1.80984e-07	ENSG00000235954	TTC28-AS1
706.815	-0.704521	1.81709e-07	ENSG00000103037	SETD6
2858.61	-0.99304	1.81863e-07	ENSG00000142168	SOD1
27.3952	2.75081	1.83653e-07	ENSG00000268231	NA
689.552	-0.645194	1.84546e-07	ENSG00000163026	WDCP
7820.9	-1.27146	1.88584e-07	ENSG00000111206	FOXM1
1191.38	-0.699745	1.89354e-07	ENSG00000065809	FAM107B
630.236	1.17062	1.89848e-07	ENSG00000170581	STAT2
1938.18	-0.935024	1.90615e-07	ENSG00000168496	FEN1
84.9277	2.5698	1.95908e-07	ENSG00000135116	HRK
230.738	-0.981898	1.97327e-07	ENSG00000163170	BOLA3
3020.69	-0.473274	1.97368e-07	ENSG00000118900	UBN1
1677.88	-0.717562	1.97613e-07	ENSG00000148297	MED22
191.027	-1.09062	1.9794e-07	ENSG00000124588	NQO2
137.133	1.40414	1.99001e-07	ENSG00000105472	CLEC11A
1874.1	-1.08255	2.01589e-07	ENSG00000058804	NDC1
616.191	-0.800392	2.02987e-07	ENSG00000186532	SMYD4
20.5726	2.85239	2.03523e-07	ENSG00000270022	NA
40.4522	2.26645	2.05851e-07	ENSG00000230882	NA
731.663	-0.955984	2.05916e-07	ENSG00000184886	NA
2230.23	-0.519016	2.0803e-07	ENSG00000113282	CLINT1
233.129	-1.2725	2.08633e-07	ENSG00000138061	CYP1B1
1157.84	-0.741665	2.10416e-07	ENSG00000100578	KIAA0586
22.1605	3.49047	2.10922e-07	ENSG00000115896	PLCL1
130.61	1.35807	2.10922e-07	ENSG00000073350	LLGL2
234.51	1.5744	2.12482e-07	ENSG00000128285	MCHR1
3673.2	-0.980847	2.12844e-07	ENSG00000167325	RRM1
157.26	-1.43028	2.13168e-07	ENSG00000215417	MIR17HG
2097.75	-0.743723	2.15307e-07	ENSG00000165934	CPSF2
549.12	-0.870818	2.15378e-07	ENSG00000137814	HAUS2
1057.1	-0.964379	2.16823e-07	ENSG00000121766	ZCCHC17
891.377	-0.884144	2.19839e-07	ENSG00000070785	EIF2B3
225.684	-1.04886	2.20413e-07	ENSG00000185760	KCNQ5
22.3807	5.30106	2.27902e-07	ENSG00000154127	UBASH3B
22.3083	3.07004	2.29406e-07	ENSG00000114656	CFAP92
1543.84	-0.799029	2.31868e-07	ENSG00000124222	STX16
501.102	1.06847	2.32468e-07	ENSG00000230715	NA
3853.8	-0.875958	2.33246e-07	ENSG00000106554	CHCHD3
434.989	-0.835545	2.33918e-07	ENSG00000146409	SLC18B1
478.859	0.733581	2.35883e-07	ENSG00000184056	VPS33B
2103.29	0.831804	2.37882e-07	ENSG00000090615	GOLGA3
1369.19	0.875556	2.39643e-07	ENSG00000183963	SMTN
212.876	0.94475	2.4074e-07	ENSG00000250510	GPR162
496.377	-0.757852	2.41172e-07	ENSG00000076043	REXO2
1467.17	-0.614932	2.42238e-07	ENSG00000001497	LAS1L
655.127	0.940628	2.47349e-07	ENSG00000182912	NA
1320.4	-0.752147	2.4869e-07	ENSG00000130713	EXOSC2
3321.2	0.65602	2.48799e-07	ENSG00000144045	DQX1
1763.15	-0.988818	2.49457e-07	ENSG00000160818	GPATCH4
2925.03	-0.622625	2.5142e-07	ENSG00000048991	R3HDM1
1805.15	-1.09374	2.52136e-07	ENSG00000147224	PRPS1
4394.45	-0.692907	2.53198e-07	ENSG00000125977	EIF2S2
2000.37	-1.08555	2.54592e-07	ENSG00000155368	DBI
315.902	0.768235	2.57501e-07	ENSG00000166272	WBP1L
315.902	0.768235	2.57501e-07	ENSG00000166272	CYP17A1-AS1
72.0078	1.90733	2.58491e-07	ENSG00000255618	NA
2103.86	-1.06634	2.58721e-07	ENSG00000076248	UNG
882.657	-1.25508	2.62552e-07	ENSG00000163808	KIF15
501.947	-0.92674	2.64941e-07	ENSG00000145414	NAF1
301.347	-1.0989	2.66558e-07	ENSG00000248835	NA
804.543	-1.09998	2.66615e-07	ENSG00000138182	KIF20B
596.324	0.821133	2.66615e-07	ENSG00000002016	RAD52
1178.63	-0.935111	2.68246e-07	ENSG00000197785	ATAD3A
1719.05	-1.07017	2.68457e-07	ENSG00000006634	DBF4
350.777	0.755247	2.70071e-07	ENSG00000121413	ZSCAN18
3103.04	-1.38828	2.70483e-07	ENSG00000145386	CCNA2
485.826	-0.716709	2.72105e-07	ENSG00000109381	ELF2
75.0374	-1.64966	2.7411e-07	ENSG00000229453	SPINK8
392.925	1.10683	2.7557e-07	ENSG00000069424	KCNAB2
660.746	-0.781815	2.76127e-07	ENSG00000168806	LCMT2
12.8501	7.08625	2.7741e-07	ENSG00000221986	MYBPHL
838.69	-0.910849	2.77987e-07	ENSG00000166788	SAAL1
1065.4	-0.639604	2.77987e-07	ENSG00000101639	CEP192
4554.18	-0.984976	2.79675e-07	ENSG00000113368	LMNB1
422.733	1.13062	2.83595e-07	ENSG00000175105	ZNF654
426.312	-0.678594	2.83595e-07	ENSG00000214194	SMIM30
70.695	1.81094	2.85132e-07	ENSG00000167037	SGSM1
112.458	1.43226	2.89617e-07	ENSG00000172350	ABCG4
2678.31	-0.522113	2.90195e-07	ENSG00000106344	RBM28
137.335	-1.3098	2.91779e-07	ENSG00000143942	CHAC2
183.099	1.28349	2.96526e-07	ENSG00000042317	SPATA7
175.303	-1.00093	2.99714e-07	ENSG00000254901	BORCS8
545.541	-1.02707	3.00776e-07	ENSG00000196376	SLC35F1
436.005	-1.15296	3.01249e-07	ENSG00000165194	PCDH19
23.2851	2.96709	3.01661e-07	ENSG00000205085	GARIN1A
1425.51	1.55069	3.02102e-07	ENSG00000129946	SHC2
47.4715	2.18247	3.03575e-07	ENSG00000118407	FILIP1
22.7781	2.43474	3.05372e-07	ENSG00000254162	NA
101.888	-1.76571	3.06848e-07	ENSG00000072657	TRHDE
416.261	-0.985145	3.06848e-07	ENSG00000136122	BORA
69.4238	2.41051	3.08507e-07	ENSG00000115041	KCNIP3
24.9101	5.44595	3.08778e-07	ENSG00000107187	LHX3
69197.8	-0.770478	3.08778e-07	ENSG00000109971	HSPA8
81.5993	1.78076	3.09631e-07	ENSG00000159588	CCDC17
153.68	-1.3149	3.11926e-07	ENSG00000136167	LCP1
713.813	0.844062	3.14194e-07	ENSG00000189067	LITAF
2022.49	-0.806235	3.18379e-07	ENSG00000010803	SCMH1
2073.46	0.797939	3.21342e-07	ENSG00000112659	CUL9
15884.1	-0.641483	3.22107e-07	ENSG00000079246	XRCC5
9282.35	-0.628394	3.22107e-07	ENSG00000089597	GANAB
5768.7	-0.556315	3.22107e-07	ENSG00000075415	SLC25A3
335.129	-1.22615	3.23013e-07	ENSG00000179331	RAB39A
1410.22	-0.673468	3.24667e-07	ENSG00000176624	MEX3C
150.36	-1.30199	3.3209e-07	ENSG00000261428	NA
1993.96	-0.857276	3.33158e-07	ENSG00000178105	DDX10
1067.64	-0.853101	3.39312e-07	ENSG00000134318	ROCK2
67.6935	1.90354	3.39379e-07	ENSG00000225920	NA
2128.98	-0.950725	3.3974e-07	ENSG00000122952	ZWINT
320.217	-0.84038	3.40102e-07	ENSG00000198618	NA
307.639	-1.11575	3.44635e-07	ENSG00000103121	CMC2
251.864	-1.62111	3.44857e-07	ENSG00000231607	DLEU2
1866.11	-0.894373	3.47376e-07	ENSG00000163291	PAQR3
9.37159	7.17444	3.47808e-07	ENSG00000268812	LIF-AS2
705.048	-1.10158	3.48638e-07	ENSG00000099256	PRTFDC1
2107.18	-0.679098	3.51436e-07	ENSG00000101407	TTI1
414.826	0.950682	3.53406e-07	ENSG00000180771	NA
24847.4	-0.866165	3.54231e-07	ENSG00000115053	NCL
790.895	0.908764	3.55134e-07	ENSG00000135870	RC3H1
2710.84	-0.774765	3.56348e-07	ENSG00000004399	PLXND1
36.5958	2.00053	3.56829e-07	ENSG00000267848	NA
22.6202	3.13695	3.6021e-07	ENSG00000237390	NA
358.636	1.0062	3.62368e-07	ENSG00000090975	PITPNM2
324.686	-0.829806	3.65521e-07	ENSG00000231976	NA
43.4088	-1.81092	3.66102e-07	ENSG00000256673	NA
5031.24	-0.754761	3.66102e-07	ENSG00000108561	C1QBP
4118.53	-0.59633	3.72254e-07	ENSG00000113407	TARS1
1232.9	-0.837606	3.72584e-07	ENSG00000141429	GALNT1
1392.32	-0.6076	3.73877e-07	ENSG00000157212	PAXIP1
339.976	-1.21941	3.74325e-07	ENSG00000165244	ZNF367
292.545	-0.784236	3.75475e-07	ENSG00000203666	EFCAB2
683.435	-0.655494	3.76204e-07	ENSG00000198648	STK39
2584.96	-1.03311	3.77441e-07	ENSG00000163558	PRKCI
83.7184	1.40041	3.78573e-07	ENSG00000171992	SYNPO
2916.72	-0.801082	3.78596e-07	ENSG00000166974	MAPRE2
82.0369	1.41317	3.80431e-07	ENSG00000092758	COL9A3
1391.5	-0.748633	3.81984e-07	ENSG00000153310	CYRIB
1385.32	-0.761301	3.83657e-07	ENSG00000103035	PSMD7
8417.38	-0.77161	3.84022e-07	ENSG00000130816	DNMT1
395.403	-1.11968	3.86214e-07	ENSG00000072756	TRNT1
315.757	1.17363	3.86214e-07	ENSG00000078328	RBFOX1
371.732	1.11169	3.86214e-07	ENSG00000181409	AATK
4471.36	-0.794423	3.86214e-07	ENSG00000126261	UBA2
75.2614	1.58177	3.87425e-07	ENSG00000238261	NA
1904.13	-0.842167	3.92009e-07	ENSG00000143179	UCK2
1427.06	-0.810869	3.92193e-07	ENSG00000171720	HDAC3
917.007	-0.697445	3.9238e-07	ENSG00000090447	TFAP4
608.46	-1.37147	3.9266e-07	ENSG00000166803	PCLAF
5386.04	-0.892502	3.9737e-07	ENSG00000124767	GLO1
10317.8	-0.533742	3.97556e-07	ENSG00000071564	TCF3
14028.7	-0.744732	3.98619e-07	ENSG00000179218	CALR
32.5176	2.30546	4.01034e-07	ENSG00000227268	KLLN
1653.5	-0.8512	4.031e-07	ENSG00000189306	RRP7A
604.602	-1.10495	4.03183e-07	ENSG00000101220	ADISSP
2179.12	-0.960852	4.0477e-07	ENSG00000144452	ABCA12
1532.71	-0.958772	4.0544e-07	ENSG00000134222	PSRC1
162.391	-1.19325	4.05513e-07	ENSG00000147402	NA
3890.06	0.983834	4.06755e-07	ENSG00000132510	KDM6B
13751	-0.726533	4.08051e-07	ENSG00000153187	HNRNPU
354.488	0.845386	4.08051e-07	ENSG00000250251	PKD1P6
43.2738	2.04619	4.18513e-07	ENSG00000164309	CMYA5
199.468	-1.06653	4.18638e-07	ENSG00000128578	STRIP2
8171.76	-0.516267	4.26676e-07	ENSG00000118705	RPN2
1006.23	-0.71883	4.27869e-07	ENSG00000133935	ERG28
255.92	1.86709	4.27971e-07	ENSG00000269993	NA
653.578	-0.67538	4.27971e-07	ENSG00000119471	HSDL2
33.5396	2.02594	4.32063e-07	ENSG00000125046	SSUH2
958.091	0.661649	4.32277e-07	ENSG00000010295	IFFO1
148.183	1.54563	4.35743e-07	ENSG00000188157	AGRN
10003.5	-0.694264	4.38727e-07	ENSG00000143799	PARP1
835.386	0.851151	4.45122e-07	ENSG00000186866	POFUT2
7938.28	-0.578619	4.47098e-07	ENSG00000089280	FUS
541.885	-0.892794	4.50682e-07	ENSG00000181472	ZBTB2
951.857	-0.601393	4.53254e-07	ENSG00000111450	STX2
124.791	1.08204	4.54034e-07	ENSG00000174132	FAM174A
28.6126	3.81764	4.56221e-07	ENSG00000168405	CMAHP
2757.99	-0.555264	4.58628e-07	ENSG00000140632	GLYR1
832.089	-0.627111	4.59663e-07	ENSG00000100014	SPECC1L
3821.79	0.850181	4.6142e-07	ENSG00000101199	ARFGAP1
48.1081	1.59224	4.62182e-07	ENSG00000271918	NA
57.21	2.11881	4.62182e-07	ENSG00000062096	ARSF
400.337	-1.08969	4.67848e-07	ENSG00000138821	SLC39A8
285.967	-1.12629	4.73684e-07	ENSG00000138759	FRAS1
1117.46	1.0045	4.77283e-07	ENSG00000074964	ARHGEF10L
714.522	-0.64896	4.77283e-07	ENSG00000156973	PDE6D
5420.29	-0.588974	4.77283e-07	ENSG00000060339	CCAR1
32147.1	-0.491938	4.82013e-07	ENSG00000114867	EIF4G1
312.857	-0.822695	4.82518e-07	ENSG00000165675	ENOX2
585.895	-0.943881	4.84169e-07	ENSG00000158715	SLC45A3
5830.86	-0.795385	4.88413e-07	ENSG00000103257	SLC7A5
2423.09	0.990166	4.88847e-07	ENSG00000173230	GOLGB1
427.887	-1.03208	4.88847e-07	ENSG00000151718	WWC2
896.366	-0.772852	4.90285e-07	ENSG00000164253	WDR41
753.752	-0.641918	4.90423e-07	ENSG00000166295	ANAPC16
309.173	-1.14545	4.92765e-07	ENSG00000109586	GALNT7
1087.27	-0.733142	4.9497e-07	ENSG00000197256	KANK2
71.3377	-1.56071	4.975e-07	ENSG00000181856	SLC2A4
56.696	1.96683	4.97584e-07	ENSG00000196966	NA
1349.15	-0.819278	5.02827e-07	ENSG00000012963	UBR7
338.821	-0.927086	5.05099e-07	ENSG00000198924	DCLRE1A
301.207	-0.799726	5.0752e-07	ENSG00000105053	VRK3
8315.4	-0.534829	5.13419e-07	ENSG00000105576	TNPO2
1915.42	-0.868937	5.13486e-07	ENSG00000147874	HAUS6
1675.74	-0.873375	5.18765e-07	ENSG00000178691	SUZ12
190.906	-1.32012	5.21444e-07	ENSG00000188610	FAM72B
66.8751	1.32724	5.29452e-07	ENSG00000271971	NA
2320.28	-0.912949	5.30008e-07	ENSG00000101972	STAG2
1185.91	-1.22466	5.30362e-07	ENSG00000151725	CENPU
2092.05	-0.630156	5.34523e-07	ENSG00000168411	RFWD3
30.921	2.33791	5.35734e-07	ENSG00000255176	NA
839.175	0.978822	5.36472e-07	ENSG00000073169	SELENOO
503.493	0.946465	5.38586e-07	ENSG00000105767	CADM4
536.111	-0.727551	5.4035e-07	ENSG00000149679	CABLES2
1588.95	1.20182	5.42431e-07	ENSG00000054148	PHPT1
1322.98	-0.703028	5.42431e-07	ENSG00000177225	GATD1
16598.6	-0.954182	5.42431e-07	ENSG00000110492	MDK
4231.18	-0.609769	5.46647e-07	ENSG00000198604	BAZ1A
3245.31	-0.670168	5.48428e-07	ENSG00000109919	MTCH2
864.423	0.695096	5.50095e-07	ENSG00000137500	CCDC90B
442.408	1.01204	5.52148e-07	ENSG00000149527	PLCH2
1426.43	-0.682128	5.52202e-07	ENSG00000254986	DPP3
35.9968	2.12255	5.53351e-07	ENSG00000111644	ACRBP
89.466	1.33354	5.63128e-07	ENSG00000260267	NA
607.333	-0.91425	5.63883e-07	ENSG00000119969	HELLS
5582.62	-0.758167	5.71824e-07	ENSG00000115355	CCDC88A
3162.91	0.947819	5.72644e-07	ENSG00000258441	LINC00641
137.167	1.03944	5.75509e-07	ENSG00000167995	BEST1
3126.36	-0.638591	5.84701e-07	ENSG00000169813	HNRNPF
378.3	-1.10695	5.88121e-07	ENSG00000169288	MRPL1
1178.28	-0.787387	5.89604e-07	ENSG00000167081	PBX3
277.771	-0.750881	5.96527e-07	ENSG00000158483	FAM86C1P
6579.26	-0.989378	6.0411e-07	ENSG00000073111	MCM2
645.082	-0.791906	6.1559e-07	ENSG00000047634	SCML1
71.5275	1.47342	6.17335e-07	ENSG00000110031	LPXN
1135.23	-0.734996	6.21242e-07	ENSG00000104381	GDAP1
492.674	1.2418	6.38138e-07	ENSG00000143434	SEMA6C
805.058	-0.898638	6.38675e-07	ENSG00000066557	LRRC40
1279.97	-1.07958	6.38898e-07	ENSG00000163428	LRRC58
252.844	-0.969249	6.41698e-07	ENSG00000114779	ABHD14B
247.411	1.01517	6.43791e-07	ENSG00000158109	TPRG1L
1323.9	-0.688038	6.48277e-07	ENSG00000050393	MCUR1
737.5	-0.721272	6.5066e-07	ENSG00000086827	ZW10
180.011	1.28609	6.53164e-07	ENSG00000160190	SLC37A1
54.7872	1.97828	6.57809e-07	ENSG00000250986	NA
1727.07	-0.616147	6.60106e-07	ENSG00000145919	BOD1
124.427	-1.48509	6.61433e-07	ENSG00000185002	RFX6
1839.83	0.585293	6.63503e-07	ENSG00000005801	ZNF195
441.067	-0.724344	6.63918e-07	ENSG00000197020	ZNF100
54.6111	-1.73961	6.64463e-07	ENSG00000215475	SIAH3
255.879	-0.839404	6.66715e-07	ENSG00000163933	RFT1
312.755	1.0132	6.68907e-07	ENSG00000198892	SHISA4
647.564	-0.701249	6.72968e-07	ENSG00000111696	NT5DC3
170.852	-1.14943	6.75715e-07	ENSG00000257167	TMPO-AS1
159.316	-1.47919	6.85539e-07	ENSG00000146410	MTFR2
104.937	1.70215	6.97026e-07	ENSG00000179954	SSC5D
27.922	2.70159	7.02956e-07	ENSG00000263975	NA
10771	-0.700123	7.03246e-07	ENSG00000166197	NOLC1
923.913	-0.855342	7.10931e-07	ENSG00000111845	PAK1IP1
946.691	-0.880206	7.11659e-07	ENSG00000119906	SLF2
2862.4	-0.911677	7.18071e-07	ENSG00000159377	PSMB4
2256.01	-0.630613	7.18949e-07	ENSG00000143570	SLC39A1
417.205	-1.14104	7.22032e-07	ENSG00000075303	SLC25A40
163.086	-1.11546	7.22032e-07	ENSG00000259901	NA
413.773	-1.15552	7.22149e-07	ENSG00000185480	PARPBP
6661.98	-0.698208	7.24674e-07	ENSG00000100664	EIF5
46.8341	1.63404	7.25566e-07	ENSG00000092850	TEKT2
16020.8	-1.00323	7.26416e-07	ENSG00000182481	KPNA2
903.43	0.910684	7.39904e-07	ENSG00000149809	TM7SF2
126.514	1.02875	7.41908e-07	ENSG00000053702	NRIP2
293.557	0.990651	7.45436e-07	ENSG00000082014	SMARCD3
401.328	-0.829909	7.49129e-07	ENSG00000187867	PALM3
868.17	-0.630859	7.50218e-07	ENSG00000101544	ADNP2
2672.27	0.731973	7.51438e-07	ENSG00000076924	XAB2
1054.07	-0.66727	7.53416e-07	ENSG00000035141	FAM136A
166.325	-1.32737	7.53631e-07	ENSG00000241634	RPL13P8
233.793	2.7568	7.5551e-07	ENSG00000148357	HMCN2
680.496	-1.0393	7.5609e-07	ENSG00000184661	CDCA2
19.8332	-2.92504	7.59546e-07	ENSG00000269113	TRABD2B
45.1771	1.69782	7.61841e-07	ENSG00000100307	CBX7
83.0322	-1.37845	7.64499e-07	ENSG00000136297	MMD2
23.2596	2.95185	7.6889e-07	ENSG00000054598	FOXC1
1225.14	-0.727423	7.69152e-07	ENSG00000174989	FBXW8
847.058	1.00295	7.71457e-07	ENSG00000113742	CPEB4
792.549	-0.620381	7.79683e-07	ENSG00000136144	RCBTB1
1112.81	-0.643091	8.00554e-07	ENSG00000009830	POMT2
1221.6	-0.623943	8.05647e-07	ENSG00000089006	SNX5
8004.56	-0.664378	8.07116e-07	ENSG00000092201	SUPT16H
305.406	-1.31509	8.09356e-07	ENSG00000173852	DPY19L1
7208.18	-0.609066	8.09356e-07	ENSG00000136450	SRSF1
165.177	0.921891	8.13918e-07	ENSG00000204947	ZNF425
362.757	-0.948418	8.17359e-07	ENSG00000058091	CDK14
16.1103	4.6041	8.2742e-07	ENSG00000233218	NA
531.11	1.29775	8.30865e-07	ENSG00000151320	AKAP6
874.529	-1.081	8.33389e-07	ENSG00000112312	GMNN
7354.18	0.844087	8.36762e-07	ENSG00000132471	WBP2
151.058	1.26306	8.48259e-07	ENSG00000198150	NA
285.071	-1.27536	8.49657e-07	ENSG00000133302	SLF1
47.0853	1.80026	8.49657e-07	ENSG00000187650	VMAC
119.178	1.1589	8.52356e-07	ENSG00000172748	ZNF596
5628.55	-0.758572	8.58345e-07	ENSG00000095319	NUP188
22.4034	-2.61228	8.5886e-07	ENSG00000125355	TMEM255A
162.657	-0.909515	8.61014e-07	ENSG00000118420	UBE3D
858.167	-0.697933	8.66595e-07	ENSG00000182973	CNOT10
380.317	-0.842308	8.7836e-07	ENSG00000020633	RUNX3
2844.92	-0.764294	8.86314e-07	ENSG00000163527	STT3B
2431.88	0.665825	9.0072e-07	ENSG00000102870	ZNF629
2444.06	-0.661133	9.02825e-07	ENSG00000001167	NFYA
476.664	-1.09508	9.04985e-07	ENSG00000092621	PHGDH
781.142	-0.960473	9.10353e-07	ENSG00000111665	CDCA3
1688.17	-0.791158	9.157e-07	ENSG00000138385	SSB
708.703	-0.971631	9.2461e-07	ENSG00000051341	POLQ
966.027	-0.671391	9.30077e-07	ENSG00000173598	NUDT4
405.557	-1.30791	9.41007e-07	ENSG00000166451	CENPN
1362.4	-0.910842	9.58256e-07	ENSG00000065911	MTHFD2
867.198	-0.690583	9.62392e-07	ENSG00000156709	AIFM1
373.851	-1.16126	9.65787e-07	ENSG00000095209	TMEM38B
97.4503	1.1918	9.65787e-07	ENSG00000239382	ALKBH6
16.4679	3.93487	9.67913e-07	ENSG00000188396	DYNLT4
322.651	-0.921356	9.71539e-07	ENSG00000171914	TLN2
1017	0.802983	9.72216e-07	ENSG00000106404	CLDN15
994.933	-0.784794	9.74136e-07	ENSG00000138796	HADH
748.729	1.0699	9.74865e-07	ENSG00000107957	SH3PXD2A
304.329	0.858272	9.84699e-07	ENSG00000154134	ROBO3
1353.51	1.34045	9.8674e-07	ENSG00000119630	PGF
22.2662	2.35065	9.88804e-07	ENSG00000179168	GGN
273.479	1.09786	9.95338e-07	ENSG00000189221	MAOA
41.9038	-1.94475	1.00568e-06	ENSG00000112837	TBX18
148.545	-1.25617	1.00711e-06	ENSG00000184486	POU3F2
41.0333	1.69777	1.01113e-06	ENSG00000183186	C2CD4C
60.6749	1.80762	1.02136e-06	ENSG00000250451	HOXC-AS1
23073.9	1.22963	1.04807e-06	ENSG00000100604	CHGA
479.092	-0.678308	1.06878e-06	ENSG00000183605	SFXN4
658.541	1.30193	1.07025e-06	ENSG00000273142	NA
989.707	-1.33663	1.07076e-06	ENSG00000100749	VRK1
1437.75	-0.999048	1.07247e-06	ENSG00000131876	SNRPA1
3843.54	-0.534194	1.07405e-06	ENSG00000196230	TUBB
7426.61	-0.614268	1.07587e-06	ENSG00000196591	HDAC2
1841.91	-0.799462	1.07826e-06	ENSG00000115368	WDR75
1231.88	0.858521	1.08103e-06	ENSG00000197444	OGDHL
34.7266	2.46256	1.08112e-06	ENSG00000106018	VIPR2
568.055	-0.714542	1.0827e-06	ENSG00000113318	MSH3
134.753	-1.11373	1.0827e-06	ENSG00000152348	ATG10
142.08	1.43808	1.08655e-06	ENSG00000196338	NLGN3
3172.17	-0.960966	1.08799e-06	ENSG00000159167	STC1
47.3083	2.27776	1.09446e-06	ENSG00000101188	NTSR1
573.979	-0.884275	1.10094e-06	ENSG00000174374	NA
201.653	1.17807	1.10178e-06	ENSG00000062524	LTK
93.4529	-1.31803	1.10817e-06	ENSG00000103876	FAH
2294.43	-0.602558	1.11298e-06	ENSG00000131374	TBC1D5
1044.49	0.944796	1.11765e-06	ENSG00000064687	ABCA7
68.9541	1.56524	1.1197e-06	ENSG00000203819	NA
114.445	1.06084	1.12551e-06	ENSG00000267904	NA
18.1258	5.36937	1.1326e-06	ENSG00000254415	SIGLEC14
703.019	-0.808424	1.13568e-06	ENSG00000185515	BRCC3
108.097	1.31149	1.13854e-06	ENSG00000186301	NA
431.597	1.09754	1.14467e-06	ENSG00000141542	RAB40B
889.468	0.915886	1.14556e-06	ENSG00000144057	ST6GAL2
332.038	0.80292	1.14556e-06	ENSG00000255455	NA
618.037	-0.805542	1.17036e-06	ENSG00000105607	GCDH
755.693	-0.709249	1.17505e-06	ENSG00000111237	VPS29
1426.26	-0.944209	1.18923e-06	ENSG00000070950	RAD18
552.206	-0.719259	1.19428e-06	ENSG00000143149	ALDH9A1
231.085	-1.1853	1.19637e-06	ENSG00000164484	TMEM200A
2338.4	0.462416	1.20518e-06	ENSG00000116580	GON4L
689.885	0.865553	1.20565e-06	ENSG00000021762	OSBPL5
818.402	0.644301	1.20784e-06	ENSG00000204130	RUFY2
1686.54	0.598624	1.21255e-06	ENSG00000136003	ISCU
725.407	-0.911506	1.22083e-06	ENSG00000023697	DERA
442.553	-0.93857	1.22346e-06	ENSG00000142892	PIGK
1866.03	0.652529	1.23386e-06	ENSG00000132535	DLG4
156.645	0.903411	1.25651e-06	ENSG00000261355	NA
52.3607	1.83838	1.26296e-06	ENSG00000198053	SIRPA
113.501	1.13098	1.28012e-06	ENSG00000240291	NA
753.984	-0.6816	1.29438e-06	ENSG00000143033	MTF2
1086.43	-0.80954	1.30515e-06	ENSG00000126215	XRCC3
928.128	-0.816067	1.3136e-06	ENSG00000114978	MOB1A
952.912	0.524866	1.316e-06	ENSG00000178761	FAM219B
1179.28	-0.496489	1.32306e-06	ENSG00000120656	TAF12
50.1995	-1.76716	1.33463e-06	ENSG00000137310	TCF19
250.721	-0.936994	1.33576e-06	ENSG00000120334	CENPL
24.485	2.35933	1.3366e-06	ENSG00000146001	NA
733.39	-0.910934	1.34399e-06	ENSG00000206527	HACD2
236.975	-1.16145	1.34454e-06	ENSG00000164219	PGGT1B
226.401	1.1044	1.3475e-06	ENSG00000163704	PRRT3
1291.23	-0.916591	1.34944e-06	ENSG00000109189	USP46
961.392	-0.810209	1.35717e-06	ENSG00000005175	RPAP3
1031.3	-0.868354	1.35981e-06	ENSG00000135414	GDF11
60.0333	2.19408	1.36464e-06	ENSG00000183775	KCTD16
677.785	-1.02686	1.36899e-06	ENSG00000134207	SYT6
21.2891	2.76322	1.36992e-06	ENSG00000198133	TMEM229B
44.2899	1.72093	1.39264e-06	ENSG00000058866	DGKG
18.2368	3.26117	1.39407e-06	ENSG00000236867	NA
2413.33	-1.27797	1.39457e-06	ENSG00000007968	E2F2
916.454	-0.801646	1.39796e-06	ENSG00000170854	RIOX2
1776.67	-0.77661	1.41086e-06	ENSG00000139687	RB1
5386.25	-0.480688	1.4189e-06	ENSG00000173473	SMARCC1
847.974	-0.612642	1.41967e-06	ENSG00000143630	HCN3
5093.65	-0.507848	1.4297e-06	ENSG00000160208	RRP1B
497.502	-0.606186	1.42976e-06	ENSG00000136243	NUP42
29.9308	2.39976	1.43167e-06	ENSG00000225278	NA
88.8044	2.19596	1.4375e-06	ENSG00000166148	AVPR1A
278.903	0.741184	1.4375e-06	ENSG00000196544	BORCS6
241.542	-0.869421	1.43804e-06	ENSG00000137275	RIPK1
291.131	2.44289	1.44531e-06	ENSG00000144583	MARCHF4
5741.2	-0.663669	1.4483e-06	ENSG00000103342	GSPT1
1379.47	0.494233	1.45446e-06	ENSG00000103091	WDR59
16.3318	2.95201	1.46135e-06	ENSG00000134668	SPOCD1
61.7729	1.65906	1.46135e-06	ENSG00000114841	DNAH1
208.78	0.98991	1.48391e-06	ENSG00000185909	KLHDC8B
27.5711	2.31585	1.49351e-06	ENSG00000255153	TOLLIP-DT
61.5167	-1.6105	1.50246e-06	ENSG00000008394	MGST1
2118.58	-0.518731	1.51324e-06	ENSG00000085377	PREP
226.581	-0.938773	1.51417e-06	ENSG00000108474	PIGL
351.647	0.843744	1.52889e-06	ENSG00000164114	MAP9
991.384	-0.721232	1.53343e-06	ENSG00000134480	CCNH
122.962	1.21921	1.53665e-06	ENSG00000167383	NA
2629.01	-0.904703	1.56157e-06	ENSG00000136718	IMP4
2487.55	-0.60878	1.58984e-06	ENSG00000067704	IARS2
2899.01	-0.661491	1.60639e-06	ENSG00000134001	EIF2S1
54.4088	1.87237	1.61512e-06	ENSG00000177685	CRACR2B
214.318	-0.895844	1.61512e-06	ENSG00000087299	L2HGDH
6713.61	-0.432455	1.61882e-06	ENSG00000141568	FOXK2
648.955	-0.779246	1.61883e-06	ENSG00000133789	SWAP70
356.805	-0.795475	1.62428e-06	ENSG00000180011	PTGR3
352.506	0.865061	1.62428e-06	ENSG00000173581	CCDC106
93.5391	1.10147	1.63174e-06	ENSG00000272005	NA
425.511	-1.10696	1.63596e-06	ENSG00000129810	SGO1
473.335	-0.743318	1.64048e-06	ENSG00000104325	DECR1
709.986	-0.655883	1.64539e-06	ENSG00000255571	MIR9-3HG
3889.45	-1.0829	1.64842e-06	ENSG00000134690	CDCA8
492.7	-0.78362	1.65436e-06	ENSG00000176225	RTTN
63.7542	1.47733	1.65436e-06	ENSG00000101000	PROCR
147.03	1.2885	1.67136e-06	ENSG00000007384	RHBDF1
9040.97	-0.932255	1.676e-06	ENSG00000131462	TUBG1
9.94837	6.75066	1.68496e-06	ENSG00000244757	NA
584.377	-1.22942	1.69084e-06	ENSG00000171320	ESCO2
13381.9	-1.00047	1.71426e-06	ENSG00000099194	SCD
1072.9	-0.771932	1.73698e-06	ENSG00000157193	LRP8
798.701	-0.667286	1.74272e-06	ENSG00000107719	PALD1
130.875	-1.1969	1.74514e-06	ENSG00000122483	CCDC18
55.1191	2.59326	1.75025e-06	ENSG00000185432	TMT1A
972.64	-1.13244	1.75115e-06	ENSG00000163535	SGO2
32.0149	1.81338	1.78033e-06	ENSG00000197859	ADAMTSL2
37.6841	3.56495	1.7844e-06	ENSG00000168830	HTR1E
1105.43	-0.609996	1.78566e-06	ENSG00000135821	GLUL
2883.53	-0.706237	1.78566e-06	ENSG00000177963	RIC8A
3973.81	0.663413	1.78684e-06	ENSG00000166833	NAV2
402.222	1.29907	1.78897e-06	ENSG00000005108	THSD7A
4460.42	-0.843227	1.80288e-06	ENSG00000182628	SKA2
818.049	-0.966243	1.80923e-06	ENSG00000165490	DDIAS
1733.19	-0.791816	1.82564e-06	ENSG00000068438	FTSJ1
371.821	-0.741992	1.82934e-06	ENSG00000138286	FAM149B1
195.273	-1.10259	1.83451e-06	ENSG00000112394	SLC16A10
1421.32	2.22398	1.83458e-06	ENSG00000146216	TTBK1
204.09	1.12572	1.83627e-06	ENSG00000126500	FLRT1
339.082	-0.856917	1.83627e-06	ENSG00000166411	IDH3A
2197.35	-0.983367	1.83846e-06	ENSG00000119285	HEATR1
231.542	-1.25694	1.86195e-06	ENSG00000112210	RAB23
278.758	0.916305	1.86357e-06	ENSG00000196998	WDR45
162.07	0.973699	1.86357e-06	ENSG00000125846	ZNF133
213.205	1.02361	1.8773e-06	ENSG00000162729	IGSF8
224.846	1.10714	1.89069e-06	ENSG00000170390	DCLK2
7995.35	0.647152	1.89133e-06	ENSG00000170017	ALCAM
217.258	-0.884629	1.89133e-06	ENSG00000172458	IL17D
1193.2	2.18334	1.89938e-06	ENSG00000128564	VGF
2672.96	-0.772962	1.90393e-06	ENSG00000142230	SAE1
96.5054	-1.43844	1.90687e-06	ENSG00000134569	LRP4
2884.9	-0.71965	1.9077e-06	ENSG00000113569	NUP155
1399.08	-0.712631	1.90916e-06	ENSG00000170291	ELP5
33.2097	-2.48167	1.91488e-06	ENSG00000234602	MCIDAS
1477.01	0.769981	1.92166e-06	ENSG00000108469	RECQL5
413.233	-0.941939	1.92876e-06	ENSG00000119408	NEK6
1595.4	-1.13475	1.9329e-06	ENSG00000187772	LIN28B
1080.7	-0.738191	1.94407e-06	ENSG00000136807	CDK9
[truncated: 21,852 more rows]

## Sheet: E2F1Cr_T1-44_vs_WTE2F1_DMSO
baseMean	log2FoldChange	padj	ENSEMBL	SYMBOL
626.374	3.30595	2.87687e-115	ENSG00000136048	DRAM1
1528.98	2.63357	4.09707e-83	ENSG00000159388	BTG2
1242.68	3.38998	3.85016e-81	ENSG00000174307	PHLDA3
481.447	6.10271	6.86195e-72	ENSG00000168918	INPP5D
193.025	5.15838	6.86195e-72	ENSG00000249646	OR7E94P
280.924	3.70213	4.36345e-69	ENSG00000198075	SULT1C4
567.538	5.32999	4.92949e-68	ENSG00000131080	EDA2R
1960.31	-7.01872	1.21982e-66	ENSG00000137959	IFI44L
1060.55	3.50258	5.38366e-66	ENSG00000164938	TP53INP1
717.57	4.03598	2.89929e-63	ENSG00000142627	EPHA2
690.408	2.46837	8.56704e-63	ENSG00000261716	H2BC20P
1082.95	3.1643	4.18929e-60	ENSG00000182601	HS3ST4
3790.22	1.69518	1.07583e-56	ENSG00000120889	TNFRSF10B
309.015	2.89174	1.29898e-56	ENSG00000184678	H2BC21
200.697	7.10917	5.61901e-55	ENSG00000146006	LRRTM2
281.105	3.76351	5.92261e-55	ENSG00000105327	BBC3
1770.11	2.59186	1.0802e-54	ENSG00000114796	KLHL24
440.352	2.53659	1.0802e-54	ENSG00000104419	NDRG1
399.346	-2.32816	5.02036e-54	ENSG00000082684	SEMA5B
552.165	2.8472	7.70033e-54	ENSG00000171786	NHLH1
3222.83	2.93623	3.25124e-53	ENSG00000172667	ZMAT3
177.483	5.16759	7.14076e-53	ENSG00000107796	ACTA2
12919.7	3.51576	1.73062e-51	ENSG00000124762	CDKN1A
601.921	3.47611	5.13034e-51	ENSG00000145632	PLK2
328.644	4.19988	5.4729e-51	ENSG00000111859	NEDD9
505.156	3.43776	2.9009e-49	ENSG00000198576	ARC
763.204	1.93523	3.50064e-49	ENSG00000178607	ERN1
1041.25	-1.5653	2.34075e-48	ENSG00000172731	LRRC20
208.729	4.98808	1.77423e-46	ENSG00000165092	ALDH1A1
151.29	3.5467	8.40695e-46	ENSG00000224818	NA
589.629	2.12407	1.4701e-45	ENSG00000080546	SESN1
494.777	3.83025	2.70954e-45	ENSG00000244694	PTCHD4
979.214	-2.65522	2.47767e-44	ENSG00000171729	TMEM51
1484.74	-2.01736	2.73414e-44	ENSG00000121691	CAT
1749.95	-1.73055	7.68543e-44	ENSG00000172660	NA
867.252	3.61399	3.46049e-43	ENSG00000143850	PLEKHA6
4996.55	5.55494	6.73169e-43	ENSG00000115461	IGFBP5
377.029	4.77395	1.78092e-42	ENSG00000164651	SP8
1128.29	1.9566	2.23593e-42	ENSG00000164237	CMBL
382.941	3.78183	3.27961e-42	ENSG00000163071	SPATA18
665.394	-1.6798	3.95612e-41	ENSG00000077514	POLD3
185.004	3.79908	2.21867e-40	ENSG00000068985	PAGE1
333.507	4.14931	7.82768e-40	ENSG00000171246	NPTX1
1361.25	-1.5323	3.70055e-39	ENSG00000135069	PSAT1
204.327	3.31832	7.84971e-39	ENSG00000154035	NA
166.671	4.71158	1.48302e-38	ENSG00000167861	HID1
186.366	6.04476	1.22576e-37	ENSG00000205592	MUC19
350.644	-3.11434	1.3302e-37	ENSG00000177425	PAWR
738.421	2.16162	7.15293e-37	ENSG00000048392	RRM2B
186.769	3.69719	1.27971e-36	ENSG00000198673	TAFA2
1025.82	2.09321	1.60999e-36	ENSG00000090238	YPEL3
218.724	-3.08562	1.95414e-35	ENSG00000129173	E2F8
5696.09	1.4209	3.55409e-35	ENSG00000196562	SULF2
325.763	2.32865	1.36244e-34	ENSG00000120327	PCDHB14
118.619	4.88698	2.60951e-34	ENSG00000141579	ZNF750
430.569	-2.75703	3.5833e-34	ENSG00000165495	PKNOX2
5094.93	-2.53415	6.2169e-34	ENSG00000171848	RRM2
853.1	3.68009	6.56735e-34	ENSG00000157542	KCNJ6
3514.63	-1.78049	7.11057e-34	ENSG00000132688	NES
477.852	2.07898	1.62817e-33	ENSG00000112139	MDGA1
375.407	1.89092	2.28205e-33	ENSG00000164331	ANKRA2
224.863	-2.02784	3.83904e-33	ENSG00000100889	PCK2
1627.67	-1.46673	4.91467e-33	ENSG00000213160	KLHL23
1627.67	-1.46673	4.91467e-33	ENSG00000213160	PHOSPHO2-KLHL23
3310.56	-2.34003	5.13716e-33	ENSG00000137965	IFI44
307.764	2.71058	3.48035e-32	ENSG00000136531	SCN2A
3717.52	-2.75078	1.01155e-31	ENSG00000101412	E2F1
1579.59	-1.73924	1.05247e-31	ENSG00000091127	PUS7
813.367	6.15032	3.09955e-31	ENSG00000130513	GDF15
511.355	2.16288	3.17159e-31	ENSG00000173846	PLK3
1154.25	1.88147	3.97254e-31	ENSG00000175662	TOM1L2
3268.21	1.47563	4.71504e-31	ENSG00000078549	ADCYAP1R1
93.21	5.01818	6.14531e-31	ENSG00000157873	TNFRSF14
3662.21	2.4758	8.18464e-31	ENSG00000173801	JUP
659.393	1.70935	9.96586e-31	ENSG00000146278	PNRC1
1021.78	1.76082	1.56468e-30	ENSG00000141232	TOB1
712.021	2.21203	1.67399e-30	ENSG00000171094	ALK
170.414	3.11416	1.75375e-30	ENSG00000130517	PGPEP1
957.841	2.05586	4.46617e-30	ENSG00000105204	DYRK1B
1361.1	1.54284	4.48111e-30	ENSG00000264112	NA
270.62	-2.57756	5.84078e-30	ENSG00000186522	SEPTIN10
541.03	1.74115	6.03435e-30	ENSG00000049130	KITLG
275.351	2.42661	7.19388e-30	ENSG00000158373	H2BC5
139.388	6.21429	7.53046e-30	ENSG00000128342	LIF
89.0061	5.81495	1.58615e-29	ENSG00000183072	NKX2-5
220.059	-1.91078	2.80876e-29	ENSG00000175305	CCNE2
84.6361	4.87937	3.83012e-29	ENSG00000167555	ZNF528
733.56	-1.45791	5.88916e-29	ENSG00000081059	TCF7
1221.97	-1.38345	5.93535e-29	ENSG00000116830	TTF2
144.374	4.00088	6.54292e-29	ENSG00000130518	IQCN
133.486	4.06171	6.58601e-29	ENSG00000184985	SORCS2
682.098	2.12635	7.00901e-29	ENSG00000124067	SLC12A4
5963.2	-1.46815	9.98623e-29	ENSG00000180198	RCC1
105.329	4.74006	1.3118e-28	ENSG00000198753	PLXNB3
1003.62	-1.68443	2.38012e-28	ENSG00000227057	WDR46
7556.64	-0.859789	2.64997e-28	ENSG00000198700	IPO9
411.184	-1.94299	3.33847e-28	ENSG00000107566	ERLIN1
366.041	2.0411	8.87817e-28	ENSG00000170412	GPRC5C
380.588	2.52851	9.46796e-28	ENSG00000118432	CNR1
967.947	2.36708	1.14625e-27	ENSG00000161513	FDXR
1424.8	-1.74422	3.19385e-27	ENSG00000144485	HES6
5644.3	-1.48867	3.19385e-27	ENSG00000184216	IRAK1
293.266	-1.88896	3.19385e-27	ENSG00000147536	GINS4
836.165	2.11084	5.77253e-27	ENSG00000132003	ZSWIM4
2361.24	6.11369	7.22902e-27	ENSG00000120875	DUSP4
759.544	2.72818	1.19056e-26	ENSG00000167178	ISLR2
585.754	2.01482	1.614e-26	ENSG00000166924	NYAP1
1366.4	-1.66841	2.26155e-26	ENSG00000073670	ADAM11
211.313	3.05468	2.2728e-26	ENSG00000118898	PPL
70.6743	-5.09748	2.40443e-26	ENSG00000170085	SIMC1
228.626	3.64604	2.47879e-26	ENSG00000183248	PRR36
415.379	-2.51163	2.50678e-26	ENSG00000079215	SLC1A3
431.55	2.18636	2.87441e-26	ENSG00000169783	LINGO1
939.787	-1.21831	3.95412e-26	ENSG00000164086	DUSP7
365.924	2.75933	5.59753e-26	ENSG00000100346	CACNA1I
287.983	2.78798	5.89276e-26	ENSG00000172803	SNX32
384.829	-1.4662	6.68255e-26	ENSG00000156398	SFXN2
1491.18	1.84699	8.59646e-26	ENSG00000138604	GLCE
5282.4	2.00505	1.06774e-25	ENSG00000158258	CLSTN2
1087.38	1.49495	1.35742e-25	ENSG00000008300	CELSR3
61.5167	-4.52196	1.73807e-25	ENSG00000008394	MGST1
1754.35	-1.65952	1.84751e-25	ENSG00000047579	DTNBP1
1966.23	-1.86316	2.66537e-25	ENSG00000140525	FANCI
437.367	-2.38383	2.66997e-25	ENSG00000109674	NEIL3
561.878	1.77109	4.06536e-25	ENSG00000165861	ZFYVE1
1187.91	-1.33163	4.50661e-25	ENSG00000144283	PKP4
919.009	2.07339	4.86431e-25	ENSG00000160789	LMNA
427.327	-1.57681	9.3221e-25	ENSG00000198951	NAGA
80.8515	4.60549	1.13686e-24	ENSG00000237512	UNC5B-AS1
1315.32	-1.7116	1.16767e-24	ENSG00000101868	POLA1
191.151	3.50434	1.47409e-24	ENSG00000075891	PAX2
1308.64	2.18434	3.80453e-24	ENSG00000168453	HR
479.709	-1.74497	4.54224e-24	ENSG00000171097	KYAT1
202.782	2.35921	1.16698e-23	ENSG00000120328	PCDHB12
150.771	3.12615	1.36313e-23	ENSG00000107147	KCNT1
9722.9	1.082	1.49564e-23	ENSG00000160097	FNDC5
1089.05	1.2224	1.56919e-23	ENSG00000164329	TENT2
93.4509	6.04767	1.82955e-23	ENSG00000101198	NKAIN4
60.6384	6.23526	1.85659e-23	ENSG00000174898	CATSPERD
1306.01	1.5741	2.13475e-23	ENSG00000204580	DDR1
226.255	2.45064	2.16951e-23	ENSG00000213398	LCAT
233.33	-2.48722	2.31751e-23	ENSG00000085563	ABCB1
1109.68	1.63519	3.38816e-23	ENSG00000136878	USP20
164.141	2.31819	4.82415e-23	ENSG00000164463	CREBRF
1272.54	-1.15774	5.90195e-23	ENSG00000167721	TSR1
844.024	1.47532	6.02611e-23	ENSG00000068971	PPP2R5B
90.4884	6.33434	6.11492e-23	ENSG00000180921	FAM83H
315.757	2.15585	6.94351e-23	ENSG00000078328	RBFOX1
1264.79	1.80829	7.83901e-23	ENSG00000130766	SESN2
85.493	4.00674	8.31359e-23	ENSG00000104892	KLC3
7512.92	-1.16756	1.18476e-22	ENSG00000116133	DHCR24
1377.81	-1.12618	1.31091e-22	ENSG00000153885	KCTD15
234.933	2.2467	1.67304e-22	ENSG00000125746	EML2
530.148	2.33916	2.10997e-22	ENSG00000183960	KCNH8
108.294	2.54185	2.21748e-22	ENSG00000053328	METTL24
355.258	1.87296	2.42596e-22	ENSG00000008441	NFIX
863.603	-1.16472	2.94373e-22	ENSG00000115687	PASK
2810.51	-0.992766	3.40969e-22	ENSG00000197894	ADH5
605.289	-1.36279	3.68737e-22	ENSG00000087842	PIR
5882.8	1.92207	3.71635e-22	ENSG00000092969	TGFB2
288.457	2.42763	4.57104e-22	ENSG00000182870	GALNT9
9497.41	-1.12694	5.05222e-22	ENSG00000004455	AK2
106.353	3.42826	5.05222e-22	ENSG00000188993	LRRC66
10383.7	-1.85121	7.55299e-22	ENSG00000148773	MKI67
1178.28	-1.46594	7.87343e-22	ENSG00000167081	PBX3
164.138	3.41426	8.02179e-22	ENSG00000185133	INPP5J
205.694	2.21703	9.50647e-22	ENSG00000138131	LOXL4
1545.33	-1.41186	1.22819e-21	ENSG00000177156	TALDO1
97.6194	-3.17133	1.25315e-21	ENSG00000049449	RCN1
3401.83	-1.32665	1.78941e-21	ENSG00000096060	FKBP5
142.118	-2.15786	1.8488e-21	ENSG00000122180	MYOG
6300.79	-1.31616	1.87631e-21	ENSG00000004478	FKBP4
3684.63	1.37658	1.94071e-21	ENSG00000162105	SHANK2
2677.35	-1.27729	2.40584e-21	ENSG00000082516	GEMIN5
436.254	-1.49859	2.6274e-21	ENSG00000198885	ITPRIPL1
7680.54	-1.14468	2.65181e-21	ENSG00000138668	HNRNPD
482.152	-1.30606	3.16858e-21	ENSG00000257151	NA
710.283	-1.34101	3.19548e-21	ENSG00000134508	CABLES1
3508.38	1.97102	3.27348e-21	ENSG00000055163	CYFIP2
1601	1.45368	4.52987e-21	ENSG00000170873	MTSS1
1182.03	1.65196	4.66954e-21	ENSG00000196220	SRGAP3
520.66	-1.96695	5.9826e-21	ENSG00000213853	EMP2
118.612	2.07211	6.60522e-21	ENSG00000179296	NA
889.468	1.68172	7.5245e-21	ENSG00000144057	ST6GAL2
1227.97	-1.22465	7.96593e-21	ENSG00000136205	TNS3
426.192	1.4457	8.67215e-21	ENSG00000173175	ADCY5
375.439	-2.34952	9.15221e-21	ENSG00000123610	TNFAIP6
550.257	1.73466	9.60661e-21	ENSG00000135144	DTX1
235.316	1.88344	9.85174e-21	ENSG00000183087	GAS6
1923.3	-1.08078	1.00316e-20	ENSG00000103018	CYB5B
574.552	1.5673	1.02503e-20	ENSG00000162849	KIF26B
1018.9	1.80681	1.06186e-20	ENSG00000130540	SULT4A1
1364.65	4.10847	1.09698e-20	ENSG00000076356	PLXNA2
68.3515	3.44979	1.23665e-20	ENSG00000143318	CASQ1
572.657	-1.49867	1.32097e-20	ENSG00000086200	IPO11
572.657	-1.49867	1.32097e-20	ENSG00000086200	IPO11-LRRC70
251.871	2.40738	1.36553e-20	ENSG00000106479	ZNF862
295.735	2.16699	1.36553e-20	ENSG00000188211	NCR3LG1
171.81	2.08159	1.49657e-20	ENSG00000180573	H2AC6
575.105	1.77444	1.80785e-20	ENSG00000012822	CALCOCO1
4144.74	-1.02494	2.09577e-20	ENSG00000160049	DFFA
52.1974	4.77678	2.13067e-20	ENSG00000143217	NECTIN4
551.092	-1.11865	2.38319e-20	ENSG00000168803	ADAL
1836.72	2.32142	2.47396e-20	ENSG00000064195	DLX3
4514.93	-0.991699	2.51326e-20	ENSG00000113719	ERGIC1
2071.26	-1.64678	2.76456e-20	ENSG00000152558	TMEM123
70.4464	3.40614	3.13495e-20	ENSG00000166145	SPINT1
394.83	-1.74054	3.52807e-20	ENSG00000119139	TJP2
1815.9	-1.31714	3.95047e-20	ENSG00000140534	TICRR
272.475	1.81753	4.54183e-20	ENSG00000078237	TIGAR
1284.07	-1.59162	4.63552e-20	ENSG00000092853	CLSPN
214.355	2.28782	5.31766e-20	ENSG00000130203	APOE
675.38	5.85489	6.33921e-20	ENSG00000177301	KCNA2
1562.04	1.25577	6.46354e-20	ENSG00000070882	OSBPL3
304.329	1.51409	6.53911e-20	ENSG00000154134	ROBO3
687.505	-1.11405	1.05968e-19	ENSG00000075790	BCAP29
103.33	-3.03839	1.06003e-19	ENSG00000242950	ERVW-1
84.9277	4.23983	1.23685e-19	ENSG00000135116	HRK
922.986	-1.2875	1.23923e-19	ENSG00000130024	PHF10
671.611	-1.24818	1.31747e-19	ENSG00000177646	ACAD9
2524.43	-1.10856	1.33222e-19	ENSG00000144136	SLC20A1
2884.71	-1.30309	1.33989e-19	ENSG00000116062	MSH6
67.5922	4.02315	1.50352e-19	ENSG00000177106	EPS8L2
425.973	-1.94558	1.95096e-19	ENSG00000126778	SIX1
83.268	2.66444	2.29826e-19	ENSG00000177103	DSCAML1
1049.47	-1.04298	2.49341e-19	ENSG00000157045	NTAN1
1386.71	-0.888386	2.66445e-19	ENSG00000123472	ATPAF1
381.006	-1.68618	2.66905e-19	ENSG00000123219	CENPK
822.016	-1.59237	2.6813e-19	ENSG00000104472	CHRAC1
631.799	1.58471	2.75904e-19	ENSG00000162772	ATF3
485.741	-1.81194	2.85413e-19	ENSG00000113356	POLR3G
1770.67	-1.61574	2.99138e-19	ENSG00000050405	LIMA1
1239.41	1.12811	3.25524e-19	ENSG00000184205	TSPYL2
2496.97	-1.65521	3.2844e-19	ENSG00000143815	LBR
76.2514	5.26101	3.2844e-19	ENSG00000122786	CALD1
172.419	-1.71922	4.04793e-19	ENSG00000106538	RARRES2
132.209	2.70431	4.08293e-19	ENSG00000187372	PCDHB13
3968.55	3.97591	4.09774e-19	ENSG00000214548	MEG3
183.108	3.18643	4.36487e-19	ENSG00000161509	GRIN2C
55.5322	4.11703	4.69474e-19	ENSG00000248408	NA
219.437	-1.71161	4.83973e-19	ENSG00000133739	LRRCC1
50.1569	4.41318	5.06752e-19	ENSG00000235098	ANKRD65
746.131	-2.55286	5.51733e-19	ENSG00000144824	PHLDB2
188.662	2.20212	6.06445e-19	ENSG00000164176	EDIL3
442.408	1.71229	7.20428e-19	ENSG00000149527	PLCH2
719.114	-2.18868	7.20428e-19	ENSG00000003989	SLC7A2
362.47	2.65614	7.8649e-19	ENSG00000100095	SEZ6L
763.89	-1.78919	8.86379e-19	ENSG00000178202	POGLUT3
2737.54	1.08355	9.43041e-19	ENSG00000144642	RBMS3
421.848	-1.84918	1.06943e-18	ENSG00000103995	CEP152
847.677	1.11031	1.20678e-18	ENSG00000132879	FBXO44
170.379	-2.06118	1.20678e-18	ENSG00000165113	GKAP1
854.998	1.58455	1.22648e-18	ENSG00000140682	TGFB1I1
1118.83	2.44115	1.25655e-18	ENSG00000181291	TMEM132E
613.126	1.86668	1.39214e-18	ENSG00000126217	MCF2L
46.9634	4.85899	1.43504e-18	ENSG00000269834	ZNF528-AS1
207.286	1.90842	1.44171e-18	ENSG00000129757	CDKN1C
816.747	2.57712	1.49702e-18	ENSG00000145198	VWA5B2
6684.53	-0.995687	1.67529e-18	ENSG00000090060	PAPOLA
219.217	-1.94664	1.7293e-18	ENSG00000027001	MIPEP
82.9898	2.54677	1.83857e-18	ENSG00000014914	MTMR11
74.1324	-2.59004	1.84472e-18	ENSG00000178343	SHISA3
237.987	1.85128	2.09144e-18	ENSG00000198838	RYR3
382.359	-1.42349	2.38088e-18	ENSG00000254093	PINX1
107.031	3.41423	2.64499e-18	ENSG00000151136	ABTB3
189.554	1.49952	2.72131e-18	ENSG00000244687	UBE2V1
154.766	2.41275	3.09794e-18	ENSG00000129990	SYT5
803.349	2.06702	3.15792e-18	ENSG00000178031	ADAMTSL1
291.213	2.16445	3.33139e-18	ENSG00000144596	GRIP2
2088.6	-1.27524	4.25876e-18	ENSG00000034063	NA
9110.93	0.813202	4.36014e-18	ENSG00000063046	EIF4B
5416.77	-1.54434	4.94025e-18	ENSG00000120802	TMPO
350.557	-2.11959	4.94025e-18	ENSG00000165300	SLITRK5
2693.12	-1.49893	5.17155e-18	ENSG00000123983	ACSL3
3263.82	-1.19425	5.65218e-18	ENSG00000151503	NCAPD3
565.775	1.03757	6.06239e-18	ENSG00000214174	NA
146.58	2.17568	6.57293e-18	ENSG00000109927	TECTA
146.58	2.17568	6.57293e-18	ENSG00000109927	TBCEL-TECTA
90.3977	2.78124	6.7904e-18	ENSG00000253878	NA
3306.38	1.87548	7.16558e-18	ENSG00000198910	L1CAM
1602.84	-1.52547	7.49811e-18	ENSG00000119326	CTNNAL1
2387.18	1.54717	7.51658e-18	ENSG00000157152	SYN2
64.2791	2.82461	7.59876e-18	ENSG00000171408	PDE7B
2654.41	1.65492	8.15639e-18	ENSG00000134574	DDB2
384.416	-2.14382	8.42563e-18	ENSG00000052850	ALX4
575.21	-1.52	8.50746e-18	ENSG00000136111	TBC1D4
674.833	-1.58649	8.6556e-18	ENSG00000176974	SHMT1
289.446	-1.73256	9.63846e-18	ENSG00000139269	INHBE
4452.18	-1.07689	1.05774e-17	ENSG00000138363	ATIC
380.444	-1.55099	1.05774e-17	ENSG00000167220	HDHD2
2271.34	-1.48009	1.10387e-17	ENSG00000011426	ANLN
147.386	-1.87183	1.12271e-17	ENSG00000153012	LGI2
404.195	-1.2981	1.12271e-17	ENSG00000183765	CHEK2
1976.74	1.36764	1.14846e-17	ENSG00000135679	MDM2
131.092	2.58115	1.15758e-17	ENSG00000114626	ABTB1
904.218	-1.37784	1.20942e-17	ENSG00000142856	ITGB3BP
2746.78	-1.17683	1.4087e-17	ENSG00000183010	PYCR1
1457.31	-0.921465	1.43535e-17	ENSG00000137124	ALDH1B1
223.069	2.23179	1.54273e-17	ENSG00000123240	OPTN
7995.35	1.11198	1.55666e-17	ENSG00000170017	ALCAM
123.759	-1.80632	1.73038e-17	ENSG00000145569	OTULINL
50.5564	5.38926	1.74476e-17	ENSG00000116791	CRYZ
3707.28	-0.826052	1.81552e-17	ENSG00000184787	UBE2G2
280.154	-1.52673	1.92191e-17	ENSG00000150433	TMEM218
5093.32	-1.1105	1.92273e-17	ENSG00000084774	CAD
443.73	1.68559	2.11662e-17	ENSG00000102996	MMP15
552.151	1.67194	2.12689e-17	ENSG00000155366	RHOC
271.837	1.4727	2.97192e-17	ENSG00000101194	SLC17A9
149.066	-1.51587	3.00097e-17	ENSG00000250899	NA
2627.51	1.46149	3.32793e-17	ENSG00000105270	CLIP3
4062.87	-1.28774	3.53098e-17	ENSG00000163655	GMPS
695.578	-1.39011	3.84084e-17	ENSG00000117114	ADGRL2
10124.3	1.18533	4.23417e-17	ENSG00000103034	NDRG4
65.1341	3.61278	4.56739e-17	ENSG00000211448	DIO2
531.453	-1.61311	4.72111e-17	ENSG00000160867	FGFR4
752.74	1.8795	4.91356e-17	ENSG00000113448	PDE4D
2706.54	-1.15667	6.28514e-17	ENSG00000136813	ECPAS
1114.85	1.58268	6.33698e-17	ENSG00000152495	CAMK4
180.059	2.10329	6.38347e-17	ENSG00000171368	TPPP
2081.8	-1.18213	6.69958e-17	ENSG00000104131	EIF3J
222.073	2.64428	6.83514e-17	ENSG00000174600	CMKLR1
132.642	1.77262	7.75302e-17	ENSG00000180535	BHLHA15
3019.82	-1.10845	8.00591e-17	ENSG00000109861	CTSC
447.507	-1.43612	8.78832e-17	ENSG00000117280	RAB29
684.945	2.56337	9.26171e-17	ENSG00000132872	SYT4
279.043	-1.48844	9.37679e-17	ENSG00000106689	LHX2
47.3083	3.64193	9.85893e-17	ENSG00000101188	NTSR1
66.2922	-2.31517	1.0062e-16	ENSG00000112238	PRDM13
2392.18	-1.13131	1.03677e-16	ENSG00000073060	SCARB1
235.767	-1.39099	1.07557e-16	ENSG00000101546	RBFA
84.1868	7.60966	1.07557e-16	ENSG00000186529	CYP4F3
698.112	-1.43029	1.45762e-16	ENSG00000152240	HAUS1
1037.41	0.977534	1.5713e-16	ENSG00000130703	OSBPL2
1037.41	0.977534	1.5713e-16	ENSG00000130703	LOC105369209
383.889	1.47321	1.60845e-16	ENSG00000005238	ATOSB
46.9075	5.15951	2.19275e-16	ENSG00000244405	ETV5
556.902	-1.29696	2.29886e-16	ENSG00000137135	ARHGEF39
95.0162	2.17038	2.36575e-16	ENSG00000196963	NA
802.002	1.67552	2.77109e-16	ENSG00000186642	PDE2A
2166.74	1.48476	2.80011e-16	ENSG00000155980	KIF5A
153.578	1.71243	3.2537e-16	ENSG00000176593	ZNF606-AS1
708.819	-1.80029	3.40326e-16	ENSG00000120437	ACAT2
515.589	-1.23726	3.84651e-16	ENSG00000130021	PUDP
934.98	-1.21036	3.93944e-16	ENSG00000107949	BCCIP
2815.35	-1.38798	4.0582e-16	ENSG00000120800	UTP20
158.938	-1.64626	4.07749e-16	ENSG00000139445	FOXN4
1020.81	-1.22474	4.078e-16	ENSG00000000419	DPM1
6992.16	-1.01803	4.10369e-16	ENSG00000079459	FDFT1
738.314	2.1073	4.2008e-16	ENSG00000003147	ICA1
212.236	2.56363	4.53449e-16	ENSG00000178445	GLDC
3174.22	-0.879881	4.83964e-16	ENSG00000131389	SLC6A6
433.508	2.12457	4.93403e-16	ENSG00000158856	DMTN
949.974	-1.2435	5.15087e-16	ENSG00000160752	FDPS
2846.79	-1.21545	5.68598e-16	ENSG00000113083	LOX
3096.65	1.84678	6.08358e-16	ENSG00000177595	PIDD1
343.512	-1.54651	6.25628e-16	ENSG00000127423	AUNIP
265.787	2.09776	6.47638e-16	ENSG00000171680	PLEKHG5
88.4051	2.20889	6.91798e-16	ENSG00000159714	ZDHHC1
4834.75	-0.896498	7.76436e-16	ENSG00000109685	NSD2
1846.25	-0.92463	8.03023e-16	ENSG00000106785	TRIM14
9170.67	-1.11653	8.5838e-16	ENSG00000148337	CIZ1
572.55	1.15665	9.05801e-16	ENSG00000108306	FBXL20
59.3796	2.68945	9.49853e-16	ENSG00000214279	SCART1
176.534	-1.72765	9.83903e-16	ENSG00000137269	LRRC1
436.96	-1.61178	1.00999e-15	ENSG00000104369	JPH1
132.807	2.92608	1.03043e-15	ENSG00000157168	NRG1
3442.32	1.60386	1.09584e-15	ENSG00000176884	GRIN1
475.583	-1.07795	1.17987e-15	ENSG00000138756	BMP2K
10252	-1.06895	1.19732e-15	ENSG00000135829	DHX9
2293.04	-1.56972	1.19732e-15	ENSG00000112759	SLC29A1
5236.65	1.05197	1.22197e-15	ENSG00000117139	KDM5B
1930.75	-1.04385	1.54849e-15	ENSG00000133313	CNDP2
569.291	-1.43608	1.63387e-15	ENSG00000112208	BAG2
2693.43	-0.964942	1.63951e-15	ENSG00000196182	STK40
2553.69	-1.56918	1.6747e-15	ENSG00000156802	ATAD2
216.499	1.8575	1.76412e-15	ENSG00000181218	H2AC25
1282.1	-1.12072	1.76412e-15	ENSG00000080608	PUM3
377.33	-1.45541	1.7812e-15	ENSG00000105173	CCNE1
961.212	1.30381	1.85442e-15	ENSG00000106665	CLIP2
226.369	1.67431	2.05579e-15	ENSG00000197479	PCDHB11
1314.45	-1.31552	2.25669e-15	ENSG00000123473	STIL
5239.57	-1.25701	2.44073e-15	ENSG00000145604	SKP2
71.1038	2.50709	2.47389e-15	ENSG00000260193	NA
96.7367	2.05477	2.4772e-15	ENSG00000141505	ASGR1
216.481	-1.47273	2.49637e-15	ENSG00000164087	POC1A
10555.2	-1.08303	2.50314e-15	ENSG00000132142	NA
2929.7	-1.19859	2.53494e-15	ENSG00000121579	NAA50
7334.66	-0.881664	2.55066e-15	ENSG00000142949	PTPRF
31.898	-3.82996	2.55066e-15	ENSG00000197134	ZNF257
6104.82	-1.79041	2.61259e-15	ENSG00000188486	H2AX
2185.23	1.2541	2.68458e-15	ENSG00000123933	MXD4
3328.71	-1.36873	2.71546e-15	ENSG00000100714	MTHFD1
1145.57	1.18743	2.76674e-15	ENSG00000162551	ALPL
454.706	-1.35544	2.86489e-15	ENSG00000170727	NA
1675.21	1.68907	2.94966e-15	ENSG00000186469	GNG2
709.995	-1.00118	3.12488e-15	ENSG00000142634	EFHD2
55.0469	2.96661	3.12488e-15	ENSG00000120322	PCDHB8
194.926	-1.92573	3.16728e-15	ENSG00000138376	BARD1
972.618	-1.27624	3.16728e-15	ENSG00000144681	STAC
122.74	-1.81208	3.16728e-15	ENSG00000198814	GK
1962.25	-1.62858	3.23105e-15	ENSG00000104889	RNASEH2A
183.243	-1.58338	3.30696e-15	ENSG00000149548	CCDC15
240.342	2.86287	3.78299e-15	ENSG00000264462	MIR3648-2
3034.67	1.07371	3.82686e-15	ENSG00000018189	RUFY3
58.9258	2.6	4.11452e-15	ENSG00000220323	H2BC19P
8205.89	-1.16306	4.13606e-15	ENSG00000149485	FADS1
18597.6	-1.60157	4.13606e-15	ENSG00000131747	TOP2A
1885.16	1.42521	4.19008e-15	ENSG00000070748	CHAT
322.213	1.47843	4.675e-15	ENSG00000179915	NRXN1
1129.37	-0.828715	4.87483e-15	ENSG00000176953	NFATC2IP
261.69	2.06851	4.97999e-15	ENSG00000228288	PCAT6
149.6	1.49909	5.4706e-15	ENSG00000174456	C12orf76
375.116	-1.89099	6.08542e-15	ENSG00000152253	SPC25
1243.49	3.32272	6.32863e-15	ENSG00000202198	RN7SK
659.478	-0.983031	6.45961e-15	ENSG00000095380	NANS
1126.71	-1.25251	6.67396e-15	ENSG00000148019	CEP78
907.611	-0.805219	6.74644e-15	ENSG00000151348	EXT2
101.968	2.91311	6.74644e-15	ENSG00000187848	P2RX2
2982.95	1.46239	6.95825e-15	ENSG00000178695	KCTD12
110.054	1.80348	7.88448e-15	ENSG00000270605	NA
1672.09	-1.22017	7.88448e-15	ENSG00000086189	DIMT1
366.16	-1.74861	7.94249e-15	ENSG00000102384	CENPI
76.0677	7.12351	8.55127e-15	ENSG00000162623	TYW3
1342.1	0.980828	8.81255e-15	ENSG00000110274	CEP164
6175.98	-1.00554	8.81255e-15	ENSG00000160200	CBS
6175.98	-1.00554	8.81255e-15	ENSG00000160200	LOC102724560
112.458	2.07324	8.8665e-15	ENSG00000172350	ABCG4
4467.84	0.893337	8.88003e-15	ENSG00000067715	SYT1
1260.23	-1.30189	9.07756e-15	ENSG00000101773	RBBP8
163.868	2.01362	9.12096e-15	ENSG00000102359	SRPX2
1039.17	-1.05361	9.34497e-15	ENSG00000117862	TXNDC12
473.826	1.53856	9.34497e-15	ENSG00000114923	SLC4A3
65.619	6.53599	9.34497e-15	ENSG00000251095	NA
200.342	-1.76026	9.72521e-15	ENSG00000171105	INSR
4178.42	-0.850747	1.02317e-14	ENSG00000110713	NUP98
1021.53	-1.54352	1.10931e-14	ENSG00000101911	PRPS2
2403.9	-1.2734	1.12822e-14	ENSG00000120992	LYPLA1
3150	-1.2356	1.22118e-14	ENSG00000101361	NOP56
837.777	-1.14763	1.3504e-14	ENSG00000118655	DCLRE1B
407.486	1.37686	1.41889e-14	ENSG00000197903	H2BC12
2159.08	0.924564	1.4189e-14	ENSG00000198919	DZIP3
158.793	2.02518	1.41911e-14	ENSG00000047346	ATOSA
221.52	1.91235	1.45407e-14	ENSG00000148411	NACC2
73.4067	2.66464	1.58605e-14	ENSG00000196337	CGB7
364.543	-1.87644	1.59804e-14	ENSG00000143858	SYT2
590.089	-1.61668	1.61743e-14	ENSG00000136982	DSCC1
488.423	-1.01469	1.62056e-14	ENSG00000106459	NRF1
989.538	-1.21174	1.62056e-14	ENSG00000184992	BRI3BP
313.635	-1.36783	1.63114e-14	ENSG00000171766	GATM
2553.11	1.58574	1.78937e-14	ENSG00000130940	CASZ1
71.0695	2.31477	1.80593e-14	ENSG00000113248	PCDHB15
846.459	-1.16601	1.92989e-14	ENSG00000167173	C15orf39
1465.32	-1.30822	1.93977e-14	ENSG00000117593	DARS2
1932.12	0.799771	2.05816e-14	ENSG00000127663	KDM4B
2276.28	1.13691	2.08952e-14	ENSG00000225485	NA
1380.56	-0.862891	2.17356e-14	ENSG00000105176	URI1
204.849	-1.3183	2.22667e-14	ENSG00000103966	EHD4
95.7476	2.36879	2.25586e-14	ENSG00000102032	RENBP
529.775	1.19765	2.25897e-14	ENSG00000182175	RGMA
104.424	1.94866	2.39104e-14	ENSG00000168621	GDNF
383.456	1.04987	2.55678e-14	ENSG00000255112	CHMP1B
198.038	1.52626	2.77794e-14	ENSG00000261455	LINC01003
690.24	-1.14813	2.99855e-14	ENSG00000102924	CBLN1
703.56	-1.48175	3.11199e-14	ENSG00000123374	CDK2
403.394	1.80914	3.1296e-14	ENSG00000067842	ATP2B3
52.3607	2.72533	3.16399e-14	ENSG00000198053	SIRPA
297.997	-1.12461	3.34421e-14	ENSG00000105948	IFT56
39.5288	3.54356	3.45407e-14	ENSG00000141854	MISP3
427.55	-1.25381	3.47594e-14	ENSG00000139428	MMAB
125.722	1.96276	3.4936e-14	ENSG00000260838	NA
1567.94	-1.71363	3.51791e-14	ENSG00000165480	SKA3
8766.03	-0.892868	3.58779e-14	ENSG00000168906	MAT2A
43.5235	5.63057	3.7067e-14	ENSG00000186115	CYP4F2
2435.22	0.903683	4.16053e-14	ENSG00000132824	SERINC3
1939.85	-1.3203	4.20876e-14	ENSG00000110104	CCDC86
1336.16	1.81862	4.26201e-14	ENSG00000168824	NSG1
1456.28	0.978192	4.54539e-14	ENSG00000135778	NTPCR
690.604	-1.07668	4.55879e-14	ENSG00000159147	DONSON
2424.91	1.06407	4.64178e-14	ENSG00000137216	TMEM63B
214.722	-1.25501	4.99259e-14	ENSG00000130429	ARPC1B
960.848	0.908986	5.13731e-14	ENSG00000089818	NECAP1
480.378	0.991187	5.34358e-14	ENSG00000185158	LRRC37B
3576.57	-0.882384	5.74483e-14	ENSG00000159131	GART
183.786	-1.79526	5.84453e-14	ENSG00000180447	GAS1
419.264	-1.42364	6.0943e-14	ENSG00000142149	HUNK
364.521	-0.990198	6.15409e-14	ENSG00000119699	TGFB3
358.755	-2.38796	6.56596e-14	ENSG00000116962	NID1
9562.55	-1.52712	6.56596e-14	ENSG00000188229	TUBB4B
146.354	-2.26952	6.59018e-14	ENSG00000046889	PREX2
2437.05	-1.06144	6.60671e-14	ENSG00000104635	SLC39A14
880.805	-1.09235	6.75321e-14	ENSG00000102024	PLS3
722.16	-1.75835	6.79437e-14	ENSG00000145555	MYO10
612.774	1.05479	6.79437e-14	ENSG00000111653	ING4
2552.1	-1.55103	6.84697e-14	ENSG00000164032	H2AZ1
411.813	-1.38667	6.87974e-14	ENSG00000146143	PRIM2
322.459	1.31218	6.96402e-14	ENSG00000121101	TEX14
220.87	1.63196	7.00426e-14	ENSG00000266753	NA
434.972	-1.23811	7.11363e-14	ENSG00000138386	NAB1
420.24	0.959779	7.48022e-14	ENSG00000051009	FHIP1B
409.051	1.6272	7.62191e-14	ENSG00000160685	ZBTB7B
188.897	1.42186	8.07852e-14	ENSG00000178568	ERBB4
236.343	2.27124	8.45845e-14	ENSG00000184408	KCND2
982.115	-1.28677	8.719e-14	ENSG00000198363	ASPH
91.1005	-1.81997	9.12016e-14	ENSG00000016391	CHDH
736.436	-0.93881	9.19556e-14	ENSG00000138617	PARP16
475.802	2.0713	9.50196e-14	ENSG00000117983	MUC5B
330.362	1.75329	9.59387e-14	ENSG00000132793	LPIN3
19660.3	-1.59632	1.07295e-13	ENSG00000134333	LDHA
475.062	-1.62578	1.08475e-13	ENSG00000170382	LRRN2
2031.57	1.00632	1.08795e-13	ENSG00000164916	FOXK1
1205.47	1.37467	1.12723e-13	ENSG00000185088	RPS27L
738.456	1.72867	1.12739e-13	ENSG00000197093	GAL3ST4
938.182	-1.07904	1.18557e-13	ENSG00000104728	ARHGEF10
1026.95	-0.994473	1.19111e-13	ENSG00000254087	LYN
92.2016	2.29082	1.19446e-13	ENSG00000168490	PHYHIP
88.8044	3.23896	1.21516e-13	ENSG00000166148	AVPR1A
77.7509	3.36046	1.29865e-13	ENSG00000262766	NA
405.315	-2.10527	1.32129e-13	ENSG00000170801	HTRA3
594.731	-1.23678	1.37341e-13	ENSG00000139350	NEDD1
212.187	-1.19641	1.38116e-13	ENSG00000225470	JPX
94.7605	2.15713	1.40974e-13	ENSG00000225889	NA
602.044	1.67379	1.50266e-13	ENSG00000261115	TMEM178B
1004.38	1.51398	1.5718e-13	ENSG00000248905	FMN1
626.149	0.999263	1.60963e-13	ENSG00000198799	LRIG2
1040.33	-1.89961	1.60964e-13	ENSG00000105011	ASF1B
587.364	1.27894	1.66673e-13	ENSG00000173818	ENDOV
269.481	-1.38277	1.73572e-13	ENSG00000183688	RFLNB
287.826	1.75262	1.73894e-13	ENSG00000113532	ST8SIA4
971.944	1.04394	1.74271e-13	ENSG00000151240	DIP2C
1378.34	-1.3707	1.75075e-13	ENSG00000164045	CDC25A
341.554	-1.87343	1.94067e-13	ENSG00000213347	MXD3
558.529	-1.40379	1.95203e-13	ENSG00000197905	TEAD4
2128.98	-1.33775	1.97866e-13	ENSG00000122952	ZWINT
1595.4	-1.7028	2.03478e-13	ENSG00000187772	LIN28B
2984.62	-1.48189	2.04174e-13	ENSG00000228716	DHFR
725.261	-1.67152	2.04174e-13	ENSG00000198056	PRIM1
324.374	1.34458	2.06104e-13	ENSG00000164418	GRIK2
60.2518	3.42254	2.10428e-13	ENSG00000222009	BTBD19
120.941	2.00151	2.29502e-13	ENSG00000005884	ITGA3
35.6039	3.63216	2.3916e-13	ENSG00000153563	CD8A
15471.9	-0.778588	2.40627e-13	ENSG00000134824	FADS2
252.661	-1.54152	2.48158e-13	ENSG00000148200	NR6A1
2496.27	1.2167	2.50503e-13	ENSG00000198853	RUSC2
130.746	2.33806	2.52168e-13	ENSG00000101298	SNPH
4144.74	-1.37267	2.62303e-13	ENSG00000094804	CDC6
62.684	2.23091	2.7589e-13	ENSG00000205837	LINC00487
429.814	-1.12423	2.82214e-13	ENSG00000023909	GCLM
1233.57	-1.42538	2.829e-13	ENSG00000144354	CDCA7
1380.58	1.39097	2.95681e-13	ENSG00000124574	ABCC10
2635.25	-0.770333	3.10753e-13	ENSG00000135372	NAT10
1028.09	-0.829211	3.16673e-13	ENSG00000117505	DR1
1086.23	-1.12412	3.20807e-13	ENSG00000135763	URB2
228.591	1.433	3.33247e-13	ENSG00000070540	WIPI1
798.221	-1.46943	3.50869e-13	ENSG00000110108	TMEM109
876.245	1.0084	3.60152e-13	ENSG00000196236	XPNPEP3
1693.17	-1.24269	3.6462e-13	ENSG00000128059	PPAT
3172.17	-1.39433	3.65705e-13	ENSG00000159167	STC1
152.734	1.60103	3.65705e-13	ENSG00000181513	ACBD4
72.5077	2.14945	3.73438e-13	ENSG00000181894	ZNF329
235.114	-1.10098	3.80285e-13	ENSG00000198081	ZBTB14
2831.66	-0.631269	3.96769e-13	ENSG00000169398	PTK2
889.873	1.33772	3.99112e-13	ENSG00000116138	DNAJC16
335.408	1.13543	4.03683e-13	ENSG00000100068	NA
4039.58	-1.08176	4.14065e-13	ENSG00000171793	CTPS1
117.707	-1.70155	4.22096e-13	ENSG00000029153	BMAL2
177.891	-1.38869	4.25954e-13	ENSG00000113296	THBS4
3423.98	0.844446	4.56122e-13	ENSG00000067141	NEO1
1533.79	1.42258	4.56122e-13	ENSG00000130287	NCAN
69.4238	3.28634	4.64226e-13	ENSG00000115041	KCNIP3
3865.77	-1.09598	4.64226e-13	ENSG00000168090	COPS6
306.165	1.49958	4.83833e-13	ENSG00000232815	NA
943.921	-0.810032	4.95039e-13	ENSG00000144231	POLR2D
501.358	1.61379	4.95039e-13	ENSG00000179406	LINC00174
207.654	1.96652	5.01485e-13	ENSG00000206077	ZDHHC11B
617.586	1.29847	5.03226e-13	ENSG00000157087	ATP2B2
74.7016	4.06349	5.09352e-13	ENSG00000223403	MIR381HG
74.7016	4.06349	5.09352e-13	ENSG00000223403	MEG9
1931.06	-1.23059	5.11757e-13	ENSG00000102900	NUP93
688.035	1.33219	5.30285e-13	ENSG00000144589	STK11IP
2308.54	-0.706132	5.33131e-13	ENSG00000143493	INTS7
1767.68	1.24861	5.67604e-13	ENSG00000087088	BAX
598.891	-1.23685	5.84414e-13	ENSG00000187123	LYPD6
2610.62	-0.799752	5.85803e-13	ENSG00000169604	ANTXR1
63.443	-2.25894	6.01492e-13	ENSG00000152078	TLCD4
235.824	-1.36845	6.08399e-13	ENSG00000205363	INSYN1
47.0785	-2.96904	6.36098e-13	ENSG00000204169	NA
1543.73	0.695125	6.43353e-13	ENSG00000102606	ARHGEF7
1373.55	0.986241	6.45761e-13	ENSG00000132694	ARHGEF11
152.042	2.84428	6.53205e-13	ENSG00000266714	MYO15B
1230.4	-0.958939	6.64508e-13	ENSG00000117448	AKR1A1
4062.89	0.600953	6.95075e-13	ENSG00000168610	STAT3
91.4577	-1.95931	6.96884e-13	ENSG00000149218	ENDOD1
275.075	-1.46556	7.07554e-13	ENSG00000119900	OGFRL1
1996.02	-0.978704	7.07979e-13	ENSG00000163938	GNL3
1750.9	-0.943561	7.09096e-13	ENSG00000087269	NOP14
708.55	-1.0474	7.16445e-13	ENSG00000144848	ATG3
278.809	-1.21238	7.72209e-13	ENSG00000031691	CENPQ
407.719	-1.29377	7.9859e-13	ENSG00000102879	CORO1A
1837.71	-0.856609	8.05802e-13	ENSG00000136279	DBNL
337.715	1.18412	8.65664e-13	ENSG00000083799	CYLD
765.097	-0.846626	8.81308e-13	ENSG00000121481	RNF2
21672.6	-0.821652	8.8542e-13	ENSG00000108424	KPNB1
1799.31	-0.718525	8.91212e-13	ENSG00000103356	EARS2
41.9342	3.2585	8.94421e-13	ENSG00000249875	NA
543.847	-1.06281	9.08712e-13	ENSG00000169047	IRS1
428757	-1.03157	9.29182e-13	ENSG00000079785	DDX1
3685.35	-1.00899	9.50467e-13	ENSG00000155380	SLC16A1
847.058	1.40682	9.53298e-13	ENSG00000113742	CPEB4
103.502	2.28556	9.58307e-13	ENSG00000173546	CSPG4
269.947	2.49343	9.69165e-13	ENSG00000198010	DLGAP2
1083.98	-1.01361	9.88942e-13	ENSG00000135801	TAF5L
441.89	-1.21337	9.88942e-13	ENSG00000068784	SRBD1
1154.92	-0.917829	9.99593e-13	ENSG00000148484	RSU1
1653.89	-1.38975	1.00759e-12	ENSG00000144554	FANCD2
1219.03	-1.4135	1.0182e-12	ENSG00000138160	KIF11
71.6731	-2.13876	1.02693e-12	ENSG00000132692	BCAN
2750.44	-1.15455	1.05512e-12	ENSG00000106462	EZH2
1993.9	-1.41129	1.06473e-12	ENSG00000014138	POLA2
2190.62	-1.42315	1.08982e-12	ENSG00000196584	XRCC2
740.054	0.97363	1.09792e-12	ENSG00000139624	CERS5
2172.02	-1.44312	1.13482e-12	ENSG00000065328	MCM10
678.921	-1.40896	1.15902e-12	ENSG00000103449	SALL1
850.542	0.999525	1.16685e-12	ENSG00000116717	GADD45A
5968.79	-0.78518	1.16685e-12	ENSG00000197043	ANXA6
303.027	-1.09761	1.18013e-12	ENSG00000018699	TTC27
33.1109	-3.04355	1.18314e-12	ENSG00000114529	C3orf52
826.767	-1.09892	1.20407e-12	ENSG00000160298	C21orf58
3277.13	-1.6613	1.20531e-12	ENSG00000137804	NUSAP1
466.556	-1.62366	1.24432e-12	ENSG00000125885	MCM8
1462.04	1.37509	1.26989e-12	ENSG00000171724	VAT1L
55.4212	3.76033	1.28573e-12	ENSG00000185518	SV2B
283.653	1.56662	1.29045e-12	ENSG00000115257	PCSK4
709.546	-1.08723	1.31764e-12	ENSG00000101811	CSTF2
2601.39	-0.978655	1.34012e-12	ENSG00000131238	PPT1
732.661	-1.1268	1.35669e-12	ENSG00000097046	CDC7
531.11	1.81191	1.36549e-12	ENSG00000151320	AKAP6
516.663	-1.12692	1.36893e-12	ENSG00000138777	PPA2
1428.95	0.883437	1.45128e-12	ENSG00000060656	PTPRU
479.692	1.4692	1.47427e-12	ENSG00000129667	RHBDF2
2956.67	-1.48195	1.49647e-12	ENSG00000111602	TIMELESS
2160.85	-0.936611	1.55469e-12	ENSG00000035928	RFC1
550.914	-1.35924	1.55732e-12	ENSG00000108479	GALK1
170.447	1.37905	1.61757e-12	ENSG00000187609	EXD3
270.948	-1.37489	1.66558e-12	ENSG00000080819	CPOX
392.767	1.49652	1.69772e-12	ENSG00000128482	RNF112
2934.67	1.65192	1.7977e-12	ENSG00000249307	LINC01088
144.798	-1.46349	1.84943e-12	ENSG00000203506	RBMS3-AS2
292.204	1.66698	1.86202e-12	ENSG00000137449	CPEB2
642.596	0.839499	1.86732e-12	ENSG00000081177	EXD2
2529.53	-0.851252	1.89494e-12	ENSG00000067057	PFKP
194.18	2.36554	1.89494e-12	ENSG00000105650	PDE4C
1244.74	-1.16648	1.94756e-12	ENSG00000085491	SLC25A24
1136.77	-1.27019	1.9842e-12	ENSG00000111445	RFC5
418.599	-1.77008	1.9842e-12	ENSG00000269416	LINC01224
524.53	-1.19306	2.07756e-12	ENSG00000117122	MFAP2
2937.07	-1.61143	2.17028e-12	ENSG00000131094	C1QL1
187.978	1.34339	2.18421e-12	ENSG00000162804	SNED1
124.111	1.55698	2.25338e-12	ENSG00000186275	NA
57.5746	2.27553	2.26132e-12	ENSG00000006071	ABCC8
1882.85	-1.20183	2.26505e-12	ENSG00000136933	RABEPK
277.199	-1.39032	2.46552e-12	ENSG00000109320	NFKB1
904.751	-1.18195	2.49283e-12	ENSG00000163964	PIGX
340.678	-1.12264	2.50282e-12	ENSG00000073417	PDE8A
2054.27	-0.725964	2.55566e-12	ENSG00000107164	FUBP3
1074.08	-1.55999	2.65599e-12	ENSG00000183527	PSMG1
331.264	-1.12265	2.71344e-12	ENSG00000079739	PGM1
288.959	1.53485	2.71482e-12	ENSG00000110427	KIAA1549L
39.5331	3.32804	2.73067e-12	ENSG00000150394	CDH8
307.708	-1.2249	2.82148e-12	ENSG00000075131	TIPIN
596.605	-1.43217	2.92129e-12	ENSG00000156504	PABIR2
4112.51	-0.891571	2.95947e-12	ENSG00000145907	G3BP1
3291.9	-1.29669	2.98927e-12	ENSG00000012048	BRCA1
2624.49	-1.56706	3.02255e-12	ENSG00000167553	TUBA1C
416.261	-1.32304	3.03107e-12	ENSG00000136122	BORA
1154.54	-0.836463	3.10917e-12	ENSG00000116237	ICMT
301.679	-1.16293	3.12353e-12	ENSG00000074266	EED
577.344	-1.49825	3.12353e-12	ENSG00000100473	COCH
317.947	-1.24414	3.14168e-12	ENSG00000234171	RNASEH1-DT
414.416	-1.13255	3.14168e-12	ENSG00000184156	KCNQ3
1359.01	-1.245	3.1534e-12	ENSG00000198554	WDHD1
614.048	-1.08376	3.26174e-12	ENSG00000134901	POGLUT2
38.6064	-2.85102	3.30453e-12	ENSG00000212232	SNORD17
75.087	2.32854	3.3341e-12	ENSG00000074527	NTN4
912.084	-1.25109	3.34342e-12	ENSG00000088756	ARHGAP28
490.036	1.19785	3.34746e-12	ENSG00000271529	NA
44886.8	-0.799826	3.34746e-12	ENSG00000169710	FASN
2273.21	1.2718	3.37392e-12	ENSG00000135968	GCC2
115.785	1.95325	3.41091e-12	ENSG00000168539	CHRM1
171.407	1.84715	3.45563e-12	ENSG00000183166	CALN1
812.567	-0.944465	3.72808e-12	ENSG00000130921	MTRFR
280.029	1.68255	3.82622e-12	ENSG00000023171	GRAMD1B
1673.54	-1.27937	3.82622e-12	ENSG00000136492	BRIP1
3244.96	-0.799155	3.92308e-12	ENSG00000244462	RBM12
404.067	2.25983	3.93579e-12	ENSG00000144821	MYH15
520.713	-1.22087	3.93815e-12	ENSG00000133641	C12orf29
2880.85	-1.3376	3.96996e-12	ENSG00000162607	USP1
1062.59	1.33649	4.01407e-12	ENSG00000184194	GPR173
7874.35	1.03672	4.01407e-12	ENSG00000196576	PLXNB2
1174.8	-0.828615	4.39469e-12	ENSG00000164024	METAP1
2707.74	-0.738859	4.41304e-12	ENSG00000152990	ADGRA3
1488.48	-1.52121	4.4275e-12	ENSG00000067064	IDI1
2821.1	-1.2712	4.53827e-12	ENSG00000146918	NCAPG2
4789.34	0.739358	4.57451e-12	ENSG00000111897	SERINC1
617.668	-1.11056	4.60135e-12	ENSG00000130348	QRSL1
437.675	-1.28938	4.79347e-12	ENSG00000120254	MTHFD1L
336.456	-1.43353	4.7966e-12	ENSG00000057252	SOAT1
2662.85	-0.768243	4.84857e-12	ENSG00000150768	DLAT
469.744	-1.06108	5.43054e-12	ENSG00000188352	FOCAD
1670.74	1.11087	5.53224e-12	ENSG00000019144	PHLDB1
264.167	1.09391	5.71989e-12	ENSG00000116885	OSCP1
654.082	1.07153	5.74919e-12	ENSG00000141736	ERBB2
1094.26	-0.964352	5.76809e-12	ENSG00000131323	TRAF3
57.21	2.78805	6.13861e-12	ENSG00000062096	ARSF
103.249	2.79276	6.15574e-12	ENSG00000165023	DIRAS2
128.354	2.04598	6.32833e-12	ENSG00000156453	PCDH1
22458.7	-0.906851	6.5494e-12	ENSG00000011304	PTBP1
337.633	-2.21095	6.56378e-12	ENSG00000133863	TEX15
460.705	-1.37605	6.59363e-12	ENSG00000100479	POLE2
319.333	1.19474	7.56149e-12	ENSG00000112186	CAP2
1289.83	2.81077	7.83283e-12	ENSG00000135269	TES
352.613	1.21147	7.83283e-12	ENSG00000166311	SMPD1
615.041	-1.3283	8.2533e-12	ENSG00000145220	LYAR
1184.14	-1.4002	8.2533e-12	ENSG00000017483	SLC38A5
1792.24	-0.976754	8.25704e-12	ENSG00000058056	USP13
270.116	-1.39043	8.26692e-12	ENSG00000165912	PACSIN3
2190.32	1.01764	8.5443e-12	ENSG00000076604	TRAF4
449.377	0.882889	8.62072e-12	ENSG00000141376	BCAS3
2569.45	-1.47024	9.02495e-12	ENSG00000143401	ANP32E
32.5596	4.33174	9.12976e-12	ENSG00000069812	HES2
939.168	-1.16779	9.45703e-12	ENSG00000174021	GNG5
2985.29	-1.19783	9.6963e-12	ENSG00000182263	FIGN
2438.42	1.10281	9.85236e-12	ENSG00000186591	UBE2H
14213.8	-1.15307	1.00008e-11	ENSG00000128050	PAICS
1386.19	-1.13583	1.00117e-11	ENSG00000113460	BRIX1
201.89	-1.98582	1.00117e-11	ENSG00000183048	SLC25A10
218.755	-1.24576	1.00716e-11	ENSG00000137404	NRM
537.647	-1.31123	1.01458e-11	ENSG00000111247	RAD51AP1
279.542	-2.04312	1.01757e-11	ENSG00000101680	LAMA1
1040.63	-1.28404	1.03397e-11	ENSG00000120699	EXOSC8
71.3377	-2.16552	1.05948e-11	ENSG00000181856	SLC2A4
2298.68	-1.20298	1.0691e-11	ENSG00000184445	KNTC1
1414.89	1.12039	1.08851e-11	ENSG00000141068	KSR1
848.273	-1.05725	1.13783e-11	ENSG00000147471	PLPBP
1844.92	-0.606825	1.13943e-11	ENSG00000164402	SEPTIN8
84.7903	2.02623	1.1704e-11	ENSG00000143409	MINDY1
7235.15	0.703604	1.1704e-11	ENSG00000138674	SEC31A
1727.47	-1.44881	1.18438e-11	ENSG00000178773	CPNE7
598.763	-1.06853	1.19875e-11	ENSG00000197713	RPE
1379.71	-0.953346	1.21822e-11	ENSG00000145293	ENOPH1
362.93	-1.04402	1.22983e-11	ENSG00000119771	KLHL29
130.972	2.10907	1.28586e-11	ENSG00000162009	SSTR5
663.211	1.64518	1.30364e-11	ENSG00000147234	FRMPD3
3349.35	-0.810311	1.32583e-11	ENSG00000206053	JPT2
469.265	-1.44011	1.33113e-11	ENSG00000128045	RASL11B
417.323	1.21333	1.36003e-11	ENSG00000245680	ZNF585B
302.953	-1.27114	1.37371e-11	ENSG00000038210	PI4K2B
218.744	1.97357	1.38999e-11	ENSG00000076344	RGS11
6495.96	-1.05125	1.40169e-11	ENSG00000135316	SYNCRIP
1442.84	-1.48173	1.42241e-11	ENSG00000237649	KIFC1
87.6619	2.35081	1.42241e-11	ENSG00000173452	TMEM196
43.6876	2.74008	1.42546e-11	ENSG00000237412	PRSS56
255.344	-1.34519	1.42546e-11	ENSG00000176124	DLEU1
255.344	-1.34519	1.42546e-11	ENSG00000176124	DLEU7-AS1
808.122	-0.915786	1.48263e-11	ENSG00000147324	MFHAS1
64.401	2.36651	1.48724e-11	ENSG00000262484	CCER2
88.4801	-1.5832	1.49557e-11	ENSG00000198142	SOWAHC
2932.88	0.934556	1.5115e-11	ENSG00000105613	MAST1
127.452	1.58515	1.52214e-11	ENSG00000173531	MST1
78.1818	2.37207	1.5284e-11	ENSG00000113212	PCDHB7
2526.33	-0.963621	1.54234e-11	ENSG00000079819	EPB41L2
219.048	-1.21498	1.56593e-11	ENSG00000144677	CTDSPL
4344.26	-0.91489	1.58276e-11	ENSG00000131504	DIAPH1
539.139	-1.10176	1.62912e-11	ENSG00000118007	STAG1
622.213	-1.3936	1.6335e-11	ENSG00000105926	PALS2
2030.94	0.822333	1.69738e-11	ENSG00000167110	GOLGA2
223.08	-1.32081	1.76472e-11	ENSG00000259781	NA
83.7184	1.79081	1.78414e-11	ENSG00000171992	SYNPO
43.1505	2.91732	1.80114e-11	ENSG00000223573	TINCR
386.216	1.37828	1.80754e-11	ENSG00000142459	EVI5L
196.896	1.26572	1.85426e-11	ENSG00000065357	DGKA
25746.3	-0.976773	1.85927e-11	ENSG00000181163	NPM1
156.065	1.26033	1.89643e-11	ENSG00000237989	LINC01679
3321.2	0.835137	1.93274e-11	ENSG00000144045	DQX1
659.261	-1.21275	1.93441e-11	ENSG00000170779	CDCA4
70.6022	2.43994	2.03404e-11	ENSG00000128805	ARHGAP22
154.751	2.27996	2.04335e-11	ENSG00000157445	CACNA2D3
12736	-1.19152	2.13922e-11	ENSG00000242265	PEG10
55.982	2.28116	2.14658e-11	ENSG00000187990	NA
436.958	-1.09714	2.18691e-11	ENSG00000138185	ENTPD1
834.601	-1.16856	2.1957e-11	ENSG00000178966	RMI1
2756.12	-0.799542	2.1957e-11	ENSG00000086475	SEPHS1
80.078	2.78202	2.19596e-11	ENSG00000185615	PDIA2
64.7017	2.10844	2.19716e-11	ENSG00000026103	FAS
355.218	-1.12498	2.21363e-11	ENSG00000151466	SCLT1
989.365	1.69034	2.3356e-11	ENSG00000145996	CDKAL1
5109.5	-1.01432	2.33837e-11	ENSG00000116221	MRPL37
10782.9	-1.33856	2.35526e-11	ENSG00000104738	MCM4
11408.6	-1.01398	2.40764e-11	ENSG00000149136	SSRP1
300.958	1.20681	2.45566e-11	ENSG00000184922	FMNL1
297.374	-1.05305	2.46408e-11	ENSG00000132204	NA
365.827	1.8628	2.4904e-11	ENSG00000026508	CD44
251.207	-1.17387	2.49295e-11	ENSG00000125454	SLC25A19
27.6601	4.09297	2.50447e-11	ENSG00000104783	KCNN4
3990.45	0.923659	2.54056e-11	ENSG00000089486	CDIP1
170.852	-1.53655	2.55186e-11	ENSG00000257167	TMPO-AS1
2566.31	-1.73761	2.58337e-11	ENSG00000178999	AURKB
863.097	0.932164	2.61844e-11	ENSG00000139625	MAP3K12
231.471	-1.1481	2.68116e-11	ENSG00000170049	KCNAB3
5430.43	-1.44514	2.83792e-11	ENSG00000112118	MCM3
544.458	1.30578	2.86489e-11	ENSG00000105856	HBP1
2698.32	0.820641	3.0862e-11	ENSG00000011021	CLCN6
541.002	-1.37713	3.10079e-11	ENSG00000265415	NA
534.296	-1.14242	3.10651e-11	ENSG00000079156	OSBPL6
358.636	1.28033	3.12998e-11	ENSG00000090975	PITPNM2
233.399	-1.01133	3.13886e-11	ENSG00000137944	KYAT3
2204.27	-1.01861	3.22805e-11	ENSG00000135446	CDK4
173.429	-1.3296	3.25267e-11	ENSG00000165996	HACD1
2165.64	1.15226	3.30635e-11	ENSG00000178567	EPM2AIP1
1376.04	-0.756508	3.30635e-11	ENSG00000102572	STK24
1257.62	1.1686	3.33838e-11	ENSG00000198369	SPRED2
162.987	1.58244	3.35425e-11	ENSG00000196967	ZNF585A
1465.21	-1.05659	3.38789e-11	ENSG00000174915	PTDSS2
408.274	1.37406	3.40543e-11	ENSG00000059728	MXD1
458.574	-1.15241	3.41532e-11	ENSG00000175183	CSRP2
2543.1	-0.93339	3.42556e-11	ENSG00000132383	RPA1
2262.11	-0.983356	3.42638e-11	ENSG00000164818	DNAAF5
766.39	-1.22024	3.4505e-11	ENSG00000082482	KCNK2
1140.63	1.17573	3.46609e-11	ENSG00000114859	CLCN2
607.333	-1.18945	3.66921e-11	ENSG00000119969	HELLS
1010.42	-1.36545	3.66921e-11	ENSG00000129534	MIS18BP1
61.7729	2.19153	3.67172e-11	ENSG00000114841	DNAH1
849.099	-1.13463	3.73945e-11	ENSG00000170577	SIX2
3853.8	-1.09904	3.74727e-11	ENSG00000106554	CHCHD3
283.708	1.13207	3.75193e-11	ENSG00000197380	DACT3
307.384	-1.16903	3.88083e-11	ENSG00000056998	GYG2
585.352	1.10061	3.89303e-11	ENSG00000162241	SLC25A45
838.265	-0.873607	3.89583e-11	ENSG00000132603	NIP7
392.925	1.38986	3.90697e-11	ENSG00000069424	KCNAB2
44.7822	2.33068	3.92654e-11	ENSG00000146005	PSD2
2985.68	1.03935	3.93693e-11	ENSG00000141503	MINK1
1888.01	1.15577	3.9786e-11	ENSG00000198626	RYR2
69.8221	2.05494	4.03518e-11	ENSG00000151067	CACNA1C
69.8221	2.05494	4.03518e-11	ENSG00000151067	CACNA1C-IT2
195.273	-1.50986	4.21019e-11	ENSG00000112394	SLC16A10
395.025	1.41773	4.35804e-11	ENSG00000164949	GEM
445.657	0.902071	4.46576e-11	ENSG00000143353	LYPLAL1
620.082	-1.14608	4.46576e-11	ENSG00000144278	GALNT13
1195.48	-0.997535	4.46576e-11	ENSG00000156990	RPUSD3
1179.78	-1.36406	4.46576e-11	ENSG00000175567	UCP2
1493.21	-1.0824	4.52144e-11	ENSG00000117697	NSL1
677.898	1.01022	4.71915e-11	ENSG00000100151	PICK1
87.0967	2.11706	4.73301e-11	ENSG00000170835	CEL
41.7834	3.7879	4.78834e-11	ENSG00000260412	NA
957.188	1.05945	5.00071e-11	ENSG00000196482	ESRRG
589.664	-1.04679	5.00071e-11	ENSG00000167969	ECI1
1179.28	-0.661185	5.05648e-11	ENSG00000120656	TAF12
2045.47	1.09786	5.12614e-11	ENSG00000163171	CDC42EP3
463.923	1.28815	5.14691e-11	ENSG00000141504	SAT2
580.814	0.808374	5.28353e-11	ENSG00000156171	DRAM2
3103.59	-0.77712	5.35785e-11	ENSG00000091527	CDV3
2615.55	0.885812	5.47724e-11	ENSG00000108018	SORCS1
245.454	-1.2604	5.49092e-11	ENSG00000125703	ATG4C
128.685	-1.5372	5.68158e-11	ENSG00000172340	SUCLG2
323.178	1.88318	5.88176e-11	ENSG00000099250	NRP1
5723.23	0.834596	6.04994e-11	ENSG00000033627	ATP6V0A1
870.171	-1.41698	6.15038e-11	ENSG00000169607	CKAP2L
1396.02	-0.844543	6.27326e-11	ENSG00000205476	CCDC85C
1551.76	-1.33716	6.30084e-11	ENSG00000049541	RFC2
27447.2	-0.720825	6.35758e-11	ENSG00000131473	ACLY
960.435	1.14581	6.40226e-11	ENSG00000163516	ANKZF1
1130.01	0.935729	6.4855e-11	ENSG00000167925	GHDC
49.7656	2.49744	6.61016e-11	ENSG00000261474	NA
269.27	-1.38943	6.82157e-11	ENSG00000173588	CEP83
1392.42	-1.50041	6.85889e-11	ENSG00000170312	CDK1
687.933	1.00083	6.97217e-11	ENSG00000109670	FBXW7
307.639	-1.41122	6.97217e-11	ENSG00000103121	CMC2
620.82	-1.02194	7.04129e-11	ENSG00000165512	ZNF22
1359.01	-0.77343	7.05293e-11	ENSG00000168872	DDX19A
1524.68	-1.11827	7.06646e-11	ENSG00000123505	AMD1
477.038	-0.927527	7.07236e-11	ENSG00000135776	ABCB10
2320.34	-0.916378	7.28757e-11	ENSG00000138801	PAPSS1
1059.76	-0.853274	7.31621e-11	ENSG00000155438	NIFK
102.523	2.27028	7.34851e-11	ENSG00000215788	TNFRSF25
1903.63	0.910462	7.40518e-11	ENSG00000143995	MEIS1
2487.03	-1.24682	7.54144e-11	ENSG00000076003	MCM6
5422.36	-1.46159	7.65245e-11	ENSG00000112984	KIF20A
414.668	-1.15349	7.65245e-11	ENSG00000162194	LBHD1
1089.7	1.04927	7.75682e-11	ENSG00000163462	TRIM46
166.35	1.30596	7.83116e-11	ENSG00000087077	TRIP6
875.896	-1.29991	7.88455e-11	ENSG00000092470	WDR76
751.213	1.58139	7.94873e-11	ENSG00000139182	CLSTN3
79.547	2.00939	7.95774e-11	ENSG00000273230	NA
2107.18	-0.850826	8.00814e-11	ENSG00000101407	TTI1
694.224	-1.12372	8.01729e-11	ENSG00000186687	LYRM7
27.0587	3.46688	8.27514e-11	ENSG00000256223	ZNF10
384.504	1.05847	8.30886e-11	ENSG00000095637	SORBS1
204.613	-1.09263	8.30886e-11	ENSG00000081913	PHLPP1
446.565	1.34925	8.38795e-11	ENSG00000182463	TSHZ2
613.059	1.14009	8.59481e-11	ENSG00000138764	CCNG2
85.8415	-1.63907	8.59481e-11	ENSG00000130876	SLC7A10
1406	-0.903135	8.61745e-11	ENSG00000196715	VKORC1L1
41.9772	-2.53264	8.63409e-11	ENSG00000081803	CADPS2
682.902	-1.1131	8.67472e-11	ENSG00000152455	SUV39H2
1391.11	-1.0551	8.94878e-11	ENSG00000123131	PRDX4
411.891	1.21791	9.06239e-11	ENSG00000184208	C22orf46P
5865.49	-1.05896	9.0626e-11	ENSG00000132780	NASP
700.138	-1.09762	9.0626e-11	ENSG00000152413	HOMER1
576.304	-0.982972	9.19599e-11	ENSG00000172172	MRPL13
101.755	1.56256	9.27938e-11	ENSG00000125514	NA
621.836	-0.839674	9.50388e-11	ENSG00000132323	ILKAP
1795.61	0.744663	9.50849e-11	ENSG00000133606	MKRN1
117.531	1.88703	9.54192e-11	ENSG00000261087	ZNNT1
9347.53	1.57597	9.61044e-11	ENSG00000164099	PRSS12
534.272	-1.0077	9.68043e-11	ENSG00000164649	CDCA7L
50.8638	-2.63217	9.74964e-11	ENSG00000165806	CASP7
2620.92	-0.870155	9.74964e-11	ENSG00000140263	SORD
1567.52	-0.834082	9.92173e-11	ENSG00000136811	ODF2
98.4535	-1.47934	1.00605e-10	ENSG00000105889	STEAP1B
98.4535	-1.47934	1.00605e-10	ENSG00000105889	LOC401312
178.626	-1.3594	1.07377e-10	ENSG00000132661	NXT1
1309.38	1.16458	1.07991e-10	ENSG00000198121	LPAR1
58.0529	2.54125	1.08873e-10	ENSG00000225554	NA
511.941	1.30916	1.08911e-10	ENSG00000154229	PRKCA
42.9595	2.28978	1.08986e-10	ENSG00000186026	ZNF284
66.1748	2.00671	1.10153e-10	ENSG00000196218	RYR1
45.2827	3.66918	1.10248e-10	ENSG00000180176	TH
1147.4	-0.903064	1.11126e-10	ENSG00000144320	LNPK
105.1	1.73967	1.11126e-10	ENSG00000174482	LINGO2
1139.84	-1.10121	1.11358e-10	ENSG00000125520	SLC2A4RG
279.796	-1.55644	1.14525e-10	ENSG00000152268	NA
841.757	-1.11352	1.20409e-10	ENSG00000114767	RRP9
280.655	1.43983	1.2343e-10	ENSG00000176428	VPS37D
1400.73	-0.972828	1.2401e-10	ENSG00000082212	ME2
484.042	-1.39925	1.24273e-10	ENSG00000186871	ERCC6L
3880.85	1.32149	1.24937e-10	ENSG00000132563	REEP2
1630.49	-0.792091	1.24937e-10	ENSG00000136436	CALCOCO2
286.652	-1.1167	1.26937e-10	ENSG00000151287	TEX30
1044.95	-1.13576	1.26937e-10	ENSG00000149636	DSN1
664.154	-1.36173	1.27038e-10	ENSG00000115808	STRN
264.607	1.05113	1.27135e-10	ENSG00000267106	ZNF561-AS1
7316.82	-0.890337	1.29455e-10	ENSG00000138758	SEPTIN11
1003.53	0.778154	1.32952e-10	ENSG00000132376	INPP5K
918.608	0.944168	1.33462e-10	ENSG00000187531	SIRT7
764.887	1.29254	1.3441e-10	ENSG00000158445	KCNB1
32.8374	3.6649	1.37073e-10	ENSG00000101439	CST3
1527.85	-0.69442	1.39618e-10	ENSG00000132676	DAP3
130.61	1.63795	1.40166e-10	ENSG00000073350	LLGL2
1012.21	-1.52132	1.41512e-10	ENSG00000153044	CENPH
408.355	2.02352	1.49002e-10	ENSG00000133401	PDZD2
742.356	-0.993097	1.50151e-10	ENSG00000171307	ZDHHC16
1038.03	-1.30288	1.52787e-10	ENSG00000085840	ORC1
3463.12	-0.740208	1.53445e-10	ENSG00000078618	NRDC
4063.72	-0.992422	1.59801e-10	ENSG00000161057	PSMC2
2073.46	0.978813	1.6029e-10	ENSG00000112659	CUL9
2351.65	-1.01895	1.60608e-10	ENSG00000233718	MYCNOS
5336.06	-1.26816	1.65441e-10	ENSG00000124795	DEK
5346.78	-0.705182	1.66205e-10	ENSG00000072501	SMC1A
38.086	2.68526	1.67268e-10	ENSG00000251615	NA
3060.2	-0.887965	1.67268e-10	ENSG00000141140	NA
133.521	1.68383	1.6836e-10	ENSG00000075426	FOSL2
32.0723	4.08581	1.68469e-10	ENSG00000231672	NA
730.654	-1.08151	1.6879e-10	ENSG00000197498	RPF2
105.989	1.90764	1.71808e-10	ENSG00000130684	ZNF337
992.49	-1.08343	1.74848e-10	ENSG00000198042	MAK16
175.793	1.51442	1.76978e-10	ENSG00000159239	NA
3531.7	-1.03499	1.81695e-10	ENSG00000141076	UTP4
503.493	1.17683	1.82522e-10	ENSG00000105767	CADM4
14697.2	-0.852799	1.84409e-10	ENSG00000119335	SET
384.458	-1.30182	1.85838e-10	ENSG00000080839	RBL1
2537.08	-0.932957	1.8679e-10	ENSG00000164904	ALDH7A1
979.282	1.2575	1.88198e-10	ENSG00000099889	ARVCF
10351.1	0.796591	1.89288e-10	ENSG00000180616	SSTR2
595.146	-0.839156	1.89904e-10	ENSG00000130054	NALF2
238.908	-1.30365	1.90359e-10	ENSG00000129282	NA
736.459	0.854853	1.9466e-10	ENSG00000147535	PLPP5
1246.99	0.82866	1.99236e-10	ENSG00000167378	IRGQ
3867.62	-0.868155	2.01901e-10	ENSG00000041357	PSMA4
187.697	1.398	2.01901e-10	ENSG00000167604	NFKBID
1375.67	-0.869512	2.02142e-10	ENSG00000006576	PHTF2
1153.32	-1.0811	2.05254e-10	ENSG00000121644	DESI2
257.679	1.43231	2.07537e-10	ENSG00000040731	CDH10
3579.24	-1.22795	2.07667e-10	ENSG00000116161	CACYBP
418.298	-1.10504	2.08486e-10	ENSG00000108984	MAP2K6
7820.9	-1.52357	2.11732e-10	ENSG00000111206	FOXM1
1663.21	-0.874676	2.14307e-10	ENSG00000100567	PSMA3
35.0473	-2.75232	2.16846e-10	ENSG00000139219	COL2A1
235.681	-1.48243	2.16846e-10	ENSG00000161980	POLR3K
205.472	2.25608	2.17224e-10	ENSG00000232480	NA
20254.3	-1.1035	2.19419e-10	ENSG00000253729	PRKDC
1427.28	-1.17461	2.24313e-10	ENSG00000136104	RNASEH2B
69.4168	3.51148	2.29346e-10	ENSG00000182050	MGAT4C
361.091	1.01417	2.30856e-10	ENSG00000082438	COBLL1
1192.73	-1.20092	2.32383e-10	ENSG00000174013	FBXO45
226.115	1.51324	2.38064e-10	ENSG00000136158	SPRY2
164.758	-1.31785	2.41007e-10	ENSG00000160606	TLCD1
583.037	0.877724	2.44206e-10	ENSG00000105339	DENND3
1948.58	-1.33527	2.45192e-10	ENSG00000174371	EXO1
870.067	0.946195	2.50591e-10	ENSG00000196072	BLOC1S2
926.96	-0.970298	2.53451e-10	ENSG00000148672	GLUD1
363.984	-1.09314	2.53791e-10	ENSG00000186638	KIF24
1719.05	-1.29311	2.57262e-10	ENSG00000006634	DBF4
1763.15	-1.19127	2.62651e-10	ENSG00000160818	GPATCH4
2420.36	0.582286	2.67137e-10	ENSG00000074755	ZZEF1
79.2188	-2.47855	2.73547e-10	ENSG00000250957	NA
472.723	1.37025	2.75567e-10	ENSG00000127419	TMEM175
997.587	-0.921091	2.79759e-10	ENSG00000064102	INTS13
52.5328	2.62866	2.8339e-10	ENSG00000167554	ZNF610
5999.69	-0.520866	2.86656e-10	ENSG00000188895	MSL1
155.328	1.77853	2.89331e-10	ENSG00000012171	SEMA3B
872.777	-1.31396	2.89929e-10	ENSG00000128708	HAT1
30.6027	4.13868	2.9182e-10	ENSG00000117595	IRF6
271.231	-1.05157	2.93067e-10	ENSG00000189410	SH2D5
904.505	-1.40776	2.94276e-10	ENSG00000117650	NEK2
577.479	1.37721	2.94276e-10	ENSG00000174233	ADCY6
345.637	-1.01002	2.94473e-10	ENSG00000248275	TRIM52-AS1
2095.94	1.18797	3.06482e-10	ENSG00000118263	KLF7
2115.77	-0.675991	3.0807e-10	ENSG00000115866	DARS1
842.371	-0.950137	3.11672e-10	ENSG00000181788	SIAH2
347.931	1.37364	3.1319e-10	ENSG00000177706	FAM20C
1566.81	-1.1549	3.17491e-10	ENSG00000010256	UQCRC1
950.262	0.940619	3.24603e-10	ENSG00000138771	SHROOM3
2000.37	-1.30168	3.28028e-10	ENSG00000155368	DBI
2765.69	-1.02732	3.35815e-10	ENSG00000102172	SMS
8402.53	-0.982665	3.40589e-10	ENSG00000176619	LMNB2
910.166	-0.956021	3.41195e-10	ENSG00000163006	CCDC138
138.937	1.79894	3.44031e-10	ENSG00000221821	C6orf226
3446.28	0.892723	3.47709e-10	ENSG00000173064	HECTD4
1161.85	0.886934	3.50336e-10	ENSG00000163050	COQ8A
3432.31	1.55344	3.55089e-10	ENSG00000132718	SYT11
136.759	3.97346	3.57811e-10	ENSG00000169116	PARM1
1039.13	-1.42019	3.59803e-10	ENSG00000072571	HMMR
1150.02	-1.50306	3.65723e-10	ENSG00000080986	NDC80
844.171	-0.938748	3.68023e-10	ENSG00000002549	LAP3
49.491	-2.62335	3.72674e-10	ENSG00000165197	VEGFD
242.747	1.71406	3.79927e-10	ENSG00000167874	TMEM88
131.38	1.31292	3.80678e-10	ENSG00000155265	GOLGA7B
45.7072	2.14777	3.97029e-10	ENSG00000162631	NTNG1
2018.74	-0.658356	4.10044e-10	ENSG00000138073	PREB
34.7266	3.04848	4.18577e-10	ENSG00000106018	VIPR2
7426.61	-0.770532	4.22752e-10	ENSG00000196591	HDAC2
381.731	0.876992	4.25217e-10	ENSG00000114544	SLC41A3
9532.97	-1.17755	4.3432e-10	ENSG00000099901	RANBP1
6859.83	-0.786023	4.36101e-10	ENSG00000215301	DDX3X
264.644	-1.28048	4.36101e-10	ENSG00000132541	RIDA
1392.35	0.711606	4.36101e-10	ENSG00000160445	ZER1
1185.94	1.26069	4.3709e-10	ENSG00000144868	TMEM108
34.3914	3.53851	4.3709e-10	ENSG00000187678	SPRY4
241.814	-1.03271	4.43306e-10	ENSG00000115392	FANCL
411.013	1.01324	4.44044e-10	ENSG00000260852	FBXL19-AS1
114.643	-1.76771	4.46239e-10	ENSG00000181544	FANCB
339.082	-1.10496	4.49804e-10	ENSG00000166411	IDH3A
312.755	1.24164	4.53237e-10	ENSG00000198892	SHISA4
952.912	0.659963	4.55432e-10	ENSG00000178761	FAM219B
93.0163	1.48569	4.67289e-10	ENSG00000163485	ADORA1
1125.2	-1.01888	4.67529e-10	ENSG00000197299	BLM
2290.58	-0.890141	4.84985e-10	ENSG00000136636	KCTD3
578.121	-0.843888	4.85302e-10	ENSG00000169016	E2F6
349.64	1.01758	4.971e-10	ENSG00000162086	ZNF75A
1936.69	-0.766379	5.02919e-10	ENSG00000134874	DZIP1
2344.88	-0.812353	5.14884e-10	ENSG00000167315	ACAA2
2448.09	1.20738	5.23789e-10	ENSG00000136274	NACAD
68.9541	1.93493	5.36499e-10	ENSG00000203819	NA
1469.15	-0.771751	5.36555e-10	ENSG00000144815	NXPE3
1902.78	-1.21962	5.39347e-10	ENSG00000117395	EBNA1BP2
4034.57	-0.889193	5.49691e-10	ENSG00000131653	TRAF7
5889.55	-0.96777	5.50599e-10	ENSG00000125166	GOT2
660.905	-0.909693	5.53773e-10	ENSG00000134046	MBD2
1940.36	-0.9842	5.63277e-10	ENSG00000105835	NAMPT
994.933	-0.976274	5.67645e-10	ENSG00000138796	HADH
190.203	-1.41685	5.6879e-10	ENSG00000256663	NA
1318.32	0.970769	5.6879e-10	ENSG00000075240	GRAMD4
2133.14	-0.806016	6.03204e-10	ENSG00000103365	GGA2
2336.38	-1.44238	6.21453e-10	ENSG00000121152	NCAPH
28.6126	4.56025	6.41051e-10	ENSG00000168405	CMAHP
4379.22	-0.816287	6.41051e-10	ENSG00000096063	SRPK1
8232.42	-0.913049	6.43592e-10	ENSG00000204394	VARS1
2695.32	-0.861669	6.58675e-10	ENSG00000060688	SNRNP40
1552.66	-0.604422	6.68233e-10	ENSG00000168014	C2CD3
157.26	-1.69302	6.68233e-10	ENSG00000215417	MIR17HG
3769.86	-0.800064	6.72361e-10	ENSG00000108395	TRIM37
547.652	-0.943498	6.75256e-10	ENSG00000122376	SHLD2
2698.52	-1.02528	6.82463e-10	ENSG00000004864	SLC25A13
1170.03	-0.697634	6.88584e-10	ENSG00000106603	COA1
243.205	-1.50979	6.94016e-10	ENSG00000122035	RASL11A
4712.25	-0.895749	7.01116e-10	ENSG00000105197	TIMM50
41.6836	-3.05103	7.09585e-10	ENSG00000122585	NPY
40.9015	7.06648	7.09585e-10	ENSG00000177098	SCN4B
1379.47	0.617805	7.13948e-10	ENSG00000103091	WDR59
1461.71	1.00243	7.23501e-10	ENSG00000174282	ZBTB4
51.9958	2.18853	7.29065e-10	ENSG00000228451	SDAD1P1
204.09	1.41402	7.31761e-10	ENSG00000126500	FLRT1
1221.6	-0.765918	7.31761e-10	ENSG00000089006	SNX5
35.6223	2.46655	7.32451e-10	ENSG00000261337	NA
1324.29	-1.07869	7.35585e-10	ENSG00000154310	TNIK
362.757	-1.169	7.46156e-10	ENSG00000058091	CDK14
87.8407	-1.86442	7.46156e-10	ENSG00000129910	CDH15
69.3819	-1.65167	7.47917e-10	ENSG00000141255	SPATA22
4175.74	-1.03756	7.54115e-10	ENSG00000173692	PSMD1
1253.16	-1.0478	7.54739e-10	ENSG00000185104	FAF1
972.64	-1.4299	7.54739e-10	ENSG00000163535	SGO2
2413.33	-1.59615	7.74811e-10	ENSG00000007968	E2F2
1652.54	-1.05201	7.78757e-10	ENSG00000132182	NUP210
3484.89	0.797664	7.97077e-10	ENSG00000117360	PRPF3
346.242	-1.04288	7.98602e-10	ENSG00000172175	MALT1
795.175	-0.972943	8.08158e-10	ENSG00000146109	ABT1
1592.83	-1.15803	8.15795e-10	ENSG00000115233	PSMD14
537.871	-1.88047	8.23511e-10	ENSG00000100526	CDKN3
175.643	1.49735	8.25643e-10	ENSG00000172346	CSDC2
55.5289	2.13457	8.31308e-10	ENSG00000187013	LINC02875
671.849	-0.8599	8.33486e-10	ENSG00000083635	NUFIP1
30.9421	2.80905	8.41861e-10	ENSG00000187486	KCNJ11
549.12	-1.01773	8.49044e-10	ENSG00000137814	HAUS2
4831.53	-1.63164	8.56584e-10	ENSG00000122420	PTGFR
1550.11	1.555	8.88888e-10	ENSG00000164070	HSPA4L
844.321	-1.24032	9.21653e-10	ENSG00000118257	NRP2
2055.45	-1.51199	9.34088e-10	ENSG00000109805	NCAPG
183.063	1.48807	9.38467e-10	ENSG00000248719	NA
737.5	-0.873815	9.50159e-10	ENSG00000086827	ZW10
95.2647	1.98417	9.50159e-10	ENSG00000102981	PARD6A
511.244	0.923463	9.60052e-10	ENSG00000126775	ATG14
63.7542	1.82546	9.64968e-10	ENSG00000101000	PROCR
103.121	1.56895	9.86436e-10	ENSG00000116039	ATP6V1B1
54.7582	2.00476	9.86436e-10	ENSG00000196387	ZNF140
1426.18	-1.0783	9.86436e-10	ENSG00000187741	FANCA
1502.19	-1.29139	9.87114e-10	ENSG00000123485	HJURP
1756.17	-0.851477	9.89494e-10	ENSG00000127946	HIP1
5217.17	1.0305	1.02936e-09	ENSG00000066735	KIF26A
176.467	1.21424	1.03593e-09	ENSG00000273033	LINC02035
161.74	1.5894	1.03834e-09	ENSG00000099785	MARCHF2
407.078	-1.29418	1.04131e-09	ENSG00000137760	ALKBH8
1002.04	-0.975226	1.05323e-09	ENSG00000116455	WDR77
1937.14	0.887266	1.05331e-09	ENSG00000160293	VAV2
1114.75	-0.962146	1.05862e-09	ENSG00000149554	CHEK1
1052.33	0.725378	1.06198e-09	ENSG00000143390	RFX5
119.178	1.39872	1.06369e-09	ENSG00000172748	ZNF596
314.821	1.60808	1.06369e-09	ENSG00000029534	ANK1
975.31	1.0598	1.06369e-09	ENSG00000136152	COG3
1161.68	-0.817353	1.08253e-09	ENSG00000112851	ERBIN
596.105	-0.777309	1.08672e-09	ENSG00000197798	FAM118B
599.708	-1.03045	1.08784e-09	ENSG00000115946	PNO1
44.2183	2.69563	1.08784e-09	ENSG00000228389	NA
2573.87	-1.03081	1.08869e-09	ENSG00000105281	SLC1A5
37.6175	2.60283	1.11698e-09	ENSG00000062038	CDH3
33.7584	3.65895	1.15882e-09	ENSG00000225746	NA
375.179	-1.05131	1.15882e-09	ENSG00000124074	ENKD1
48.3668	2.54723	1.17822e-09	ENSG00000081818	PCDHB4
503.505	-1.14601	1.19592e-09	ENSG00000158062	UBXN11
1437.75	-1.22295	1.19592e-09	ENSG00000131876	SNRPA1
335.335	1.30885	1.22618e-09	ENSG00000182109	NA
1918.49	-1.33883	1.22727e-09	ENSG00000163950	SLBP
71.2324	1.80508	1.22964e-09	ENSG00000234432	LINC02983
25.7792	3.39716	1.26127e-09	ENSG00000162511	LAPTM5
4574.1	1.34313	1.26127e-09	ENSG00000124194	GDAP1L1
1431.52	0.749221	1.27011e-09	ENSG00000123091	RNF11
203.152	2.00835	1.28937e-09	ENSG00000115718	PROC
2693.27	-0.95091	1.30354e-09	ENSG00000130826	DKC1
331.38	1.169	1.36082e-09	ENSG00000100439	ABHD4
315.889	-0.997326	1.36717e-09	ENSG00000136783	NIPSNAP3A
804.543	-1.27767	1.36717e-09	ENSG00000138182	KIF20B
972.147	1.04762	1.38396e-09	ENSG00000099326	MZF1
7083.49	-0.973664	1.43721e-09	ENSG00000165732	DDX21
122.962	1.49306	1.44343e-09	ENSG00000167383	NA
922.227	1.74232	1.4458e-09	ENSG00000166448	TMEM130
173.313	-1.38641	1.45699e-09	ENSG00000118513	MYB
116.08	2.38538	1.46221e-09	ENSG00000182752	PAPPA
418.873	-1.39874	1.4649e-09	ENSG00000177707	NECTIN3
742.439	-0.926928	1.48157e-09	ENSG00000074590	NUAK1
84.2218	2.12108	1.53094e-09	ENSG00000169432	SCN9A
533.945	-0.868454	1.53094e-09	ENSG00000156928	MALSU1
213.205	1.26361	1.53841e-09	ENSG00000162729	IGSF8
27.1752	5.78315	1.53841e-09	ENSG00000189058	APOD
250.835	-1.04549	1.55806e-09	ENSG00000175879	HOXD8
24.5667	2.94491	1.59215e-09	ENSG00000105877	DNAH11
726.635	-1.00097	1.60713e-09	ENSG00000092445	TYRO3
52.3865	-1.92456	1.6088e-09	ENSG00000183023	SLC8A1
525.337	-0.840482	1.62991e-09	ENSG00000171204	TMEM126B
86.281	-1.40285	1.63409e-09	ENSG00000106804	C5
1457.23	0.749032	1.64272e-09	ENSG00000143379	SETDB1
649.593	-1.44328	1.65941e-09	ENSG00000139734	DIAPH3
1274.01	-1.62196	1.69992e-09	ENSG00000093009	CDC45
3103.04	-1.60169	1.70854e-09	ENSG00000145386	CCNA2
549.758	-0.922422	1.70854e-09	ENSG00000008405	CRY1
413.29	-0.893226	1.73114e-09	ENSG00000135245	HILPDA
1045.7	1.00795	1.77852e-09	ENSG00000172493	AFF1
281.437	1.20045	1.78963e-09	ENSG00000185513	L3MBTL1
371.216	1.09761	1.79369e-09	ENSG00000168300	PCMTD1
178.238	-1.06981	1.7952e-09	ENSG00000079335	CDC14A
603.369	-1.05214	1.79613e-09	ENSG00000185238	PRMT3
168.133	-1.1724	1.87852e-09	ENSG00000163689	CFAP20DC
708.703	-1.17131	1.87986e-09	ENSG00000051341	POLQ
231.979	2.06854	1.91597e-09	ENSG00000156113	KCNMA1
536.111	-0.86059	1.95977e-09	ENSG00000149679	CABLES2
67.3732	1.98445	1.96269e-09	ENSG00000182600	SNORC
83.4313	1.82828	1.97042e-09	ENSG00000266164	NA
2956.86	-0.941898	1.97797e-09	ENSG00000108671	PSMD11
2884.03	-1.05143	1.98374e-09	ENSG00000012660	ELOVL5
199.468	-1.25459	2.03906e-09	ENSG00000128578	STRIP2
1384.71	-0.709416	2.05425e-09	ENSG00000112242	E2F3
976.051	-0.963141	2.09113e-09	ENSG00000114302	PRKAR2A
63.4257	3.07804	2.10568e-09	ENSG00000129009	ISLR
1900.9	-0.915293	2.12828e-09	ENSG00000095002	MSH2
1079.73	-1.23343	2.12828e-09	ENSG00000142731	PLK4
229.87	4.13835	2.13712e-09	ENSG00000146674	IGFBP3
168.698	1.77842	2.15259e-09	ENSG00000108679	LGALS3BP
329.195	1.15302	2.16049e-09	ENSG00000140104	CLBA1
1500.84	-0.810993	2.17335e-09	ENSG00000135912	TTLL4
1513.18	-0.999673	2.18484e-09	ENSG00000138413	IDH1
1606.82	-1.03626	2.18916e-09	ENSG00000108528	SLC25A11
1590.62	0.909772	2.21523e-09	ENSG00000137075	RNF38
3352.98	-0.950173	2.2894e-09	ENSG00000164163	ABCE1
301.486	-0.995028	2.29065e-09	ENSG00000114107	CEP70
232.758	-1.29647	2.29306e-09	ENSG00000153046	CDYL
130.181	-1.28256	2.2966e-09	ENSG00000166896	ATP23
27.3952	3.08416	2.32802e-09	ENSG00000268231	NA
775.339	-1.20021	2.41183e-09	ENSG00000141540	TTYH2
505.19	-1.21431	2.42368e-09	ENSG00000148291	SURF2
1499.55	0.979912	2.43152e-09	ENSG00000123989	CHPF
775.582	1.04096	2.4398e-09	ENSG00000089289	IGBP1
8943.88	-1.5125	2.47439e-09	ENSG00000198830	HMGN2
548.56	1.01031	2.58588e-09	ENSG00000267100	ILF3-DT
499.11	1.23875	2.59821e-09	ENSG00000178026	LRRC75B
42.2192	4.73435	2.6724e-09	ENSG00000250337	PURPL
4052.74	-1.09446	2.70185e-09	ENSG00000168874	ATOH8
399.488	-0.843729	2.81631e-09	ENSG00000169241	SLC50A1
162.391	-1.39166	2.81669e-09	ENSG00000147402	NA
1117.03	-0.977869	2.82136e-09	ENSG00000115825	PRKD3
431.597	1.31361	2.82136e-09	ENSG00000141542	RAB40B
261.174	-1.09751	2.83083e-09	ENSG00000182500	NA
3066.92	0.921982	2.84241e-09	ENSG00000112249	ASCC3
75.0346	1.95005	2.89762e-09	ENSG00000172572	PDE3A
9040.97	-1.13386	2.89762e-09	ENSG00000131462	TUBG1
2348.02	-0.919826	2.90001e-09	ENSG00000126003	PLAGL2
1086.43	-0.976747	2.92785e-09	ENSG00000126215	XRCC3
600.154	-1.32751	2.9467e-09	ENSG00000166845	C18orf54
6172.46	-0.701284	2.94995e-09	ENSG00000198900	TOP1
30.921	2.69916	2.9532e-09	ENSG00000255176	NA
373.174	-1.17259	2.99185e-09	ENSG00000020426	MNAT1
528.072	1.05773	2.99599e-09	ENSG00000145808	ADAMTS19
1490.71	-1.29793	3.08735e-09	ENSG00000163584	RPL22L1
137.167	1.2056	3.08735e-09	ENSG00000167995	BEST1
384.875	-0.932012	3.21571e-09	ENSG00000154814	OXNAD1
212.876	1.06395	3.21571e-09	ENSG00000250510	GPR162
848.756	0.718977	3.25245e-09	ENSG00000092094	OSGEP
1425.51	1.76455	3.30827e-09	ENSG00000129946	SHC2
1193.26	-0.793609	3.34921e-09	ENSG00000070961	ATP2B1
1544.47	-0.949481	3.35272e-09	ENSG00000138035	PNPT1
1533.94	-0.680251	3.36606e-09	ENSG00000154845	PPP4R1
3870.81	-0.929778	3.38623e-09	ENSG00000101224	CDC25B
659.366	-0.755317	3.38663e-09	ENSG00000164172	MOCS2
32.5176	2.62614	3.42571e-09	ENSG00000227268	KLLN
703.246	1.14809	3.45175e-09	ENSG00000070778	PTPN21
1950.36	-0.653435	3.47502e-09	ENSG00000163636	PSMD6
683.226	-1.00644	3.74515e-09	ENSG00000134291	TMEM106C
1993.96	-0.976709	3.76366e-09	ENSG00000178105	DDX10
438.059	-0.877219	3.77124e-09	ENSG00000168615	ADAM9
10041.9	-0.579706	3.80597e-09	ENSG00000142657	PGD
1008.15	-0.757188	3.80597e-09	ENSG00000115685	PPP1R7
633.633	1.42405	3.80597e-09	ENSG00000053108	FSTL4
276.456	-1.26268	3.84697e-09	ENSG00000066027	PPP2R5A
666.355	-0.843366	3.84855e-09	ENSG00000204392	LSM2
354.842	-1.26562	3.91916e-09	ENSG00000198873	GRK5
48.1215	2.05305	3.96448e-09	ENSG00000128739	SNRPN
207.474	-1.16924	3.96795e-09	ENSG00000060762	MPC1
145.945	1.59145	3.9768e-09	ENSG00000115657	ABCB6
221.359	-0.941193	4.00206e-09	ENSG00000008283	CYB561
647.564	-0.819894	4.01076e-09	ENSG00000111696	NT5DC3
755.693	-0.845319	4.17967e-09	ENSG00000111237	VPS29
864.423	0.802056	4.21503e-09	ENSG00000137500	CCDC90B
1532.71	-1.09693	4.23302e-09	ENSG00000134222	PSRC1
132.652	-1.50741	4.27248e-09	ENSG00000144668	ITGA9
3213.86	-0.872824	4.28891e-09	ENSG00000101856	PGRMC1
2522.66	-0.935942	4.35355e-09	ENSG00000164134	NAA15
5550.37	0.872905	4.35355e-09	ENSG00000109472	CPE
628.682	-0.996308	4.43376e-09	ENSG00000169991	IFFO2
204.801	-1.04983	4.47674e-09	ENSG00000143458	GABPB2
3595.24	-0.832236	4.51416e-09	ENSG00000182199	SHMT2
630.236	1.30008	4.5192e-09	ENSG00000170581	STAT2
1148.49	-1.00909	4.56949e-09	ENSG00000167508	MVD
107.32	1.67103	4.75956e-09	ENSG00000196975	ANXA4
1938.18	-1.03847	4.80976e-09	ENSG00000168496	FEN1
2137.47	-0.798588	4.81305e-09	ENSG00000157833	GAREM2
221.613	1.62396	4.81552e-09	ENSG00000250366	TUNAR
1294.6	-1.22394	4.85278e-09	ENSG00000165304	MELK
2139.54	1.21497	4.90511e-09	ENSG00000078804	TP53INP2
1506.87	-0.763027	4.96556e-09	ENSG00000085998	POMGNT1
1368.96	-1.38988	5.07419e-09	ENSG00000159259	CHAF1B
131.32	1.64836	5.08873e-09	ENSG00000197191	CYSRT1
1841.91	-0.942851	5.1086e-09	ENSG00000115368	WDR75
1154.6	-0.725326	5.14944e-09	ENSG00000160113	NR2F6
1405.3	-1.22421	5.18123e-09	ENSG00000118193	KIF14
1776.83	1.20525	5.22326e-09	ENSG00000054793	ATP9A
855.061	1.59418	5.22362e-09	ENSG00000112378	PERP
768.1	1.09829	5.22671e-09	ENSG00000106123	EPHB6
2630.13	1.27849	5.22836e-09	ENSG00000136367	ZFHX2
3126.36	-0.735568	5.28073e-09	ENSG00000169813	HNRNPF
4118.53	-0.675331	5.38875e-09	ENSG00000113407	TARS1
10317.8	-0.60576	5.40111e-09	ENSG00000071564	TCF3
11947.4	-0.669657	5.52996e-09	ENSG00000165119	HNRNPK
30.1478	2.88297	5.75491e-09	ENSG00000158125	XDH
150.567	-1.34799	5.7596e-09	ENSG00000133111	RFXAP
1861.21	1.08337	5.82038e-09	ENSG00000067191	CACNB1
137.162	1.51889	5.87009e-09	ENSG00000158560	DYNC1I1
1744.43	-0.721592	5.88454e-09	ENSG00000004975	DVL2
504.185	0.90842	6.00659e-09	ENSG00000165943	MOAP1
1794.21	-0.70018	6.11488e-09	ENSG00000101079	NDRG3
1255.48	1.37715	6.18841e-09	ENSG00000103528	SYT17
8490.35	-0.73284	6.23321e-09	ENSG00000175216	CKAP5
1492.94	0.850388	6.42711e-09	ENSG00000110237	ARHGEF17
496.151	-1.2085	6.45052e-09	ENSG00000112029	FBXO5
1677.11	1.084	6.45052e-09	ENSG00000184939	ZFP90
70.1556	2.59574	6.51166e-09	ENSG00000099338	CATSPERG
1385.32	-0.859036	6.64302e-09	ENSG00000103035	PSMD7
6542.85	-0.677277	6.65916e-09	ENSG00000119318	RAD23B
1359.82	-0.9211	6.69063e-09	ENSG00000104356	POP1
104.796	-2.13997	6.73748e-09	ENSG00000114790	ARHGEF26
1060.78	-0.960015	6.87752e-09	ENSG00000138750	NUP54
1036.07	-1.10565	7.03937e-09	ENSG00000176890	TYMS
390.295	-1.23909	7.12772e-09	ENSG00000173145	NOC3L
3032.77	-0.926895	7.17458e-09	ENSG00000143870	PDIA6
123.32	1.57574	7.20878e-09	ENSG00000172828	CES3
105.714	1.94167	7.21311e-09	ENSG00000163393	SLC22A15
869.317	-0.938413	7.21311e-09	ENSG00000123607	TTC21B
71.5275	1.67493	7.21311e-09	ENSG00000110031	LPXN
3257.21	-1.16504	7.22862e-09	ENSG00000143476	DTL
653.863	-0.995123	7.35405e-09	ENSG00000243927	MRPS6
1144.86	-0.851465	7.40426e-09	ENSG00000117054	ACADM
76.4279	1.87655	7.41738e-09	ENSG00000167306	MYO5B
52.0246	5.66292	7.42549e-09	ENSG00000140945	CDH13
556.636	-0.781652	7.51291e-09	ENSG00000127191	TRAF2
34.7269	2.73656	7.60032e-09	ENSG00000171608	PIK3CD
841.704	-0.682373	7.6254e-09	ENSG00000185813	PCYT2
486.972	-0.901786	7.70198e-09	ENSG00000129680	MAP7D3
953.911	1.17006	7.85469e-09	ENSG00000003096	KLHL13
2094.73	-0.862187	7.90112e-09	ENSG00000011260	UTP18
1866.03	0.76259	8.12034e-09	ENSG00000132535	DLG4
1586.38	-0.9273	8.19528e-09	ENSG00000111581	NUP107
209.563	-0.959691	8.26016e-09	ENSG00000169609	C15orf40
3133.76	-0.635062	8.34016e-09	ENSG00000111361	EIF2B1
45.7343	2.20543	8.3812e-09	ENSG00000251321	PCAT4
3029.08	-1.34872	8.39068e-09	ENSG00000066279	ASPM
208.269	2.07346	8.39068e-09	ENSG00000248540	LOC283731
2755.01	0.975519	8.4243e-09	ENSG00000170836	PPM1D
6068.47	-0.832968	8.72687e-09	ENSG00000165533	TTC8
1044.49	1.09754	8.79319e-09	ENSG00000064687	ABCA7
1405.85	-0.96019	8.79319e-09	ENSG00000184436	THAP7
7784.41	0.623615	8.86534e-09	ENSG00000058262	SEC61A1
516.229	1.12797	8.88652e-09	ENSG00000249859	PVT1
469.373	-0.99327	8.93551e-09	ENSG00000119927	GPAM
663.415	-1.32015	9.04555e-09	ENSG00000138180	CEP55
5245.74	0.965484	9.08738e-09	ENSG00000171282	NA
2115.16	-0.862005	9.11613e-09	ENSG00000159593	NAE1
1647.94	-0.853188	9.47596e-09	ENSG00000116984	MTR
8743.46	-0.598715	9.48316e-09	ENSG00000146223	RPL7L1
532.996	0.937986	9.54321e-09	ENSG00000182986	ZNF320
1946.4	-0.747205	9.55916e-09	ENSG00000104687	GSR
34.6378	3.46713	9.59515e-09	ENSG00000069399	BCL3
552.333	-0.981942	9.88404e-09	ENSG00000204370	SDHD
348.182	1.13678	9.91508e-09	ENSG00000234771	NA
526.309	-0.817329	1.00306e-08	ENSG00000160193	WDR4
1196.09	-0.727309	1.0151e-08	ENSG00000004534	RBM6
497.31	1.23525	1.0151e-08	ENSG00000130589	HELZ2
56.696	2.20017	1.02343e-08	ENSG00000196966	NA
1178.63	-1.02936	1.03179e-08	ENSG00000197785	ATAD3A
8417.38	-0.859161	1.04386e-08	ENSG00000130816	DNMT1
713.813	0.932024	1.04856e-08	ENSG00000189067	LITAF
1063.01	-1.55614	1.08676e-08	ENSG00000113196	HAND1
335.315	1.12066	1.09857e-08	ENSG00000114735	HEMK1
61.219	2.93289	1.10219e-08	ENSG00000264063	NA
11826.2	-0.950732	1.10425e-08	ENSG00000124207	CSE1L
1051.79	-0.916348	1.1144e-08	ENSG00000119185	ITGB1BP1
1092.97	0.602253	1.12935e-08	ENSG00000151445	VIPAS39
55.598	2.27236	1.14563e-08	ENSG00000105519	CAPS
178.67	1.27076	1.16031e-08	ENSG00000121716	PILRB
1213.83	-0.840727	1.17575e-08	ENSG00000101846	STS
1022.2	-1.03691	1.18179e-08	ENSG00000256269	HMBS
917.007	-0.775691	1.18654e-08	ENSG00000090447	TFAP4
847.29	0.83812	1.18826e-08	ENSG00000168487	BMP1
39.0577	3.15225	1.1952e-08	ENSG00000073861	TBX21
1292.79	1.65445	1.1952e-08	ENSG00000124302	CHST8
11088.8	-0.836071	1.20012e-08	ENSG00000142864	SERBP1
177.264	-1.22425	1.20058e-08	ENSG00000215883	CYB5RL
150.899	1.6157	1.20634e-08	ENSG00000174963	ZIC4
153.833	1.22199	1.22021e-08	ENSG00000204969	PCDHA2
451.767	-0.844996	1.22486e-08	ENSG00000103319	EEF2K
592.027	0.988188	1.22635e-08	ENSG00000026652	AGPAT4
2369.27	-0.745683	1.26355e-08	ENSG00000119203	CPSF3
18960.9	0.858226	1.27382e-08	ENSG00000110092	CCND1
344.166	-0.942189	1.28147e-08	ENSG00000100522	GNPNAT1
181.858	-1.20444	1.28653e-08	ENSG00000118276	B4GALT6
596.324	0.896322	1.28826e-08	ENSG00000002016	RAD52
13803.4	-0.874335	1.28917e-08	ENSG00000159217	IGF2BP1
165.745	1.58253	1.29506e-08	ENSG00000143344	RGL1
5263.66	-1.15212	1.30027e-08	ENSG00000106333	PCOLCE
1714.47	-1.04933	1.32266e-08	ENSG00000116750	UCHL5
10388	-0.809087	1.32266e-08	ENSG00000065150	IPO5
1479.58	0.792354	1.32602e-08	ENSG00000132952	USPL1
2688.94	-0.850588	1.33182e-08	ENSG00000156471	PTDSS1
310.206	-0.942018	1.34008e-08	ENSG00000223756	NA
442.24	1.12954	1.34305e-08	ENSG00000137642	SORL1
1375.25	-0.685552	1.34729e-08	ENSG00000104613	INTS10
62.2264	1.81683	1.35657e-08	ENSG00000161328	LRRC56
60.7772	2.13327	1.35657e-08	ENSG00000260196	NA
1331.25	-1.34649	1.35712e-08	ENSG00000137807	KIF23
1099.09	1.03831	1.37388e-08	ENSG00000167889	MGAT5B
83.3862	1.48218	1.38631e-08	ENSG00000272106	NA
43.2738	2.25488	1.3935e-08	ENSG00000164309	CMYA5
1468.43	-0.814341	1.3935e-08	ENSG00000100519	PSMC6
753.984	-0.788451	1.40138e-08	ENSG00000143033	MTF2
386.655	1.14765	1.42564e-08	ENSG00000182674	KCNB2
5420.29	-0.654925	1.44661e-08	ENSG00000060339	CCAR1
781.142	-1.0948	1.45305e-08	ENSG00000111665	CDCA3
806.401	-0.892446	1.47097e-08	ENSG00000166348	USP54
6000.01	-0.8266	1.47097e-08	ENSG00000133026	MYH10
2878.41	-0.648064	1.47097e-08	ENSG00000179604	CDC42EP4
5436.76	-0.899553	1.48553e-08	ENSG00000110107	PRPF19
1128.41	1.04919	1.48863e-08	ENSG00000178233	TMEM151B
920.396	1.15094	1.50226e-08	ENSG00000242802	AP5Z1
328.869	-1.06525	1.50928e-08	ENSG00000163528	CHCHD4
69.6121	2.56991	1.5244e-08	ENSG00000227184	NA
37.6841	4.13455	1.53799e-08	ENSG00000168830	HTR1E
186.244	1.75173	1.55925e-08	ENSG00000129993	CBFA2T3
1528.35	0.960916	1.57991e-08	ENSG00000162998	FRZB
96.8547	1.67382	1.61117e-08	ENSG00000235609	NA
201.68	1.13711	1.61248e-08	ENSG00000105514	RAB3D
349.034	-0.749975	1.61963e-08	ENSG00000154743	TSEN2
744.849	-1.38984	1.65136e-08	ENSG00000161888	SPC24
543.319	-0.950282	1.6519e-08	ENSG00000214367	HAUS3
68.9902	-1.68761	1.65596e-08	ENSG00000260442	ATP2A1-AS1
255.92	2.05743	1.65687e-08	ENSG00000269993	NA
72.394	1.96602	1.66926e-08	ENSG00000118160	SLC8A2
199.927	1.36818	1.67277e-08	ENSG00000066382	MPPED2
110.794	1.58751	1.67946e-08	ENSG00000232611	NA
1503.14	-0.793215	1.70636e-08	ENSG00000152977	ZIC1
735.388	-1.0608	1.70636e-08	ENSG00000198300	PEG3
257.967	-0.862578	1.71339e-08	ENSG00000120256	LRP11
8171.76	-0.568944	1.71339e-08	ENSG00000118705	RPN2
583.106	-0.867016	1.73224e-08	ENSG00000178409	BEND3
2858.61	-1.06256	1.73224e-08	ENSG00000142168	SOD1
3200.27	-0.679778	1.75047e-08	ENSG00000143514	TP53BP2
31.0683	2.71009	1.7521e-08	ENSG00000080031	PTPRH
518.313	-0.709012	1.75903e-08	ENSG00000170846	LOC93622
2035.3	0.803369	1.77917e-08	ENSG00000078699	CBFA2T2
150.122	1.25741	1.78065e-08	ENSG00000245849	RAD51-AS1
241.93	-0.954836	1.80593e-08	ENSG00000034693	PEX3
1344.84	-1.17712	1.80999e-08	ENSG00000128973	CLN6
1010.1	-1.02158	1.80999e-08	ENSG00000230055	NA
158.031	-1.13851	1.81243e-08	ENSG00000125375	DMAC2L
813.866	-1.03887	1.81764e-08	ENSG00000198498	TMA16
208.529	-1.17012	1.83976e-08	ENSG00000088881	EBF4
1185.91	-1.35783	1.85607e-08	ENSG00000151725	CENPU
96.2238	1.86349	1.85713e-08	ENSG00000113205	PCDHB3
422.198	-0.727474	1.89731e-08	ENSG00000137513	NARS2
1688.17	-0.893894	1.91675e-08	ENSG00000138385	SSB
53.2029	1.96234	1.92832e-08	ENSG00000267473	NA
932.637	0.615762	1.94298e-08	ENSG00000137478	FCHSD2
473.64	0.775574	1.9461e-08	ENSG00000169087	HSPBAP1
70.4769	1.64887	1.94725e-08	ENSG00000123453	SARDH
1391.5	-0.819091	1.95548e-08	ENSG00000153310	CYRIB
312.16	-1.08254	1.99487e-08	ENSG00000109534	GAR1
384.514	3.8087	2.00341e-08	ENSG00000015592	STMN4
55.6657	2.14021	2.01266e-08	ENSG00000166888	STAT6
782.98	0.984335	2.01863e-08	ENSG00000137171	KLC4
2414.26	-1.07128	2.04123e-08	ENSG00000103485	QPRT
769.422	-1.03963	2.04834e-08	ENSG00000138660	AP1AR
257.109	1.8279	2.05032e-08	ENSG00000221866	PLXNA4
246.083	2.78076	2.07471e-08	ENSG00000100314	CABP7
363.777	-0.916971	2.07504e-08	ENSG00000140807	NKD1
2917.24	-0.62359	2.07686e-08	ENSG00000116489	CAPZA1
223.676	1.12537	2.09167e-08	ENSG00000230124	ACBD6
223.676	1.12537	2.09167e-08	ENSG00000230124	LHX4-AS1
9169.31	-0.979203	2.10557e-08	ENSG00000125944	HNRNPR
230.738	-1.05051	2.11011e-08	ENSG00000163170	BOLA3
582.331	-0.723885	2.12664e-08	ENSG00000138031	ADCY3
95.6013	1.82743	2.13796e-08	ENSG00000103269	RHBDL1
1029.79	1.14639	2.14638e-08	ENSG00000017373	NA
377.868	-1.11948	2.14696e-08	ENSG00000167523	SPATA33
70.7773	1.47927	2.18248e-08	ENSG00000230798	FOXD3-AS1
4072.65	1.10607	2.18248e-08	ENSG00000145675	PIK3R1
223.62	-1.70431	2.18248e-08	ENSG00000139263	LRIG3
8498.4	-0.531018	2.18248e-08	ENSG00000136448	NMT1
67.8916	2.61962	2.20072e-08	ENSG00000225614	ZNF469
4394.45	-0.743961	2.23285e-08	ENSG00000125977	EIF2S2
173.294	1.28436	2.23321e-08	ENSG00000111846	GCNT2
1248.22	-0.800009	2.2375e-08	ENSG00000147155	EBP
232.967	1.42987	2.26991e-08	ENSG00000142235	LMTK3
13018.5	-1.08848	2.27899e-08	ENSG00000189403	HMGB1
651.83	0.629782	2.28434e-08	ENSG00000179912	R3HDM2
3362.01	-0.774181	2.28434e-08	ENSG00000101557	USP14
1186.12	-1.2771	2.31718e-08	ENSG00000035499	DEPDC1B
1459.66	1.49603	2.31765e-08	ENSG00000177551	NHLH2
1758.23	-0.719777	2.3201e-08	ENSG00000198521	ZNF43
157.134	3.74332	2.34366e-08	ENSG00000224060	NA
132.153	1.28199	2.35876e-08	ENSG00000177839	PCDHB9
1013.46	-1.05853	2.37103e-08	ENSG00000006652	IFRD1
150.812	-1.18621	2.37103e-08	ENSG00000104312	RIPK2
1621.18	-0.78388	2.39098e-08	ENSG00000143486	EIF2D
5628.55	-0.848822	2.39811e-08	ENSG00000095319	NUP188
341.316	-0.834595	2.42018e-08	ENSG00000115750	TAF1B
1488.77	3.21357	2.43799e-08	ENSG00000185559	DLK1
2289.15	-0.795344	2.45553e-08	ENSG00000139514	SLC7A1
396.94	-0.848502	2.47002e-08	ENSG00000148429	USP6NL
7938.28	-0.631748	2.47712e-08	ENSG00000089280	FUS
15884.1	-0.692066	2.49619e-08	ENSG00000079246	XRCC5
603.714	-1.18653	2.50602e-08	ENSG00000120697	ALG5
333.23	-1.16699	2.51499e-08	ENSG00000128714	HOXD13
360.585	1.12088	2.56103e-08	ENSG00000160323	ADAMTS13
217.882	1.16954	2.58508e-08	ENSG00000261799	NA
2270.39	-0.640398	2.60316e-08	ENSG00000172053	QARS1
1861.09	-0.726668	2.63778e-08	ENSG00000166086	JAM3
874.529	-1.20596	2.65264e-08	ENSG00000112312	GMNN
2689.77	-0.83536	2.65597e-08	ENSG00000247556	OIP5-AS1
5093.65	-0.577279	2.70175e-08	ENSG00000160208	RRP1B
1911.69	-0.752786	2.76156e-08	ENSG00000196363	WDR5
81.6031	1.53135	2.80459e-08	ENSG00000204860	NA
3951.39	-1.19589	2.83962e-08	ENSG00000135476	ESPL1
1123.24	-0.740635	2.85598e-08	ENSG00000104825	NFKBIB
6628.18	-0.941903	2.92307e-08	ENSG00000082898	XPO1
1414.45	-1.18499	2.94157e-08	ENSG00000139438	FAM222A
555.175	1.0712	2.94495e-08	ENSG00000100647	SUSD6
139.311	-1.05071	2.96449e-08	ENSG00000183798	EMILIN3
991.384	-0.820869	2.97023e-08	ENSG00000134480	CCNH
638.874	-1.22859	2.97869e-08	ENSG00000164182	NDUFAF2
408.016	-1.14806	2.97871e-08	ENSG00000177602	HASPIN
4552.73	-0.759608	3.00278e-08	ENSG00000112078	KCTD20
3860.33	0.856632	3.00984e-08	ENSG00000178209	PLEC
123.23	-1.84888	3.06747e-08	ENSG00000106025	TSPAN12
1160.01	-1.02039	3.07182e-08	ENSG00000180773	SLC36A4
12297.4	1.2711	3.09996e-08	ENSG00000130707	ASS1
478.607	-0.739189	3.10014e-08	ENSG00000186918	ZNF395
1386.99	0.968642	3.10312e-08	ENSG00000015133	CCDC88C
875.182	-0.635121	3.10577e-08	ENSG00000197879	MYO1C
82.0369	1.51858	3.10765e-08	ENSG00000092758	COL9A3
1198.66	-1.05276	3.12997e-08	ENSG00000184220	CMSS1
437.632	1.18152	3.21599e-08	ENSG00000035115	SH3YL1
91.6581	1.42627	3.22036e-08	ENSG00000272183	NA
1059.68	-0.694701	3.24267e-08	ENSG00000151247	EIF4E
643.849	-1.11454	3.24723e-08	ENSG00000159055	MIS18A
133.851	-1.34226	3.24769e-08	ENSG00000143375	CGN
3990.01	-0.974741	3.25574e-08	ENSG00000205581	HMGN1
339.976	-1.31453	3.29447e-08	ENSG00000165244	ZNF367
1169.49	-1.31242	3.30654e-08	ENSG00000137812	KNL1
24847.4	-0.929736	3.31078e-08	ENSG00000115053	NCL
2884.9	-0.822429	3.31743e-08	ENSG00000113569	NUP155
1025.5	0.80777	3.341e-08	ENSG00000130758	MAP3K10
90.9857	1.52724	3.35902e-08	ENSG00000266777	NA
2132.38	0.817131	3.39228e-08	ENSG00000143862	ARL8A
194.42	1.21051	3.43818e-08	ENSG00000112182	BACH2
584.377	-1.39879	3.43818e-08	ENSG00000171320	ESCO2
726.391	-0.889025	3.44683e-08	ENSG00000119787	ATL2
1575.37	-1.00056	3.46542e-08	ENSG00000163918	RFC4
876.613	-0.960919	3.51023e-08	ENSG00000077684	JADE1
60.6749	2.00231	3.58644e-08	ENSG00000250451	HOXC-AS1
3428.93	1.23195	3.58783e-08	ENSG00000087245	MMP2
671.307	-0.829669	3.62978e-08	ENSG00000197265	GTF2E2
639.476	-0.695744	3.66196e-08	ENSG00000174173	TRMT10C
2672.96	-0.880535	3.68509e-08	ENSG00000142230	SAE1
6160.26	-0.774966	3.71637e-08	ENSG00000178952	TUFM
659.199	0.992555	3.7358e-08	ENSG00000084764	MAPRE3
1835.84	0.978	3.73923e-08	ENSG00000171033	PKIA
25.8298	2.87452	3.75295e-08	ENSG00000172927	MYEOV
1561.55	-1.08005	3.75772e-08	ENSG00000186480	INSIG1
6791.14	1.00236	3.77814e-08	ENSG00000149294	NCAM1
468.264	2.51195	3.82466e-08	ENSG00000120088	CRHR1
468.264	2.51195	3.82466e-08	ENSG00000120088	LINC02210-CRHR1
944.125	-0.856821	3.89137e-08	ENSG00000162664	ZNF326
22.4034	-3.04085	3.90851e-08	ENSG00000125355	TMEM255A
527.575	-1.15314	3.97143e-08	ENSG00000065057	NTHL1
838.69	-0.964865	4.00071e-08	ENSG00000166788	SAAL1
32.0346	2.76913	4.04811e-08	ENSG00000174145	NWD2
3456.89	-0.711258	4.0868e-08	ENSG00000178921	PFAS
52.7483	1.74944	4.08871e-08	ENSG00000267355	NA
2540.86	2.35023	4.12423e-08	ENSG00000102195	GPR50
1284.18	-0.867046	4.12831e-08	ENSG00000143106	PSMA5
309.424	1.07756	4.12894e-08	ENSG00000108639	SYNGR2
8012.23	-0.955446	4.13e-08	ENSG00000117450	PRDX1
4128.77	-0.955976	4.14302e-08	ENSG00000182963	GJC1
923.913	-0.935771	4.17421e-08	ENSG00000111845	PAK1IP1
338.407	-0.712564	4.18457e-08	ENSG00000129007	CALML4
1653.5	-0.911863	4.20498e-08	ENSG00000189306	RRP7A
2733.05	-0.709555	4.25948e-08	ENSG00000168883	USP39
222.353	0.888328	4.28509e-08	ENSG00000132906	CASP9
54.8712	1.79403	4.30831e-08	ENSG00000178404	CEP295NL
138.514	-1.04591	4.3113e-08	ENSG00000158201	ABHD3
2046.53	-0.761114	4.32381e-08	ENSG00000069849	ATP1B3
391.797	1.16497	4.35279e-08	ENSG00000197324	LRP10
1300.76	1.33986	4.36822e-08	ENSG00000148219	ASTN2
1502.56	-1.11665	4.38211e-08	ENSG00000101447	FAM83D
182.203	-1.73045	4.39819e-08	ENSG00000121440	PDZRN3
2103.29	0.872707	4.44978e-08	ENSG00000090615	GOLGA3
911.187	-1.21548	4.52068e-08	ENSG00000134758	RNF138
93.4529	-1.47558	4.64039e-08	ENSG00000103876	FAH
730.315	-0.961492	4.64468e-08	ENSG00000167196	FBXO22
22.3807	5.53921	4.65596e-08	ENSG00000154127	UBASH3B
1192.79	-0.783965	4.6592e-08	ENSG00000143499	SMYD2
557.213	-0.893387	4.6663e-08	ENSG00000157240	FZD1
1758.76	-0.805032	4.68247e-08	ENSG00000086712	TXLNG
75.3541	1.99162	4.70584e-08	ENSG00000155970	MICU3
1888.81	-1.09579	4.84164e-08	ENSG00000071539	TRIP13
378.3	-1.19842	4.89445e-08	ENSG00000169288	MRPL1
469.062	-0.875852	4.96923e-08	ENSG00000131778	CHD1L
24.9101	5.73769	5.00615e-08	ENSG00000107187	LHX3
2365.73	1.52667	5.06462e-08	ENSG00000163873	GRIK3
878.555	-0.913562	5.10324e-08	ENSG00000122958	VPS26A
1238.95	-0.788279	5.11059e-08	ENSG00000167114	SLC27A4
1507.64	2.22088	5.12663e-08	ENSG00000170091	NSG2
827.043	0.731598	5.12663e-08	ENSG00000170855	TRIAP1
25.2121	2.48863	5.24229e-08	ENSG00000187720	THSD4
1772.3	-0.778077	5.24926e-08	ENSG00000044090	CUL7
7526.1	-1.12593	5.27418e-08	ENSG00000113810	SMC4
422.733	1.18662	5.31154e-08	ENSG00000175105	ZNF654
5818.23	-0.779069	5.34363e-08	ENSG00000184007	PTP4A2
2487.55	-0.680303	5.51127e-08	ENSG00000067704	IARS2
402.222	1.45565	5.55743e-08	ENSG00000005108	THSD7A
1433.6	-0.641144	5.56807e-08	ENSG00000158435	CNOT11
13751	-0.771743	5.58845e-08	ENSG00000153187	HNRNPU
501.947	-0.970377	5.58938e-08	ENSG00000145414	NAF1
434.147	0.897468	5.59295e-08	ENSG00000140022	STON2
357.368	-0.980226	5.69786e-08	ENSG00000075188	NUP37
3067.97	-0.675945	5.74176e-08	ENSG00000159202	UBE2Z
601.061	-0.88893	5.74568e-08	ENSG00000105866	SP4
21.2891	3.04448	5.76332e-08	ENSG00000198133	TMEM229B
1492.99	-0.945791	5.77449e-08	ENSG00000104320	NBN
657.583	-1.02579	5.77786e-08	ENSG00000162385	MAGOH
4150.76	-0.982664	5.81605e-08	ENSG00000106628	POLD2
341.769	1.10856	5.81605e-08	ENSG00000196152	ZNF79
4123.96	-0.90992	5.81605e-08	ENSG00000149503	INCENP
640.064	-0.860447	5.81605e-08	ENSG00000013503	POLR3B
885.624	-1.07175	5.86591e-08	ENSG00000184990	SIVA1
2316.53	-0.932976	5.8954e-08	ENSG00000153207	AHCTF1
405.557	-1.43137	5.96642e-08	ENSG00000166451	CENPN
2321.57	0.590343	6.01397e-08	ENSG00000007392	LUC7L
1645.99	-0.953075	6.01884e-08	ENSG00000165672	PRDX3
115.305	1.64015	6.03831e-08	ENSG00000010310	GIPR
35.2678	2.23956	6.10308e-08	ENSG00000130822	PNCK
126.514	1.10953	6.11928e-08	ENSG00000053702	NRIP2
3146.81	-0.692621	6.12934e-08	ENSG00000089053	ANAPC5
406.115	-1.23243	6.2318e-08	ENSG00000082497	SERTAD4
5031.24	-0.795709	6.2542e-08	ENSG00000108561	C1QBP
653.578	-0.716617	6.31931e-08	ENSG00000119471	HSDL2
2278	-0.703787	6.41211e-08	ENSG00000036257	CUL3
201.946	1.50878	6.41211e-08	ENSG00000266208	NA
1176.57	-0.887232	6.50164e-08	ENSG00000149782	PLCB3
171.969	-1.14497	6.56315e-08	ENSG00000179841	AKAP5
59.2566	1.7278	6.64499e-08	ENSG00000187601	MAGEH1
395.724	0.860221	6.64499e-08	ENSG00000239665	NA
958.132	1.37065	6.70252e-08	ENSG00000185668	POU3F1
2644.93	0.730427	6.82429e-08	ENSG00000010322	NISCH
1296.35	0.683077	6.8329e-08	ENSG00000116604	MEF2D
833.644	1.10253	6.8329e-08	ENSG00000213903	LTB4R
3790.77	-1.15776	6.95399e-08	ENSG00000165916	PSMC3
229.497	-1.11681	7.03098e-08	ENSG00000152422	XRCC4
354.488	0.890254	7.15297e-08	ENSG00000250251	PKD1P6
160.127	-1.36942	7.1974e-08	ENSG00000185985	SLITRK2
165.177	0.993221	7.19744e-08	ENSG00000204947	ZNF425
4435.63	-0.62372	7.26426e-08	ENSG00000158417	EIF5B
114.061	1.24156	7.33263e-08	ENSG00000137266	SLC22A23
714.522	-0.688059	7.333e-08	ENSG00000156973	PDE6D
368.507	-0.866476	7.3446e-08	ENSG00000152147	GEMIN6
310.001	-1.14473	7.35743e-08	ENSG00000140743	CDR2
982.7	-1.44317	7.35769e-08	ENSG00000182168	UNC5C
138.581	-1.34269	7.36161e-08	ENSG00000023572	GLRX2
1668.96	-0.749015	7.36161e-08	ENSG00000144591	GMPPA
126.2	-1.27734	7.36161e-08	ENSG00000168556	ING2
187.702	-3.02605	7.45505e-08	ENSG00000162407	PLPP3
1709.87	-0.623285	7.46674e-08	ENSG00000196510	ANAPC7
629.008	3.21908	7.51656e-08	ENSG00000205336	ADGRG1
301.207	-0.850219	7.53923e-08	ENSG00000105053	VRK3
11147.9	0.781117	7.58133e-08	ENSG00000176887	SOX11
143.732	1.13202	7.73155e-08	ENSG00000156050	FAM161B
663.02	1.05035	7.73606e-08	ENSG00000139636	LMBR1L
681.499	-0.825529	7.76295e-08	ENSG00000148688	RPP30
478.859	0.756141	7.76295e-08	ENSG00000184056	VPS33B
26.9108	3.31247	7.76799e-08	ENSG00000182040	USH1G
367.828	0.745186	7.82141e-08	ENSG00000214013	GANC
210.842	-1.33299	7.87778e-08	ENSG00000224189	HAGLR
108.097	1.42537	7.9998e-08	ENSG00000186301	NA
292.545	-0.822669	8.03083e-08	ENSG00000203666	EFCAB2
10003.5	-0.730825	8.07776e-08	ENSG00000143799	PARP1
104.874	2.25503	8.11459e-08	ENSG00000165029	ABCA1
877.021	-0.867637	8.14002e-08	ENSG00000113456	RAD1
139.941	-1.10088	8.16479e-08	ENSG00000164403	SHROOM1
1701.77	1.1346	8.24627e-08	ENSG00000163531	NFASC
137.643	-1.15013	8.32212e-08	ENSG00000066468	FGFR2
328.325	-1.23263	8.33756e-08	ENSG00000000460	FIRRM
361.897	1.09735	8.33756e-08	ENSG00000183826	BTBD9
2573.78	-0.649921	8.33756e-08	ENSG00000100023	PPIL2
37.3914	2.28721	8.40184e-08	ENSG00000257108	NHLRC4
150.654	1.03701	8.57845e-08	ENSG00000119711	ALDH6A1
121.083	1.39216	8.61705e-08	ENSG00000221995	NA
391.635	1.1065	8.67809e-08	ENSG00000185033	SEMA4B
4424.8	-0.83159	8.72513e-08	ENSG00000141556	TBCD
1472.4	-0.72214	8.73263e-08	ENSG00000165868	HSPA12A
442.772	1.75692	8.75685e-08	ENSG00000069188	SDK2
1091.48	2.30885	8.85905e-08	ENSG00000107984	DKK1
262.008	1.4344	8.91472e-08	ENSG00000128346	C22orf23
42.3556	-2.0597	8.94345e-08	ENSG00000110675	ELMOD1
2649.31	-0.877885	9.00646e-08	ENSG00000165271	NOL6
333.321	-0.830314	9.02155e-08	ENSG00000168646	AXIN2
255.808	1.59191	9.07217e-08	ENSG00000163618	CADPS
14028.7	-0.778319	9.09753e-08	ENSG00000179218	CALR
67.2541	1.43802	9.19326e-08	ENSG00000070731	ST6GALNAC2
868.744	-0.630892	9.21424e-08	ENSG00000165527	ARF6
1235.9	-0.766283	9.26188e-08	ENSG00000067955	CBFB
251.864	-1.68656	9.28459e-08	ENSG00000231607	DLEU2
2338.4	0.50246	9.29034e-08	ENSG00000116580	GON4L
847.965	-0.768484	9.32788e-08	ENSG00000147383	NSDHL
2279.4	-0.664265	9.32788e-08	ENSG00000139842	CUL4A
222.152	1.00236	9.35092e-08	ENSG00000006756	ARSD
5422.71	-0.990414	9.37137e-08	ENSG00000104549	SQLE
1469.01	0.58263	9.38017e-08	ENSG00000151468	CCDC3
168.16	1.42356	9.42573e-08	ENSG00000135686	KLHL36
978.03	-0.631618	9.69868e-08	ENSG00000006530	AGK
1057.1	-0.984898	9.74648e-08	ENSG00000121766	ZCCHC17
1182.86	0.73585	9.83705e-08	ENSG00000164080	RAD54L2
144.751	1.44439	9.86409e-08	ENSG00000183092	BEGAIN
163.344	-1.19696	1.00318e-07	ENSG00000164362	TERT
4157.88	-1.09077	1.00318e-07	ENSG00000068489	PRR11
42.9786	1.96089	1.00359e-07	ENSG00000162595	DIRAS3
844.436	-1.008	1.00687e-07	ENSG00000126749	EMG1
714.287	1.03421	1.01024e-07	ENSG00000261762	NA
68.874	1.79627	1.01389e-07	ENSG00000176945	MUC20
2883	-0.697525	1.01602e-07	ENSG00000100075	SLC25A1
81.4666	1.62877	1.02035e-07	ENSG00000224592	NA
142.08	1.54972	1.02281e-07	ENSG00000196338	NLGN3
39.0821	2.06348	1.02481e-07	ENSG00000183770	FOXL2
589.259	0.916408	1.03065e-07	ENSG00000152223	EPG5
3973.37	-0.505185	1.04585e-07	ENSG00000100811	YY1
400.334	-0.769879	1.04627e-07	ENSG00000167202	TBC1D2B
1024.55	-0.893794	1.08613e-07	ENSG00000189046	ALKBH2
76.9888	1.85731	1.08927e-07	ENSG00000260018	NA
929.312	0.812087	1.11293e-07	ENSG00000114423	CBLB
450.385	1.57417	1.11822e-07	ENSG00000225968	ELFN1
16527.4	-0.646133	1.15207e-07	ENSG00000092199	HNRNPC
134.829	1.48467	1.1563e-07	ENSG00000185128	NA
48.1081	1.65579	1.16139e-07	ENSG00000271918	NA
54.7872	2.08304	1.1748e-07	ENSG00000250986	NA
131.364	1.18679	1.18006e-07	ENSG00000167578	RAB4B
62.1347	2.40322	1.20586e-07	ENSG00000204653	ASPDH
33.9599	2.50797	1.20906e-07	ENSG00000148082	SHC3
55.5538	1.93054	1.21299e-07	ENSG00000185274	GALNT17
3162.91	0.994151	1.21812e-07	ENSG00000258441	LINC00641
1472.23	-1.06238	1.2262e-07	ENSG00000113140	SPARC
38.1382	-1.8707	1.2404e-07	ENSG00000140403	DNAJA4
1022.06	-1.0007	1.24466e-07	ENSG00000177189	RPS6KA3
985.849	-0.62616	1.24682e-07	ENSG00000165138	ANKS6
1586.99	-0.864818	1.25491e-07	ENSG00000173511	VEGFB
832.089	-0.652312	1.26322e-07	ENSG00000100014	SPECC1L
142.022	1.19315	1.26755e-07	ENSG00000230910	NA
41.1552	-1.82624	1.27035e-07	ENSG00000166492	FAM86GP
137.133	1.41695	1.28007e-07	ENSG00000105472	CLEC11A
140.679	1.56277	1.28962e-07	ENSG00000260023	NA
7156.49	-0.823248	1.31403e-07	ENSG00000010292	NCAPD2
19.3924	3.02398	1.31671e-07	ENSG00000106714	CNTNAP3
840.2	-0.63855	1.32318e-07	ENSG00000117481	NSUN4
183.05	1.12228	1.32776e-07	ENSG00000166405	RIC3
702.931	-0.695795	1.33023e-07	ENSG00000115415	STAT1
835.987	-0.694759	1.33879e-07	ENSG00000066855	MTFR1
138.677	-1.16353	1.33879e-07	ENSG00000107020	PLGRKT
1675.74	-0.91016	1.34615e-07	ENSG00000178691	SUZ12
571.53	0.836384	1.35518e-07	ENSG00000162783	IER5
785.974	0.875213	1.35528e-07	ENSG00000113108	APBB3
1375.11	-0.718621	1.36959e-07	ENSG00000141385	AFG3L2
816.256	-0.751177	1.37228e-07	ENSG00000043143	JADE2
42.9416	-2.61217	1.37228e-07	ENSG00000165966	PDZRN4
10892.8	-1.09794	1.39948e-07	ENSG00000088325	TPX2
45.4066	1.91307	1.40088e-07	ENSG00000162426	SLC45A1
2278.69	-1.31896	1.40088e-07	ENSG00000077152	UBE2T
170.546	-1.21616	1.41141e-07	ENSG00000132423	COQ3
30.6877	2.33426	1.42444e-07	ENSG00000228705	LINC00659
195.068	-1.32101	1.42705e-07	ENSG00000108387	SEPTIN4
488.509	-1.10123	1.42966e-07	ENSG00000100629	CEP128
531.553	1.36069	1.45041e-07	ENSG00000128567	PODXL
92.7122	-1.45815	1.45824e-07	ENSG00000180628	PCGF5
95.9926	1.44063	1.45854e-07	ENSG00000198835	GJC2
3425.64	-0.74068	1.47976e-07	ENSG00000108270	NA
2286.37	-1.12271	1.48218e-07	ENSG00000156970	BUB1B
736.343	-0.89072	1.49386e-07	ENSG00000114026	OGG1
821.808	-0.688788	1.49711e-07	ENSG00000121848	NA
52.9025	1.75399	1.5069e-07	ENSG00000141668	CBLN2
1426.26	-1.00996	1.54258e-07	ENSG00000070950	RAD18
114.445	1.12833	1.57293e-07	ENSG00000267904	NA
628.481	1.00914	1.57506e-07	ENSG00000112183	RBM24
932.134	-0.615474	1.57694e-07	ENSG00000163812	ZDHHC3
4460.01	-0.640042	1.57974e-07	ENSG00000172893	DHCR7
36.0238	-2.16147	1.60234e-07	ENSG00000204228	HSD17B8
1203.15	0.579373	1.61404e-07	ENSG00000135956	TMEM127
1095.56	-0.797442	1.6495e-07	ENSG00000104915	STX10
15.1505	4.26324	1.65144e-07	ENSG00000184599	TAFA3
741.529	-0.941909	1.65365e-07	ENSG00000133773	CCDC59
169.282	1.38004	1.66928e-07	ENSG00000069020	MAST4
2092.05	-0.652812	1.66928e-07	ENSG00000168411	RFWD3
2552.5	0.898896	1.68272e-07	ENSG00000174136	RGMB
19.0617	7.17098	1.68272e-07	ENSG00000224294	PINCR
4106.61	-0.663123	1.6848e-07	ENSG00000169180	XPO6
27.922	2.81442	1.76149e-07	ENSG00000263975	NA
686.228	-0.692912	1.76486e-07	ENSG00000112365	ZBTB24
70.697	-1.34164	1.76486e-07	ENSG00000179029	TMEM107
63.3953	1.7593	1.77534e-07	ENSG00000132669	RIN2
20.6555	3.79654	1.77691e-07	ENSG00000092068	SLC7A8
5386.04	-0.912828	1.77854e-07	ENSG00000124767	GLO1
1054.07	-0.698375	1.80145e-07	ENSG00000035141	FAM136A
145.074	1.63416	1.81549e-07	ENSG00000268179	NA
2370.39	-1.27004	1.81549e-07	ENSG00000173207	CKS1B
1759.06	-0.495517	1.81549e-07	ENSG00000162714	ZNF496
2177.09	0.739288	1.81726e-07	ENSG00000014216	CAPN1
5544.51	-0.706154	1.82672e-07	ENSG00000198431	TXNRD1
163.396	-1.15004	1.84069e-07	ENSG00000121039	RDH10
2757.99	-0.570103	1.84952e-07	ENSG00000140632	GLYR1
891.377	-0.884285	1.88216e-07	ENSG00000070785	EIF2B3
404.111	-0.829032	1.88392e-07	ENSG00000126953	TIMM8A
176.571	-1.47776	1.88657e-07	ENSG00000122870	BICC1
23.7489	3.1902	1.89167e-07	ENSG00000099204	ABLIM1
478.273	1.08426	1.89316e-07	ENSG00000163082	SGPP2
583.224	0.621117	1.91801e-07	ENSG00000133639	BTG1
605.916	-1.11031	1.93385e-07	ENSG00000174442	ZWILCH
303.29	-1.14548	1.93827e-07	ENSG00000197008	ZNF138
32.7199	2.34507	1.95451e-07	ENSG00000100100	PIK3IP1
103.812	1.30445	1.95817e-07	ENSG00000226686	LINC01535
23872.9	1.10656	1.95893e-07	ENSG00000035862	TIMP2
733.441	1.2637	1.95971e-07	ENSG00000182319	NA
1231.88	0.906817	1.97928e-07	ENSG00000197444	OGDHL
786.865	0.9461	1.99118e-07	ENSG00000147421	HMBOX1
213.49	1.07587	2.0002e-07	ENSG00000121851	POLR3GL
31.5821	2.04254	2.0002e-07	ENSG00000147485	PXDNL
235.353	1.44743	2.00171e-07	ENSG00000137968	SLC44A5
1063.95	-0.841745	2.01764e-07	ENSG00000100442	FKBP3
3889.74	-0.848884	2.0197e-07	ENSG00000179115	FARSA
53.4316	1.58707	2.02583e-07	ENSG00000116663	FBXO6
2203.32	-0.508857	2.04224e-07	ENSG00000146072	TNFRSF21
91.7389	-2.32785	2.04224e-07	ENSG00000110448	CD5
16473.2	-0.990719	2.04224e-07	ENSG00000111669	TPI1
1106.59	0.819243	2.04575e-07	ENSG00000137177	KIF13A
37.0276	2.46366	2.05391e-07	ENSG00000185053	SGCZ
26.9791	2.41948	2.05538e-07	ENSG00000261372	NA
207.772	1.30467	2.05616e-07	ENSG00000196421	C20orf204
12.1982	7.18987	2.05877e-07	ENSG00000138347	MYPN
3240.2	1.04939	2.08279e-07	ENSG00000167654	ATCAY
4712.72	0.970064	2.12359e-07	ENSG00000102858	MGRN1
1382.01	0.724995	2.14424e-07	ENSG00000101745	ANKRD12
84.3408	1.61176	2.14816e-07	ENSG00000269984	NA
283.682	-0.893461	2.16924e-07	ENSG00000109911	ELP4
101.753	1.30273	2.1768e-07	ENSG00000260285	NA
262.754	-0.909123	2.19347e-07	ENSG00000112877	CEP72
146.374	1.39084	2.21023e-07	ENSG00000063180	CA11
988.14	-0.768511	2.21816e-07	ENSG00000134278	SPIRE1
1675.43	-0.788577	2.21816e-07	ENSG00000012061	ERCC1
105.257	-1.61429	2.21887e-07	ENSG00000184005	ST6GALNAC3
27.7058	-2.93314	2.24011e-07	ENSG00000168702	LRP1B
524.701	0.852808	2.25573e-07	ENSG00000243679	NA
1276.86	0.652965	2.25666e-07	ENSG00000066135	KDM4A
2389.86	0.820967	2.27132e-07	ENSG00000135472	FAIM2
1611.32	-0.803799	2.29185e-07	ENSG00000161036	LRWD1
1577.84	-0.737082	2.29533e-07	ENSG00000144635	DYNC1LI1
360.51	1.31879	2.29695e-07	ENSG00000155849	ELMO1
6060.34	-0.843686	2.30025e-07	ENSG00000160014	CALM3
249.15	-1.04132	2.30581e-07	ENSG00000158747	NBL1
249.15	-1.04132	2.30581e-07	ENSG00000158747	MICOS10-NBL1
272.021	-0.975394	2.31468e-07	ENSG00000162972	MAIP1
1355.34	-0.902388	2.36532e-07	ENSG00000105983	LMBR1
2714.31	-0.814724	2.39444e-07	ENSG00000072778	ACADVL
450.375	-1.189	2.39494e-07	ENSG00000160124	MIX23
86.1146	-1.30238	2.43521e-07	ENSG00000183196	CHST6
112.702	1.15282	2.44636e-07	ENSG00000185215	TNFAIP2
80795.6	-0.670868	2.50353e-07	ENSG00000096384	HSP90AB1
13381.9	-1.06726	2.51421e-07	ENSG00000099194	SCD
3973.81	0.708552	2.53234e-07	ENSG00000166833	NAV2
760.384	-0.632797	2.55473e-07	ENSG00000175970	UNC119B
3051.81	-1.08139	2.56555e-07	ENSG00000087586	AURKA
329.33	-0.914962	2.57077e-07	ENSG00000187049	TMEM216
453.179	0.796079	2.57269e-07	ENSG00000182208	MOB2
245.572	1.90847	2.57842e-07	ENSG00000112379	ARFGEF3
1834.25	0.748321	2.59229e-07	ENSG00000183943	PRKX
603.101	-1.20412	2.59681e-07	ENSG00000099810	MTAP
1011.85	-0.675719	2.62175e-07	ENSG00000164961	WASHC5
13691	0.537013	2.64926e-07	ENSG00000130723	NA
1129.76	1.24078	2.67164e-07	ENSG00000117289	NA
70.7758	1.79218	2.67164e-07	ENSG00000100060	MFNG
221.266	1.11336	2.73421e-07	ENSG00000188825	LINC00910
1016	0.850226	2.76909e-07	ENSG00000182541	LIMK2
106.692	-1.30149	2.7724e-07	ENSG00000215784	FAM72D
95.2715	2.20036	2.78106e-07	ENSG00000221869	CEBPD
1379.07	-0.559537	2.78875e-07	ENSG00000175029	CTBP2
180.046	1.16766	2.81366e-07	ENSG00000118985	ELL2
949.704	-0.647579	2.81624e-07	ENSG00000144827	ABHD10
655.515	-0.964379	2.8214e-07	ENSG00000075239	ACAT1
882.657	-1.24489	2.86196e-07	ENSG00000163808	KIF15
6243.44	-0.888677	2.89127e-07	ENSG00000169714	CNBP
516.695	-0.673421	2.90103e-07	ENSG00000120008	WDR11
393.224	-1.11677	2.90554e-07	ENSG00000179041	RRS1
90.4808	1.32188	2.91394e-07	ENSG00000260534	NA
514.047	-0.879948	2.91995e-07	ENSG00000082515	MRPL22
36.5111	1.97499	2.92316e-07	ENSG00000158458	NRG2
525.169	1.04851	2.94126e-07	ENSG00000007402	CACNA2D2
400.337	-1.10237	2.94126e-07	ENSG00000138821	SLC39A8
1191.38	-0.68579	2.94126e-07	ENSG00000065809	FAM107B
315.902	0.760987	2.94126e-07	ENSG00000166272	WBP1L
315.902	0.760987	2.94126e-07	ENSG00000166272	CYP17A1-AS1
12393.2	-0.764691	2.95637e-07	ENSG00000168439	STIP1
1006.61	0.750132	2.96095e-07	ENSG00000115183	TANC1
301.347	-1.08839	3.00594e-07	ENSG00000248835	NA
608.46	-1.37709	3.0379e-07	ENSG00000166803	PCLAF
327.295	-0.798455	3.05744e-07	ENSG00000196204	RNF216P1
242.795	1.40329	3.06031e-07	ENSG00000118473	SGIP1
61.0037	1.86591	3.07299e-07	ENSG00000100288	CHKB
234.51	1.54717	3.08138e-07	ENSG00000128285	MCHR1
12.8501	7.02629	3.09221e-07	ENSG00000221986	MYBPHL
37.2881	2.19713	3.11348e-07	ENSG00000156564	LRFN2
35.3633	2.13271	3.12077e-07	ENSG00000186517	ARHGAP30
90.9091	2.49249	3.12885e-07	ENSG00000091409	ITGA6
3843.54	-0.555645	3.12885e-07	ENSG00000196230	TUBB
368.126	-0.896136	3.14662e-07	ENSG00000133740	E2F5
148.183	1.55504	3.16826e-07	ENSG00000188157	AGRN
124.427	-1.51894	3.16826e-07	ENSG00000185002	RFX6
6713.61	-0.456666	3.16999e-07	ENSG00000141568	FOXK2
41.9038	-2.0324	3.21402e-07	ENSG00000112837	TBX18
1170.08	-0.963637	3.21985e-07	ENSG00000123737	EXOSC9
354.639	-0.890011	3.22655e-07	ENSG00000247626	MARS2
425.511	-1.16996	3.2271e-07	ENSG00000129810	SGO1
51.0103	1.82386	3.2349e-07	ENSG00000131771	PPP1R1B
4138.56	-0.591024	3.2386e-07	ENSG00000123213	NLN
162.121	-0.925714	3.25989e-07	ENSG00000269837	NA
519.367	-0.879046	3.26728e-07	ENSG00000112039	FANCE
287.188	1.24998	3.2714e-07	ENSG00000157353	FCSK
16020.8	-1.02654	3.30807e-07	ENSG00000182481	KPNA2
324.686	-0.828314	3.30986e-07	ENSG00000231976	NA
1122.35	-0.926344	3.33867e-07	ENSG00000110080	ST3GAL4
958.3	-0.761318	3.34931e-07	ENSG00000166797	CIAO2A
398.629	1.15624	3.40107e-07	ENSG00000090776	EFNB1
790.895	0.905361	3.41358e-07	ENSG00000135870	RC3H1
287.214	-0.82529	3.45285e-07	ENSG00000008382	MPND
2256.01	-0.644049	3.46308e-07	ENSG00000143570	SLC39A1
330.088	-0.839983	3.46369e-07	ENSG00000126456	IRF3
1215.96	0.617056	3.47517e-07	ENSG00000072121	ZFYVE26
1972.86	-0.639509	3.47979e-07	ENSG00000115091	ACTR3
24.62	2.95475	3.50183e-07	ENSG00000112852	PCDHB2
391.538	-0.87578	3.50496e-07	ENSG00000162174	ASRGL1
72.5856	1.58855	3.53046e-07	ENSG00000089820	ARHGAP4
1471.1	-0.641288	3.53659e-07	ENSG00000178802	MPI
52.467	2.42735	3.53673e-07	ENSG00000163359	COL6A3
624.872	1.27777	3.59864e-07	ENSG00000133083	DCLK1
1056.54	1.18177	3.63512e-07	ENSG00000060709	RIMBP2
1477.01	0.814437	3.63907e-07	ENSG00000108469	RECQL5
2612.96	0.535228	3.63907e-07	ENSG00000141644	MBD1
65.4565	1.44683	3.69466e-07	ENSG00000005243	COPZ2
750.771	-1.07249	3.69952e-07	ENSG00000106571	GLI3
586.074	0.704759	3.70946e-07	ENSG00000266173	STRADA
295.973	-0.973194	3.7445e-07	ENSG00000189007	ADAT2
88.8281	1.24138	3.78214e-07	ENSG00000062370	ZNF112
1906.67	-0.762792	3.79006e-07	ENSG00000132485	ZRANB2
534.346	1.15338	3.85875e-07	ENSG00000186487	MYT1L
3673.2	-0.956107	3.86044e-07	ENSG00000167325	RRM1
1727.07	-0.624897	3.87362e-07	ENSG00000145919	BOD1
250.33	-3.45721	3.89236e-07	ENSG00000170345	FOS
946.691	-0.893826	4.0592e-07	ENSG00000119906	SLF2
1375.96	0.844525	4.10237e-07	ENSG00000187954	ZFTRAF1
477.93	-0.811087	4.11179e-07	ENSG00000178425	NT5DC1
4379.7	-0.763545	4.13576e-07	ENSG00000117592	PRDX6
2477.09	-1.20271	4.15082e-07	ENSG00000198826	ARHGAP11A
3821.79	0.849245	4.15357e-07	ENSG00000101199	ARFGAP1
1031.3	-0.902608	4.16844e-07	ENSG00000135414	GDF11
193.844	1.0121	4.17191e-07	ENSG00000153531	ADPRHL1
722.403	-0.822972	4.17191e-07	ENSG00000072864	NDE1
414.826	0.940538	4.17216e-07	ENSG00000180771	NA
344.529	-0.819532	4.21198e-07	ENSG00000198860	TSEN15
7208.18	-0.62046	4.2264e-07	ENSG00000136450	SRSF1
1427.06	-0.804718	4.22764e-07	ENSG00000171720	HDAC3
2606.71	-0.533351	4.22764e-07	ENSG00000101346	POFUT1
361.502	1.07211	4.29628e-07	ENSG00000112137	PHACTR1
501.765	0.72344	4.37888e-07	ENSG00000044446	PHKA2
255.085	0.941624	4.41301e-07	ENSG00000153558	FBXL2
316.528	0.879393	4.4276e-07	ENSG00000177432	NAP1L5
2087.72	-0.661931	4.46221e-07	ENSG00000116922	C1orf109
2678.31	-0.511402	4.5459e-07	ENSG00000106344	RBM28
154.018	1.68325	4.54861e-07	ENSG00000152092	ASTN1
304.964	-1.12522	4.54916e-07	ENSG00000135617	PRADC1
57.5327	1.58584	4.58338e-07	ENSG00000205593	DENND6B
698.714	0.791808	4.64343e-07	ENSG00000180354	MTURN
7354.18	0.858106	4.64343e-07	ENSG00000132471	WBP2
903.43	0.921349	4.67228e-07	ENSG00000149809	TM7SF2
4554.18	-0.962654	4.67811e-07	ENSG00000113368	LMNB1
6777.73	-0.627465	4.68748e-07	ENSG00000135018	UBQLN1
22.6595	-4.22171	4.70182e-07	ENSG00000138795	LEF1
29.3641	-2.07603	4.70963e-07	ENSG00000106066	CPVL
6579.26	-0.993379	4.72051e-07	ENSG00000073111	MCM2
37.1842	2.84317	4.74371e-07	ENSG00000113739	STC2
3399.37	-0.823009	4.78394e-07	ENSG00000116120	FARSB
250.721	-0.969325	4.81164e-07	ENSG00000120334	CENPL
983.87	-0.582366	4.81721e-07	ENSG00000108264	NA
2001.76	-0.797531	4.8277e-07	ENSG00000100413	POLR3H
96.3831	-1.16117	4.84116e-07	ENSG00000213186	TRIM59
818.402	0.662689	4.85974e-07	ENSG00000204130	RUFY2
59.9688	1.93205	4.86813e-07	ENSG00000004468	CD38
2705.95	0.75208	4.8969e-07	ENSG00000221978	CCNL2
364.941	-0.716802	4.90098e-07	ENSG00000116273	PHF13
1798.52	0.647658	4.92271e-07	ENSG00000077782	FGFR1
897.151	1.00256	4.93385e-07	ENSG00000169122	FAM110B
1317.21	-0.553511	4.94387e-07	ENSG00000136478	TEX2
36.5958	1.96963	4.94387e-07	ENSG00000267848	NA
9010.5	-0.576865	4.95081e-07	ENSG00000124571	XPO5
[truncated: 21,852 more rows]

## Sheet: E2F1Cr_DMSO_vs_WTE2F1_DMSO
baseMean	log2FoldChange	padj	ENSEMBL	SYMBOL
193.025	4.32558	1.39164e-48	ENSG00000249646	OR7E94P
1960.31	-5.84883	2.46992e-48	ENSG00000137959	IFI44L
185.004	3.88158	3.79944e-41	ENSG00000068985	PAGE1
208.729	4.63796	4.52497e-39	ENSG00000165092	ALDH1A1
377.029	4.48304	1.87696e-36	ENSG00000164651	SP8
399.346	-1.85137	2.86859e-35	ENSG00000082684	SEMA5B
200.342	-3.11865	8.95478e-34	ENSG00000171105	INSR
4996.55	4.85273	6.8518e-32	ENSG00000115461	IGFBP5
200.697	5.29226	3.31063e-29	ENSG00000146006	LRRTM2
108.294	2.84773	2.05924e-27	ENSG00000053328	METTL24
97.6194	-4.49753	6.99101e-25	ENSG00000049449	RCN1
70.6743	-5.25522	3.68045e-24	ENSG00000170085	SIMC1
328.644	2.92075	2.53803e-23	ENSG00000111859	NEDD9
84.6361	4.45761	2.85469e-23	ENSG00000167555	ZNF528
712.021	1.95261	7.13018e-23	ENSG00000171094	ALK
310.206	-1.69241	7.13018e-23	ENSG00000223756	NA
61.5167	-3.73542	4.0118e-21	ENSG00000008394	MGST1
1620.36	1.46986	1.3461e-20	ENSG00000125967	NECAB3
475.062	-2.08574	1.71666e-20	ENSG00000170382	LRRN2
233.33	-2.32343	9.02377e-20	ENSG00000085563	ABCB1
1808.23	1.0398	1.11209e-18	ENSG00000184613	NELL2
574.552	1.52362	1.20571e-18	ENSG00000162849	KIF26B
63.443	-3.48233	2.5161e-18	ENSG00000152078	TLCD4
55.5322	4.10911	4.95658e-18	ENSG00000248408	NA
552.165	1.69653	6.98683e-18	ENSG00000171786	NHLH1
1885.16	1.55365	6.93796e-17	ENSG00000070748	CHAT
50.5564	5.35881	2.68408e-16	ENSG00000116791	CRYZ
288.959	1.79285	1.42327e-15	ENSG00000110427	KIAA1549L
3310.56	-1.61183	5.31624e-15	ENSG00000137965	IFI44
362.47	2.43935	6.10025e-15	ENSG00000100095	SEZ6L
31.898	-4.31963	1.23933e-14	ENSG00000197134	ZNF257
76.0677	7.29818	1.64552e-14	ENSG00000162623	TYW3
1836.72	1.97678	6.99293e-14	ENSG00000064195	DLX3
675.38	5.02548	7.96247e-14	ENSG00000177301	KCNA2
2934.67	1.80917	8.62212e-14	ENSG00000249307	LINC01088
428.385	-2.05415	8.85543e-14	ENSG00000165061	ZMAT4
103.33	-2.51623	1.46644e-13	ENSG00000242950	ERVW-1
1082.95	1.52686	4.89091e-13	ENSG00000182601	HS3ST4
276.665	-4.38878	5.95947e-13	ENSG00000101144	BMP7
222.073	2.38884	7.72484e-13	ENSG00000174600	CMKLR1
1026.95	-1.00283	7.89807e-13	ENSG00000254087	LYN
5696.09	0.872008	1.58012e-12	ENSG00000196562	SULF2
183.063	1.77071	1.60125e-12	ENSG00000248719	NA
1324.29	-1.2775	2.22346e-12	ENSG00000154310	TNIK
2937.07	-1.66202	4.29858e-12	ENSG00000131094	C1QL1
1289.83	2.92099	1.13785e-11	ENSG00000135269	TES
982.7	-1.8828	1.35253e-11	ENSG00000182168	UNC5C
355.258	1.40003	1.38069e-11	ENSG00000008441	NFIX
1063.01	-1.90827	1.65841e-11	ENSG00000113196	HAND1
170.379	-1.62145	2.80215e-11	ENSG00000165113	GKAP1
957.188	1.11476	4.59902e-11	ENSG00000196482	ESRRG
176.534	-1.48443	4.99805e-11	ENSG00000137269	LRRC1
1063.24	0.881833	6.92835e-11	ENSG00000074047	GLI2
3717.52	-1.63581	1.20374e-10	ENSG00000101412	E2F1
350.644	-1.62008	1.90076e-10	ENSG00000177425	PAWR
436.005	1.39292	4.39184e-10	ENSG00000165194	PCDH19
5282.4	1.29443	5.10712e-10	ENSG00000158258	CLSTN2
68.3515	2.52091	6.41974e-10	ENSG00000143318	CASQ1
1335.99	-1.06988	7.8554e-10	ENSG00000141639	MAPK4
221.359	-1.04593	1.01478e-09	ENSG00000008283	CYB561
440.352	1.13171	1.24828e-09	ENSG00000104419	NDRG1
39.0821	2.4343	1.84035e-09	ENSG00000183770	FOXL2
2985.29	-1.12141	2.63822e-09	ENSG00000182263	FIGN
41.6836	-4.17761	3.35609e-09	ENSG00000122585	NPY
295.735	1.5075	4.13234e-09	ENSG00000188211	NCR3LG1
57.5746	2.06388	4.34102e-09	ENSG00000006071	ABCC8
9347.53	1.52529	5.14056e-09	ENSG00000164099	PRSS12
137.162	1.61085	7.24784e-09	ENSG00000158560	DYNC1I1
56.3436	-1.84803	9.70709e-09	ENSG00000117791	MTARC2
333.507	2.04171	9.80079e-09	ENSG00000171246	NPTX1
87.8407	-1.87384	9.87616e-09	ENSG00000129910	CDH15
198.589	1.20246	1.10939e-08	ENSG00000231711	NA
1491.18	1.11131	1.18029e-08	ENSG00000138604	GLCE
1308.64	1.34644	1.69197e-08	ENSG00000168453	HR
35.0473	-2.60642	1.69197e-08	ENSG00000139219	COL2A1
354.842	-1.29675	2.15667e-08	ENSG00000198873	GRK5
547.112	1.10015	2.29204e-08	ENSG00000105880	DLX5
661.554	-0.745099	2.49344e-08	ENSG00000132386	SERPINF1
55.4212	3.21916	2.79553e-08	ENSG00000185518	SV2B
49.491	-2.48693	2.94262e-08	ENSG00000165197	VEGFD
386.655	1.20355	3.00062e-08	ENSG00000182674	KCNB2
257.679	-1.55234	3.83728e-08	ENSG00000040731	CDH10
223.62	-1.80768	3.86952e-08	ENSG00000139263	LRIG3
1336.16	1.44419	4.0613e-08	ENSG00000168824	NSG1
425.973	-1.27504	5.34719e-08	ENSG00000126778	SIX1
5882.8	1.19677	5.52226e-08	ENSG00000092969	TGFB2
47.0785	-2.27682	6.13436e-08	ENSG00000204169	NA
1652.54	-1.00082	6.76722e-08	ENSG00000132182	NUP210
550.257	1.11871	6.76722e-08	ENSG00000135144	DTX1
39.5288	2.79657	8.0142e-08	ENSG00000141854	MISP3
72.5077	1.75078	1.00171e-07	ENSG00000181894	ZNF329
46.9634	3.31571	1.1525e-07	ENSG00000269834	ZNF528-AS1
1060.55	1.25553	1.15324e-07	ENSG00000164938	TP53INP1
41.1552	-2.02326	1.51738e-07	ENSG00000166492	FAM86GP
1903.63	0.802652	1.52647e-07	ENSG00000143995	MEIS1
57.5739	-1.74871	1.52647e-07	ENSG00000177875	CCDC184
10124.3	0.818451	1.64317e-07	ENSG00000103034	NDRG4
867.252	1.57422	1.66242e-07	ENSG00000143850	PLEKHA6
4831.53	-1.50908	1.99594e-07	ENSG00000122420	PTGFR
204.588	-1.4101	2.43494e-07	ENSG00000181408	UTS2R
191.151	2.00878	2.51442e-07	ENSG00000075891	PAX2
1309.38	1.01941	2.60646e-07	ENSG00000198121	LPAR1
1145.57	0.858991	2.67783e-07	ENSG00000162551	ALPL
476.664	1.17807	3.32953e-07	ENSG00000092621	PHGDH
3442.32	1.1344	3.32953e-07	ENSG00000176884	GRIN1
1105.43	0.682694	3.38544e-07	ENSG00000135821	GLUL
1056.92	1.44754	3.49314e-07	ENSG00000197182	MIRLET7BHG
958.132	1.40458	3.49705e-07	ENSG00000185668	POU3F1
152.854	-4.09597	3.58712e-07	ENSG00000174343	CHRNA9
3684.63	0.826486	3.58712e-07	ENSG00000162105	SHANK2
84.9277	2.6825	4.87029e-07	ENSG00000135116	HRK
695.578	-0.914221	5.94617e-07	ENSG00000117114	ADGRL2
54.417	-2.15889	6.40395e-07	ENSG00000117643	MAN1C1
32.0723	3.53601	6.43784e-07	ENSG00000231672	NA
455.338	-1.07675	6.45892e-07	ENSG00000070601	FRMPD1
524.53	-0.928656	6.89273e-07	ENSG00000117122	MFAP2
218.724	-1.29958	7.56727e-07	ENSG00000129173	E2F8
2448.46	-0.75199	7.99251e-07	ENSG00000163623	NKX6-1
83.268	1.67723	1.00905e-06	ENSG00000177103	DSCAML1
203.152	1.77754	1.28753e-06	ENSG00000115718	PROC
5412.31	-1.35169	1.38507e-06	ENSG00000111817	DSE
1114.85	1.02889	1.55398e-06	ENSG00000152495	CAMK4
2402.44	-0.87093	1.60458e-06	ENSG00000179361	ARID3B
383.76	0.960015	1.67144e-06	ENSG00000169618	PROKR1
80.8515	2.53099	1.67144e-06	ENSG00000237512	UNC5B-AS1
2361.24	3.1022	2.0279e-06	ENSG00000120875	DUSP4
430.569	-1.18801	2.22224e-06	ENSG00000165495	PKNOX2
871.137	1.42576	2.28582e-06	ENSG00000171532	NEUROD2
266.659	-1.88885	2.58186e-06	ENSG00000132677	RHBG
9722.9	0.579103	2.99159e-06	ENSG00000160097	FNDC5
103.528	1.65814	2.99159e-06	ENSG00000205683	DPF3
254.627	-3.03744	3.80675e-06	ENSG00000165731	RET
35.6039	2.64277	3.88034e-06	ENSG00000153563	CD8A
118.612	1.2041	3.98007e-06	ENSG00000179296	NA
468.264	2.33794	4.26873e-06	ENSG00000120088	CRHR1
468.264	2.33794	4.26873e-06	ENSG00000120088	LINC02210-CRHR1
100.162	-1.76893	5.16208e-06	ENSG00000161896	IP6K3
1208.39	-0.78122	5.17684e-06	ENSG00000205213	LGR4
142.703	-1.35347	6.93211e-06	ENSG00000213626	LBH
767.013	0.976229	7.08313e-06	ENSG00000107438	PDLIM1
109.537	1.47273	8.38416e-06	ENSG00000005073	HOXA11
1601	0.793514	9.74498e-06	ENSG00000170873	MTSS1
418.043	-0.712733	9.83402e-06	ENSG00000072609	CHFR
161.035	-1.44805	1.05635e-05	ENSG00000148204	CRB2
2797.18	-1.40919	1.08243e-05	ENSG00000196141	SPATS2L
270.62	-1.10565	1.16913e-05	ENSG00000186522	SEPTIN10
3268.21	0.654631	1.25664e-05	ENSG00000078549	ADCYAP1R1
302.056	-1.07383	1.25664e-05	ENSG00000198846	TOX
88.8897	-1.77385	1.49791e-05	ENSG00000215146	NA
891.806	1.40289	1.54512e-05	ENSG00000132205	EMILIN2
602.044	1.12604	1.69294e-05	ENSG00000261115	TMEM178B
163.509	-1.19439	1.70256e-05	ENSG00000091490	SEL1L3
1528.35	0.828969	1.73121e-05	ENSG00000162998	FRZB
325.763	0.973413	2.96513e-05	ENSG00000120327	PCDHB14
34.9358	-2.25167	3.09363e-05	ENSG00000175147	TMEM51-AS1
315.757	1.09175	3.15263e-05	ENSG00000078328	RBFOX1
1630.49	-0.590224	3.15263e-05	ENSG00000136436	CALCOCO2
42.9416	-2.29835	3.16642e-05	ENSG00000165966	PDZRN4
923.805	1.1295	3.30102e-05	ENSG00000107562	CXCL12
87.5115	-1.29136	3.81851e-05	ENSG00000165626	BEND7
979.214	-0.917731	4.11882e-05	ENSG00000171729	TMEM51
709.25	0.975472	4.23376e-05	ENSG00000143772	ITPKB
628.682	-0.798589	4.30535e-05	ENSG00000169991	IFFO2
528.072	0.844026	4.33989e-05	ENSG00000145808	ADAMTS19
42.6414	-1.81434	4.41793e-05	ENSG00000177519	RPRM
802.002	0.982731	4.7814e-05	ENSG00000186642	PDE2A
567.538	1.5673	5.06807e-05	ENSG00000131080	EDA2R
365.924	1.27161	6.38955e-05	ENSG00000100346	CACNA1I
15.623	5.53839	6.42665e-05	ENSG00000130038	CRACR2A
284.05	1.35186	6.56737e-05	ENSG00000164692	COL1A2
853.1	1.46794	6.91494e-05	ENSG00000157542	KCNJ6
19.4851	2.81278	6.93353e-05	ENSG00000230067	NA
70.7199	1.63452	7.18964e-05	ENSG00000156269	NAA11
227.967	-0.910656	7.89753e-05	ENSG00000132016	BRME1
194.42	1.00997	8.03663e-05	ENSG00000112182	BACH2
756.264	0.569901	8.16401e-05	ENSG00000165548	TMEM63C
224.863	-0.745017	8.5085e-05	ENSG00000100889	PCK2
150.771	1.50894	8.53746e-05	ENSG00000107147	KCNT1
187.978	0.897184	8.9767e-05	ENSG00000162804	SNED1
78.5892	2.22634	0.000105218	ENSG00000203685	STUM
221.613	1.26399	0.000107557	ENSG00000250366	TUNAR
88.4801	-1.02278	0.000109024	ENSG00000198142	SOWAHC
1459.66	1.20662	0.000117026	ENSG00000177551	NHLH2
1731.34	0.453469	0.00012717	ENSG00000116584	ARHGEF2
1675.21	0.980025	0.00012738	ENSG00000186469	GNG2
231.979	1.55101	0.000142695	ENSG00000156113	KCNMA1
280.905	-1.14304	0.0001442	ENSG00000162951	LRRTM1
172.419	-0.835062	0.000146655	ENSG00000106538	RARRES2
18.4735	-6.17084	0.000152596	ENSG00000163565	IFI16
52.0246	4.37044	0.00016478	ENSG00000140945	CDH13
144.798	-0.901787	0.000173204	ENSG00000203506	RBMS3-AS2
137.643	-0.936709	0.000177966	ENSG00000066468	FGFR2
108.789	-1.09763	0.000189526	ENSG00000188321	ZNF559
1099.9	0.881439	0.000222982	ENSG00000144724	PTPRG
703.246	0.854318	0.000226951	ENSG00000070778	PTPN21
1378.1	-0.956895	0.000230991	ENSG00000171617	ENC1
3968.55	1.98404	0.000258073	ENSG00000214548	MEG3
2387.18	0.80015	0.000263227	ENSG00000157152	SYN2
131.05	-1.69378	0.000263227	ENSG00000114757	PEX5L
81.5412	-1.2265	0.000264191	ENSG00000171428	NAT1
79.2188	-1.62883	0.000267035	ENSG00000250957	NA
235.824	-0.816061	0.000267035	ENSG00000205363	INSYN1
77.8664	1.32264	0.000277168	ENSG00000096433	ITPR3
246.083	2.1494	0.000277168	ENSG00000100314	CABP7
69.8221	1.3841	0.000292269	ENSG00000151067	CACNA1C
69.8221	1.3841	0.000292269	ENSG00000151067	CACNA1C-IT2
187.385	-0.90961	0.000292269	ENSG00000065054	NHERF2
763.89	-0.882144	0.000308603	ENSG00000178202	POGLUT3
30.1949	1.80321	0.000311289	ENSG00000105974	CAV1
279.796	-1.03139	0.000323199	ENSG00000152268	NA
1154.6	-0.53051	0.00034845	ENSG00000160113	NR2F6
27.0587	2.36617	0.000357102	ENSG00000256223	ZNF10
1181.45	-0.604737	0.000374289	ENSG00000154736	ADAMTS5
1091.48	1.83296	0.000375735	ENSG00000107984	DKK1
39.0577	2.38671	0.000387215	ENSG00000073861	TBX21
2786.65	0.445238	0.000401727	ENSG00000196428	TSC22D2
139.026	1.66449	0.000416312	ENSG00000162545	CAMK2N1
49.6444	-1.35629	0.000443048	ENSG00000185742	C11orf87
426.192	0.682923	0.000455223	ENSG00000173175	ADCY5
6470.42	0.797125	0.000455223	ENSG00000112290	WASF1
131.38	0.905048	0.000468031	ENSG00000155265	GOLGA7B
404.067	1.39166	0.000478362	ENSG00000144821	MYH15
26.8022	1.83571	0.000481577	ENSG00000241990	NA
1242.68	0.806115	0.000526271	ENSG00000174307	PHLDA3
1336.95	-0.900433	0.000533605	ENSG00000213949	ITGA1
1208.41	0.570886	0.000539362	ENSG00000147862	NFIB
64.2791	1.46026	0.00055087	ENSG00000171408	PDE7B
3423.44	0.715212	0.000552566	ENSG00000162522	KIAA1522
205.472	1.50275	0.000555441	ENSG00000232480	NA
15.9783	-2.88479	0.000574184	ENSG00000196169	KIF19
415.379	-0.986427	0.000604075	ENSG00000079215	SLC1A3
65.2566	1.41389	0.000604379	ENSG00000006210	CX3CL1
11664.1	0.759544	0.000672878	ENSG00000152784	PRDM8
1919.61	-0.655883	0.000703082	ENSG00000204381	LAYN
322.788	-1.46062	0.000733061	ENSG00000145721	LIX1
86.4821	1.26203	0.000734539	ENSG00000242779	ZNF702P
37.0276	1.96148	0.000737169	ENSG00000185053	SGCZ
195.068	-1.01716	0.000745576	ENSG00000108387	SEPTIN4
768.1	0.775443	0.00074864	ENSG00000106123	EPHB6
45.7343	1.59883	0.000753998	ENSG00000251321	PCAT4
195.561	1.561	0.000758688	ENSG00000161082	CELF5
42.9219	-2.16829	0.000774277	ENSG00000146013	GFRA3
919.009	0.855609	0.000775537	ENSG00000160789	LMNA
134.139	1.29826	0.000782194	ENSG00000150630	VEGFC
752.74	-0.975218	0.000787912	ENSG00000113448	PDE4D
319.333	0.728883	0.000807493	ENSG00000112186	CAP2
245.348	1.3151	0.000807493	ENSG00000011201	ANOS1
225.442	-1.42394	0.000817845	ENSG00000138083	SIX3
90.7645	1.53523	0.000824001	ENSG00000074211	PPP2R2C
236.343	1.2709	0.000824001	ENSG00000184408	KCND2
1300.76	0.995795	0.00082837	ENSG00000148219	ASTN2
196.596	1.39444	0.000880041	ENSG00000184672	RALYL
574.709	0.743649	0.000900736	ENSG00000171310	CHST11
40.8375	1.77828	0.000901689	ENSG00000120057	SFRP5
488.977	-1.98831	0.000906198	ENSG00000148400	NOTCH1
957.841	0.765453	0.000961008	ENSG00000105204	DYRK1B
88.4791	1.86014	0.000984733	ENSG00000101134	DOK5
27.7058	-2.11755	0.000990376	ENSG00000168702	LRP1B
44.6428	-1.59222	0.000990376	ENSG00000271474	NA
88.8044	1.81985	0.00100483	ENSG00000166148	AVPR1A
19.3027	-2.28818	0.00100549	ENSG00000247134	LOC105379362
111.834	-0.896431	0.00105674	ENSG00000132321	IQCA1
237.987	0.887457	0.00106298	ENSG00000198838	RYR3
1616.08	-0.583393	0.00110716	ENSG00000076928	ARHGEF1
69.4168	2.26111	0.00112347	ENSG00000182050	MGAT4C
95.9496	-1.65296	0.00112869	ENSG00000272403	NA
73.1833	1.2189	0.00116776	ENSG00000249421	ADAMTS19-AS1
42.4082	-1.45178	0.00120006	ENSG00000138669	PRKG2
403.394	0.970841	0.00125221	ENSG00000067842	ATP2B3
64.401	1.44521	0.00125221	ENSG00000262484	CCER2
188.662	1.03035	0.00128438	ENSG00000164176	EDIL3
265.475	0.590666	0.00133425	ENSG00000206432	TMEM200C
442.408	0.793316	0.00134372	ENSG00000149527	PLCH2
1427.25	-0.819489	0.00135482	ENSG00000016082	ISL1
341.361	-0.99507	0.00135482	ENSG00000184185	KCNJ12
34.7266	1.99908	0.00136776	ENSG00000106018	VIPR2
67.0796	-1.33435	0.0014016	ENSG00000168843	FSTL5
195.273	-0.892003	0.00140902	ENSG00000112394	SLC16A10
31.9901	-2.1364	0.00143696	ENSG00000144488	ESPNL
69.4238	1.85431	0.00147232	ENSG00000115041	KCNIP3
123.759	-0.797396	0.00148384	ENSG00000145569	OTULINL
19.9707	2.22826	0.0015171	ENSG00000136883	KIF12
233.416	-0.841052	0.00155672	ENSG00000256771	ZNF253
22.6595	-2.77585	0.00157817	ENSG00000138795	LEF1
296.442	1.24527	0.00165754	ENSG00000179862	CITED4
7995.35	0.521264	0.00165754	ENSG00000170017	ALCAM
950.262	0.589833	0.00165754	ENSG00000138771	SHROOM3
1045.7	0.65843	0.00165754	ENSG00000172493	AFF1
14.3794	4.56571	0.00165754	ENSG00000111913	RIPOR2
40.5572	-1.80504	0.00165754	ENSG00000189398	OR7E12P
106.668	1.07975	0.00165754	ENSG00000230778	ANKRD63
338.407	-0.502142	0.00165754	ENSG00000129007	CALML4
363.777	-0.632555	0.00165754	ENSG00000140807	NKD1
279.542	-1.1651	0.00165754	ENSG00000101680	LAMA1
64.0953	-1.15747	0.00183977	ENSG00000185052	SLC24A3
1472.23	-0.773212	0.00186145	ENSG00000113140	SPARC
365.827	1.09815	0.00186145	ENSG00000026508	CD44
16.1035	2.3458	0.0018673	ENSG00000188505	NCCRP1
665.991	-0.91713	0.00188091	ENSG00000175785	PRIMA1
5274.69	0.719654	0.00188601	ENSG00000157985	AGAP1
659.393	0.607893	0.00189419	ENSG00000146278	PNRC1
170.035	0.836553	0.00217374	ENSG00000243444	NA
1569.65	-0.467953	0.00217849	ENSG00000067048	DDX3Y
30.9421	1.81827	0.00223288	ENSG00000187486	KCNJ11
166.671	1.53595	0.00229551	ENSG00000167861	HID1
158.938	-0.745531	0.00252332	ENSG00000139445	FOXN4
383.984	0.521086	0.00253319	ENSG00000116525	TRIM62
440.714	-1.05963	0.00253319	ENSG00000137880	GCHFR
47.3083	1.78163	0.00261103	ENSG00000101188	NTSR1
91.7389	-1.63388	0.00265512	ENSG00000110448	CD5
633.633	0.919626	0.00271033	ENSG00000053108	FSTL4
503.505	-0.710622	0.00271093	ENSG00000158062	UBXN11
228.626	1.38209	0.00271093	ENSG00000183248	PRR36
89.4121	-1.21255	0.00278627	ENSG00000173267	SNCG
197.135	0.650036	0.00278627	ENSG00000100027	YPEL1
2627.51	0.668515	0.00290944	ENSG00000105270	CLIP3
1842.5	-0.537214	0.00294119	ENSG00000181541	MAB21L2
1140.63	0.674825	0.00300945	ENSG00000114859	CLCN2
11.723	3.55604	0.00310055	ENSG00000206262	FOXL2NB
627.838	0.603068	0.00314106	ENSG00000120658	ENOX1
3514.63	-0.568422	0.00317132	ENSG00000132688	NES
99.9782	0.85964	0.00330808	ENSG00000177738	ANXA2R-OT1
912.084	-0.673706	0.00333792	ENSG00000088756	ARHGAP28
989.365	0.950718	0.00357835	ENSG00000145996	CDKAL1
2249.52	-0.72161	0.00367249	ENSG00000104725	NA
25.0748	1.84642	0.00377919	ENSG00000177721	ANXA2R
356.452	0.674958	0.00390668	ENSG00000228623	ZNF883
716.548	-0.762452	0.00392789	ENSG00000133216	EPHB2
384.416	-0.921502	0.00394473	ENSG00000052850	ALX4
30.8205	-3.76332	0.00413885	ENSG00000136842	TMOD1
235.316	0.784621	0.00418546	ENSG00000183087	GAS6
1615.26	-0.540243	0.00418738	ENSG00000104313	EYA1
18.5506	2.07882	0.00445409	ENSG00000231010	NA
763.547	0.779471	0.00451433	ENSG00000149295	DRD2
184.161	-1.31205	0.00452967	ENSG00000117152	RGS4
21.3028	2.23488	0.00454237	ENSG00000258399	NA
617.586	0.670141	0.00456048	ENSG00000157087	ATP2B2
601.921	0.913715	0.00456048	ENSG00000145632	PLK2
665.953	-0.66415	0.00469835	ENSG00000077616	NAALAD2
22.7151	-1.95027	0.00469835	ENSG00000197016	ZNF470
315.895	0.849113	0.00499181	ENSG00000072182	ASIC4
1595.4	-0.849235	0.00503783	ENSG00000187772	LIN28B
302.556	0.984398	0.00503783	ENSG00000130226	DPP6
168.133	-0.692291	0.00510628	ENSG00000163689	CFAP20DC
232.699	-0.632945	0.00510628	ENSG00000046647	GEMIN8
226.369	0.794177	0.00516545	ENSG00000197479	PCDHB11
105.707	-1.256	0.00516545	ENSG00000134817	APLNR
290.065	0.824243	0.00549159	ENSG00000141750	STAC2
202.126	-0.784583	0.00561063	ENSG00000166002	SMCO4
144.374	1.4098	0.00571366	ENSG00000130518	IQCN
4163.44	0.515995	0.00589716	ENSG00000168944	CEP120
33.7584	2.2268	0.00589716	ENSG00000225746	NA
723.144	0.563957	0.00601502	ENSG00000145349	CAMK2D
305.937	0.97296	0.00601502	ENSG00000127863	TNFRSF19
99.1401	-0.808991	0.00610582	ENSG00000081189	MEF2C
139.311	-0.660662	0.00610582	ENSG00000183798	EMILIN3
3312.96	0.484026	0.00615725	ENSG00000163297	ANTXR2
5242.83	0.542993	0.00615725	ENSG00000055118	KCNH2
1327.95	0.703506	0.00617158	ENSG00000143878	RHOB
275.162	-0.752073	0.00617158	ENSG00000154553	PDLIM3
515.589	-0.542565	0.00617158	ENSG00000130021	PUDP
371.909	0.751654	0.00638506	ENSG00000183018	SPNS2
289.446	-0.711942	0.0065069	ENSG00000139269	INHBE
142.118	-0.762377	0.00659037	ENSG00000122180	MYOG
139.941	-0.709876	0.00671352	ENSG00000164403	SHROOM1
371.732	-0.797299	0.00671352	ENSG00000181409	AATK
237.375	-1.852	0.00693416	ENSG00000149972	CNTN5
60.9953	2.75068	0.00702036	ENSG00000165409	TSHR
59.2786	-1.15952	0.0070447	ENSG00000106991	ENG
384.514	2.39982	0.00710042	ENSG00000015592	STMN4
901.457	0.680699	0.00738626	ENSG00000117600	PLPPR4
1361.25	-0.422521	0.00745226	ENSG00000135069	PSAT1
33.9599	1.70272	0.00747339	ENSG00000148082	SHC3
120.687	-0.969763	0.00756066	ENSG00000185269	NOTUM
1206.62	0.574852	0.00759071	ENSG00000168438	CDC40
168.252	2.16128	0.00765395	ENSG00000165186	PTCHD1
395.025	0.767442	0.00769428	ENSG00000164949	GEM
60.7772	1.34332	0.00790376	ENSG00000260196	NA
35.2337	-1.21905	0.0079078	ENSG00000229676	ZNF492
1178.28	-0.54341	0.00794594	ENSG00000167081	PBX3
6843.83	0.414138	0.00794594	ENSG00000124092	CTCFL
264.607	0.586841	0.00800923	ENSG00000267106	ZNF561-AS1
1587.49	-0.468465	0.00818252	ENSG00000149131	SERPING1
684.945	1.10606	0.00818252	ENSG00000132872	SYT4
10.8324	4.03102	0.00821178	ENSG00000243243	NA
1128.43	0.401961	0.00821178	ENSG00000161533	ACOX1
238.251	1.17926	0.00821653	ENSG00000152377	SPOCK1
6994.65	-0.685967	0.00821653	ENSG00000139352	ASCL1
534.346	0.789024	0.00826085	ENSG00000186487	MYT1L
4592.83	0.541325	0.00831088	ENSG00000134369	NAV1
1953.25	0.962131	0.00831088	ENSG00000064042	LIMCH1
977.396	0.558706	0.00843958	ENSG00000129422	MTUS1
25.8611	-1.96156	0.00844509	ENSG00000147889	CDKN2A
445.787	-0.541305	0.00852427	ENSG00000078900	TP73
738.314	0.922851	0.00861845	ENSG00000003147	ICA1
1424.8	-0.573607	0.00863409	ENSG00000144485	HES6
160.127	-0.861172	0.00878478	ENSG00000185985	SLITRK2
1462.04	0.681684	0.00884193	ENSG00000171724	VAT1L
328.046	1.06543	0.00894725	ENSG00000136099	PCDH8
1883.87	-0.682759	0.00902269	ENSG00000112531	QKI
250.875	-0.79888	0.00906865	ENSG00000162654	GBP4
62.288	-2.20241	0.00937184	ENSG00000116016	EPAS1
2045.47	-0.588206	0.00944389	ENSG00000163171	CDC42EP3
19.7295	-1.67829	0.00948247	ENSG00000219665	ZNF433-AS1
86.5977	1.50586	0.00960919	ENSG00000116254	CHD5
961.212	0.578636	0.00964123	ENSG00000106665	CLIP2
718.93	-0.759514	0.00987345	ENSG00000136928	GABBR2
79.077	-0.966701	0.00994321	ENSG00000090534	THPO
1202.99	0.407855	0.00995609	ENSG00000119866	BCL11A
59.3796	1.22782	0.010174	ENSG00000214279	SCART1
520.66	-0.722192	0.010174	ENSG00000213853	EMP2
462.936	0.494853	0.0102124	ENSG00000154447	SH3RF1
844.321	-0.692123	0.0103548	ENSG00000118257	NRP2
207.286	0.781955	0.0104953	ENSG00000129757	CDKN1C
27.7173	-1.51644	0.0105285	ENSG00000100078	PLA2G3
406.582	-0.693764	0.0105308	ENSG00000174498	IGDCC3
68.8652	-1.77701	0.0108125	ENSG00000106069	CHN2
9.2271	4.62032	0.0108375	ENSG00000196475	GK2
22.4233	3.70961	0.0108375	ENSG00000205869	KRTAP5-1
125.292	-0.783363	0.0108375	ENSG00000238105	NA
13.9494	2.12331	0.0110281	ENSG00000104953	TLE6
665.394	-0.427741	0.0110356	ENSG00000077514	POLD3
66.2922	-0.831189	0.0110642	ENSG00000112238	PRDM13
75.087	1.18678	0.0110642	ENSG00000074527	NTN4
107.031	1.41251	0.0110642	ENSG00000151136	ABTB3
178.559	-0.875608	0.0111009	ENSG00000248485	PCP4L1
486.815	0.857347	0.0113675	ENSG00000076706	MCAM
759.544	0.905201	0.0114571	ENSG00000167178	ISLR2
31.1981	-1.74001	0.011499	ENSG00000197471	SPN
45.3667	-1.66883	0.0115058	ENSG00000171291	ZNF439
119.004	0.898946	0.0117308	ENSG00000153823	PID1
125.722	0.911053	0.0123792	ENSG00000260838	NA
21.3038	1.62601	0.0128684	ENSG00000165379	LRFN5
325.442	-0.624572	0.0128684	ENSG00000166157	NA
133.521	0.908048	0.0129101	ENSG00000075426	FOSL2
199.927	0.822147	0.0129101	ENSG00000066382	MPPED2
2185.23	0.543347	0.0129569	ENSG00000123933	MXD4
105.714	1.14127	0.0132073	ENSG00000163393	SLC22A15
2365.73	0.935388	0.013332	ENSG00000163873	GRIK3
95.7476	1.08939	0.0140287	ENSG00000102032	RENBP
12.7134	-4.13008	0.0140778	ENSG00000198883	PNMA5
551.332	-0.48189	0.0140999	ENSG00000188613	NANOS1
4072.65	0.657218	0.0142718	ENSG00000145675	PIK3R1
5.10335	-4.92864	0.0142718	ENSG00000077327	SPAG6
2092.29	0.927417	0.0143259	ENSG00000111249	CUX2
99.0062	1.33092	0.0145583	ENSG00000186867	QRFPR
186.374	0.584913	0.0147146	ENSG00000154237	LRRK1
11.8174	2.61095	0.014785	ENSG00000235207	TUBBP6
1492.4	0.823935	0.0152022	ENSG00000115963	RND3
1770.11	0.585974	0.0153811	ENSG00000114796	KLHL24
1533.79	0.660108	0.0153811	ENSG00000130287	NCAN
6.86341	-4.30816	0.0154535	ENSG00000238015	RPL23P3
312.397	-0.803947	0.0156875	ENSG00000101986	ABCD1
12.9722	-2.29152	0.0159212	ENSG00000224982	TMEM233
74.7016	1.92762	0.0160155	ENSG00000223403	MIR381HG
74.7016	1.92762	0.0160155	ENSG00000223403	MEG9
392.129	0.542626	0.0161645	ENSG00000135835	KIAA1614
132.145	-0.895287	0.0161645	ENSG00000005961	ITGA2B
2375.96	0.85218	0.0161645	ENSG00000082397	EPB41L3
85.493	1.46306	0.0163759	ENSG00000104892	KLC3
151.29	0.952095	0.0164215	ENSG00000224818	NA
21.1584	-1.93715	0.0164224	ENSG00000164867	NOS3
12.4847	-2.59491	0.0164565	ENSG00000255970	LINC02421
934.088	-0.706458	0.0165049	ENSG00000165891	E2F7
13.7068	2.46765	0.0165049	ENSG00000060558	GNA15
103.514	-2.06027	0.0166648	ENSG00000064300	NGFR
5.80851	-3.01858	0.0166965	ENSG00000237844	NA
116.08	1.3141	0.0166965	ENSG00000182752	PAPPA
62.1347	1.50457	0.0166965	ENSG00000204653	ASPDH
178.926	0.89065	0.0169581	ENSG00000013297	CLDN11
89.0061	1.90841	0.0171625	ENSG00000183072	NKX2-5
294.604	-0.588092	0.0171625	ENSG00000175155	YPEL2
168.324	-0.554251	0.0172322	ENSG00000126878	AIF1L
17.5396	2.4371	0.0172918	ENSG00000196878	LAMB3
924.828	-0.487172	0.0174542	ENSG00000088387	DOCK9
164.138	1.2298	0.017716	ENSG00000185133	INPP5J
844.024	0.508079	0.0179141	ENSG00000068971	PPP2R5B
36.2929	1.63025	0.0179461	ENSG00000138496	PARP9
19.7551	1.79062	0.0182185	ENSG00000109906	ZBTB16
1721.41	0.732637	0.0182788	ENSG00000130147	SH3BP4
1366.4	-0.520964	0.0182788	ENSG00000073670	ADAM11
405.733	0.582625	0.018525	ENSG00000228203	GRASLND
1528.98	0.478186	0.0187533	ENSG00000159388	BTG2
8.91148	3.04781	0.0187609	ENSG00000179284	DAND5
30.6027	2.21715	0.0188521	ENSG00000117595	IRF6
177.769	-0.587375	0.0188521	ENSG00000169220	RGS14
18.4613	-1.68761	0.0189988	ENSG00000162367	TAL1
14.5226	2.67662	0.0191007	ENSG00000141433	ADCYAP1
1193.73	-0.572038	0.0196068	ENSG00000196586	MYO6
229.011	-0.618776	0.0199656	ENSG00000196172	ZNF681
323.178	0.940561	0.0202345	ENSG00000099250	NRP1
1071.18	-0.564758	0.0206933	ENSG00000149557	FEZ1
1071.18	-0.564758	0.0206933	ENSG00000149557	STT3A-AS1
293.504	-0.516822	0.0209203	ENSG00000204634	TBC1D8
733.441	0.776058	0.0211036	ENSG00000182319	NA
91.1005	-0.730112	0.0215277	ENSG00000016391	CHDH
854.998	0.695689	0.0216763	ENSG00000187714	SLC18A3
8.95048	3.09769	0.0218066	ENSG00000205413	SAMD9
4449.62	0.549262	0.0218066	ENSG00000120693	SMAD9
57.0423	-0.978541	0.0220783	ENSG00000108924	HLF
133.851	-0.753733	0.0223651	ENSG00000143375	CGN
22.2798	1.48293	0.0223651	ENSG00000171867	PRNP
52.3789	1.01932	0.0226967	ENSG00000101463	SYNDIG1
1354.71	-0.692884	0.0228243	ENSG00000146648	EGFR
1615.42	1.44129	0.0231715	ENSG00000172020	GAP43
20.7153	1.85766	0.0232924	ENSG00000135636	DYSF
229.87	2.21034	0.023399	ENSG00000146674	IGFBP3
92.7122	-0.84709	0.023399	ENSG00000180628	PCGF5
137.635	-1.32989	0.0236089	ENSG00000048540	LMO3
33.1109	-1.11968	0.0237801	ENSG00000114529	C3orf52
556.902	-0.501357	0.0238403	ENSG00000137135	ARHGEF39
683.226	-0.538009	0.0238403	ENSG00000134291	TMEM106C
275.075	-0.638588	0.0241241	ENSG00000119900	OGFRL1
718.819	0.610178	0.0251399	ENSG00000169184	MN1
62.9225	0.985428	0.0255232	ENSG00000250539	KRT8P33
9.34223	-2.44553	0.0255809	ENSG00000182632	NA
19.6171	-1.57915	0.0256078	ENSG00000166105	GLB1L3
54.0793	-1.03925	0.0257328	ENSG00000069702	TGFBR3
1118.83	0.896273	0.0257328	ENSG00000181291	TMEM132E
803.349	0.769264	0.0259264	ENSG00000178031	ADAMTSL1
117.707	-0.705035	0.0262307	ENSG00000029153	BMAL2
3120.06	0.373639	0.0267292	ENSG00000126705	AHDC1
572.922	-0.450095	0.0270038	ENSG00000065485	PDIA5
372.576	-0.582525	0.0270038	ENSG00000183783	KCTD8
132.209	1.00593	0.0270669	ENSG00000187372	PCDHB13
30.5913	1.25763	0.0273719	ENSG00000225345	NA
1239.41	0.40678	0.0276543	ENSG00000184205	TSPYL2
31.793	-1.71075	0.0277112	ENSG00000188155	KRTAP10-6
93.6757	0.902754	0.0279141	ENSG00000180818	HOXC10
86.3314	-0.873509	0.0279174	ENSG00000160963	COL26A1
135.147	-0.583546	0.0279174	ENSG00000133131	MORC4
1030.11	-0.377721	0.0279174	ENSG00000137824	RMDN3
2014.1	-0.575232	0.0282375	ENSG00000214944	ARHGEF28
177.483	1.24658	0.0282796	ENSG00000107796	ACTA2
93.4509	2.08646	0.0282796	ENSG00000101198	NKAIN4
231.085	0.711634	0.0285116	ENSG00000164484	TMEM200A
52.3607	1.19454	0.0293697	ENSG00000198053	SIRPA
224.217	1.79227	0.0295882	ENSG00000185008	ROBO2
1783.13	-0.32298	0.0297851	ENSG00000100330	MTMR3
256.025	0.467434	0.0298078	ENSG00000106049	HIBADH
15.6183	2.21401	0.0298287	ENSG00000250125	LINC02232
58.0529	1.26853	0.0298578	ENSG00000225554	NA
186.366	1.64483	0.0302262	ENSG00000205592	MUC19
850.542	0.442303	0.0315916	ENSG00000116717	GADD45A
16.4689	2.09339	0.0318409	ENSG00000120675	DNAJC15
477.852	0.566318	0.031919	ENSG00000112139	MDGA1
97.6442	-0.989394	0.0329888	ENSG00000164199	ADGRV1
66.1748	1.00278	0.0331305	ENSG00000196218	RYR1
181.212	1.68107	0.0332726	ENSG00000153714	LURAP1L
481.447	1.19736	0.0335537	ENSG00000168918	INPP5D
626.374	0.510778	0.0339004	ENSG00000136048	DRAM1
21.9048	1.65584	0.0343069	ENSG00000065717	TLE2
10.1654	3.33207	0.034356	ENSG00000171587	DSCAM
145.339	-0.680755	0.0344778	ENSG00000145390	USP53
139.547	1.28502	0.0344948	ENSG00000057657	PRDM1
204.327	0.866405	0.0349634	ENSG00000154035	NA
40.3492	2.73287	0.0356573	ENSG00000155886	SLC24A2
5320.93	0.535174	0.0356573	ENSG00000260903	XKR7
170.414	0.907826	0.0356573	ENSG00000130517	PGPEP1
96.7578	-0.845445	0.0358324	ENSG00000131724	IL13RA1
265.389	-0.811422	0.035909	ENSG00000143248	RGS5
162.35	-0.609849	0.036133	ENSG00000071205	ARHGAP10
293.976	0.773867	0.0362922	ENSG00000086717	PPEF1
4.78545	4.56052	0.036355	ENSG00000231632	NA
30.6448	-1.33237	0.0364042	ENSG00000175556	LONRF3
1370.74	0.354307	0.0364185	ENSG00000071575	TRIB2
380.755	-1.06626	0.0366109	ENSG00000259663	ISL1-DT
52.3865	-0.889843	0.0372714	ENSG00000183023	SLC8A1
3509.43	0.412367	0.038164	ENSG00000144711	IQSEC1
189.251	0.6858	0.0382496	ENSG00000182901	RGS7
54.7582	1.03343	0.0383077	ENSG00000196387	ZNF140
154.531	0.656251	0.0385143	ENSG00000011422	PLAUR
297.997	-0.439599	0.0386528	ENSG00000105948	IFT56
2707.15	-0.520248	0.0386528	ENSG00000184076	UQCR10
9.11569	2.65778	0.0389136	ENSG00000261572	NA
82.9527	1.25817	0.0389563	ENSG00000164796	CSMD3
1348.31	0.606814	0.0389563	ENSG00000108830	RND2
105.894	0.665426	0.0389844	ENSG00000167705	RILP
122.159	0.983157	0.0391212	ENSG00000120049	KCNIP2
9.76658	2.48696	0.0391433	ENSG00000081237	PTPRC
1194.36	0.460511	0.0398903	ENSG00000139793	MBNL2
72.7562	-0.698505	0.0401219	ENSG00000122644	ARL4A
1753.75	0.808358	0.0402198	ENSG00000175040	CHST2
2496.97	-0.565031	0.0403246	ENSG00000143815	LBR
11.2335	2.16148	0.0403246	ENSG00000231317	LOC643348
43.9192	1.71445	0.0404015	ENSG00000155011	DKK2
285.415	-0.894158	0.0404252	ENSG00000099994	SUSD2
3172.17	-0.580455	0.0406205	ENSG00000159167	STC1
15.8849	2.71225	0.0406205	ENSG00000184459	BPIFC
58.4417	0.911086	0.0409208	ENSG00000202474	RNA5SP283
59.2601	1.11429	0.0411297	ENSG00000102001	CACNA1F
45.2712	-2.59155	0.0411297	ENSG00000125740	FOSB
442.24	0.596488	0.0425755	ENSG00000137642	SORL1
620.082	-0.516542	0.043104	ENSG00000144278	GALNT13
168.698	0.898738	0.0436507	ENSG00000108679	LGALS3BP
373.268	0.691691	0.0439113	ENSG00000158089	GALNT14
5.7658	3.17107	0.0442693	ENSG00000118785	SPP1
390.131	-0.589315	0.0450097	ENSG00000131773	KHDRBS3
250.33	-1.98363	0.0450097	ENSG00000170345	FOS
889.468	0.550925	0.0452602	ENSG00000144057	ST6GAL2
2064.62	0.415554	0.0454447	ENSG00000151746	BICD1
142.179	-0.896157	0.0461686	ENSG00000064655	EYA2
411.891	0.565729	0.046318	ENSG00000184208	C22orf46P
222.774	1.89426	0.0464002	ENSG00000168016	TRANK1
162.587	-1.00135	0.0464239	ENSG00000239887	C1orf226
15.2312	-1.65572	0.0464239	ENSG00000163032	VSNL1
1397.71	0.71672	0.0464239	ENSG00000128872	TMOD2
240.928	-0.558875	0.0465068	ENSG00000158411	MITD1
7.83483	2.45978	0.0469236	ENSG00000232046	LINC01798
4199.34	0.476487	0.0469236	ENSG00000175928	LRRN1
245.894	0.95621	0.0469236	ENSG00000249853	HS3ST5
70.4464	1.20455	0.0469236	ENSG00000166145	SPINT1
1292.79	0.855813	0.0469236	ENSG00000124302	CHST8
285.035	-0.595877	0.0471749	ENSG00000198692	EIF1AY
51.0103	1.07338	0.0473922	ENSG00000131771	PPP1R1B
234.933	0.719327	0.0478997	ENSG00000125746	EML2
154.018	0.981758	0.0481963	ENSG00000152092	ASTN1
486.742	-0.49462	0.0484381	ENSG00000145687	SSBP2
121.679	0.75379	0.0484805	ENSG00000180828	BHLHE22
539.366	0.747076	0.0484805	ENSG00000152578	GRIA4
18.4554	-1.51328	0.0489861	ENSG00000165553	NGB
1154.25	0.499457	0.0490022	ENSG00000175662	TOM1L2
7.58453	-2.98249	0.0490022	ENSG00000215326	NA
330.695	0.533432	0.049664	ENSG00000041515	MYO16
29.6646	1.3187	0.049799	ENSG00000151617	EDNRA
530.148	0.732908	0.0498331	ENSG00000183960	KCNH8
938.182	-0.426595	0.0503262	ENSG00000104728	ARHGEF10
752.469	0.602145	0.0503279	ENSG00000154358	OBSCN
154.047	0.666684	0.0503279	ENSG00000244968	LIFR-AS1
1834.16	0.485702	0.0503279	ENSG00000157570	TSPAN18
2593.06	0.707917	0.0507064	ENSG00000167281	RBFOX3
232.432	-0.552168	0.0510319	ENSG00000100319	ZMAT5
21.1175	1.67275	0.0513055	ENSG00000215068	ANXA2R-AS1
204.09	0.683462	0.0515557	ENSG00000126500	FLRT1
180.046	0.665377	0.0519608	ENSG00000118985	ELL2
378.378	-0.537107	0.0521384	ENSG00000137185	ZSCAN9
146.354	-0.852544	0.0521384	ENSG00000046889	PREX2
136.759	1.86977	0.0522395	ENSG00000169116	PARM1
36.5946	1.22389	0.0526361	ENSG00000256604	NA
115.305	0.89181	0.0527993	ENSG00000010310	GIPR
496.952	0.490494	0.0528143	ENSG00000272636	DOC2B
113.264	-0.701203	0.0530864	ENSG00000186767	SPIN4
29.4657	1.28862	0.0537204	ENSG00000154188	ANGPT1
75.3541	1.07436	0.0542797	ENSG00000155970	MICU3
375.116	-0.69837	0.054581	ENSG00000152253	SPC25
2611.89	0.545529	0.0546358	ENSG00000164330	EBF1
211.381	-1.06873	0.0547323	ENSG00000174348	PODN
657.044	-0.535952	0.0553234	ENSG00000180667	YOD1
9.97218	3.77559	0.0559086	ENSG00000120903	CHRNA2
174.194	-0.614456	0.0564603	ENSG00000226852	NA
140.058	-0.626829	0.0564603	ENSG00000162390	ACOT11
613.126	0.632777	0.0564603	ENSG00000126217	MCF2L
12.8812	2.71677	0.0565948	ENSG00000087494	PTHLH
2553.11	0.605871	0.0566525	ENSG00000130940	CASZ1
202.782	0.727278	0.0568629	ENSG00000120328	PCDHB12
891.749	1.17485	0.0571801	ENSG00000163673	DCLK3
34.7991	1.45742	0.0571801	ENSG00000231106	NA
216.94	0.783368	0.0572498	ENSG00000160801	PTH1R
250.669	0.782723	0.0572703	ENSG00000168528	SERINC2
438.544	-0.383052	0.0573668	ENSG00000121281	ADCY7
41.9772	-0.993178	0.0577007	ENSG00000081803	CADPS2
742.439	-0.437274	0.0577668	ENSG00000074590	NUAK1
9.25469	3.68524	0.0578462	ENSG00000079101	CLUL1
653.578	-0.374508	0.0594343	ENSG00000119471	HSDL2
84.2218	1.03216	0.0595618	ENSG00000169432	SCN9A
291.285	-0.444483	0.0595618	ENSG00000167323	STIM1
1029.79	0.586082	0.0595618	ENSG00000017373	NA
130.746	0.953941	0.0595618	ENSG00000101298	SNPH
315.153	-0.489216	0.0599396	ENSG00000198477	NA
177.818	-0.764984	0.0602378	ENSG00000169933	FRMPD4
3466.61	0.659433	0.0606017	ENSG00000182718	ANXA2
2115.57	-0.520636	0.0606876	ENSG00000218336	TENM3
224.648	-0.657505	0.0609037	ENSG00000213988	ZNF90
21.7514	-1.58917	0.061471	ENSG00000196811	CHRNG
13.2901	1.76932	0.0616554	ENSG00000170374	SP7
899.458	-0.342689	0.0616554	ENSG00000226137	BAIAP2-DT
230.631	0.749135	0.0617983	ENSG00000131831	RAI2
1610.16	0.36671	0.0620983	ENSG00000164117	FBXO8
36.6037	1.06696	0.0620983	ENSG00000226696	LENG8-AS1
868.123	0.5955	0.0622755	ENSG00000260230	FRRS1L
131.964	-0.892016	0.0625126	ENSG00000152256	PDK1
82.9898	0.904275	0.062566	ENSG00000014914	MTMR11
434.972	-0.46651	0.0627142	ENSG00000138386	NAB1
11.9894	2.27068	0.0627707	ENSG00000156395	SORCS3
10.298	-2.03321	0.0629712	ENSG00000197889	MEIG1
2335.5	0.333981	0.0629712	ENSG00000068793	NA
302.953	-0.526137	0.0630479	ENSG00000038210	PI4K2B
307.606	0.399678	0.0632518	ENSG00000225439	BOLA3-DT
133.486	1.14704	0.0634503	ENSG00000184985	SORCS2
76.6748	-0.735939	0.0635342	ENSG00000133816	MICAL2
49.7254	-0.831001	0.0635342	ENSG00000153406	NMRAL1
211.307	-0.697494	0.0635342	ENSG00000175894	TSPEAR
4955.87	0.263682	0.0635372	ENSG00000008083	JARID2
14.702	1.69487	0.0635969	ENSG00000214029	ZNF891
149.066	-0.48207	0.0640163	ENSG00000250899	NA
83.1826	0.799591	0.0644589	ENSG00000111962	UST
228.235	0.909639	0.0663568	ENSG00000078725	BRINP1
1106.59	0.442488	0.0667137	ENSG00000137177	KIF13A
181.267	0.815447	0.0667139	ENSG00000198959	TGM2
22.4034	-1.32388	0.0668744	ENSG00000125355	TMEM255A
751.008	0.599193	0.0671304	ENSG00000070214	SLC44A1
768.999	-0.511849	0.0672103	ENSG00000105732	ZNF574
370.102	-0.607255	0.0672705	ENSG00000130475	FCHO1
6068.47	-0.406085	0.0674087	ENSG00000165533	TTC8
86.5838	0.829562	0.0675419	ENSG00000170775	GPR37
113.227	0.708863	0.0678058	ENSG00000145147	SLIT2
8.22592	-2.1868	0.0678058	ENSG00000139915	MDGA2
157.134	1.89083	0.0678214	ENSG00000224060	NA
18.5709	-1.54727	0.0690435	ENSG00000177788	RAB4A-AS1
35.2884	1.17865	0.0690435	ENSG00000076067	RBMS2
186.244	0.876979	0.0690435	ENSG00000129993	CBFA2T3
161.055	0.967157	0.0695865	ENSG00000120149	MSX2
1014.39	-0.362691	0.0700516	ENSG00000109832	DDX25
18.0751	2.61966	0.070079	ENSG00000233930	KRTAP5-AS1
845.468	-0.343134	0.0706314	ENSG00000152684	PELO
411.184	-0.489647	0.0706483	ENSG00000107566	ERLIN1
56.1923	-0.932334	0.0706483	ENSG00000062282	DGAT2
69.3822	2.56939	0.0708261	ENSG00000073282	TP63
187.742	-0.573968	0.0715845	ENSG00000068724	TTC7A
40.2476	1.16698	0.0715845	ENSG00000053524	MCF2L2
380.588	0.684066	0.0715845	ENSG00000118432	CNR1
35.0845	1.24424	0.0721364	ENSG00000215218	UBE2QL1
2529.53	-0.338723	0.072189	ENSG00000067057	PFKP
206.734	-0.754882	0.0733021	ENSG00000166407	LMO1
1314.45	-0.464942	0.0738896	ENSG00000123473	STIL
1373.9	0.412301	0.073979	ENSG00000116729	WLS
5924.76	-0.427551	0.0741173	ENSG00000122545	SEPTIN7
468.026	-0.41438	0.0744985	ENSG00000107807	TLX1
55.0461	0.857326	0.0745061	ENSG00000154928	EPHB1
364.757	0.349837	0.0745498	ENSG00000146426	TIAM2
12.1982	4.04268	0.0745574	ENSG00000138347	MYPN
46.9075	1.9236	0.0747611	ENSG00000244405	ETV5
6.20919	4.14448	0.0747611	ENSG00000166006	KCNC2
212.288	0.47969	0.0751626	ENSG00000122863	CHST3
11.1633	-2.30138	0.0760456	ENSG00000261211	NA
631.799	0.506532	0.0762006	ENSG00000162772	ATF3
3.42491	4.56717	0.0766206	ENSG00000228127	LINC01649
104.946	0.654766	0.0766206	ENSG00000067113	PLPP1
52.9025	0.943476	0.0766206	ENSG00000141668	CBLN2
84.1868	2.74858	0.0766206	ENSG00000186529	CYP4F3
313.635	-0.485117	0.0769824	ENSG00000171766	GATM
223.069	0.757104	0.0777433	ENSG00000123240	OPTN
1257.62	0.491407	0.0777915	ENSG00000198369	SPRED2
797.194	-0.736535	0.0795627	ENSG00000179588	ZFPM1
586.715	-0.829566	0.0795773	ENSG00000186814	ZSCAN30
375.421	-0.425267	0.0795808	ENSG00000165359	INTS6L
86.281	-0.603592	0.0795808	ENSG00000106804	C5
305.134	-0.790277	0.0795808	ENSG00000185070	FLRT2
305.134	-0.790277	0.0795808	ENSG00000185070	LOC124907389
243.007	0.4692	0.0806032	ENSG00000229533	NA
10.4816	-2.0694	0.0809161	ENSG00000149177	PTPRJ
3586.25	0.457348	0.0809941	ENSG00000130635	COL5A1
3973.81	0.374158	0.0809941	ENSG00000166833	NAV2
50.4523	-1.28122	0.0809941	ENSG00000261586	NA
52.1974	1.59736	0.0810771	ENSG00000143217	NECTIN4
14.1891	1.92437	0.0810771	ENSG00000166106	ADAMTS15
72.8642	-0.708961	0.0811535	ENSG00000267041	ZNF850
4.12374	4.32284	0.0811807	ENSG00000259218	LINC00928
775.684	-0.484584	0.0813751	ENSG00000112033	PPARD
1135.43	0.647802	0.0821153	ENSG00000075461	CACNG4
297.001	-0.387299	0.0831422	ENSG00000123178	SPRYD7
255.808	0.816006	0.0832268	ENSG00000163618	CADPS
655.401	-0.666011	0.0832268	ENSG00000145284	SCD5
105.329	1.31162	0.0832268	ENSG00000198753	PLXNB3
37.7084	1.37995	0.0839659	ENSG00000168661	ZNF30
9604.04	0.674662	0.0841262	ENSG00000121905	HPCA
63.8365	0.890566	0.0849602	ENSG00000128710	HOXD10
80.078	1.17707	0.085445	ENSG00000185615	PDIA2
981.236	0.379328	0.0861763	ENSG00000204624	DISP3
572.55	0.404601	0.0861763	ENSG00000108306	FBXL20
43.6876	1.17556	0.0874153	ENSG00000237412	PRSS56
663.211	0.668569	0.0874153	ENSG00000147234	FRMPD3
90.3977	0.948797	0.0874153	ENSG00000253878	NA
81.6031	0.766046	0.0874153	ENSG00000204860	NA
110.054	0.672832	0.0877664	ENSG00000270605	NA
592.027	0.472687	0.0882051	ENSG00000026652	AGPAT4
25.9738	1.57003	0.0883358	ENSG00000189350	TOGARAM2
2095.94	0.514252	0.0883358	ENSG00000118263	KLF7
49.7656	1.10484	0.0894494	ENSG00000261474	NA
212.521	0.794883	0.0899733	ENSG00000230126	FGF12-AS2
176.916	0.692321	0.0901553	ENSG00000206538	VGLL3
32.8374	1.6445	0.0909737	ENSG00000101439	CST3
202.208	-0.699872	0.0911881	ENSG00000113580	NR3C1
2197.22	0.527227	0.0927571	ENSG00000198963	RORB
288.457	0.714142	0.0927571	ENSG00000182870	GALNT9
13.0465	2.17094	0.0931964	ENSG00000220008	LINGO3
133.378	-1.0917	0.0932632	ENSG00000111799	COL12A1
70.2465	-0.866828	0.0946271	ENSG00000165121	NA
8.61256	-1.94916	0.0948191	ENSG00000168454	TXNDC2
16.4958	1.33055	0.0949063	ENSG00000204805	NA
383.889	0.498993	0.0950344	ENSG00000005238	ATOSB
2035.48	0.573733	0.0951205	ENSG00000157064	NMNAT2
31.5482	1.68539	0.0951641	ENSG00000125813	PAX1
150.023	-0.688945	0.0953587	ENSG00000179603	GRM8
1581.1	0.451568	0.0956169	ENSG00000107282	APBA1
245.572	0.989491	0.0959646	ENSG00000112379	ARFGEF3
34.0122	-1.03846	0.0959844	ENSG00000173208	ABCD2
10383.7	-0.527878	0.0970983	ENSG00000148773	MKI67
8.0323	4.18739	0.0972497	ENSG00000258223	PRSS58
416.261	-0.502494	0.0972665	ENSG00000136122	BORA
1156	0.555514	0.0979366	ENSG00000111052	LIN7A
7.0254	2.61813	0.0981148	ENSG00000107618	NA
82.2893	-0.693849	0.0985113	ENSG00000259362	LOC101929457
101.629	-0.738357	0.0988528	ENSG00000142621	FHAD1
250.034	1.34031	0.0993919	ENSG00000134769	DTNA
2737.54	0.335233	0.0995541	ENSG00000144642	RBMS3
15.0386	-1.88624	0.0997644	ENSG00000162383	SLC1A7
34.5195	1.12023	0.09987	ENSG00000240990	HOXA11-AS
1099.09	0.487016	0.100746	ENSG00000167889	MGAT5B
125.032	0.65031	0.100759	ENSG00000075035	WSCD2
255.471	-0.573807	0.100872	ENSG00000135902	CHRND
2648.08	-0.443773	0.101387	ENSG00000103540	CCP110
214.355	0.703473	0.102003	ENSG00000130203	APOE
6791.14	0.481367	0.102474	ENSG00000149294	NCAM1
101.264	1.18192	0.102487	ENSG00000107742	SPOCK2
155.256	-0.481628	0.102639	ENSG00000056736	IL17RB
3347.51	-0.304604	0.103455	ENSG00000138293	NA
479.967	0.663669	0.103625	ENSG00000076554	TPD52
479.967	0.663669	0.103625	ENSG00000076554	TPD52-MRPS28
368.126	-0.454271	0.103625	ENSG00000133740	E2F5
832.192	0.463386	0.103625	ENSG00000177380	PPFIA3
91.6581	0.700609	0.103843	ENSG00000272183	NA
1808	0.408949	0.103892	ENSG00000162889	MAPKAPK2
28.4537	-1.63335	0.103892	ENSG00000225156	NA
1640.61	-0.507726	0.103892	ENSG00000144229	THSD7B
55.0469	1.08356	0.103892	ENSG00000120322	PCDHB8
576.821	0.619337	0.103892	ENSG00000077264	PAK3
5.91566	-4.19666	0.103892	ENSG00000253528	NA
12297.4	0.604434	0.103892	ENSG00000130707	ASS1
314.297	-0.504915	0.103892	ENSG00000185904	LINC00839
1038.36	0.35667	0.103892	ENSG00000136141	LRCH1
1497.24	0.505531	0.103892	ENSG00000108813	DLX4
3870.81	-0.414854	0.103892	ENSG00000101224	CDC25B
64.6461	1.19684	0.103892	ENSG00000221946	FXYD7
1396.02	-0.340171	0.106108	ENSG00000205476	CCDC85C
775.339	-0.526166	0.106733	ENSG00000141540	TTYH2
18.5008	1.41112	0.107023	ENSG00000081052	COL4A4
43.0488	-1.38899	0.107776	ENSG00000013588	GPRC5A
2496.27	0.442549	0.109342	ENSG00000198853	RUSC2
18.519	1.74997	0.109876	ENSG00000105963	ADAP1
51.9475	0.801696	0.110043	ENSG00000138316	ADAMTS14
86.4615	0.810731	0.110674	ENSG00000166676	TVP23A
532.996	0.431501	0.110674	ENSG00000182986	ZNF320
2072.25	-0.401505	0.110864	ENSG00000113558	SKP1
13.7694	-1.6485	0.111312	ENSG00000066248	NGEF
47633.6	0.560663	0.113738	ENSG00000167552	TUBA1A
1111.27	-0.411028	0.114301	ENSG00000183160	TMEM119
377.33	-0.472382	0.114301	ENSG00000105173	CCNE1
71.0695	0.85147	0.114722	ENSG00000113248	PCDHB15
896.292	0.350713	0.115408	ENSG00000084676	NCOA1
2662.85	-0.290719	0.115981	ENSG00000150768	DLAT
341.554	-0.656331	0.117278	ENSG00000213347	MXD3
1861.21	0.483977	0.117806	ENSG00000067191	CACNB1
57.21	1.11282	0.118172	ENSG00000062096	ARSF
1093.53	-0.293874	0.118341	ENSG00000205302	SNX2
158.029	-0.557046	0.118764	ENSG00000185869	ZNF829
137.34	0.704472	0.119366	ENSG00000167778	SPRYD3
31.39	-1.18932	0.119366	ENSG00000197421	GGT3P
12.4181	1.71614	0.119451	ENSG00000183114	FAM43B
81.4666	0.810234	0.119923	ENSG00000224592	NA
1386.99	0.452637	0.120085	ENSG00000015133	CCDC88C
322.213	0.505397	0.121873	ENSG00000179915	NRXN1
863.603	-0.31203	0.121873	ENSG00000115687	PASK
9.19031	-2.07572	0.121873	ENSG00000144644	GADL1
69.977	-1.07965	0.121873	ENSG00000136267	DGKB
4.78858	4.18879	0.122138	ENSG00000206913	LOC124902824
67.1373	-0.861715	0.12217	ENSG00000163009	NA
273.911	-0.510181	0.12217	ENSG00000127252	PLAAT1
383.456	0.370497	0.12217	ENSG00000255112	CHMP1B
1145.08	0.757271	0.122332	ENSG00000173404	INSM1
358.636	0.508069	0.123037	ENSG00000090975	PITPNM2
668.838	-0.368858	0.123422	ENSG00000234545	FAM133B
418.729	0.453056	0.123422	ENSG00000155966	AFF2
816.747	0.776871	0.124273	ENSG00000145198	VWA5B2
16.832	-1.39959	0.124429	ENSG00000197360	ZNF98
447.351	-0.544282	0.127109	ENSG00000090539	CHRD
365.789	-0.804749	0.127631	ENSG00000151233	GXYLT1
640.737	-0.402774	0.127761	ENSG00000109881	CCDC34
353.837	0.391455	0.127761	ENSG00000120725	SIL1
337.778	-0.371455	0.127761	ENSG00000198131	ZNF544
598.097	-0.290964	0.129146	ENSG00000146574	CCZ1B
63.9773	0.75002	0.129146	ENSG00000130529	TRPM4
3240.2	0.513108	0.130013	ENSG00000167654	ATCAY
10.1226	-2.78485	0.130216	ENSG00000222012	LOC105375614
13.6129	-1.54492	0.130481	ENSG00000196542	SPTSSB
93.21	1.26775	0.131146	ENSG00000157873	TNFRSF14
959.075	-0.456473	0.131146	ENSG00000197147	LRRC8B
9380.08	0.37322	0.131146	ENSG00000115306	SPTBN1
301.552	-0.753541	0.131814	ENSG00000163132	MSX1
2107.41	-0.676751	0.132332	ENSG00000116017	ARID3A
1109.68	0.436269	0.133282	ENSG00000136878	USP20
939.522	-0.307345	0.13421	ENSG00000023318	ERP44
2693.12	-0.447748	0.13497	ENSG00000123983	ACSL3
28.4399	1.39545	0.135201	ENSG00000212766	EWSAT1
723.891	0.421809	0.135454	ENSG00000184381	PLA2G6
30.9796	1.12763	0.135547	ENSG00000226819	NA
307.764	0.628183	0.136325	ENSG00000136531	SCN2A
621.199	0.527049	0.136789	ENSG00000006740	ARHGAP44
48.8125	0.817696	0.138363	ENSG00000197019	SERTAD1
27.6173	1.41936	0.138393	ENSG00000229980	TOB1-AS1
1042.67	0.633097	0.138634	ENSG00000112559	MDFI
46.3496	-0.835578	0.139073	ENSG00000176728	TTTY14
278.809	-0.419103	0.139745	ENSG00000031691	CENPQ
1115.39	-0.427336	0.141119	ENSG00000105404	RABAC1
4.48452	-4.49083	0.142974	ENSG00000119973	PRLHR
374.622	0.370365	0.143963	ENSG00000168234	TTC39C
552.874	-0.320591	0.144523	ENSG00000237517	NA
34.7269	1.26394	0.144548	ENSG00000171608	PIK3CD
2778.84	0.341398	0.144548	ENSG00000084731	KIF3C
2594.42	0.470189	0.144548	ENSG00000144366	GULP1
558.671	0.694947	0.144548	ENSG00000197410	DCHS2
141.051	0.551654	0.144548	ENSG00000120915	EPHX2
13096.8	0.341571	0.144548	ENSG00000166963	MAP1A
7.10195	2.76384	0.144591	ENSG00000251399	NA
51.8764	-0.788552	0.145011	ENSG00000196757	ZNF700
59.6478	0.90686	0.146024	ENSG00000273145	LOC124905134
5.42988	3.8695	0.14622	ENSG00000176092	CRYBG2
12764.2	0.544019	0.146262	ENSG00000107731	UNC5B
32.0346	1.30423	0.147049	ENSG00000174145	NWD2
535.311	-0.3092	0.147049	ENSG00000244005	NFS1
286.987	-0.456715	0.147105	ENSG00000132854	KANK4
628.481	0.481904	0.147105	ENSG00000112183	RBM24
1488.77	1.43906	0.148085	ENSG00000185559	DLK1
32.6975	-1.02426	0.149346	ENSG00000163377	TAFA4
873.87	0.405013	0.149615	ENSG00000167641	PPP1R14A
106.149	0.773882	0.149616	ENSG00000173826	KCNH6
2970.45	-0.220329	0.149838	ENSG00000117298	ECE1
22.7778	1.38985	0.150447	ENSG00000163840	DTX3L
5.60077	2.43925	0.150447	ENSG00000167779	IGFBP6
63.3953	0.861155	0.150447	ENSG00000132669	RIN2
1776.83	0.515966	0.150447	ENSG00000054793	ATP9A
17.9583	-1.64861	0.150804	ENSG00000181085	MAPK15
352.084	-0.418955	0.150957	ENSG00000249550	LINC01234
965.488	-0.403044	0.151274	ENSG00000146587	RBAK
350.585	-0.439767	0.151505	ENSG00000106003	LFNG
3199.12	0.318451	0.151914	ENSG00000130508	PXDN
91.6896	0.865334	0.152854	ENSG00000197558	SSPOP
11.1991	3.61313	0.152854	ENSG00000169896	ITGAM
4729.34	0.564602	0.153612	ENSG00000135406	PRPH
62.8854	-0.966382	0.153706	ENSG00000115468	EFHD1
47.0438	-0.975679	0.153706	ENSG00000128917	DLL4
844.103	-0.354993	0.153706	ENSG00000141682	PMAIP1
602.227	-0.433246	0.154571	ENSG00000182253	SYNM
1502.43	0.416331	0.155514	ENSG00000099814	CEP170B
55.6952	1.27004	0.155771	ENSG00000216921	FAM240C
124.357	-0.526422	0.155771	ENSG00000138646	HERC5
129.755	1.86604	0.155911	ENSG00000133477	FAM83F
143.589	-0.836621	0.156065	ENSG00000101825	MXRA5
66.8307	0.703227	0.157626	ENSG00000272872	NA
273.314	0.521602	0.15842	ENSG00000171303	KCNK3
709.568	0.32228	0.159188	ENSG00000144560	VGLL4
9.94837	3.68045	0.159248	ENSG00000244757	NA
74.1324	-0.639939	0.160248	ENSG00000178343	SHISA3
226.812	0.408698	0.160248	ENSG00000134871	COL4A2
5.57306	2.70951	0.161573	ENSG00000197927	NBEAP2
28.6126	1.93292	0.161573	ENSG00000168405	CMAHP
79.9233	-0.890727	0.161788	ENSG00000145506	NKD2
3.90257	3.40214	0.161788	ENSG00000196166	LINC03042
69.3262	0.749481	0.162538	ENSG00000080709	KCNN2
250.902	0.401433	0.163612	ENSG00000122592	HOXA7
603.101	-0.566476	0.163612	ENSG00000099810	MTAP
62.6902	1.30178	0.16435	ENSG00000168398	BDKRB2
12.5421	2.21988	0.165101	ENSG00000122548	KIAA0087
4271.94	-0.364461	0.165101	ENSG00000129824	RPS4Y1
96.8075	0.550244	0.166056	ENSG00000155974	GRIP1
450.385	-0.7434	0.166151	ENSG00000225968	ELFN1
7156.49	-0.379505	0.166643	ENSG00000010292	NCAPD2
673.629	0.429894	0.167776	ENSG00000151490	PTPRO
552.333	-0.414265	0.168403	ENSG00000204370	SDHD
96.6107	0.58375	0.168735	ENSG00000178919	FOXE1
122.56	0.473538	0.168735	ENSG00000228966	NA
346.242	-0.408389	0.168769	ENSG00000172175	MALT1
10420.8	0.442351	0.169831	ENSG00000137285	TUBB2B
233.322	0.480272	0.169831	ENSG00000151929	BAG3
403.804	-0.436212	0.169831	ENSG00000183878	UTY
25.953	1.2045	0.171445	ENSG00000162975	KCNF1
6.81815	-2.42786	0.171448	ENSG00000232336	NA
836.165	0.502361	0.171965	ENSG00000132003	ZSWIM4
15.5807	-1.93108	0.172929	ENSG00000134533	RERG
421.848	-0.508449	0.172929	ENSG00000103995	CEP152
1392.32	-0.285695	0.17332	ENSG00000157212	PAXIP1
50.2857	-0.854756	0.173321	ENSG00000253304	TMEM200B
174.958	-0.449049	0.173452	ENSG00000103489	XYLT1
394.114	0.842383	0.174687	ENSG00000132329	RAMP1
5236.65	0.325031	0.176634	ENSG00000117139	KDM5B
37.6841	1.83687	0.176707	ENSG00000168830	HTR1E
712.125	0.472213	0.176707	ENSG00000206052	DOK6
150.636	0.602794	0.17744	ENSG00000176387	HSD11B2
9581.26	0.350387	0.17759	ENSG00000197746	PSAP
561.878	0.437602	0.177957	ENSG00000165861	ZFYVE1
5.32601	3.33197	0.182226	ENSG00000170893	TRH
35.9893	1.07944	0.182292	ENSG00000140280	LYSMD2
7.29782	2.76823	0.18243	ENSG00000187323	DCC
18148.9	0.415415	0.183295	ENSG00000130558	OLFM1
64.8581	0.876528	0.184051	ENSG00000132437	DDC
113.007	-0.532184	0.184051	ENSG00000182459	TEX19
140.012	0.75223	0.184051	ENSG00000142197	DOP1B
98.5544	-0.840735	0.184062	ENSG00000196358	NTNG2
16.6063	1.2805	0.184062	ENSG00000197497	ZNF665
750.771	0.496931	0.184122	ENSG00000106571	GLI3
638.272	-0.384432	0.184415	ENSG00000183624	HMCES
12289	0.503268	0.184415	ENSG00000165462	PHOX2A
1025.31	0.541215	0.185029	ENSG00000115457	IGFBP2
8750.86	0.407253	0.185029	ENSG00000134986	NREP
8750.86	0.407253	0.185029	ENSG00000134986	LOC124906525
6.33139	-3.65718	0.185029	ENSG00000224944	NA
29.3641	-0.880857	0.185029	ENSG00000106066	CPVL
18.7894	1.14897	0.185029	ENSG00000241769	EOLA1-DT
166.49	-0.567956	0.185029	ENSG00000156017	CARNMT1
183.243	-0.466213	0.185029	ENSG00000149548	CCDC15
1376.04	-0.274122	0.185029	ENSG00000102572	STK24
445.175	0.496983	0.185029	ENSG00000198513	ATL1
5217.17	0.40708	0.185029	ENSG00000066735	KIF26A
50.6757	-0.777267	0.185029	ENSG00000006047	YBX2
83.5204	0.579716	0.185029	ENSG00000154856	APCDD1
207.627	0.386614	0.185029	ENSG00000186732	MPPED1
37.6904	1.16355	0.185039	ENSG00000143171	RXRG
2653.4	0.441313	0.185039	ENSG00000214105	NA
15.0219	2.42295	0.186158	ENSG00000106366	SERPINE1
8.07367	3.48452	0.186158	ENSG00000118137	APOA1
5099.86	0.398657	0.186369	ENSG00000070087	PFN2
83.7184	0.676002	0.186369	ENSG00000171992	SYNPO
6.22195	2.21839	0.186743	ENSG00000170890	PLA2G1B
304.329	0.420342	0.186801	ENSG00000154134	ROBO3
483.78	0.772577	0.188488	ENSG00000106537	TSPAN13
316.012	-0.432502	0.188488	ENSG00000130830	MPP1
14.0908	1.47885	0.188515	ENSG00000153071	DAB2
380.317	0.389334	0.188635	ENSG00000020633	RUNX3
82.6403	-0.788105	0.188635	ENSG00000163362	INAVA
10.1157	1.66712	0.188635	ENSG00000270059	NA
4459.86	0.301377	0.188635	ENSG00000044115	CTNNA1
81.6658	0.788609	0.188635	ENSG00000110628	SLC22A18
36.7118	-1.13757	0.188756	ENSG00000168675	LDLRAD4
15.4779	1.25674	0.189433	ENSG00000183208	GDPGP1
13.4522	-1.38595	0.189506	ENSG00000086991	NOX4
67.5648	0.714266	0.189714	ENSG00000240891	PLCXD2
127.719	0.597993	0.189714	ENSG00000109794	FAM149A
232.758	-0.506302	0.189864	ENSG00000153046	CDYL
298.947	0.498436	0.189867	ENSG00000175344	CHRNA7
12.8626	1.59367	0.191327	ENSG00000232470	NA
16.9043	-1.61917	0.191852	ENSG00000076826	CAMSAP3
309.015	0.492214	0.192981	ENSG00000184678	H2BC21
171.407	0.656736	0.193174	ENSG00000183166	CALN1
29.006	-0.99719	0.193174	ENSG00000182511	FES
40.5304	0.736748	0.193284	ENSG00000164591	MYOZ3
61.4582	0.625887	0.193284	ENSG00000268362	NA
362.394	-0.704514	0.193444	ENSG00000103460	TOX3
833.353	0.375805	0.193444	ENSG00000089639	GMIP
8.84318	2.81631	0.193463	ENSG00000177992	SPATA31E1
15660.6	0.193996	0.19369	ENSG00000131149	GSE1
20.5214	1.27507	0.19369	ENSG00000197322	TMEM132E-DT
440.977	-0.306621	0.193772	ENSG00000168564	CDKN2AIP
1386.25	-0.278458	0.194434	ENSG00000116731	PRDM2
201.68	0.486578	0.19607	ENSG00000105514	RAB3D
100.756	0.621649	0.196455	ENSG00000104863	LIN7B
677.412	0.350704	0.196461	ENSG00000059758	CDK17
11.1273	-1.57815	0.196793	ENSG00000229543	NA
265.116	0.737016	0.200175	ENSG00000134853	PDGFRA
13.993	-1.7298	0.200175	ENSG00000149452	SLC22A8
922.986	-0.338268	0.200867	ENSG00000130024	PHF10
107.585	1.60986	0.200867	ENSG00000102290	PCDH11X
213.205	0.506174	0.200986	ENSG00000162729	IGSF8
184.217	0.528033	0.200986	ENSG00000164116	GUCY1A1
131.955	-0.643006	0.201012	ENSG00000166689	PLEKHA7
4131.28	0.914026	0.201015	ENSG00000185112	FAM43A
9.02981	1.84323	0.201222	ENSG00000185176	AQP12B
182.203	-0.726794	0.201473	ENSG00000121440	PDZRN3
9497.41	-0.282292	0.202075	ENSG00000004455	AK2
436.254	-0.369932	0.202096	ENSG00000198885	ITPRIPL1
23.1866	1.16689	0.202096	ENSG00000130270	ATP8B3
305.321	0.696052	0.202248	ENSG00000165617	DACT1
4398.93	0.483505	0.202248	ENSG00000108309	RUNDC3A
3008.66	-0.366289	0.202248	ENSG00000100325	ASCC2
448.111	0.413208	0.202992	ENSG00000091436	MAP3K20
1561.55	-0.458866	0.202992	ENSG00000186480	INSIG1
6106.36	-0.282446	0.202992	ENSG00000148730	EIF4EBP2
776.966	0.506472	0.202992	ENSG00000108001	EBF3
1414.45	-0.499683	0.202992	ENSG00000139438	FAM222A
182.037	0.481721	0.202992	ENSG00000262601	NA
54.1744	0.896849	0.203457	ENSG00000185924	RTN4RL1
1431.52	0.292501	0.203923	ENSG00000123091	RNF11
23.1848	1.14809	0.203923	ENSG00000116106	EPHA4
13665.9	0.256579	0.203923	ENSG00000170004	CHD3
452.481	-0.357497	0.203923	ENSG00000075234	TTC38
27.9394	1.26067	0.204592	ENSG00000169418	NPR1
555.579	0.308338	0.204592	ENSG00000048342	CC2D2A
3662.21	0.524064	0.204592	ENSG00000173801	JUP
503.921	1.35369	0.205972	ENSG00000134121	CHL1
1793.78	0.311327	0.206146	ENSG00000153815	CMIP
125.047	-0.596628	0.206392	ENSG00000123124	WWP1
4.12513	3.67027	0.206988	ENSG00000132518	GUCY2D
134.337	-0.495007	0.207497	ENSG00000158163	DZIP1L
216.94	0.529812	0.207497	ENSG00000002586	CD99
3573.38	0.470288	0.20757	ENSG00000159840	ZYX
32.7199	1.09935	0.207665	ENSG00000100100	PIK3IP1
10.0975	-2.64316	0.207849	ENSG00000139567	ACVRL1
331.264	-0.368173	0.210352	ENSG00000079739	PGM1
590.359	-0.638501	0.210352	ENSG00000248174	LINC02268
79.402	0.905119	0.210352	ENSG00000180071	ANKRD18A
79.402	0.905119	0.210352	ENSG00000180071	FAM95C
59.4009	-0.681117	0.210352	ENSG00000172671	ZFAND4
2414.26	-0.44371	0.210352	ENSG00000103485	QPRT
1025.82	0.410795	0.210352	ENSG00000090238	YPEL3
19.9784	-1.2089	0.210352	ENSG00000160216	AGPAT3
962.147	0.429305	0.211168	ENSG00000172869	DMXL1
690.604	-0.331886	0.213234	ENSG00000159147	DONSON
12.4341	2.15289	0.21329	ENSG00000172995	ARPP21
126.82	-0.535595	0.21329	ENSG00000103888	CEMIP
645.082	-0.3609	0.215462	ENSG00000047634	SCML1
15709.4	0.524758	0.215462	ENSG00000104435	STMN2
559.95	0.31738	0.215462	ENSG00000127152	BCL11B
755.693	-0.331321	0.215463	ENSG00000111237	VPS29
21.7724	1.64011	0.216017	ENSG00000167414	GNG8
132.281	-0.485188	0.217438	ENSG00000163932	PRKCD
172.541	-0.43874	0.217939	ENSG00000059769	DNAJC25
239.341	-0.604434	0.217983	ENSG00000163884	KLF15
8361.06	0.263776	0.218382	ENSG00000105426	PTPRS
3880.85	0.47936	0.218626	ENSG00000132563	REEP2
4.353	3.25707	0.218796	ENSG00000154080	CHST9
71.4669	-0.826476	0.219558	ENSG00000123901	GPR83
300.983	-0.419643	0.220363	ENSG00000165195	PIGA
12.8501	3.44944	0.220413	ENSG00000221986	MYBPHL
1184.85	-1.02997	0.220413	ENSG00000150594	ADRA2A
190.515	-0.435435	0.220413	ENSG00000152749	GPR180
127.321	0.608723	0.220453	ENSG00000214338	SOGA3
265.386	-0.418336	0.220453	ENSG00000131669	NINJ1
1586.38	-0.369979	0.220791	ENSG00000111581	NUP107
366.041	0.463036	0.220979	ENSG00000170412	GPRC5C
43.3731	0.894701	0.221348	ENSG00000179630	LACC1
732.661	-0.366539	0.221871	ENSG00000097046	CDC7
42.2018	0.875688	0.222393	ENSG00000170370	EMX2
585.754	0.460623	0.222674	ENSG00000166924	NYAP1
12.7821	1.52153	0.22418	ENSG00000204767	INSYN2B
1442.29	0.339573	0.224555	ENSG00000253230	MIR124-1HG
6723.69	0.362506	0.226537	ENSG00000108828	VAT1
14.4278	3.36177	0.226537	ENSG00000244509	APOBEC3C
5.315	2.39241	0.226733	ENSG00000108405	P2RX1
2424.09	0.380271	0.226792	ENSG00000148408	CACNA1B
23.7191	-0.857465	0.227563	ENSG00000187527	ATP13A5
361.502	0.487543	0.227563	ENSG00000112137	PHACTR1
4016.27	-0.246443	0.227563	ENSG00000255717	SNHG1
2288.47	0.351638	0.227643	ENSG00000151292	CSNK1G3
130.61	0.609107	0.228057	ENSG00000073350	LLGL2
413.665	-0.386431	0.228356	ENSG00000143537	ADAM15
163.815	-0.762691	0.228356	ENSG00000188517	COL25A1
418.766	0.554718	0.228392	ENSG00000143320	CRABP2
2564.52	-0.567902	0.230961	ENSG00000234456	MAGI2-AS3
852.995	-0.353627	0.230961	ENSG00000119397	CNTRL
198.236	-0.504111	0.231226	ENSG00000146416	AIG1
21230.5	0.270435	0.231226	ENSG00000196924	FLNA
269.947	0.820081	0.231226	ENSG00000198010	DLGAP2
814.761	-0.348337	0.231226	ENSG00000087502	ERGIC2
118.118	-0.617664	0.231226	ENSG00000127328	RAB3IP
654.468	0.431218	0.231226	ENSG00000197535	MYO5A
668.228	0.369105	0.231746	ENSG00000172081	MOB3A
22.6614	1.05052	0.231893	ENSG00000131781	FMO5
147.386	-0.47133	0.231893	ENSG00000153012	LGI2
2081.8	-0.327905	0.232084	ENSG00000104131	EIF3J
193.177	-0.499224	0.233034	ENSG00000180178	NA
2553.69	-0.455525	0.233744	ENSG00000156802	ATAD2
849.099	-0.390765	0.233915	ENSG00000170577	SIX2
736.459	0.311575	0.234412	ENSG00000147535	PLPP5
358.755	-0.721916	0.234494	ENSG00000116962	NID1
100.641	0.77757	0.234543	ENSG00000170011	MYRIP
6.88674	-2.82106	0.234543	ENSG00000151388	ADAMTS12
63.8263	-1.14731	0.234543	ENSG00000150907	FOXO1
116.959	-0.565357	0.234582	ENSG00000185838	GNB1L
10.763	1.58119	0.234677	ENSG00000245685	FRG1-DT
581.37	-0.359564	0.236451	ENSG00000152484	USP12
246.412	0.51081	0.236451	ENSG00000119632	IFI27L2
490.711	-0.396583	0.236705	ENSG00000100505	TRIM9
593.081	0.580059	0.23684	ENSG00000129521	EGLN3
1317.21	-0.246814	0.23684	ENSG00000136478	TEX2
242.795	0.625004	0.237112	ENSG00000118473	SGIP1
135.549	0.445845	0.237112	ENSG00000163702	IL17RC
466.556	-0.517581	0.237535	ENSG00000125885	MCM8
892.638	-0.360525	0.237551	ENSG00000133069	TMCC2
12.6355	1.35314	0.237883	ENSG00000230359	TPI1P2
20.6555	1.73514	0.237883	ENSG00000092068	SLC7A8
4.77593	3.61324	0.237883	ENSG00000260255	NA
89110.1	0.377158	0.237883	ENSG00000184009	ACTG1
14.565	-1.32834	0.23884	ENSG00000257354	MIRLET7IHG
9.85655	2.70978	0.239248	ENSG00000120337	TNFSF18
39.3101	0.877268	0.239965	ENSG00000143502	SUSD4
7.53311	3.37508	0.240485	ENSG00000223669	NA
709.995	-0.28716	0.240502	ENSG00000142634	EFHD2
447.219	0.699212	0.240502	ENSG00000204060	FOXO6
47.8991	1.31891	0.240502	ENSG00000134443	GRP
447.507	-0.388743	0.241093	ENSG00000117280	RAB29
152.734	0.524775	0.241093	ENSG00000181513	ACBD4
621.836	-0.290852	0.242515	ENSG00000132323	ILKAP
3823.7	-0.346359	0.243269	ENSG00000106829	TLE4
1642.11	0.371301	0.243412	ENSG00000213420	GPC2
2139.54	0.470459	0.243412	ENSG00000078804	TP53INP2
347.931	0.502862	0.243512	ENSG00000177706	FAM20C
4.8871	2.80515	0.244586	ENSG00000248245	NA
2156.29	-0.305469	0.245471	ENSG00000204160	ZDHHC18
117.762	-0.691959	0.245471	ENSG00000198929	NOS1AP
110.759	-0.909302	0.246606	ENSG00000133687	TMTC1
7.70037	2.75612	0.246606	ENSG00000179477	ALOX12B
7.92551	-2.30394	0.247123	ENSG00000130202	NECTIN2
2780	-0.255606	0.247249	ENSG00000125676	THOC2
58.589	-0.618537	0.247312	ENSG00000130775	THEMIS2
90.292	0.509169	0.247312	ENSG00000123965	NA
1888.01	0.398052	0.247444	ENSG00000198626	RYR2
161.131	0.463343	0.247444	ENSG00000100300	TSPO
537.647	-0.431107	0.248212	ENSG00000111247	RAD51AP1
3200.27	-0.269936	0.248221	ENSG00000143514	TP53BP2
53.7828	-0.645997	0.248221	ENSG00000071282	LMCD1
2271.34	-0.394761	0.248221	ENSG00000011426	ANLN
14.685	-1.79764	0.248221	ENSG00000226342	NA
170.852	-0.501704	0.248221	ENSG00000257167	TMPO-AS1
130.972	-0.797768	0.248221	ENSG00000162009	SSTR5
1507.64	0.913726	0.248274	ENSG00000170091	NSG2
847.29	0.332379	0.248369	ENSG00000168487	BMP1
5723.23	0.288911	0.248369	ENSG00000033627	ATP6V0A1
939.787	-0.261195	0.248415	ENSG00000164086	DUSP7
69.329	0.647366	0.248774	ENSG00000165272	AQP3
276.456	-0.471757	0.249772	ENSG00000066027	PPP2R5A
38.1785	-0.706583	0.251382	ENSG00000235531	MSC-AS1
361.296	-0.31429	0.251526	ENSG00000185684	NA
9.23829	1.47312	0.254458	ENSG00000243083	LINC00870
1215.38	-0.270772	0.255719	ENSG00000140612	SEC11A
889.697	-0.426148	0.257132	ENSG00000114019	AMOTL2
1501.01	0.397788	0.257182	ENSG00000116675	DNAJC6
1602.36	0.460964	0.257623	ENSG00000156650	KAT6B
32.5596	1.5478	0.259524	ENSG00000069812	HES2
80.9787	0.691353	0.259573	ENSG00000154930	ACSS1
8.0041	-1.76869	0.259885	ENSG00000178033	CALHM5
61.7729	0.784452	0.260541	ENSG00000114841	DNAH1
65.1341	1.0405	0.262202	ENSG00000211448	DIO2
2128.98	-0.40797	0.26241	ENSG00000122952	ZWINT
64.1283	-0.7096	0.263217	ENSG00000137809	ITGA11
265.115	-0.445797	0.26352	ENSG00000203965	EFCAB7
101.968	0.89025	0.263851	ENSG00000187848	P2RX2
4302.52	-0.244955	0.264003	ENSG00000143641	GALNT2
21.3036	1.01765	0.264003	ENSG00000128335	APOL2
16.8528	-1.22723	0.264114	ENSG00000116983	HPCAL4
1498.37	0.270644	0.264211	ENSG00000105738	SIPA1L3
341.364	0.38911	0.264507	ENSG00000143067	ZNF697
2132.38	0.328311	0.264507	ENSG00000143862	ARL8A
60.7479	-0.750151	0.264507	ENSG00000124602	UNC5CL
520.117	0.420275	0.265771	ENSG00000147459	DOCK5
516.984	0.532321	0.265771	ENSG00000166111	SVOP
3.98321	3.49485	0.265771	ENSG00000070526	ST6GALNAC1
832.948	-0.351021	0.265771	ENSG00000099617	EFNA2
1932.12	0.23691	0.265771	ENSG00000127663	KDM4B
150.872	-0.405279	0.266038	ENSG00000176834	VSIG10
219.048	-0.387839	0.266067	ENSG00000144677	CTDSPL
112.458	0.629385	0.266852	ENSG00000172350	ABCG4
60.6513	0.712969	0.267295	ENSG00000234022	NA
647.492	-0.277662	0.267295	ENSG00000144161	ZC3H8
1160.41	0.359056	0.267295	ENSG00000177679	SRRM3
742.716	0.236874	0.267698	ENSG00000184178	SCFD2
10789	0.401297	0.267886	ENSG00000169855	ROBO1
645.801	-0.452803	0.268471	ENSG00000167971	CASKIN1
4.97174	-2.44849	0.269425	ENSG00000253886	LOC100128833
941.481	-0.308913	0.269425	ENSG00000160213	CSTB
400.595	-0.280182	0.271315	ENSG00000116171	SCP2
39.2338	0.903867	0.272467	ENSG00000237976	NA
96.2238	0.751135	0.272467	ENSG00000113205	PCDHB3
916.063	0.258911	0.272467	ENSG00000078902	TOLLIP
303.237	-0.373403	0.272623	ENSG00000170571	EMB
324.651	-0.557953	0.272623	ENSG00000086062	B4GALT1
1187.91	-0.287682	0.272825	ENSG00000144283	PKP4
248.697	0.40745	0.27286	ENSG00000225210	DUXAP9
123.32	-0.665979	0.27286	ENSG00000172828	CES3
10.7012	-1.63097	0.273694	ENSG00000008128	CDK11A
84.9334	-0.680809	0.273694	ENSG00000176771	NCKAP5
3809.24	-0.530666	0.273694	ENSG00000104722	NEFM
29.6262	-0.942356	0.273694	ENSG00000065621	GSTO2
10.996	-1.97309	0.273694	ENSG00000234899	SOX9-AS1
60.6384	1.59206	0.273694	ENSG00000174898	CATSPERD
569.854	0.356015	0.273694	ENSG00000123815	COQ8B
4275.76	0.379506	0.273705	ENSG00000144834	TAGLN3
6.47057	1.63811	0.273705	ENSG00000154102	C16orf74
67.7097	-0.685231	0.274733	ENSG00000127578	WFIKKN1
48.0226	-0.742129	0.274843	ENSG00000244291	NA
67.5922	1.10281	0.274987	ENSG00000177106	EPS8L2
124.791	0.478339	0.275037	ENSG00000174132	FAM174A
23.1419	0.894694	0.275112	ENSG00000176472	ZNF575
31.5821	0.906735	0.275182	ENSG00000147485	PXDNL
496.816	-0.419689	0.275872	ENSG00000128011	LRFN1
1198.47	-0.419216	0.275952	ENSG00000066583	ISOC1
1758.23	-0.280557	0.275952	ENSG00000198521	ZNF43
1386.71	-0.218812	0.275999	ENSG00000123472	ATPAF1
175.921	-0.515305	0.275999	ENSG00000103811	CTSH
18.5902	1.10943	0.275999	ENSG00000226239	NA
33.4943	-0.962872	0.276069	ENSG00000198719	DLL1
821.808	-0.283084	0.276498	ENSG00000121848	NA
5.90994	2.05997	0.277131	ENSG00000254039	NA
2646.95	-0.280372	0.277992	ENSG00000166012	TAF1D
59.6568	-0.625038	0.2782	ENSG00000095752	IL11
56.8711	0.763585	0.278241	ENSG00000159733	ZFYVE28
698.714	0.342704	0.278241	ENSG00000180354	MTURN
329.819	-0.589833	0.278241	ENSG00000166450	PRTG
181.265	0.419595	0.278241	ENSG00000186998	EMID1
44.1766	0.657642	0.278461	ENSG00000154027	AK5
25.2044	-1.24137	0.279034	ENSG00000152527	PLEKHH2
2609.37	0.417	0.279052	ENSG00000163539	CLASP2
10.7484	-1.55171	0.279052	ENSG00000238121	LINC00426
1255.48	0.51907	0.279052	ENSG00000103528	SYT17
53.3826	1.0408	0.279318	ENSG00000129673	AANAT
441.067	-0.309396	0.27962	ENSG00000197020	ZNF100
931.174	0.452553	0.279836	ENSG00000159842	ABR
34.6378	1.40482	0.280402	ENSG00000069399	BCL3
488.273	0.489493	0.280568	ENSG00000115756	HPCAL1
395.614	-0.349563	0.281362	ENSG00000149089	APIP
1013.46	-0.409752	0.282209	ENSG00000006652	IFRD1
13.3557	1.53362	0.283066	ENSG00000128253	RFPL2
894.853	-1.00212	0.283709	ENSG00000183654	MARCHF11
104.796	-0.768814	0.284818	ENSG00000114790	ARHGEF26
5303.23	0.447013	0.284968	ENSG00000105810	CDK6
1835.84	0.385923	0.284968	ENSG00000171033	PKIA
6.44192	3.08145	0.284968	ENSG00000152910	CNTNAP4
949.974	-0.334953	0.285335	ENSG00000160752	FDPS
1006.61	0.317061	0.285335	ENSG00000115183	TANC1
2348.02	-0.335749	0.285762	ENSG00000126003	PLAGL2
3277.13	-0.511988	0.285989	ENSG00000137804	NUSAP1
568.064	-0.402626	0.28615	ENSG00000113593	PPWD1
273.479	0.484759	0.28615	ENSG00000189221	MAOA
466.313	-0.341904	0.28615	ENSG00000136940	PDCL
238.477	0.588492	0.28615	ENSG00000168209	DDIT4
329.33	-0.376289	0.28615	ENSG00000187049	TMEM216
65.3859	-0.666348	0.28615	ENSG00000137727	ARHGAP20
544.224	-0.30114	0.28615	ENSG00000110921	MVK
1690.17	0.422944	0.28615	ENSG00000184602	SNN
23.9884	-1.35793	0.286272	ENSG00000157978	LDLRAP1
156.669	0.575457	0.286272	ENSG00000236824	BCYRN1
318.8	0.445727	0.286272	ENSG00000105928	GSDME
915.972	-0.292095	0.286272	ENSG00000165801	ARHGEF40
22.3755	-1.26248	0.286272	ENSG00000260034	LCMT1-AS2
478.249	-0.359298	0.286896	ENSG00000049245	VAMP3
16.5872	-1.35178	0.286896	ENSG00000238821	NA
1144.86	-0.316819	0.286896	ENSG00000117054	ACADM
11.6222	-1.91893	0.286896	ENSG00000253955	LINC02995
585.427	0.306265	0.286896	ENSG00000157514	TSC22D3
1389.56	-0.265649	0.286896	ENSG00000011105	TSPAN9
228.591	0.444487	0.286896	ENSG00000070540	WIPI1
1020.81	-0.327861	0.286896	ENSG00000000419	DPM1
75.3761	-0.519274	0.287365	ENSG00000144645	OSBPL10
159.292	-0.547388	0.287629	ENSG00000123119	NECAB1
17.9863	1.54072	0.287817	ENSG00000133019	CHRM3
10218.5	0.257577	0.287817	ENSG00000164107	HAND2
9.70751	1.85773	0.287817	ENSG00000254002	NA
10.8495	-1.71805	0.288019	ENSG00000091704	CPA1
13803.4	-0.331382	0.288203	ENSG00000159217	IGF2BP1
19.3161	1.29264	0.288846	ENSG00000100767	PAPLN
321.761	-0.343621	0.288846	ENSG00000066629	EML1
133.723	-0.531839	0.289417	ENSG00000116990	MYCL
92.0072	-0.755192	0.289687	ENSG00000202337	RNU6-8
437.559	-0.35125	0.290009	ENSG00000173226	IQCB1
370.736	-0.469293	0.290177	ENSG00000162688	AGL
4.44871	-2.3735	0.290787	ENSG00000253925	NA
157.141	-0.507153	0.291041	ENSG00000032742	IFT88
1499.55	0.35573	0.292483	ENSG00000123989	CHPF
38.2992	-0.748781	0.292483	ENSG00000083067	TRPM3
1427.28	-0.398737	0.292483	ENSG00000136104	RNASEH2B
84.6675	-0.578034	0.292966	ENSG00000149150	SLC43A1
384.504	0.35938	0.293087	ENSG00000095637	SORBS1
17182.5	-0.64805	0.293628	ENSG00000147255	IGSF1
1653.43	0.344748	0.293919	ENSG00000139737	SLAIN1
37.4757	-0.734899	0.293919	ENSG00000103599	IQCH
847.539	-0.293602	0.294479	ENSG00000135945	REV1
517.556	-0.396653	0.294479	ENSG00000169692	AGPAT2
7.06643	2.16772	0.294479	ENSG00000228630	HOTAIR
123.363	-0.600352	0.294756	ENSG00000107551	RASSF4
594.492	0.251019	0.294756	ENSG00000160199	PKNOX1
5754.91	0.182696	0.294757	ENSG00000122218	COPA
305.048	0.320594	0.294757	ENSG00000162981	LRATD1
2153.74	0.44169	0.294757	ENSG00000178171	AMER3
1299.57	0.376615	0.294757	ENSG00000069011	PITX1
74.7962	0.729124	0.294757	ENSG00000145888	GLRA1
56.696	0.86089	0.294757	ENSG00000196966	NA
237.543	0.505621	0.294757	ENSG00000122359	ANXA11
51.6159	0.724339	0.294757	ENSG00000182359	KBTBD3
624.872	0.536794	0.294757	ENSG00000133083	DCLK1
1289.37	0.230647	0.294757	ENSG00000104142	VPS18
30.7918	-0.852856	0.294757	ENSG00000166147	FBN1
1818.63	0.471381	0.294757	ENSG00000103056	SMPD3
30.6877	1.01012	0.294757	ENSG00000228705	LINC00659
645.74	-0.589022	0.295848	ENSG00000254202	NA
10.3699	-1.66117	0.296334	ENSG00000254293	NA
219.437	-0.397855	0.297323	ENSG00000133739	LRRCC1
249.096	-0.364969	0.298276	ENSG00000204536	CCHCR1
142.354	0.477695	0.298276	ENSG00000131115	ZNF227
2610.62	0.237984	0.298818	ENSG00000169604	ANTXR1
570.928	-0.435782	0.298818	ENSG00000180787	ZFP3
340.678	-0.336758	0.299332	ENSG00000073417	PDE8A
72.394	0.770487	0.299513	ENSG00000118160	SLC8A2
1770.67	-0.391048	0.299572	ENSG00000050405	LIMA1
7094.61	-0.365994	0.299742	ENSG00000114554	PLXNA1
1156.63	-0.217163	0.301532	ENSG00000169635	HIC2
204.613	-0.346693	0.301807	ENSG00000081913	PHLPP1
28.7348	0.826171	0.30236	ENSG00000139187	KLRG1
101.197	0.821449	0.303128	ENSG00000165388	NA
255.92	0.783291	0.303211	ENSG00000269993	NA
128.599	0.469467	0.303211	ENSG00000036448	MYOM2
34.9814	-0.75296	0.303299	ENSG00000247095	MIR210HG
2854.83	-0.327075	0.303492	ENSG00000122068	FYTTD1
134.367	0.63719	0.303492	ENSG00000196104	SPOCK3
3054.59	0.268226	0.303492	ENSG00000181104	F2R
14.4932	-1.22102	0.303758	ENSG00000147027	TMEM47
54.6111	-0.689586	0.303882	ENSG00000215475	SIAH3
130.181	-0.436239	0.303926	ENSG00000166896	ATP23
798.921	0.45782	0.304096	ENSG00000163412	EIF4E3
366.485	0.343966	0.304096	ENSG00000185880	TRIM69
23.2368	-1.00384	0.304314	ENSG00000134317	GRHL1
223.358	-0.4354	0.304731	ENSG00000115107	STEAP3
13.6834	1.56219	0.304731	ENSG00000272625	NA
5.31821	-2.42936	0.304926	ENSG00000169836	TACR3
520.907	-0.362914	0.305241	ENSG00000173960	UBXN2A
813.367	1.20146	0.305241	ENSG00000130513	GDF15
870.184	-0.270046	0.305241	ENSG00000182013	PNMA8A
896.983	-0.258504	0.305936	ENSG00000164022	AIMP1
250.437	-0.344358	0.306484	ENSG00000169519	METTL15
28.1582	0.934203	0.309285	ENSG00000150540	HNMT
536.724	-0.304315	0.309774	ENSG00000131732	ZCCHC9
160.717	-0.496274	0.309774	ENSG00000197892	KIF13B
56.8962	0.641385	0.309774	ENSG00000180257	ZNF816
1039.17	-0.288737	0.310807	ENSG00000117862	TXNDC12
6.18963	2.35542	0.310807	ENSG00000235448	LURAP1L-AS1
9.75915	2.33224	0.31084	ENSG00000178623	GPR35
10073.5	0.352999	0.31084	ENSG00000196361	ELAVL3
32.6959	0.784914	0.311643	ENSG00000266040	NA
1338.07	-0.393461	0.311643	ENSG00000108384	RAD51C
456.985	-0.350861	0.311643	ENSG00000125871	MGME1
3171.9	0.207997	0.311787	ENSG00000117461	PIK3R3
437.367	-0.483213	0.312639	ENSG00000109674	NEIL3
722.16	-0.496314	0.312639	ENSG00000145555	MYO10
19.2619	-3.06373	0.312639	ENSG00000152207	CYSLTR2
531.11	0.550852	0.312639	ENSG00000151320	AKAP6
11.1947	2.18881	0.312757	ENSG00000265179	NA
335.42	0.319969	0.31377	ENSG00000204682	MIR1915HG
41.4292	0.84927	0.314225	ENSG00000085117	CD82
23872.9	0.444838	0.314864	ENSG00000035862	TIMP2
23.251	1.21517	0.314864	ENSG00000153902	LGI4
639.476	-0.262176	0.315285	ENSG00000174173	TRMT10C
520.713	-0.368278	0.315357	ENSG00000133641	C12orf29
1233.67	0.226623	0.315879	ENSG00000109079	TNFAIP1
17.7397	1.37844	0.316338	ENSG00000159314	ARHGAP27
581.311	0.363653	0.31704	ENSG00000188419	CHM
37.1842	1.2195	0.317212	ENSG00000113739	STC2
304.214	-0.411888	0.317212	ENSG00000081087	OSTM1
12.0912	-1.47604	0.317212	ENSG00000259803	SLC22A31
1342.1	0.272276	0.318407	ENSG00000110274	CEP164
76.4279	0.706022	0.319597	ENSG00000167306	MYO5B
3.69935	2.70156	0.319597	ENSG00000266533	MIR3619
615.686	-0.391594	0.320406	ENSG00000106789	CORO2A
3079.35	0.390091	0.320416	ENSG00000151640	DPYSL4
1197.85	-0.286634	0.320997	ENSG00000134243	SORT1
311.906	-0.406969	0.321479	ENSG00000138944	SHISAL1
42.003	0.722708	0.321871	ENSG00000272894	NA
5447.95	0.472117	0.321871	ENSG00000139970	RTN1
960.622	-0.260564	0.321871	ENSG00000083093	PALB2
15924.8	0.500779	0.322161	ENSG00000145920	CPLX2
259.727	-0.385666	0.322161	ENSG00000167994	RAB3IL1
63.4257	1.12314	0.322161	ENSG00000129009	ISLR
225.222	0.59817	0.322167	ENSG00000117598	PLPPR5
123.23	-0.673987	0.322167	ENSG00000106025	TSPAN12
1363.45	0.345379	0.322167	ENSG00000108963	DPH1
2566.31	-0.548243	0.322167	ENSG00000178999	AURKB
16.783	-1.54035	0.32235	ENSG00000086967	MYBPC2
1355.37	0.295425	0.323644	ENSG00000072195	SPEG
3.67393	3.22745	0.324029	ENSG00000078399	HOXA9
585.484	0.347182	0.324664	ENSG00000179104	TMTC2
162.08	-0.41965	0.324692	ENSG00000228696	ARL17A
162.08	-0.41965	0.324692	ENSG00000228696	ARL17B
162.08	-0.41965	0.324692	ENSG00000228696	LOC100996709
3019.82	0.384047	0.324757	ENSG00000102003	SYP
1318.92	0.269041	0.324781	ENSG00000020256	ZFP64
1129.76	0.50066	0.325657	ENSG00000117289	NA
223.08	-0.399541	0.325657	ENSG00000259781	NA
56.534	0.765431	0.325657	ENSG00000182257	NA
1087.38	0.312061	0.325881	ENSG00000008300	CELSR3
2064.98	-0.355675	0.325881	ENSG00000071794	HLTF
1442.84	-0.458718	0.325881	ENSG00000237649	KIFC1
42.3446	-0.793581	0.325881	ENSG00000255893	NA
740.054	0.292643	0.325881	ENSG00000139624	CERS5
15.9711	-1.03883	0.325881	ENSG00000224738	NA
152.042	0.858294	0.325881	ENSG00000266714	MYO15B
132.652	-0.514043	0.326053	ENSG00000144668	ITGA9
352.613	0.380344	0.327224	ENSG00000166311	SMPD1
16614	0.282674	0.327224	ENSG00000196498	NCOR2
3.84463	3.21918	0.327224	ENSG00000224505	NA
39.9453	0.868894	0.328057	ENSG00000142549	IGLON5
10.5973	1.86014	0.328214	ENSG00000250334	LINC00989
471.155	0.603492	0.328225	ENSG00000182492	BGN
3.5169	-2.91068	0.329013	ENSG00000236946	HNRNPA1P70
599.807	-0.306312	0.329013	ENSG00000175354	PTPN2
1176.57	-0.285251	0.329234	ENSG00000111364	DDX55
51.8754	-0.601751	0.329301	ENSG00000115290	GRB14
562.419	0.520302	0.329301	ENSG00000204131	NHSL2
84.6329	-0.617171	0.329301	ENSG00000178860	MSC
425.309	0.349712	0.329301	ENSG00000105088	OLFM2
435.786	0.393544	0.329301	ENSG00000100234	TIMP3
464.505	-0.346122	0.329607	ENSG00000135974	C2orf49
288.436	0.319655	0.329827	ENSG00000181035	SLC25A42
2644.93	0.28033	0.330332	ENSG00000010322	NISCH
227.417	0.508381	0.330867	ENSG00000085831	TTC39A
375.407	0.355037	0.330903	ENSG00000164331	ANKRA2
48.3278	0.79818	0.330903	ENSG00000124772	CPNE5
1811.41	0.386879	0.331732	ENSG00000170616	NA
43.6685	0.679938	0.331732	ENSG00000200966	NA
2316.53	-0.353498	0.335149	ENSG00000153207	AHCTF1
3.49298	-3.07566	0.336631	ENSG00000022355	GABRA1
362.659	-0.5999	0.336631	ENSG00000152926	ZNF117
362.659	-0.5999	0.336631	ENSG00000152926	ERV3-1-ZNF117
390.986	0.403299	0.337225	ENSG00000187260	WDR86
369.354	0.39452	0.337906	ENSG00000128039	SRD5A3
6.53552	-2.12141	0.337927	ENSG00000235169	SMIM1
498.534	-0.282371	0.33881	ENSG00000129219	PLD2
708.703	-0.399457	0.338876	ENSG00000051341	POLQ
433.659	-0.336832	0.338876	ENSG00000106605	BLVRA
33.0557	-0.968359	0.339202	ENSG00000135318	NT5E
207.474	-0.397883	0.339202	ENSG00000060762	MPC1
637.76	0.974604	0.339202	ENSG00000105696	TMEM59L
9.16299	-2.82277	0.339298	ENSG00000169515	CCDC8
2990.73	0.494283	0.339312	ENSG00000100139	MICALL1
1798.52	0.263736	0.339904	ENSG00000077782	FGFR1
632.627	-0.469844	0.342144	ENSG00000109819	PPARGC1A
11.4848	-1.42452	0.343143	ENSG00000148848	ADAM12
2796.32	0.376155	0.343143	ENSG00000034053	APBA2
75.5907	0.655847	0.343999	ENSG00000177272	KCNA3
637.127	0.357604	0.343999	ENSG00000115977	AAK1
34.3914	1.28417	0.343999	ENSG00000187678	SPRY4
342.239	-0.298887	0.343999	ENSG00000136770	DNAJC1
428.234	-0.456862	0.343999	ENSG00000134532	SOX5
221.797	0.543051	0.343999	ENSG00000120833	SOCS2
30.8458	1.02441	0.343999	ENSG00000151948	GLT1D1
683.622	-0.283994	0.343999	ENSG00000165246	NLGN4Y
16.7104	-1.12523	0.344696	ENSG00000260698	NA
932.637	0.226698	0.344881	ENSG00000137478	FCHSD2
17.8717	1.53562	0.344981	ENSG00000181649	PHLDA2
3.82147	2.74531	0.345242	ENSG00000186088	GSAP
904.505	-0.456763	0.346586	ENSG00000117650	NEK2
394.994	0.353868	0.346586	ENSG00000041880	PARP3
4834.75	-0.231185	0.346586	ENSG00000109685	NSD2
6963.59	0.28331	0.346586	ENSG00000008294	SPAG9
208.617	-0.510306	0.348428	ENSG00000141664	ZCCHC2
182.438	-0.467307	0.348713	ENSG00000178752	ERFE
9.23673	-1.98568	0.348713	ENSG00000261924	LOC400627
473.826	0.419425	0.349317	ENSG00000114923	SLC4A3
3263.82	-0.287466	0.349786	ENSG00000151503	NCAPD3
26.8308	1.02227	0.350059	ENSG00000164483	SAMD3
460.185	-0.29374	0.350059	ENSG00000173334	TRIB1
620.793	-0.240669	0.350059	ENSG00000161791	FMNL3
133.674	-0.569985	0.350059	ENSG00000167549	CORO6
3.52142	-3.21043	0.350152	ENSG00000172940	SLC22A13
1386.19	-0.341413	0.350152	ENSG00000113460	BRIX1
6.00001	-1.71923	0.350152	ENSG00000221870	NA
9.7882	1.63104	0.350152	ENSG00000268578	NA
193.397	0.560529	0.350152	ENSG00000177283	FZD8
1815.9	-0.297454	0.350152	ENSG00000140534	TICRR
392.116	0.34912	0.350152	ENSG00000188681	NA
1276.86	0.256752	0.351182	ENSG00000066135	KDM4A
48.0288	0.728927	0.351182	ENSG00000231064	THBS3-AS1
2733.05	-0.262337	0.351182	ENSG00000168883	USP39
4178.43	-0.229429	0.351182	ENSG00000075568	TMEM131
1044.49	0.390703	0.351182	ENSG00000064687	ABCA7
299.294	0.411787	0.351323	ENSG00000182771	GRID1
7.23897	-1.5785	0.351335	ENSG00000271803	NA
2435.22	0.248446	0.351335	ENSG00000132824	SERINC3
37688.1	0.377486	0.353078	ENSG00000131711	MAP1B
3.54846	3.6773	0.353078	ENSG00000233491	LOC100128317
146.371	-0.452901	0.353627	ENSG00000174007	CEP19
27.3061	-1.33837	0.354479	ENSG00000123560	PLP1
67.165	0.606791	0.354479	ENSG00000213889	PPM1N
707.555	0.323471	0.355255	ENSG00000145022	TCTA
249.024	-0.442714	0.355255	ENSG00000163611	SPICE1
163.868	0.556225	0.355255	ENSG00000102359	SRPX2
3.88496	2.89987	0.355932	ENSG00000232369	NA
69.4621	-0.584415	0.355992	ENSG00000147592	LACTB2
505.345	0.477056	0.357102	ENSG00000131378	RFTN1
270.948	-0.386818	0.357102	ENSG00000080819	CPOX
21.8889	1.5383	0.357102	ENSG00000145242	EPHA5
134.176	0.443087	0.357102	ENSG00000079841	RIMS1
76.2514	1.3191	0.357102	ENSG00000122786	CALD1
655.184	0.334293	0.357102	ENSG00000240771	ARHGEF25
7.73708	-5.65595	0.357102	ENSG00000133110	POSTN
151.141	0.510035	0.357102	ENSG00000179044	EXOC3L1
1923.3	-0.238474	0.357102	ENSG00000103018	CYB5B
1425.51	0.607093	0.357102	ENSG00000129946	SHC2
3079.23	0.410303	0.357102	ENSG00000129951	PLPPR3
156.646	-0.37509	0.357102	ENSG00000104881	PPP1R13L
58.9258	0.740181	0.35766	ENSG00000220323	H2BC19P
7.44656	-2.05701	0.357741	ENSG00000229413	NA
978.677	0.326267	0.357942	ENSG00000151176	PLBD2
145.368	1.14869	0.35878	ENSG00000242173	ARHGDIG
375.883	-0.421751	0.358841	ENSG00000172167	MTBP
33.5956	0.672545	0.358841	ENSG00000268364	NA
690.24	-0.305318	0.358841	ENSG00000102924	CBLN1
101.208	-0.554866	0.359421	ENSG00000123570	RAB9B
1626.64	-0.199849	0.359491	ENSG00000163879	DNALI1
697.338	0.313707	0.359491	ENSG00000086289	EPDR1
19.6012	-0.930787	0.359491	ENSG00000171388	APLN
219.359	-0.432449	0.36056	ENSG00000126903	SLC10A3
496.544	0.255259	0.360727	ENSG00000140688	RUSF1
5.99947	1.71452	0.360727	ENSG00000140853	NLRC5
7999.22	0.328135	0.360811	ENSG00000075340	ADD2
221.427	0.387495	0.361545	ENSG00000179528	LBX2
171.771	0.389492	0.36244	ENSG00000131779	PEX11B
357.365	-0.342556	0.36244	ENSG00000156787	TBC1D31
1235.9	-0.286266	0.362804	ENSG00000067955	CBFB
75.2597	-0.640655	0.362851	ENSG00000259969	NA
1221.97	-0.254068	0.362889	ENSG00000116830	TTF2
927.065	-0.224298	0.362978	ENSG00000185219	ZNF445
18.7586	-0.971009	0.362978	ENSG00000198108	CHSY3
3.52015	-2.57466	0.363547	ENSG00000237413	MGC27382
68.983	-0.54324	0.363547	ENSG00000133805	AMPD3
4232.9	0.256495	0.363547	ENSG00000132359	RAP1GAP2
720.192	0.293261	0.363547	ENSG00000235217	TSPY26P
253.758	-0.444114	0.363814	ENSG00000173041	ZNF680
52.5328	0.8922	0.363814	ENSG00000167554	ZNF610
485.545	-0.295083	0.363951	ENSG00000101882	NKAP
5301.81	-0.320855	0.363951	ENSG00000164754	RAD21
112.977	-0.853702	0.363951	ENSG00000142089	IFITM3
5094.93	-0.434324	0.365016	ENSG00000171848	RRM2
1544.47	-0.321817	0.365016	ENSG00000138035	PNPT1
93.8149	0.837658	0.365498	ENSG00000002746	HECW1
337.633	-0.641684	0.365615	ENSG00000133863	TEX15
994.671	0.264946	0.366358	ENSG00000116991	SIPA1L2
15.433	1.26418	0.366358	ENSG00000144191	CNGA3
2907.6	0.447491	0.366358	ENSG00000054356	PTPRN
42.4575	0.705449	0.366358	ENSG00000147394	ZNF185
6.39885	2.50915	0.366385	ENSG00000253490	LINC02099
1866.03	0.266546	0.366385	ENSG00000132535	DLG4
1122.4	0.355725	0.367054	ENSG00000100359	SGSM3
64.8664	-0.618847	0.367891	ENSG00000249242	TMEM150C
376.561	0.421194	0.368417	ENSG00000106701	FSD1L
137.542	-0.404318	0.369091	ENSG00000175768	TOMM5
907.087	0.395376	0.369091	ENSG00000151474	FRMD4A
13.757	1.1733	0.369091	ENSG00000141837	CACNA1A
386.487	-0.355397	0.369174	ENSG00000121005	CRISPLD1
70.697	-0.47728	0.369174	ENSG00000179029	TMEM107
85.852	0.678867	0.36989	ENSG00000168237	GLYCTK
17.598	-1.14005	0.370283	ENSG00000186777	ZNF732
4.72739	2.83224	0.370616	ENSG00000242078	NA
5.85783	1.87252	0.370616	ENSG00000240463	NA
62.5473	0.559631	0.370868	ENSG00000232561	NA
64.1646	-0.619519	0.371242	ENSG00000168765	GSTM4
94.2288	-0.702724	0.371242	ENSG00000230565	ZNF32-AS2
3.94336	-2.40659	0.372059	ENSG00000197647	ZNF433
324.972	-0.426962	0.372897	ENSG00000140396	NCOA2
5.95153	-1.91641	0.372897	ENSG00000258499	LINC02287
84.7205	-0.587462	0.373334	ENSG00000152580	IGSF10
4574.1	0.443271	0.37365	ENSG00000124194	GDAP1L1
3937.42	-0.3837	0.374122	ENSG00000122778	KIAA1549
2750.44	-0.32584	0.374122	ENSG00000106462	EZH2
5304.62	0.397866	0.374122	ENSG00000115266	APC2
1033.78	-0.226689	0.375051	ENSG00000135775	COG2
9139	0.240426	0.375051	ENSG00000124422	USP22
20.8488	0.988779	0.377713	ENSG00000230373	GOLGA6L17P
4351.03	-0.32137	0.377724	ENSG00000126777	KTN1
98.1735	0.483463	0.379013	ENSG00000235127	NA
1866.11	0.342031	0.379013	ENSG00000163291	PAQR3
113.404	-0.411403	0.379013	ENSG00000166377	ATP9B
458.414	0.401786	0.379656	ENSG00000058668	ATP2B4
1488.48	-0.438815	0.379656	ENSG00000067064	IDI1
224.476	0.394263	0.379656	ENSG00000165714	BORCS5
5.24885	3.18599	0.37999	ENSG00000224106	NA
96.5446	0.76388	0.380359	ENSG00000105711	SCN1B
596.605	-0.406096	0.380566	ENSG00000156504	PABIR2
863.097	0.282947	0.380566	ENSG00000139625	MAP3K12
232.31	0.44911	0.380665	ENSG00000198715	GLMP
832.94	-0.28104	0.382322	ENSG00000114948	ADAM23
125.158	0.589003	0.382322	ENSG00000160883	HK3
27.5711	0.998507	0.382322	ENSG00000255153	TOLLIP-DT
309.257	0.28389	0.38265	ENSG00000188803	SHISA6
214.213	0.393634	0.383153	ENSG00000178585	CTNNBIP1
2284.46	-0.231362	0.383153	ENSG00000177565	TBL1XR1
7680.54	-0.245003	0.383153	ENSG00000138668	HNRNPD
3.94608	2.66366	0.383153	ENSG00000107165	TYRP1
59.2491	-0.587082	0.383153	ENSG00000254429	NA
4638.1	0.30743	0.383153	ENSG00000174938	SEZ6L2
441.396	-0.304538	0.383537	ENSG00000261609	GAN
235.371	-0.335491	0.38441	ENSG00000160703	NLRX1
38.9756	-0.782075	0.384806	ENSG00000027075	PRKCH
18.3047	1.17971	0.384871	ENSG00000063438	AHRR
56.6011	-0.634005	0.384965	ENSG00000250616	YPEL3-DT
1659.58	0.289615	0.385144	ENSG00000160716	CHRNB2
5872.85	0.211403	0.385144	ENSG00000182568	SATB1
1437.75	-0.396993	0.385144	ENSG00000131876	SNRPA1
166.312	-0.64498	0.385274	ENSG00000162409	PRKAA2
1012.09	-0.322824	0.385274	ENSG00000112893	MAN2A1
466.844	-0.300986	0.385274	ENSG00000165487	MICU2
1022.36	-0.238548	0.385559	ENSG00000180592	SKIDA1
330.398	-0.319936	0.386203	ENSG00000168301	KCTD6
165.841	-0.451627	0.386203	ENSG00000206530	CFAP44
7.77264	-1.63047	0.386203	ENSG00000185739	SRL
197.678	-0.312646	0.386203	ENSG00000131941	RHPN2
77.4271	0.644335	0.386203	ENSG00000198346	ZNF813
5.71406	2.59397	0.386424	ENSG00000188175	HEPACAM2
381.006	-0.366906	0.386876	ENSG00000123219	CENPK
148.85	-0.445206	0.387372	ENSG00000189050	RNFT1
1943.19	0.211412	0.387372	ENSG00000127511	SIN3B
759.106	0.301994	0.387471	ENSG00000160460	SPTBN4
8.09517	1.43022	0.388887	ENSG00000080573	COL5A3
70.386	0.535369	0.389832	ENSG00000116883	NA
1294.6	-0.410005	0.389832	ENSG00000165304	MELK
1473.46	0.440973	0.389857	ENSG00000198208	RPS6KL1
3703.23	0.336376	0.390181	ENSG00000104112	SCG3
17.4558	-1.05381	0.390181	ENSG00000187135	VSTM2B
2166.74	0.364898	0.391608	ENSG00000155980	KIF5A
152.34	-0.418723	0.392451	ENSG00000070159	PTPN3
642.596	0.240989	0.392451	ENSG00000081177	EXD2
235.344	-0.464567	0.392619	ENSG00000163577	EIF5A2
1972.16	0.317206	0.392698	ENSG00000121297	TSHZ3
2179.12	-0.366364	0.393088	ENSG00000144452	ABCA12
1039.4	-0.363436	0.393152	ENSG00000166004	CEP295
707.538	-0.355272	0.393152	ENSG00000197930	ERO1A
3401.83	-0.27935	0.394301	ENSG00000096060	FKBP5
342.752	-0.313648	0.395009	ENSG00000185946	RNPC3
196.025	0.388762	0.395216	ENSG00000269609	C10orf95-AS1
96.7367	0.555588	0.395525	ENSG00000141505	ASGR1
68.7745	0.728304	0.395701	ENSG00000272078	NA
12.4501	1.07824	0.395701	ENSG00000162745	OLFML2B
1759.06	-0.18369	0.395701	ENSG00000162714	ZNF496
3321.2	0.246197	0.395701	ENSG00000144045	DQX1
226.997	-0.326329	0.395701	ENSG00000151689	INPP1
6.5087	2.22543	0.395701	ENSG00000175084	DES
6.33981	1.93105	0.395701	ENSG00000196639	HRH1
7398.78	0.209178	0.395701	ENSG00000122691	TWIST1
39.9528	0.672658	0.395701	ENSG00000132561	MATN2
61.2721	-0.749943	0.395701	ENSG00000176697	BDNF
20.9484	-1.29559	0.395701	ENSG00000270903	HNRNPA3P9
3.77887	3.70536	0.395701	ENSG00000131620	ANO1
53.4842	0.701819	0.395701	ENSG00000158113	LRRC43
18597.6	-0.4059	0.395701	ENSG00000131747	TOP2A
281.105	0.542236	0.395701	ENSG00000105327	BBC3
1900.9	-0.298331	0.395746	ENSG00000095002	MSH2
1170.08	-0.364022	0.395746	ENSG00000123737	EXOSC9
374.244	-0.391143	0.395746	ENSG00000008282	SYPL1
250.093	-0.443714	0.395746	ENSG00000165905	LARGE2
4460.01	0.236291	0.395746	ENSG00000172893	DHCR7
1479.58	-0.275491	0.395746	ENSG00000132952	USPL1
202.911	-0.439846	0.395746	ENSG00000183850	ZNF730
18.1936	-1.01491	0.395967	ENSG00000267216	ZNF8-ERVK3-1
162.391	-0.442444	0.396011	ENSG00000147402	NA
1966.23	-0.358501	0.396011	ENSG00000140525	FANCI
438.059	-0.285943	0.396095	ENSG00000168615	ADAM9
170.447	0.402576	0.396095	ENSG00000187609	EXD3
537.871	-0.594658	0.396095	ENSG00000100526	CDKN3
10351.1	0.245817	0.396095	ENSG00000180616	SSTR2
567.497	-0.520916	0.396272	ENSG00000064309	CDON
11.902	1.94102	0.396769	ENSG00000176840	MIR7-3HG
243.205	-0.467895	0.396928	ENSG00000122035	RASL11A
531.453	0.370266	0.397678	ENSG00000160867	FGFR4
874.596	0.473528	0.397678	ENSG00000258732	NA
12.2619	1.25171	0.397678	ENSG00000264026	LINC02003
15884.1	-0.241363	0.397697	ENSG00000079246	XRCC5
6172.46	-0.23037	0.397697	ENSG00000198900	TOP1
54.434	0.598613	0.397753	ENSG00000163637	PRICKLE2
37.6104	0.867084	0.398273	ENSG00000184305	CCSER1
1192.97	-0.385474	0.398273	ENSG00000147854	UHRF2
1221.58	0.250565	0.399207	ENSG00000205356	TECPR1
501.102	0.400958	0.399207	ENSG00000230715	NA
563.697	-0.377142	0.399693	ENSG00000146555	SDK1
882.798	0.292676	0.400038	ENSG00000267023	NA
183.786	-0.447722	0.402651	ENSG00000180447	GAS1
44.5941	0.559858	0.402651	ENSG00000235423	NA
121.541	-0.53797	0.402651	ENSG00000188277	C15orf62
4.74848	2.44102	0.402651	ENSG00000213307	RPL18P11
3657.55	-0.209402	0.402651	ENSG00000108557	RAI1
466.608	-0.27943	0.402651	ENSG00000182141	ZNF708
630.672	-0.294706	0.403457	ENSG00000071246	VASH1
20.6704	-0.890746	0.403855	ENSG00000218537	NA
4.95467	2.26517	0.404712	ENSG00000231969	MMADHC-DT
156.211	0.530348	0.404937	ENSG00000198417	MT1F
19.4998	0.875899	0.404952	ENSG00000163017	ACTG2
609.046	-0.321943	0.405777	ENSG00000187951	LOC100288637
341.316	-0.283555	0.406237	ENSG00000115750	TAF1B
346.798	-0.342683	0.406747	ENSG00000158301	GPRASP2
346.798	-0.342683	0.406747	ENSG00000158301	ARMCX5-GPRASP2
7554.62	0.333191	0.407104	ENSG00000100285	NEFH
173.006	-0.344199	0.407253	ENSG00000055211	GINM1
47.4855	-0.65992	0.407698	ENSG00000263235	NA
379.674	0.370464	0.407698	ENSG00000101445	PPP1R16B
1904.01	-0.251114	0.408111	ENSG00000111832	RWDD1
60.0525	-0.775507	0.408178	ENSG00000137501	SYTL2
6.35812	2.00879	0.408609	ENSG00000228010	NA
31.9777	-0.807386	0.408609	ENSG00000106113	CRHR2
5.95252	3.17694	0.40873	ENSG00000237840	FAM21FP
1033.65	-0.292073	0.40873	ENSG00000070761	CFAP20
16.5489	0.992344	0.409817	ENSG00000203987	LOC100133077
33.9343	0.978824	0.409817	ENSG00000139973	SYT16
1955.55	0.381945	0.410129	ENSG00000013293	SLC7A14
1254	-0.307625	0.410129	ENSG00000139946	PELI2
364.941	-0.267822	0.410647	ENSG00000116273	PHF13
7.05936	1.59715	0.410647	ENSG00000260977	NA
45.0153	-0.87784	0.410647	ENSG00000164171	ITGA2
5720.43	0.2729	0.410647	ENSG00000124766	SOX4
583.037	0.272967	0.410647	ENSG00000105339	DENND3
7.09321	1.9991	0.410647	ENSG00000214999	NA
42.1367	-0.676223	0.410726	ENSG00000224765	NA
736.389	-0.27845	0.410726	ENSG00000250742	LINC02381
31.8447	-0.718306	0.411856	ENSG00000175697	GPR156
606.43	0.279972	0.411856	ENSG00000166250	CLMP
5999.69	-0.159598	0.411856	ENSG00000188895	MSL1
259.782	-0.391166	0.411856	ENSG00000132640	BTBD3
93.1426	0.51395	0.411856	ENSG00000237037	NDUFA6-DT
17522.1	0.29887	0.413136	ENSG00000130294	KIF1A
29.8232	-0.722973	0.413136	ENSG00000225742	NA
1129.37	-0.204229	0.413136	ENSG00000176953	NFATC2IP
14.432	-1.14352	0.413136	ENSG00000234928	LINC01659
156.893	0.388021	0.413759	ENSG00000168505	GBX2
994.933	-0.30169	0.413759	ENSG00000138796	HADH
674.833	-0.356461	0.414125	ENSG00000176974	SHMT1
763.644	-0.216316	0.414884	ENSG00000197037	ZSCAN25
215.778	0.338443	0.415366	ENSG00000214193	SH3D21
146.882	0.366606	0.415585	ENSG00000122584	NXPH1
11610.8	-0.276431	0.415585	ENSG00000166598	HSP90B1
3.61802	3.07241	0.415585	ENSG00000266566	NA
9.88222	-1.26871	0.416266	ENSG00000130208	APOC1
262.008	0.519202	0.416266	ENSG00000128346	C22orf23
68.7348	0.518435	0.416356	ENSG00000101955	SRPX
830.101	-0.292001	0.416837	ENSG00000120837	NFYB
884.553	0.361445	0.417364	ENSG00000145247	OCIAD2
1465.32	-0.330257	0.417635	ENSG00000117593	DARS2
8876.1	-0.409122	0.417669	ENSG00000179348	GATA2
279.371	-0.322449	0.417669	ENSG00000155330	C16orf87
1221.6	-0.23734	0.417959	ENSG00000089006	SNX5
74.9643	0.608771	0.418744	ENSG00000144550	CPNE9
1975.95	-0.348346	0.418744	ENSG00000108055	SMC3
5.36335	-2.39743	0.418856	ENSG00000199347	RNU5E-1
18.5579	1.26673	0.418984	ENSG00000175920	DOK7
883.909	0.429089	0.421234	ENSG00000257702	LBX2-AS1
360.092	-0.302105	0.421234	ENSG00000169299	PGM2
45.2827	1.178	0.421234	ENSG00000180176	TH
73.8119	0.513191	0.421234	ENSG00000251557	HNRNPKP3
4.05841	2.82541	0.421234	ENSG00000243811	APOBEC3D
33.6288	-0.684375	0.42339	ENSG00000013619	MAMLD1
418.25	-0.30343	0.42339	ENSG00000119977	TCTN3
1125.2	-0.311455	0.42339	ENSG00000197299	BLM
717.979	0.248081	0.42339	ENSG00000168612	ZSWIM1
122.962	0.489976	0.42339	ENSG00000167383	NA
20.3498	1.38446	0.4241	ENSG00000164850	GPER1
5.13569	2.42017	0.424163	ENSG00000112053	SLC26A8
717.719	0.370848	0.42443	ENSG00000067836	ROGDI
1715.44	0.433813	0.424634	ENSG00000144369	FAM171B
978.735	0.425242	0.424634	ENSG00000091129	NRCAM
74.1537	0.529667	0.424949	ENSG00000143178	TBX19
93.3297	0.455813	0.424949	ENSG00000224729	PCOLCE-AS1
421.786	-0.330896	0.424949	ENSG00000111728	ST8SIA1
5.59496	3.18614	0.424949	ENSG00000267582	NA
3320.56	-0.212903	0.425	ENSG00000116478	HDAC1
14.1584	-1.27883	0.425	ENSG00000158516	CPA2
1493.68	-0.264699	0.42525	ENSG00000167107	ACSF2
147.733	0.55808	0.425525	ENSG00000005379	TSPOAP1
10.6706	1.67097	0.425553	ENSG00000261478	NA
99.2778	0.509813	0.426071	ENSG00000249430	NA
86.8744	-0.47032	0.426071	ENSG00000128536	CDHR3
791.001	0.408381	0.426071	ENSG00000132549	VPS13B
4452.18	-0.2434	0.426164	ENSG00000138363	ATIC
41.5336	-0.594545	0.426531	ENSG00000231312	MAP4K3-DT
739.79	-0.333042	0.426531	ENSG00000138434	ITPRID2
255.344	-0.370258	0.427474	ENSG00000176124	DLEU1
255.344	-0.370258	0.427474	ENSG00000176124	DLEU7-AS1
157.26	-0.504596	0.427474	ENSG00000215417	MIR17HG
327.094	0.305769	0.427474	ENSG00000183060	LYSMD4
650.013	0.26328	0.428627	ENSG00000135074	ADAM19
4062.87	-0.295007	0.429241	ENSG00000163655	GMPS
575.21	-0.335918	0.429241	ENSG00000136111	TBC1D4
6.25631	1.81695	0.429241	ENSG00000250130	NA
13.039	-0.971178	0.429629	ENSG00000233593	LINC02609
1294.72	-0.265261	0.429629	ENSG00000079134	THOC1
93.6674	0.438806	0.430789	ENSG00000236682	NA
7426.61	-0.234567	0.430789	ENSG00000196591	HDAC2
10.8917	1.5461	0.432409	ENSG00000170075	GPR37L1
36.4831	-0.78906	0.432416	ENSG00000197863	ZNF790
67.1124	0.579459	0.434982	ENSG00000026950	BTN3A1
745.43	-0.244995	0.435478	ENSG00000154734	ADAMTS1
16.1377	1.1404	0.43565	ENSG00000254509	NA
14.211	1.20913	0.43565	ENSG00000159556	ISL2
14.1929	2.90139	0.43565	ENSG00000186994	KANK3
3.91482	2.6041	0.436382	ENSG00000182183	SHISAL2A
437.845	0.410869	0.436382	ENSG00000152894	PTPRK
3.7645	3.08948	0.436382	ENSG00000237647	NA
568.041	0.36679	0.436382	ENSG00000104946	TBC1D17
524.859	-0.507832	0.436823	ENSG00000182580	EPHB3
599.318	-0.336528	0.437055	ENSG00000197989	SNHG12
17.7015	-0.978492	0.437055	ENSG00000243725	TTC4
258.457	1.02063	0.437055	ENSG00000143507	DUSP10
2160.85	-0.251315	0.437055	ENSG00000035928	RFC1
1191.02	0.225518	0.437055	ENSG00000068323	TFE3
400.334	-0.267232	0.437055	ENSG00000167202	TBC1D2B
3321.06	-0.215467	0.437055	ENSG00000160201	U2AF1
3321.06	-0.215467	0.437055	ENSG00000160201	LOC102724594
22.6202	-1.53345	0.437234	ENSG00000237390	NA
7.116	3.17738	0.438053	ENSG00000228496	LOC100506405
5.68709	-2.23802	0.438053	ENSG00000237697	NA
4.80294	-1.93634	0.438467	ENSG00000240695	NA
59.9688	0.740885	0.438472	ENSG00000004468	CD38
989.538	-0.29829	0.438821	ENSG00000184992	BRI3BP
38.4636	-0.632736	0.438821	ENSG00000205534	NA
8.8668	1.55269	0.438821	ENSG00000105499	PLA2G4C
67.2114	0.56786	0.439219	ENSG00000261934	PCDHGA9
388.278	0.497613	0.439652	ENSG00000144730	IL17RD
37.5285	0.648638	0.439964	ENSG00000187091	PLCD1
334.684	0.344581	0.440197	ENSG00000127220	ABHD8
106.067	-0.494745	0.440348	ENSG00000197050	ZNF420
708.819	-0.416609	0.440606	ENSG00000120437	ACAT2
215.604	-0.354199	0.440813	ENSG00000170684	ZNF296
382.346	-0.298547	0.440902	ENSG00000203875	SNHG5
3237.52	-0.200818	0.440902	ENSG00000181026	AEN
77.9381	-0.442321	0.441214	ENSG00000228638	NA
696.39	-0.260997	0.441226	ENSG00000158296	SLC13A3
7.86975	1.48518	0.441365	ENSG00000162670	BRINP3
2800.03	0.190428	0.441365	ENSG00000114982	KANSL3
194.926	-0.444828	0.441365	ENSG00000138376	BARD1
130.369	0.440414	0.441365	ENSG00000268175	NA
7.98049	-1.34508	0.441365	ENSG00000222493	NA
549.758	-0.284091	0.441365	ENSG00000008405	CRY1
3.73015	2.71035	0.441365	ENSG00000259296	NA
5.19112	2.23889	0.441646	ENSG00000231057	NEK2-DT
2151.96	0.421774	0.441646	ENSG00000188313	PLSCR1
446.565	0.397903	0.441646	ENSG00000182463	TSHZ2
8.51489	1.55526	0.44248	ENSG00000007062	PROM1
187.777	-0.32214	0.442622	ENSG00000164073	MFSD8
549.12	-0.307712	0.442988	ENSG00000137814	HAUS2
993.908	-0.341493	0.443034	ENSG00000118412	CASP8AP2
9.88804	1.24959	0.443034	ENSG00000235159	NA
40.5141	0.949209	0.443807	ENSG00000255326	LOC105369391
426.181	0.43378	0.44397	ENSG00000102007	PLP2
396.94	-0.279191	0.444178	ENSG00000148429	USP6NL
2276.28	0.283833	0.444178	ENSG00000225485	NA
9.3151	1.68889	0.444178	ENSG00000171885	AQP4
3508.38	0.401556	0.444887	ENSG00000055163	CYFIP2
237.839	-0.432341	0.444972	ENSG00000229921	KIF25-AS1
352.7	0.399675	0.444972	ENSG00000136010	ALDH1L2
211.313	0.587511	0.444972	ENSG00000118898	PPL
41.9342	0.951826	0.445211	ENSG00000249875	NA
4027.7	0.19554	0.445923	ENSG00000179222	MAGED1
94.9926	-0.629816	0.446064	ENSG00000213976	NA
552.151	0.38243	0.446649	ENSG00000155366	RHOC
229.639	0.440995	0.446649	ENSG00000174460	ZCCHC12
3595.24	-0.264596	0.446649	ENSG00000182199	SHMT2
72.0078	0.705629	0.446649	ENSG00000255618	NA
1163.39	-0.302517	0.44745	ENSG00000146676	PURB
904.218	-0.302641	0.448218	ENSG00000142856	ITGB3BP
118.5	-0.628052	0.448218	ENSG00000229191	NA
372.641	0.652206	0.448218	ENSG00000254615	NA
2042.02	0.236906	0.448218	ENSG00000171067	C11orf24
101.592	0.747321	0.448218	ENSG00000101331	CCM2L
738.559	-0.463552	0.448471	ENSG00000168772	CXXC4
1379.01	-0.216112	0.448978	ENSG00000135049	AGTPBP1
23.1825	-1.58169	0.450595	ENSG00000128052	KDR
6.16302	2.32321	0.450637	ENSG00000154478	GPR26
183.609	-0.349214	0.450744	ENSG00000267034	NA
34.9853	0.875097	0.451018	ENSG00000184261	KCNK12
847.058	0.374003	0.451054	ENSG00000113742	CPEB4
902.798	-0.324958	0.451054	ENSG00000146281	PM20D2
47.576	-0.6461	0.451054	ENSG00000234585	NA
327.965	0.330513	0.451054	ENSG00000171004	HS6ST2
3951.39	-0.398984	0.451054	ENSG00000135476	ESPL1
264.766	0.387861	0.451054	ENSG00000182871	COL18A1
279.043	-0.325588	0.45155	ENSG00000106689	LHX2
4.34345	2.60832	0.451904	ENSG00000184350	MRGPRE
1246.12	-0.232955	0.452282	ENSG00000163602	RYBP
103.85	0.514955	0.452282	ENSG00000169570	DTWD2
400.069	-0.438205	0.452282	ENSG00000123358	NR4A1
1982.59	0.253909	0.452517	ENSG00000130449	ZSWIM6
960.848	0.230369	0.453029	ENSG00000089818	NECAP1
952.636	-0.365231	0.453033	ENSG00000067167	TRAM1
27.2399	0.935954	0.453139	ENSG00000233621	ZC3H12A-DT
1404.26	0.371583	0.453139	ENSG00000164076	CAMKV
1667.9	-0.270531	0.453139	ENSG00000198589	LRBA
711.734	-0.266642	0.453139	ENSG00000225648	NA
806.784	-0.376981	0.453139	ENSG00000061337	LZTS1
9447.53	0.224785	0.453139	ENSG00000142192	APP
283.465	-0.276017	0.455064	ENSG00000164053	ATRIP
283.465	-0.276017	0.455064	ENSG00000164053	ATRIP-TREX1
364.322	0.272742	0.455064	ENSG00000163626	COX18
2962.72	0.288686	0.455064	ENSG00000185275	NA
578.121	-0.248209	0.455905	ENSG00000169016	E2F6
195.158	-0.374011	0.455905	ENSG00000196659	IFT70B
8.23865	-1.45893	0.455905	ENSG00000163958	ZDHHC19
158.24	-0.402407	0.455905	ENSG00000259959	NA
320.45	0.369124	0.455905	ENSG00000145934	TENM2
55.5289	0.687361	0.455905	ENSG00000187013	LINC02875
1018.9	0.371781	0.455905	ENSG00000130540	SULT4A1
2523.46	0.274979	0.456176	ENSG00000151276	MAGI1
5.4921	1.88356	0.457082	ENSG00000259888	NA
65.8385	-0.551327	0.457126	ENSG00000106100	NOD1
286.966	-0.33714	0.457126	ENSG00000203805	PLPP4
307.011	0.303496	0.457126	ENSG00000074370	ATP2A3
63.5713	-0.608104	0.457371	ENSG00000154153	RETREG1
157.781	0.49542	0.457371	ENSG00000134594	RAB33A
1504.35	-0.249548	0.457425	ENSG00000234741	GAS5
15.5757	1.20678	0.457425	ENSG00000012223	LTF
8.91935	1.4614	0.457425	ENSG00000234665	NA
9.84761	2.47251	0.457425	ENSG00000182218	HHIPL1
5509.89	-0.178263	0.457425	ENSG00000167004	PDIA3
5.72404	1.6541	0.457425	ENSG00000266826	IGBP1C
333.321	-0.279671	0.457425	ENSG00000168646	AXIN2
1726.42	0.481366	0.457923	ENSG00000116574	RHOU
100.556	0.549044	0.457923	ENSG00000178038	ALS2CL
685.525	-0.277157	0.458056	ENSG00000124532	MRS2
433.508	0.500343	0.458311	ENSG00000158856	DMTN
[truncated: 17,833 more rows]
