# Supplementary material for: Sustained cancer‐relevant alternative RNA splicing events driven by PRMT5 in high‐risk neuroblastoma
Source: Mol Oncol. 2024 Jul 17;19(3):741–63. doi: 10.1002/1878-0261.13702 (PMC11887678; doi:10.1002/1878-0261.13702)
Supplement: Supplementary file 7 — Table S6. rMATS differential splicing analysis of CHP‐134 WT E2F1 and E2F1 Cr cells treated with T1‐44 (compared to WT E2F1 cells treated with DMSO). [file MOL2-19-741-s007.xlsx]

## Sheet: WTE2F1_T1-44_vs_WTE2F1_DMSO
coord	FDR	psi_trt	psi_ref	delta_psi	gene	trt	event
chr20_56083661_56083844_56083661_56083760_56087647_56087808	6.61e-07	0.954333	0.992667	-0.038	CTCFL	C44_C_DMSO	A3SS
chr9_91949436_91949645_91949550_91949645_91947822_91947901	0.000125	0.0636667	0.17	-0.106	SECISBP2	C44_C_DMSO	A3SS
chrY_21750255_21751498_21751406_21751498_21749095_21749393	0.00462857	0.833333	0.397667	0.436	TXLNG2P	C44_C_DMSO	A3SS
chr1_228527642_228527802_228527645_228527802_228526553_228526727	4.78e-05	0.392333	0	0.392	OBSCN	C44_C_DMSO	A3SS
chr19_14262944_14263034_14262944_14262962_14263120_14263249	0.000423	0.053	0.142667	-0.09	LPHN1	C44_C_DMSO	A3SS
chr19_1486851_1487064_1486851_1486972_1487139_1487312	0.00510349	0.774667	0.941333	-0.167	PCSK4	C44_C_DMSO	A3SS
chr2_191550201_191550364_191550204_191550364_191548463_191548553	0.000325	0.968	0.782	0.186	NAB1	C44_C_DMSO	A3SS
chr14_81972417_81972585_81972417_81972522_81993076_81993308	4.67e-05	0.845	0.99	-0.145	SEL1L	C44_C_DMSO	A3SS
chr12_27067340_27067511_27067340_27067465_27068934_27069113	0.0003	0.909667	0.993	-0.083	ASUN	C44_C_DMSO	A3SS
chr12_120652905_120653220_120652905_120653076_120653362_120653464	5.95e-05	0	0.138	-0.138	PXN	C44_C_DMSO	A3SS
chr12_120652905_120653220_120652905_120653076_120659425_120659561	2.75e-07	0.00466667	0.0966667	-0.092	PXN	C44_C_DMSO	A3SS
chr17_73265427_73265550_73265427_73265529_73266194_73266326	0.00150784	0.960333	0.707333	0.253	MIF4GD	C44_C_DMSO	A3SS
chr7_44154893_44154995_44154893_44154953_44155364_44155492	3.28e-06	0.962667	0.990667	-0.028	POLD2	C44_C_DMSO	A3SS
chr7_44155713_44155871_44155713_44155808_44156028_44156109	4e-06	0.899667	0.955667	-0.056	POLD2	C44_C_DMSO	A3SS
chr7_44161432_44161794_44161432_44161708_44163109_44163136	0.000817	0.079	0.00633333	0.073	POLD2	C44_C_DMSO	A3SS
chr22_42564614_42564742_42564614_42564709_42565852_42565902	0.00319601	0.904333	0.598333	0.306	TCF20	C44_C_DMSO	A3SS
chr8_41529871_41530430_41529871_41529944_41542061_41542208	0.000743	1	0.446333	0.554	ANK1	C44_C_DMSO	A3SS
chr1_43830598_43831047_43830598_43830679_43831234_43831294	0.000174	0.965333	0.757667	0.208	ELOVL1	C44_C_DMSO	A3SS
chr19_50369655_50369785_50369655_50369702_50370310_50370474	0.00286948	0.351667	0.108333	0.243	PNKP	C44_C_DMSO	A3SS
chr5_886706_886882_886706_886822_887475_887586	0.00115065	0.0183333	0.0756667	-0.057	BRD9	C44_C_DMSO	A3SS
chr5_889701_889881_889701_889762_891269_891402	0.00353543	0.198333	0.104333	0.094	BRD9	C44_C_DMSO	A3SS
chr12_57906018_57906136_57906085_57906136_57905790_57905886	0.00452193	0.916333	0.97	-0.054	MARS	C44_C_DMSO	A3SS
chr7_5778906_5779252_5778906_5778983_5780603_5781275	5.57e-09	0.234	0	0.234	RNF216	C44_C_DMSO	A3SS
chr12_48185653_48186452_48185653_48185787_48187151_48187371	0.00750772	0.0926667	0.035	0.058	HDAC7	C44_C_DMSO	A3SS
chr19_19643912_19645953_19645842_19645953_19643440_19643549	0.00052	1	0.404	0.596	YJEFN3	C44_C_DMSO	A3SS
chr17_18143891_18145313_18145198_18145313_18141769_18141923	0.00371575	0.520333	1	-0.48	LLGL1	C44_C_DMSO	A3SS
chr22_22899231_22899506_22899231_22899329_22899964_22900000	0.000619	0.047	0.0106667	0.036	PRAME	C44_C_DMSO	A3SS
chr7_66773563_66774126_66773921_66774126_66770973_66771070	0.00670102	0.177333	0.0483333	0.129	STAG3L4	C44_C_DMSO	A3SS
chr17_27042212_27042294_27042212_27042232_27042473_27042525	0.00238023	0.943667	0.991	-0.047	RAB34	C44_C_DMSO	A3SS
chr16_11935763_11935857_11935763_11935786_11945264_11945375	0	0.825	0.992	-0.167	RSL1D1	C44_C_DMSO	A3SS
chr16_2256358_2256410_2256361_2256410_2256031_2256215	0	0.813667	0.927333	-0.114	MLST8	C44_C_DMSO	A3SS
chr20_37078904_37079090_37078978_37079090_37077304_37077373	0.000354	0.147	0.374667	-0.228	SNHG11	C44_C_DMSO	A3SS
chr5_175810948_175811375_175810948_175811284_175812221_175812328	5.68e-07	0.858333	0.658667	0.2	NOP16	C44_C_DMSO	A3SS
chr15_77759436_77759649_77759524_77759649_77756581_77756729	0.00921882	0.892333	0.974333	-0.082	HMG20A	C44_C_DMSO	A3SS
chr10_123974905_123974966_123974917_123974966_123969911_123971223	0.00650496	0.815	0.926667	-0.112	TACC2	C44_C_DMSO	A3SS
chr10_35500181_35501883_35500583_35501883_35495822_35495979	0.00466755	0.736667	0.287333	0.449	CREM	C44_C_DMSO	A3SS
chr19_49993488_49993833_49993731_49993833_49993106_49993179	0.00373267	0.983	0.996667	-0.014	RPL13A	C44_C_DMSO	A3SS
chr8_61774754_61774895_61774787_61774895_61773462_61773684	0.000127	0.831667	1	-0.168	CHD7	C44_C_DMSO	A3SS
chr5_138660984_138661351_138661128_138661351_138658286_138658656	0.00225024	0.0383333	0.0593333	-0.021	MATR3	C44_C_DMSO	A3SS
chr9_35681988_35682901_35681988_35682160_35684242_35684312	6.32e-05	0.0173333	0.082	-0.065	TPM2	C44_C_DMSO	A3SS
chr3_98234326_98235723_98234326_98234676_98235895_98236033	0.000168	0.759333	0.973	-0.214	CLDND1	C44_C_DMSO	A3SS
chr3_98239976_98240281_98239976_98240221_98240496_98240547	0.00305082	0.128333	0.524	-0.396	CLDND1	C44_C_DMSO	A3SS
chr1_43310181_43310355_43310181_43310281_43311927_43312058	0.000403	1	0.701667	0.298	RP11-342M1.3	C44_C_DMSO	A3SS
chr17_80576918_80577004_80576918_80576970_80579484_80579675	0.00990789	0.902	0.936	-0.034	WDR45B	C44_C_DMSO	A3SS
chr1_114940229_114940612_114940229_114940482_114942078_114942231	0.000808	0.791333	0.541667	0.25	TRIM33	C44_C_DMSO	A3SS
chr6_32945036_32945347_32945218_32945347_32944338_32944713	2.69e-11	0.0153333	0.0463333	-0.031	BRD2	C44_C_DMSO	A3SS
chr12_1025509_1025698_1025509_1025649_1025804_1025986	0.000351	0.161	0.033	0.128	RAD52	C44_C_DMSO	A3SS
chr1_155295654_155296923_155296370_155296923_155295357_155295463	1.24e-05	0.427667	0.701667	-0.274	RUSC1	C44_C_DMSO	A3SS
chr1_155296370_155296923_155296400_155296923_155295654_155295701	0.00532706	0.872667	0.936667	-0.064	RUSC1	C44_C_DMSO	A3SS
chr1_26627416_26627544_26627416_26627515_26628184_26628213	0.000526	0	0.365333	-0.365	UBXN11	C44_C_DMSO	A3SS
chr1_19546062_19546192_19546062_19546163_19547257_19547342	0.00423713	0.981	0.938667	0.042	EMC1	C44_C_DMSO	A3SS
chr3_149682690_149684373_149682690_149684051_149686144_149686337	1.7e-06	0.518	0.336	0.182	PFN2	C44_C_DMSO	A3SS
chr14_57713428_57713576_57713428_57713545_57714335_57714430	0.00840372	0.907667	0.972	-0.064	EXOC5	C44_C_DMSO	A3SS
chr7_73115059_73115261_73115059_73115170_73117174_73117312	2.91e-09	0.143333	0.0276667	0.116	STX1A	C44_C_DMSO	A3SS
chr3_183882265_183882389_183882279_183882389_183882054_183882176	0.000737	0.0663333	0.024	0.042	DVL3	C44_C_DMSO	A3SS
chr19_2737045_2737377_2737045_2737298_2739942_2740015	3.66e-06	0.991333	0.852333	0.139	SLC39A3	C44_C_DMSO	A3SS
chr12_58019364_58019933_58019780_58019933_58019192_58019247	6.87e-09	0.054	0.886667	-0.833	SLC26A10	C44_C_DMSO	A3SS
chr17_16342894_16343017_16342973_16343017_16342640_16342728	0.000383	0.679667	0.539	0.141	FAM211A-AS1	C44_C_DMSO	A3SS
chr1_82452943_82453025_82452972_82453025_82452584_82452713	0.000923	0.426333	0.869333	-0.443	LPHN2	C44_C_DMSO	A3SS
chr20_57568678_57569294_57569164_57569294_57568503_57568599	0.00494271	0.927333	0.990333	-0.063	NELFCD	C44_C_DMSO	A3SS
chr16_28997675_28997767_28997705_28997767_28997455_28997537	2e-05	0.415	1	-0.585	LAT	C44_C_DMSO	A3SS
chr16_28997702_28997767_28997705_28997767_28997455_28997537	0.000127	0.567	1	-0.433	LAT	C44_C_DMSO	A3SS
chr12_51447560_51447643_51447594_51447643_51445874_51445990	0.000982	0.818333	0.977667	-0.159	LETMD1	C44_C_DMSO	A3SS
chrX_48759509_48760072_48760008_48760072_48759206_48759319	0.000306	0.0943333	0.226667	-0.132	PQBP1	C44_C_DMSO	A3SS
chr9_23762003_23762247_23762003_23762244_23765006_23765097	0.00632246	0.812333	0.949333	-0.137	ELAVL2	C44_C_DMSO	A3SS
chr7_2419838_2420375_2419913_2420375_2419028_2419146	0.000198	0.265667	0.379	-0.113	EIF3B	C44_C_DMSO	A3SS
chr6_35436723_35437306_35437157_35437306_35436575_35436650	2.39e-06	0.954333	0.992	-0.038	RPL10A	C44_C_DMSO	A3SS
chr19_40871459_40871837_40871624_40871837_40854596_40854675	0.00295381	0.398667	0.782333	-0.384	PLD3	C44_C_DMSO	A3SS
chr17_80014715_80015346_80014928_80015346_80014504_80014642	0.00465885	0.974667	0.998333	-0.024	GPS1	C44_C_DMSO	A3SS
chr16_30094066_30094888_30094714_30094888_30093804_30093855	0.00291294	0.931333	0.732	0.199	PPP4C	C44_C_DMSO	A3SS
chr19_35769848_35769977_35769872_35769977_35769600_35769695	2.21e-05	0.987667	0.945667	0.042	USF2	C44_C_DMSO	A3SS
chr17_55940336_55940718_55940336_55940646_55943834_55943905	1.78e-06	0.059	0.0116667	0.047	CUEDC1	C44_C_DMSO	A3SS
chr7_128533858_128534108_128533858_128533952_128534252_128534346	4.78e-06	0.157	0.780667	-0.624	KCP	C44_C_DMSO	A3SS
chr9_139686398_139686810_139686702_139686810_139686162_139686229	2.27e-12	0.089	0.438667	-0.35	TMEM141	C44_C_DMSO	A3SS
chr4_151242342_151242535_151242342_151242520_151246960_151247050	9.59e-06	0.439333	0.245333	0.194	LRBA	C44_C_DMSO	A3SS
chr9_134404874_134404971_134404874_134404943_134405872_134406032	9.96e-05	0.853	0.966	-0.113	UCK1	C44_C_DMSO	A3SS
chr10_97816877_97817004_97816880_97817004_97816457_97816757	0.00136206	0	0.299333	-0.299	CCNJ	C44_C_DMSO	A3SS
chr19_34289572_34289671_34289575_34289671_34286837_34287008	0.00111481	0.328667	0.745667	-0.417	KCTD15	C44_C_DMSO	A3SS
chr17_17179348_17179497_17179348_17179478_17184445_17184560	0.00157125	0.0463333	0.132333	-0.086	COPS3	C44_C_DMSO	A3SS
chr17_8133208_8133286_8133208_8133240_8133611_8133786	0.00266164	0.883333	0.969333	-0.086	CTC1	C44_C_DMSO	A3SS
chr5_80762792_80762884_80762792_80762860_80769518_80769589	4.86e-08	0.290667	0.0606667	0.23	SSBP2	C44_C_DMSO	A3SS
chr16_19580565_19580913_19580745_19580913_19576172_19576272	0.00306977	0.0626667	0.017	0.046	C16orf62	C44_C_DMSO	A3SS
chr17_4794750_4795011_4794810_4795011_4794245_4794419	0.00266164	0.909667	0.816	0.094	MINK1	C44_C_DMSO	A3SS
chr3_48664308_48664488_48664308_48664485_48665378_48665471	0.00299133	0.157	0.522333	-0.365	SLC26A6	C44_C_DMSO	A3SS
chr5_157216370_157216575_157216370_157216521_157218710_157219003	1.96e-07	0.206	0.405667	-0.2	CLINT1	C44_C_DMSO	A3SS
chr7_105148561_105148991_105148561_105148967_105162498_105162705	0.00426206	0.295333	0.598	-0.303	PUS7	C44_C_DMSO	A3SS
chrX_117577522_117577650_117577546_117577650_117576527_117576643	0.00145548	0.862667	1	-0.137	WDR44	C44_C_DMSO	A3SS
chr1_222753100_222753232_222753100_222753167_222757469_222757639	0.000605	0.328333	0.881667	-0.553	TAF1A	C44_C_DMSO	A3SS
chr6_35260316_35260564_35260330_35260564_35259334_35259514	0.00356233	0.147333	0.0416667	0.106	ZNF76	C44_C_DMSO	A3SS
chr11_68355265_68355492_68355445_68355492_68350510_68350597	0.00706618	0.916	0.700667	0.215	PPP6R3	C44_C_DMSO	A3SS
chr11_68355412_68355492_68355445_68355492_68350510_68350597	0.00366464	0.95	0.809	0.141	PPP6R3	C44_C_DMSO	A3SS
chr19_41084353_41084448_41084367_41084448_41084059_41084118	1.99e-05	0.1	0.012	0.088	SHKBP1	C44_C_DMSO	A3SS
chr19_41096635_41096759_41096638_41096759_41094987_41095084	0.000153	0.338333	0.914667	-0.576	SHKBP1	C44_C_DMSO	A3SS
chr17_73701690_73702172_73702087_73702172_73700835_73700894	0.00052	0.0176667	0.00166667	0.016	SAP30BP	C44_C_DMSO	A3SS
chr2_172563742_172563887_172563796_172563887_172549286_172549404	0.000778	0.037	0.009	0.028	DYNC1I2	C44_C_DMSO	A3SS
chr1_67889882_67890005_67889882_67889960_67890570_67890642	3.28e-06	0.288	0.192333	0.096	SERBP1	C44_C_DMSO	A3SS
chr12_124094485_124094675_124094549_124094675_124093226_124093376	9.5e-05	0.669667	0.868667	-0.199	DDX55	C44_C_DMSO	A3SS
chr5_31538366_31538796_31538590_31538796_31535850_31536000	0.00465885	0.48	0.807667	-0.328	C5orf22	C44_C_DMSO	A3SS
chr19_38702919_38703031_38702919_38703001_38704283_38704396	0.000881	0.0756667	0.176333	-0.101	DPF1	C44_C_DMSO	A3SS
chrX_54841680_54842440_54842313_54842440_54841093_54841208	0.000881	0.869	1	-0.131	MAGED2	C44_C_DMSO	A3SS
chr19_39880708_39880929_39880708_39880801_39881457_39881794	0.000833	0.655333	0.761	-0.106	PAF1	C44_C_DMSO	A3SS
chr19_1011578_1011662_1011578_1011611_1011739_1011797	1.77e-11	0.439	0.624	-0.185	TMEM259	C44_C_DMSO	A3SS
chr15_43693913_43695997_43695880_43695997_43692241_43692419	0.000881	1	0.642	0.358	TUBGCP4	C44_C_DMSO	A3SS
chr11_57505307_57505498_57505384_57505498_57505079_57505140	9.56e-07	0.0616667	0.0196667	0.042	TMX2	C44_C_DMSO	A3SS
chr11_57558856_57559145_57558963_57559145_57556508_57556627	0.000986	0.993667	0.897333	0.096	CTNND1	C44_C_DMSO	A3SS
chr18_13057583_13059311_13059080_13059311_13055778_13056697	0.00816412	0.786667	0.559	0.228	CEP192	C44_C_DMSO	A3SS
chr1_78338685_78338805_78338688_78338805_78332022_78332076	0.000369	0.0406667	0.504667	-0.464	FAM73A	C44_C_DMSO	A3SS
chr11_67200596_67200918_67200810_67200918_67200422_67200513	1.31e-12	0.334667	0.670333	-0.336	RPS6KB2	C44_C_DMSO	A3SS
chr11_67202052_67202872_67202459_67202872_67201847_67201955	3.49e-06	0.877333	0.986667	-0.109	RPS6KB2	C44_C_DMSO	A3SS
chr17_61776616_61776755_61776616_61776708_61777728_61778045	7.2e-10	0.914667	0.389	0.526	LIMD2	C44_C_DMSO	A3SS
chr19_422145_422456_422145_422379_425096_425231	0.00353543	0.811333	0.95	-0.139	SHC2	C44_C_DMSO	A3SS
chr1_156565872_156567913_156565872_156565923_156568018_156568111	0.000105	0.683667	1	-0.316	GPATCH4	C44_C_DMSO	A3SS
chr1_36644019_36644197_36644046_36644197_36643473_36643802	0.00347634	0.953667	0.918667	0.035	MAP7D1	C44_C_DMSO	A3SS
chr20_45927472_45927691_45927472_45927616_45938799_45938948	0.00372909	0.526333	0.712667	-0.186	ZMYND8	C44_C_DMSO	A3SS
chr5_180660412_180660763_180660635_180660763_180659658_180659889	0.000305	0.960333	0.799667	0.161	TRIM41	C44_C_DMSO	A3SS
chr12_56619962_56620203_56620139_56620203_56619156_56619295	0.00163958	0.532333	0.894667	-0.362	NABP2	C44_C_DMSO	A3SS
chr16_4736259_4740973_4738796_4740973_4733843_4733933	1.26e-09	0.0676667	0.03	0.038	MGRN1	C44_C_DMSO	A3SS
chr16_15976805_15976905_15976805_15976877_15977864_15978062	0.00360151	0.813	0.252667	0.56	FOPNL	C44_C_DMSO	A3SS
chr8_124026388_124031545_124026388_124027825_124033686_124033739	0.00366464	0.866333	0.698333	0.168	DERL1	C44_C_DMSO	A3SS
chr3_50137964_50140599_50140515_50140599_50137414_50137484	6.23e-05	1	0.454333	0.546	RBM5	C44_C_DMSO	A3SS
chr17_7797432_7797583_7797444_7797583_7797122_7797253	9.06e-09	0.181667	0.397667	-0.216	CHD3	C44_C_DMSO	A3SS
chr1_90472903_90473309_90473170_90473309_90470691_90470803	3.86e-06	1	0.636333	0.364	ZNF326	C44_C_DMSO	A3SS
chr1_17330826_17330906_17330826_17330903_17331201_17331316	0.00199284	0.984333	0.872333	0.112	ATP13A2	C44_C_DMSO	A3SS
chr22_50687259_50687319_50687259_50687288_50687531_50687597	0.00581249	1	0.716	0.284	HDAC10	C44_C_DMSO	A3SS
chr7_73010693_73011119_73010693_73010809_73011194_73011262	0.00528736	0.0466667	0.318333	-0.272	MLXIPL	C44_C_DMSO	A3SS
chr7_150749252_150749561_150749502_150749561_150749069_150749149	1.15e-07	0.507	1	-0.493	ASIC3	C44_C_DMSO	A3SS
chr9_130569251_130569366_130569270_130569366_130566914_130566979	1.77e-12	0.71	0.956333	-0.246	FPGS	C44_C_DMSO	A3SS
chr9_86582998_86584355_86582998_86584295_86585076_86585246	2e-05	0.216333	0.135667	0.081	HNRNPK	C44_C_DMSO	A3SS
chr1_173833394_173833842_173833394_173833442_173834608_173834685	6.29e-08	0.655333	0.974	-0.319	GAS5	C44_C_DMSO	A3SS
chr1_173833394_173834420_173833394_173833442_173834608_173834685	2.87e-06	0.754667	0.978667	-0.224	GAS5	C44_C_DMSO	A3SS
chr20_37163716_37163850_37163728_37163850_37161372_37161502	0.00347634	0.910667	0.746333	0.164	RALGAPB	C44_C_DMSO	A3SS
chr18_19203708_19203900_19203835_19203900_19202685_19202762	0.00733769	0.902	0.942667	-0.041	SNRPD1	C44_C_DMSO	A3SS
chr17_40720487_40720961_40720854_40720961_40719636_40719673	0.00884901	0.139333	0.222333	-0.083	MLX	C44_C_DMSO	A3SS
chr17_38176037_38176263_38176037_38176186_38176525_38176606	0.000779	0.0423333	0.0223333	0.02	MED24	C44_C_DMSO	A3SS
chr17_38176525_38176735_38176525_38176606_38178207_38178307	5.28e-05	0.015	0.0366667	-0.022	MED24	C44_C_DMSO	A3SS
chr17_38189597_38190024_38189597_38189709_38191168_38191225	0	0.0746667	0.0166667	0.058	MED24	C44_C_DMSO	A3SS
chr11_93465409_93465479_93465409_93465457_93466252_93466287	7.85e-05	0.0116667	0.03	-0.018	TAF1D	C44_C_DMSO	A3SS
chr14_105930752_105930904_105930799_105930904_105930368_105930484	3.53e-10	0.514333	0.801667	-0.287	MTA1	C44_C_DMSO	A3SS
chr19_7998973_7999126_7998973_7999123_7999949_8000030	2.32e-05	0.131333	0.0336667	0.098	TIMM44	C44_C_DMSO	A3SS
chr14_74371604_74371786_74371633_74371786_74370662_74370813	0.000244	0.906	0.995667	-0.09	ZNF410	C44_C_DMSO	A3SS
chr11_61732840_61733049_61732840_61732987_61734873_61735079	0.0036362	0	0.453667	-0.454	FTH1	C44_C_DMSO	A3SS
chr1_156354204_156354392_156354317_156354392_156352538_156352660	0.00266164	0.199333	0.061	0.138	RHBG	C44_C_DMSO	A3SS
chr16_718487_718699_718655_718699_718352_718411	0.000383	0.839	0.96	-0.121	RHOT2	C44_C_DMSO	A3SS
chr16_721082_721203_721114_721203_720891_721000	1.55e-05	0.830667	0.946333	-0.116	RHOT2	C44_C_DMSO	A3SS
chr19_4318342_4318502_4318380_4318502_4317178_4317277	0.00820246	0.983333	0.942	0.041	FSD1	C44_C_DMSO	A3SS
chr14_21731469_21731988_21731469_21731495_21737456_21737601	5.95e-05	0.033	0.0203333	0.013	HNRNPC	C44_C_DMSO	A3SS
chr14_75182523_75182802_75182653_75182802_75181574_75181646	2.74e-06	0.0713333	0.0166667	0.055	FCF1	C44_C_DMSO	A3SS
chr11_64004891_64005127_64004992_64005127_64004658_64004694	1.96e-07	0.929667	0.824	0.106	VEGFB	C44_C_DMSO	A3SS
chr22_19949755_19950338_19950049_19950338_19948721_19948812	0.000168	0.119667	0.0416667	0.078	COMT	C44_C_DMSO	A3SS
chr19_50911963_50912158_50912041_50912158_50910583_50910672	0.0021875	0.0246667	0.0723333	-0.048	POLD1	C44_C_DMSO	A3SS
chr3_33870329_33870461_33870344_33870461_33867971_33868072	3.86e-05	0.342667	0.13	0.213	PDCD6IP	C44_C_DMSO	A3SS
chr11_66033903_66035330_66034343_66035330_66033563_66033688	0.00115725	0.888	0.990333	-0.102	KLC2	C44_C_DMSO	A3SS
chr7_140051861_140051981_140051861_140051946_140055467_140055564	0.000616	0.00566667	0.0863333	-0.081	SLC37A3	C44_C_DMSO	A3SS
chr7_139299031_139299239_139299031_139299158_139305146_139305309	0.00922849	0.149333	0.239	-0.09	HIPK2	C44_C_DMSO	A3SS
chr11_8706232_8706439_8706369_8706439_8705552_8705628	4.24e-05	0.873667	0.927333	-0.054	RPL27A	C44_C_DMSO	A3SS
chr11_8706264_8706439_8706369_8706439_8705552_8705628	0.000392	0.981	0.989	-0.008	RPL27A	C44_C_DMSO	A3SS
chr11_65305740_65306175_65305912_65306175_65305437_65305653	2.19e-06	0.368333	0.64	-0.272	SCYL1	C44_C_DMSO	A3SS
chr2_130914157_130914386_130914157_130914248_130914823_130914969	0.00572049	0.00666667	0.0266667	-0.02	SMPD4	C44_C_DMSO	A3SS
chr19_50200582_50200722_50200641_50200722_50195495_50195650	0.00106832	1	0.889667	0.11	CPT1C	C44_C_DMSO	A3SS
chr20_34218360_34218956_34218360_34218412_34219035_34219095	8.66e-05	0.813333	0.936333	-0.123	CPNE1	C44_C_DMSO	A3SS
chr5_65460435_65460725_65460610_65460725_65459619_65459750	0.00139791	0.0873333	0.0386667	0.049	SREK1	C44_C_DMSO	A3SS
chr11_47195309_47195433_47195309_47195391_47196565_47196649	1.02e-05	0.0156667	0.066	-0.05	ARFGAP2	C44_C_DMSO	A3SS
chr2_97297048_97297280_97297048_97297219_97302657_97302922	0.00286948	0.461667	0.263	0.199	KANSL3	C44_C_DMSO	A3SS
chr3_78684922_78685258_78684922_78685093_78688893_78689048	5.94e-13	0.147667	0.315667	-0.168	ROBO1	C44_C_DMSO	A3SS
chr11_85701292_85701442_85701292_85701421_85707868_85707972	0.00542464	0.980333	0.926	0.054	PICALM	C44_C_DMSO	A3SS
chr8_144662675_144662897_144662675_144662802_144663223_144663324	0.00103852	0.937	0.965667	-0.029	EEF1D	C44_C_DMSO	A3SS
chr8_144674816_144674967_144674816_144674830_144679048_144679558	0.000526	0.892667	0.442667	0.45	EEF1D	C44_C_DMSO	A3SS
chr16_58709843_58710250_58709843_58710025_58711229_58711481	0.00983507	0.766	0.949	-0.183	SLC38A7	C44_C_DMSO	A3SS
chr18_43462238_43462452_43462238_43462396_43464581_43464776	0.000627	0.419	0.886	-0.467	EPG5	C44_C_DMSO	A3SS
chrX_47065346_47065512_47065476_47065512_47062939_47063095	0.00183907	0.966	0.994667	-0.029	UBA1	C44_C_DMSO	A3SS
chr9_131598275_131598384_131598275_131598352_131599080_131599201	0.000392	0.262	0.0523333	0.21	CCBL1	C44_C_DMSO	A3SS
chr17_39910855_39912147_39910855_39911684_39912426_39912466	0.00704478	0.929	1	-0.071	JUP	C44_C_DMSO	A3SS
chr6_31124799_31124932_31124799_31124866_31125161_31125277	0.00458761	0.298	0.0403333	0.258	CCHCR1	C44_C_DMSO	A3SS
chr1_44085765_44086250_44086124_44086250_44085350_44085529	5.49e-08	0.632	0.951333	-0.319	PTPRF	C44_C_DMSO	A3SS
chr17_5329290_5329619_5329555_5329619_5326088_5326149	0.000185	0.687667	0.376333	0.311	RPAIN	C44_C_DMSO	A3SS
chr1_38265238_38266805_38265515_38266805_38262415_38262492	0	0.554	0.285667	0.268	MANEAL	C44_C_DMSO	A3SS
chr22_41979962_41980376_41979962_41980062_41980530_41980607	0.00465885	0.463667	0.841	-0.377	PMM1	C44_C_DMSO	A3SS
chr1_161145597_161145885_161145597_161145864_161146223_161146369	7.3e-12	0.796	0.523333	0.273	B4GALT3	C44_C_DMSO	A3SS
chr19_36037573_36038142_36038020_36038142_36037427_36037487	0.00105843	0.556	0.858	-0.302	TMEM147	C44_C_DMSO	A3SS
chr16_30021281_30021556_30021281_30021552_30022219_30022310	4.48e-07	0.081	0.83	-0.749	DOC2A	C44_C_DMSO	A3SS
chr12_109895796_109895989_109895796_109895886_109898440_109898610	0.00504715	0.064	0.0163333	0.048	KCTD10	C44_C_DMSO	A3SS
chr19_32958379_32959719_32959636_32959719_32955633_32955690	0.000359	0.497667	0.0926667	0.405	DPY19L3	C44_C_DMSO	A3SS
chr17_7490009_7490589_7490478_7490589_7489263_7489396	6.15e-12	0.784	0.972	-0.188	MPDU1	C44_C_DMSO	A3SS
chr9_130942999_130943093_130942999_130943078_130947825_130948055	0.000288	0.787	0.857333	-0.07	CIZ1	C44_C_DMSO	A3SS
chr11_71155038_71155261_71155038_71155165_71155900_71156004	0.00164398	0.986333	0.948333	0.038	DHCR7	C44_C_DMSO	A3SS
chr2_109408010_109408258_109408167_109408258_109405307_109405422	1.31e-09	1	0.152667	0.847	CCDC138	C44_C_DMSO	A3SS
chr2_109408130_109408258_109408135_109408258_109405307_109405422	0.00433925	0.809	0.942667	-0.134	CCDC138	C44_C_DMSO	A3SS
chr2_109408135_109408258_109408167_109408258_109405307_109405422	0.000695	1	0.677333	0.323	CCDC138	C44_C_DMSO	A3SS
chr11_66331558_66332119_66331558_66331617_66332212_66332277	0.00294448	0.243	0.649	-0.406	CTSF	C44_C_DMSO	A3SS
chr17_47783565_47783696_47783565_47783671_47784326_47784430	3.32e-10	0.65	0.810333	-0.16	SLC35B1	C44_C_DMSO	A3SS
chr9_131038865_131039034_131038985_131039034_131037717_131037775	5.6e-08	0.447667	1	-0.552	SWI5	C44_C_DMSO	A3SS
chr1_155171747_155171838_155171747_155171825_155172051_155172192	0.000909	0.201	0.0346667	0.166	THBS3	C44_C_DMSO	A3SS
chr1_155171747_155171905_155171747_155171825_155172051_155172192	5.01e-05	0.369	0.142667	0.226	THBS3	C44_C_DMSO	A3SS
chrX_153051220_153051727_153051220_153051428_153051809_153051904	4.86e-10	0.725	0.926333	-0.201	IDH3G	C44_C_DMSO	A3SS
chr1_225704897_225705692_225704897_225705008_225706899_225707267	0	0.224667	0.0573333	0.167	ENAH	C44_C_DMSO	A3SS
chr3_148884820_148885027_148884851_148885027_148881628_148881736	0.00556309	0.672667	0.943333	-0.271	HPS3	C44_C_DMSO	A3SS
chr16_4042146_4042364_4042146_4042271_4043406_4043511	0.00313278	0.941	0.824667	0.116	ADCY9	C44_C_DMSO	A3SS
chr11_45967390_45967649_45967390_45967554_45970436_45970497	0.00299133	0.606	0.394333	0.212	PHF21A	C44_C_DMSO	A3SS
chr14_93403258_93408249_93403258_93404871_93412675_93412838	0.000397	1	0.693667	0.306	ITPK1	C44_C_DMSO	A3SS
chr7_75143969_75144109_75143969_75144104_75145042_75145153	0.000605	0.975	0.800667	0.174	PMS2P3	C44_C_DMSO	A3SS
chr15_44085884_44086244_44085907_44086244_44085172_44085281	0.000605	0.00633333	0.0176667	-0.011	SERF2	C44_C_DMSO	A3SS
chr1_247492490_247492917_247492490_247492870_247493267_247493383	0.00299133	0.956333	0.874667	0.082	ZNF496	C44_C_DMSO	A3SS
chr9_132686122_132686305_132686122_132686275_132687238_132687436	0.000631	0.427	0.696	-0.269	FNBP1	C44_C_DMSO	A3SS
chr4_40827903_40827987_40827903_40827984_40829148_40829236	0.0063098	0.975667	0.89	0.086	APBB2	C44_C_DMSO	A3SS
chr9_34648044_34648168_34648111_34648168_34647653_34647702	9.99e-05	0.244667	0.901667	-0.657	GALT	C44_C_DMSO	A3SS
chr9_34648044_34648168_34648088_34648168_34647828_34647958	3.61e-06	1	0.193667	0.806	GALT	C44_C_DMSO	A3SS
chr1_10342379_10342591_10342457_10342591_10338043_10338186	0.00704478	0.136333	0.06	0.076	KIF1B	C44_C_DMSO	A3SS
chr7_99947353_99947510_99947421_99947510_99943487_99943591	0.000715	0.748333	0.312	0.436	STAG3L5P-PVRIG2P-PILRB	C44_C_DMSO	A3SS
chr9_109694543_109694830_109694726_109694830_109692805_109692970	0.00218893	0.0526667	0.123	-0.07	ZNF462	C44_C_DMSO	A3SS
chr18_34414165_34414318_34414282_34414318_34409202_34409402	7.52e-05	1	0.438333	0.562	KIAA1328	C44_C_DMSO	A3SS
chr12_107353047_107353163_107353065_107353163_107350859_107350927	0.00024	0.0583333	0.670333	-0.612	C12orf23	C44_C_DMSO	A3SS
chr8_145579959_145580209_145579959_145580191_145580259_145580373	0.00721687	0.126333	0.0143333	0.112	FBXL6	C44_C_DMSO	A3SS
chr6_71185112_71185252_71185161_71185252_71162194_71162274	0.00465885	0.723333	1	-0.277	FAM135A	C44_C_DMSO	A3SS
chr12_53897496_53897592_53897513_53897592_53896810_53896996	0.00195334	0.984667	0.821333	0.163	TARBP2	C44_C_DMSO	A3SS
chr15_99874127_99874334_99874222_99874334_99828018_99828156	0.00299133	0.694	0.959333	-0.265	LRRC28	C44_C_DMSO	A3SS
chr15_73528627_73528847_73528687_73528847_73470647_73470768	7.3e-12	0.155333	0.423667	-0.268	NEO1	C44_C_DMSO	A3SS
chr15_73562350_73562574_73562398_73562574_73558656_73558752	0	0.333333	0.077	0.256	NEO1	C44_C_DMSO	A3SS
chr16_57513353_57513600_57513353_57513597_57520216_57520407	0.00238023	0.834667	0.942333	-0.108	DOK4	C44_C_DMSO	A3SS
chr3_108300954_108301049_108300954_108300985_108301823_108301930	0.00473949	1	0.919333	0.081	KIAA1524	C44_C_DMSO	A3SS
chr1_111984646_111984751_111984646_111984715_111985274_111985383	0.000237	0.001	0.0246667	-0.024	WDR77	C44_C_DMSO	A3SS
chr1_113159434_113159517_113159434_113159466_113161530_113161811	0.00802132	0.699333	0.93	-0.231	ST7L	C44_C_DMSO	A3SS
chr12_21654103_21654306_21654103_21654149_21654396_21654603	2.91e-08	1	0.457333	0.543	RECQL	C44_C_DMSO	A3SS
chr4_187088334_187088416_187088337_187088416_187088121_187088250	0.0070991	0.552	0.914667	-0.363	FAM149A	C44_C_DMSO	A3SS
chr3_52440268_52440392_52440268_52440338_52440844_52440923	0.00299133	0.851333	0.938667	-0.087	BAP1	C44_C_DMSO	A3SS
chr17_40468806_40468919_40468806_40468869_40469199_40469242	1.72e-06	0.897667	0.968667	-0.071	STAT3	C44_C_DMSO	A3SS
chr8_133811328_133811418_133811340_133811418_133811017_133811106	0.000403	0	0.309	-0.309	PHF20L1	C44_C_DMSO	A3SS
chr19_36936020_36940903_36936020_36937017_36963812_36963911	0.00313367	0.418	1	-0.582	ZNF566	C44_C_DMSO	A3SS
chr15_74474501_74474603_74474501_74474563_74474683_74474801	0.00426689	0.791333	0.892667	-0.101	STRA6	C44_C_DMSO	A3SS
chr16_88722512_88722969_88722512_88722712_88723843_88723990	0.00777287	0.079	0.012	0.067	MVD	C44_C_DMSO	A3SS
chr8_95993082_95993201_95993086_95993201_95987545_95987643	0.00510352	0.894333	1	-0.106	NDUFAF6	C44_C_DMSO	A3SS
chr3_50385189_50385672_50385189_50385332_50385747_50385841	0.00777287	0.73	0.924333	-0.194	NPRL2	C44_C_DMSO	A3SS
chr15_42129265_42132428_42132355_42132428_42128672_42128749	0.00936295	0.431333	0.757667	-0.326	JMJD7-PLA2G4B	C44_C_DMSO	A3SS
chr22_38469779_38470458_38470313_38470458_38469006_38469099	0.0032186	0.662667	0.915	-0.252	PICK1	C44_C_DMSO	A3SS
chr17_7220779_7221003_7220779_7220892_7221106_7221251	1.65e-05	0.0266667	0.098	-0.071	NEURL4	C44_C_DMSO	A3SS
chr17_7221587_7221993_7221587_7221675_7222368_7222527	0.0017173	0.497333	0.794333	-0.297	NEURL4	C44_C_DMSO	A3SS
chr2_27260657_27260760_27260682_27260760_27260428_27260570	0.00465885	0.889	0.391333	0.498	TMEM214	C44_C_DMSO	A3SS
chr9_134021515_134021691_134021548_134021691_134019666_134020141	0.00012	0.382	0.632333	-0.25	NUP214	C44_C_DMSO	A3SS
chr16_66839679_66839765_66839679_66839729_66839814_66839929	2.43e-05	0.059	0.0166667	0.042	NAE1	C44_C_DMSO	A3SS
chr16_47196450_47196575_47196450_47196512_47252778_47252857	0.00913818	0.985333	0.925	0.06	ITFG1	C44_C_DMSO	A3SS
chr1_155184844_155185191_155184844_155184953_155185353_155185442	0.000179	0.00566667	0.0806667	-0.075	GBAP1	C44_C_DMSO	A3SS
chr19_14674582_14674715_14674646_14674715_14674469_14674514	0.00830667	0.992	0.938333	0.054	TECR	C44_C_DMSO	A3SS
chr18_33747115_33747185_33747118_33747185_33744437_33744630	2.25e-09	0.307333	1	-0.693	ELP2	C44_C_DMSO	A3SS
chr17_1939263_1939980_1939822_1939980_1937072_1937136	7.8e-05	0.657333	0.955333	-0.298	DPH1	C44_C_DMSO	A3SS
chr16_4863737_4863956_4863737_4863839_4864537_4864630	2.76e-09	0.0813333	0.009	0.072	GLYR1	C44_C_DMSO	A3SS
chr16_10860532_10863335_10860532_10862958_10864128_10864188	0.0021875	0.807667	0.391	0.417	TVP23A	C44_C_DMSO	A3SS
chr12_95663814_95663964_95663826_95663964_95660132_95660408	0.00184996	0.529333	0.364333	0.165	VEZT	C44_C_DMSO	A3SS
chr1_150312873_150312953_150312878_150312953_150310635_150310802	0.00154354	0.951	0.983667	-0.033	PRPF3	C44_C_DMSO	A3SS
chr2_71302684_71303831_71303733_71303831_71299770_71300724	0.00741852	0.345667	0.755333	-0.41	NAGK	C44_C_DMSO	A3SS
chr8_145657667_145659142_145657667_145657843_145659360_145659662	0.000152	0.591333	0.882	-0.291	TONSL	C44_C_DMSO	A3SS
chr13_37591381_37591501_37591381_37591465_37593478_37593534	1.27e-05	0.672333	0.827333	-0.155	SUPT20H	C44_C_DMSO	A3SS
chr13_37596147_37597181_37596147_37596217_37598171_37598330	2.6e-06	0.174667	0.052	0.123	SUPT20H	C44_C_DMSO	A3SS
chr13_37596147_37597181_37596147_37596454_37598171_37598330	4.52e-10	0.0456667	0.008	0.038	SUPT20H	C44_C_DMSO	A3SS
chr16_68387297_68387469_68387394_68387469_68386150_68386312	0.00796233	0.017	0.0786667	-0.062	PRMT7	C44_C_DMSO	A3SS
chr16_15013719_15013940_15013756_15013940_15013101_15013285	8.81e-05	0.422333	1	-0.578	RP11-958N24.1	C44_C_DMSO	A3SS
chr16_28846598_28847079_28846866_28847079_28846378_28846508	0.00650496	0.972333	0.994	-0.022	ATXN2L	C44_C_DMSO	A3SS
chr17_42818703_42818820_42818768_42818820_42815746_42815792	6.81e-10	0.398	0.684333	-0.286	DBF4B	C44_C_DMSO	A3SS
chr22_29730253_29730399_29730253_29730339_29734978_29735122	8.66e-05	0.935	0.834667	0.1	AP1B1	C44_C_DMSO	A3SS
chr1_45798434_45798842_45798434_45798506_45798956_45798996	2.79e-06	0.482	0.942667	-0.461	MUTYH	C44_C_DMSO	A3SS
chr1_45799084_45799233_45799084_45799169_45800062_45800183	3.88e-12	0.199333	0.624333	-0.425	MUTYH	C44_C_DMSO	A3SS
chr1_45799084_45799236_45799084_45799169_45800062_45800183	2.37e-08	0.102667	0.413333	-0.311	MUTYH	C44_C_DMSO	A3SS
chr1_45799084_45799266_45799084_45799169_45800062_45800183	5.13e-06	0.0723333	0.298	-0.226	MUTYH	C44_C_DMSO	A3SS
chr1_45799084_45799275_45799084_45799169_45800062_45800183	3.96e-05	0.0473333	0.211333	-0.164	MUTYH	C44_C_DMSO	A3SS
chr1_202780702_202781041_202780816_202781041_202780089_202780498	0.00111258	0.617333	0.945667	-0.328	PCAT6	C44_C_DMSO	A3SS
chr17_79994066_79994198_79994066_79994184_79994259_79994324	0.00190965	0.0223333	0.00366667	0.019	DCXR	C44_C_DMSO	A3SS
chr17_79994066_79994324_79994066_79994184_79994419_79994519	7.63e-13	0.791	0.96	-0.169	DCXR	C44_C_DMSO	A3SS
chr17_79994066_79994519_79994066_79994184_79994596_79994639	1.18e-06	0.883	0.985333	-0.102	DCXR	C44_C_DMSO	A3SS
chr17_79994066_79994519_79994066_79994324_79994596_79994639	0.00245527	0.947667	0.987333	-0.04	DCXR	C44_C_DMSO	A3SS
chrX_47431302_47432398_47431302_47432360_47433400_47433989	1.42e-06	0.492667	0.3	0.193	SYN1	C44_C_DMSO	A3SS
chr14_21464943_21465189_21464970_21465189_21464685_21464870	0.000281	0.704667	0.925	-0.22	METTL17	C44_C_DMSO	A3SS
chr20_2639040_2639483_2639040_2639168_2640170_2640231	0	0.222333	0.643	-0.421	IDH3B	C44_C_DMSO	A3SS
chr19_19764777_19764953_19764777_19764883_19765351_19765509	4.48e-07	0.388667	0.659333	-0.271	ATP13A1	C44_C_DMSO	A3SS
chr1_41236068_41237275_41236380_41237275_41235027_41235087	2.32e-05	0.0286667	0.0623333	-0.034	NFYC	C44_C_DMSO	A3SS
chr12_6879009_6879165_6879086_6879165_6878768_6878840	1.96e-13	0.0103333	0.0456667	-0.035	PTMS	C44_C_DMSO	A3SS
chr12_56749491_56749587_56749491_56749575_56749915_56750069	0.00517904	0.502333	0.826667	-0.324	STAT2	C44_C_DMSO	A3SS
chr19_18547139_18547915_18547139_18547289_18548408_18548570	1.76e-07	0.0923333	0.470333	-0.378	ISYNA1	C44_C_DMSO	A3SS
chr19_12883426_12883516_12883426_12883494_12883593_12883726	0.000168	0.272667	0.0293333	0.243	HOOK2	C44_C_DMSO	A3SS
chr3_184033859_184034006_184033919_184034006_184033550_184033644	0.00188731	0.0216667	0.041	-0.019	EIF4G1	C44_C_DMSO	A3SS
chr16_57693306_57693593_57693324_57693593_57691284_57691403	0.00766757	0.165667	0.0993333	0.066	GPR56	C44_C_DMSO	A3SS
chr5_37206298_37206527_37206298_37206398_37213660_37213724	0.00146488	0.669	0.960333	-0.291	C5orf42	C44_C_DMSO	A3SS
chr7_86811332_86811653_86811371_86811653_86810624_86810657	0.00552264	0.689333	0.257667	0.432	DMTF1	C44_C_DMSO	A3SS
chr1_228334542_228334639_228334561_228334639_228333713_228333768	0.00275921	0.867	0.925333	-0.058	GUK1	C44_C_DMSO	A3SS
chr4_155459120_155459260_155459120_155459234_155460256_155460365	0.000552	0.906	1	-0.094	PLRG1	C44_C_DMSO	A3SS
chr1_109492930_109493070_109492930_109493060_109505982_109506111	0.00705049	1	0.692667	0.307	CLCC1	C44_C_DMSO	A3SS
chr19_11558507_11558604_11558537_11558604_11558253_11558433	0.000109	0.443667	0.652333	-0.209	PRKCSH	C44_C_DMSO	A3SS
chr6_31508098_31508441_31508098_31508311_31509726_31510225	3.94e-07	0.717333	0.423	0.294	DDX39B	C44_C_DMSO	A3SS
chr7_5331323_5331452_5331360_5331452_5330754_5330868	0.0023968	0.825667	0.706667	0.119	SLC29A4	C44_C_DMSO	A3SS
chr11_62621272_62621536_62621272_62621305_62621990_62622023	0	0.328333	0.694	-0.366	SNHG1	C44_C_DMSO	A3SS
chr7_127229538_127230191_127230119_127230191_127229136_127229217	0.00964826	0.987667	0.947333	0.04	ARF5	C44_C_DMSO	A3SS
chr17_7124837_7125001_7124856_7125001_7124242_7124377	0.00621901	0.161667	0.0236667	0.138	ACADVL	C44_C_DMSO	A3SS
chr22_32232957_32233141_32232984_32233141_32229900_32229966	4.48e-07	0.918	0.622667	0.295	DEPDC5	C44_C_DMSO	A3SS
chr17_61882403_61882535_61882430_61882535_61877827_61877977	2.6e-06	0.00866667	0.033	-0.024	DDX42	C44_C_DMSO	A3SS
chr19_9452370_9454521_9453976_9454521_9451777_9451860	1.1e-11	0.129333	1	-0.871	ZNF559	C44_C_DMSO	A3SS
chr15_75197322_75197400_75197322_75197380_75197494_75197572	0.00921882	0.875	0.547	0.328	FAM219B	C44_C_DMSO	A3SS
chr17_45199809_45199966_45199809_45199902_45201251_45201326	0.00640257	0.732667	0.844667	-0.112	CDC27	C44_C_DMSO	A3SS
chr17_45229171_45229302_45229171_45229284_45232037_45232152	0	0.02	0.135333	-0.115	CDC27	C44_C_DMSO	A3SS
chr1_19651988_19652076_19652019_19652076_19651126_19651256	0.00402679	0.902333	0.74	0.162	PQLC2	C44_C_DMSO	A3SS
chr19_42396095_42396444_42396401_42396444_42392822_42392936	0.000733	0.961	0.812	0.149	ARHGEF1	C44_C_DMSO	A3SS
chr19_42409741_42409979_42409911_42409979_42409326_42409413	4.78e-05	0.0373333	0.00766667	0.03	ARHGEF1	C44_C_DMSO	A3SS
chr22_20100954_20101084_20100954_20101030_20101208_20101331	0.000158	0.0283333	0.192667	-0.164	TRMT2A	C44_C_DMSO	A3SS
chr17_4722723_4722877_4722723_4722844_4725087_4725202	0.00308712	0.271667	0.730667	-0.459	PLD2	C44_C_DMSO	A5SS
chrX_70357036_70357242_70357036_70357233_70357407_70357485	3.91e-07	0.188667	0.49	-0.301	MED12	C44_C_DMSO	A5SS
chr17_4619706_4619966_4619706_4619903_4620511_4620571	0.00348391	0.0303333	0.003	0.027	ARRB2	C44_C_DMSO	A5SS
chr11_85345129_85345323_85345129_85345220_85346710_85346822	5.76e-08	0.741333	0.955333	-0.214	TMEM126B	C44_C_DMSO	A5SS
chr5_137878322_137878625_137878393_137878625_137854380_137854556	1.11e-11	1	0.249667	0.75	ETF1	C44_C_DMSO	A5SS
chr6_31620176_31620477_31620200_31620477_31619432_31619553	2.04e-07	0.559333	0.330667	0.229	BAG6	C44_C_DMSO	A5SS
chrX_155119120_155119296_155119120_155119210_155127775_155127913	0.00852177	0.618	0.867	-0.249	VAMP7	C44_C_DMSO	A5SS
chr19_41281656_41281790_41281656_41281738_41282873_41282984	0.00255177	0.677333	1	-0.323	MIA	C44_C_DMSO	A5SS
chr4_186124938_186125182_186125051_186125182_186111296_186112366	0.00274979	0.0526667	0.185	-0.132	KIAA1430	C44_C_DMSO	A5SS
chr6_83878781_83879042_83878960_83879042_83870868_83870961	0.000155	0.575	0.913667	-0.339	PGM3	C44_C_DMSO	A5SS
chr7_45025480_45025696_45025619_45025696_45023955_45024025	2.02e-07	0.0146667	0.0963333	-0.082	SNHG15	C44_C_DMSO	A5SS
chr7_100859443_100859607_100859477_100859607_100859188_100859301	5.64e-13	0.69	0.924333	-0.234	PLOD3	C44_C_DMSO	A5SS
chr21_47642543_47642652_47642576_47642652_47641767_47641889	0.0092735	0.778	0.909	-0.131	LSS	C44_C_DMSO	A5SS
chr15_50870755_50870861_50870835_50870861_50868065_50868116	0.00189901	0.184	0.0433333	0.141	TRPM7	C44_C_DMSO	A5SS
chr22_29684594_29687588_29684594_29684775_29688125_29688158	0.000504	0.67	0.965667	-0.296	EWSR1	C44_C_DMSO	A5SS
chr2_207988497_207989128_207989067_207989128_207953181_207953305	0.00898786	0.816667	1	-0.183	KLF7	C44_C_DMSO	A5SS
chr2_207988699_207989128_207989067_207989128_207953181_207953305	0.00449426	0.771667	1	-0.228	KLF7	C44_C_DMSO	A5SS
chr11_800332_800451_800383_800451_800130_800244	0.00328335	0.832333	0.612	0.22	PIDD	C44_C_DMSO	A5SS
chr6_36940427_36940572_36940478_36940572_36938422_36938470	0	0.808667	0.518	0.291	MTCH1	C44_C_DMSO	A5SS
chr14_20917060_20917172_20917122_20917172_20916891_20916970	7.02e-11	0.696667	0.146	0.551	OSGEP	C44_C_DMSO	A5SS
chr11_10823207_10823756_10823595_10823756_10822508_10822634	0	0.704667	0.499667	0.205	EIF4G2	C44_C_DMSO	A5SS
chr17_46050884_46051062_46050884_46051016_46051296_46051397	2.66e-08	0.043	0.0106667	0.032	CDK5RAP3	C44_C_DMSO	A5SS
chr17_46050884_46051062_46050884_46051059_46051296_46051397	0.0015469	0.332667	0.151667	0.181	CDK5RAP3	C44_C_DMSO	A5SS
chr10_35379106_35379570_35379357_35379570_35360126_35360267	0.000213	0.087	0.190333	-0.103	CUL2	C44_C_DMSO	A5SS
chr7_150773999_150774323_150774187_150774323_150773712_150773919	0.000124	0.975333	0.784667	0.191	FASTK	C44_C_DMSO	A5SS
chr6_37613973_37614151_37614043_37614151_37613708_37613732	0.000209	0.823333	1	-0.177	MDGA1	C44_C_DMSO	A5SS
chr16_3073233_3073969_3073847_3073969_3072625_3072999	0.00618315	0.680667	0.837333	-0.157	HCFC1R1	C44_C_DMSO	A5SS
chr6_150123335_150123552_150123335_150123505_150131751_150132556	0.000392	0.290333	0.465333	-0.175	PCMT1	C44_C_DMSO	A5SS
chr1_8021722_8021853_8021722_8021795_8022822_8022935	4e-08	0.648667	0.415333	0.233	PARK7	C44_C_DMSO	A5SS
chr15_45890077_45890194_45890077_45890089_45895297_45895385	0.000777	0.943333	0.648667	0.295	BLOC1S6	C44_C_DMSO	A5SS
chr1_62979114_62979277_62979141_62979277_62976247_62976344	0.00308712	0.0166667	0.0946667	-0.078	DOCK7	C44_C_DMSO	A5SS
chr12_44148138_44149064_44149019_44149064_44142252_44142412	6.14e-05	1	0.603333	0.397	PUS7L	C44_C_DMSO	A5SS
chr1_160181332_160181506_160181332_160181440_160182899_160183055	0.0076001	0.997667	0.966	0.032	PEA15	C44_C_DMSO	A5SS
chr1_161012344_161012460_161012375_161012460_161011905_161012007	2.66e-08	0.791	0.555667	0.235	USF1	C44_C_DMSO	A5SS
chr17_70943666_70944014_70943869_70944014_70845772_70845943	0.00941231	0.0633333	0.0213333	0.042	SLC39A11	C44_C_DMSO	A5SS
chr17_70943666_70944014_70943890_70944014_70845772_70845943	6.57e-05	0.0863333	0.017	0.069	SLC39A11	C44_C_DMSO	A5SS
chr7_142962084_142962389_142962084_142962185_142964709_142964826	5.1e-05	0.693	0.929333	-0.236	GSTK1	C44_C_DMSO	A5SS
chr1_8420171_8421550_8421519_8421550_8418255_8418976	0.000169	0.697667	1	-0.302	RERE	C44_C_DMSO	A5SS
chr3_172482067_172482290_172482067_172482203_172486796_172486933	7.26e-05	1	0.952	0.048	ECT2	C44_C_DMSO	A5SS
chr17_40970804_40971627_40971565_40971627_40970561_40970698	0.000589	0.831333	0.984	-0.153	BECN1	C44_C_DMSO	A5SS
chr8_75263508_75263701_75263508_75263556_75272371_75272545	9.36e-05	0.564667	0.827333	-0.263	GDAP1	C44_C_DMSO	A5SS
chr11_93429847_93433352_93429847_93430020_93435625_93435803	0.000995	0.405	1	-0.595	KIAA1731	C44_C_DMSO	A5SS
chr5_65088280_65088482_65088280_65088428_65105341_65105528	0.00342503	0.957	0.86	0.097	NLN	C44_C_DMSO	A5SS
chr11_89891312_89892505_89891312_89891406_89896116_89896202	0.000953	0.778	0.287	0.491	NAALAD2	C44_C_DMSO	A5SS
chr16_75579723_75579852_75579761_75579852_75579249_75579393	0.000841	0.692667	0.955667	-0.263	TMEM231	C44_C_DMSO	A5SS
chr2_121036193_121036344_121036193_121036288_121043642_121043658	0.00210264	0.180667	0.634667	-0.454	RALB	C44_C_DMSO	A5SS
chr19_49993106_49993554_49993106_49993179_49993731_49993833	1.13e-05	0.977	0.995	-0.018	RPL13A	C44_C_DMSO	A5SS
chr17_7851804_7852003_7851804_7851937_7852402_7852475	6.47e-08	0.144333	0.019	0.125	CNTROB	C44_C_DMSO	A5SS
chr12_6559506_6560146_6560058_6560146_6557805_6557903	0.000479	0.811333	0.425	0.386	CD27-AS1	C44_C_DMSO	A5SS
chr12_6560035_6560146_6560058_6560146_6557805_6557903	0.00027	0.873	0.505	0.368	CD27-AS1	C44_C_DMSO	A5SS
chr16_733860_734155_733909_734155_733684_733781	0.000505	0.689333	0.861	-0.172	JMJD8	C44_C_DMSO	A5SS
chr11_118243221_118243402_118243221_118243381_118243800_118244003	0.00280751	0.175333	0.0263333	0.149	UBE4A	C44_C_DMSO	A5SS
chr1_147084681_147084998_147084681_147084776_147086225_147086415	0.00596398	0.964333	0.845	0.119	BCL9	C44_C_DMSO	A5SS
chr7_128441239_128441563_128441239_128441527_128444703_128444815	0.0097344	0.969	0.857667	0.111	CCDC136	C44_C_DMSO	A5SS
chr1_29547345_29547433_29547349_29547433_29543099_29543197	0.00316866	0.438667	0	0.439	MECR	C44_C_DMSO	A5SS
chr5_154173359_154173560_154173359_154173482_154173659_154173822	1.84e-12	1	0.834	0.166	LARP1	C44_C_DMSO	A5SS
chr12_1035961_1036429_1036310_1036429_1034615_1034691	0.00388251	0.00533333	0.109667	-0.104	RAD52	C44_C_DMSO	A5SS
chr19_1631949_1632115_1632036_1632115_1627357_1627425	0.000142	0.013	0.033	-0.02	TCF3	C44_C_DMSO	A5SS
chr3_49899706_49899835_49899726_49899835_49899477_49899609	0.00772025	0.0576667	0.01	0.048	CAMKV	C44_C_DMSO	A5SS
chr4_106638749_106639196_106638749_106638935_106640216_106640684	0.00175476	0.967	0.851	0.116	GSTCD	C44_C_DMSO	A5SS
chr6_119282925_119283128_119283093_119283128_119280993_119281349	0.00252812	0.905667	0.981	-0.075	FAM184A	C44_C_DMSO	A5SS
chr19_15514285_15514526_15514468_15514526_15508330_15508436	0.00327674	0.867667	1	-0.132	AKAP8L	C44_C_DMSO	A5SS
chr19_15514463_15514526_15514468_15514526_15508330_15508436	1.37e-05	0.488	1	-0.512	AKAP8L	C44_C_DMSO	A5SS
chr3_183882583_183882994_183882583_183882719_183883209_183883279	0	0.752333	0.969667	-0.217	DVL3	C44_C_DMSO	A5SS
chr4_41937145_41937327_41937145_41937279_41937483_41937546	0.00686345	0.393667	0.130333	0.263	TMEM33	C44_C_DMSO	A5SS
chr1_28906423_28906493_28906453_28906493_28906044_28906099	0.00110651	0.443	0.809	-0.366	SNHG12	C44_C_DMSO	A5SS
chr16_30939787_30939949_30939787_30939820_30941393_30941905	0.000494	0.162	0.365	-0.203	FBXL19	C44_C_DMSO	A5SS
chr16_30939787_30939951_30939787_30939820_30941393_30941905	1.98e-05	0.061	0.203	-0.142	FBXL19	C44_C_DMSO	A5SS
chr2_27535081_27535456_27535360_27535456_27534766_27534819	0.000847	0.654667	0.880333	-0.226	MPV17	C44_C_DMSO	A5SS
chr14_24617466_24617686_24617466_24617622_24617850_24617910	2.75e-09	0.283333	0.067	0.216	RNF31	C44_C_DMSO	A5SS
chr18_44662672_44662820_44662709_44662820_44661026_44661075	2.22e-05	0.575	0.166	0.409	IER3IP1	C44_C_DMSO	A5SS
chr17_16342640_16343017_16342640_16342728_16343498_16343567	7.01e-06	0.0133333	0.0233333	-0.01	FAM211A-AS1	C44_C_DMSO	A5SS
chr10_135213032_135213157_135213032_135213123_135215652_135216277	0.00371767	0.748	0.361333	0.387	MTG1	C44_C_DMSO	A5SS
chr2_101706670_101706826_101706715_101706826_101675882_101676001	0.00644978	0.270333	0.111667	0.159	TBC1D8	C44_C_DMSO	A5SS
chrX_48755194_48755376_48755194_48755365_48755774_48755859	3.25e-08	0.0143333	0.193	-0.179	PQBP1	C44_C_DMSO	A5SS
chr11_65652979_65653134_65653000_65653134_65652548_65652657	0.0068672	0.191333	0.0963333	0.095	FIBP	C44_C_DMSO	A5SS
chr3_100455419_100455560_100455419_100455548_100463676_100463775	1.11e-09	0.434333	0.665333	-0.231	TFG	C44_C_DMSO	A5SS
chr11_832993_833026_832993_833022_834529_834745	0.000287	1	0.844333	0.156	CD151	C44_C_DMSO	A5SS
chr2_219942795_219942928_219942810_219942928_219941967_219942086	0.00903237	0.119333	0.0533333	0.066	NHEJ1	C44_C_DMSO	A5SS
chr1_11736865_11737005_11736904_11737005_11736102_11736197	0.000695	0.0696667	0.0346667	0.035	MAD2L2	C44_C_DMSO	A5SS
chr6_139247537_139251235_139251113_139251235_139242173_139242261	1.44e-05	0.934667	0.531333	0.403	REPS1	C44_C_DMSO	A5SS
chr1_220971215_220971407_220971215_220971356_220978393_220978455	1.81e-13	0.245333	0.041	0.204	36951	C44_C_DMSO	A5SS
chr19_40871459_40871837_40871459_40871492_40872325_40872417	0.00825585	0.974333	0.912667	0.062	PLD3	C44_C_DMSO	A5SS
chr19_48284120_48284257_48284120_48284174_48284364_48284439	0.00943021	0.0456667	0.00333333	0.042	SEPW1	C44_C_DMSO	A5SS
chrY_15466882_15467278_15467254_15467278_15447442_15448215	0.00525617	0.773667	1	-0.226	UTY	C44_C_DMSO	A5SS
chr10_58118565_58118708_58118669_58118708_58118316_58118448	0.00587841	0.757667	0.840667	-0.083	ZWINT	C44_C_DMSO	A5SS
chr15_70349797_70349997_70349812_70349997_70348636_70348713	0.00460106	0.504667	0.381	0.124	TLE3	C44_C_DMSO	A5SS
chr19_50167699_50167930_50167809_50167930_50166599_50166771	0.000386	0.774333	0.0523333	0.722	IRF3	C44_C_DMSO	A5SS
chr9_140470160_140470619_140470531_140470619_140469203_140469298	0.00887561	0.355333	0.679667	-0.324	DPH7	C44_C_DMSO	A5SS
chr19_11457180_11457310_11457180_11457303_11460329_11460363	0.00187416	0.161	0.431667	-0.271	CCDC159	C44_C_DMSO	A5SS
chr3_130720063_130720188_130720063_130720158_130734995_130735528	0.00405634	0.743	0.568	0.175	ATP2C1	C44_C_DMSO	A5SS
chr8_99057170_99057627_99057574_99057627_99054872_99055003	0.00142464	0.973	0.986667	-0.014	RPL30	C44_C_DMSO	A5SS
chr9_140083517_140083717_140083517_140083603_140084258_140084822	0	0.475	0.867333	-0.392	SSNA1	C44_C_DMSO	A5SS
chr1_46034598_46034678_46034598_46034671_46034814_46034901	0.00169228	0.0413333	0.003	0.038	AKR1A1	C44_C_DMSO	A5SS
chr11_62529266_62530338_62529266_62529376_62532653_62532704	4.41e-05	0.504	0.908333	-0.404	POLR2G	C44_C_DMSO	A5SS
chr7_72988267_72988452_72988290_72988452_72987649_72987801	7.04e-06	0.825667	0.954	-0.128	TBL2	C44_C_DMSO	A5SS
chr11_67374769_67375087_67374769_67374795_67375866_67375949	0.000118	1	0.401	0.599	NDUFV1	C44_C_DMSO	A5SS
chr11_3845499_3845685_3845499_3845594_3846249_3846358	0.00145371	0	0.126	-0.126	PGAP2	C44_C_DMSO	A5SS
chr2_85828428_85828605_85828557_85828605_85828143_85828230	0.00077	0.175667	0.064	0.112	TMEM150A	C44_C_DMSO	A5SS
chr6_79911992_79912106_79912033_79912106_79910961_79911443	0	0.690333	0.405667	0.285	HMGN3	C44_C_DMSO	A5SS
chr5_179043869_179043959_179043899_179043959_179043126_179043219	0.000402	0.975667	0.953	0.023	HNRNPH1	C44_C_DMSO	A5SS
chr5_179043869_179044111_179044021_179044111_179043126_179043219	0	0.518333	0.746	-0.228	HNRNPH1	C44_C_DMSO	A5SS
chr16_67311412_67314709_67311412_67314446_67314784_67314908	7.2e-13	0.212667	0.841333	-0.629	PLEKHG4	C44_C_DMSO	A5SS
chr8_21829386_21829479_21829386_21829452_21832180_21832285	0	0.109667	0.0103333	0.099	XPO7	C44_C_DMSO	A5SS
chr21_34127523_34127664_34127540_34127664_34123429_34123529	3.62e-06	0.601	0.362	0.239	PAXBP1	C44_C_DMSO	A5SS
chr10_75335555_75336119_75335893_75336119_75335269_75335433	0.0015469	0	0.139	-0.139	USP54	C44_C_DMSO	A5SS
chr12_110295330_110295464_110295387_110295464_110293423_110293574	0.00945452	0.951667	0.99	-0.038	GLTP	C44_C_DMSO	A5SS
chr17_62527043_62527140_62527043_62527136_62528007_62528140	0	0.399667	0.138333	0.261	CEP95	C44_C_DMSO	A5SS
chr12_49412306_49412531_49412514_49412531_49406844_49406893	0.000887	0.091	0.0106667	0.08	PRKAG1	C44_C_DMSO	A5SS
chr7_105111134_105111295_105111207_105111295_105108783_105108910	1.98e-12	0.435667	0.882	-0.446	PUS7	C44_C_DMSO	A5SS
chr7_48019006_48019150_48019064_48019150_48018285_48018413	0.00447928	0.215333	0.079	0.136	HUS1	C44_C_DMSO	A5SS
chr14_21555159_21555622_21555159_21555264_21556126_21556257	6.12e-11	0.0446667	0.195667	-0.151	ARHGEF40	C44_C_DMSO	A5SS
chr3_123674689_123675642_123675586_123675642_123667742_123667979	1.48e-07	0.515333	0.951667	-0.436	CCDC14	C44_C_DMSO	A5SS
chr17_7111393_7111558_7111492_7111558_7107517_7107571	0.00538635	0.11	0.06	0.05	DLG4	C44_C_DMSO	A5SS
chr1_45471465_45471788_45471668_45471788_45470271_45470478	0.00115604	0.860667	1	-0.139	HECTD3	C44_C_DMSO	A5SS
chr12_48359871_48360012_48359871_48359955_48360465_48360515	0.00805702	0.778333	0.542667	0.236	TMEM106C	C44_C_DMSO	A5SS
chr22_24963951_24964144_24963951_24964005_24967985_24968029	1.92e-06	0.870333	0.964	-0.094	SNRPD3	C44_C_DMSO	A5SS
chr19_10247751_10247956_10247760_10247956_10246796_10246963	3.08e-10	0.0393333	0.117	-0.078	DNMT1	C44_C_DMSO	A5SS
chr5_31534378_31534524_31534378_31534432_31535850_31536000	0.000336	0.589	0.874333	-0.285	C5orf22	C44_C_DMSO	A5SS
chr2_220094949_220095127_220094949_220095072_220096649_220096762	1.95e-05	0.747	0.965	-0.218	ANKZF1	C44_C_DMSO	A5SS
chr11_117109316_117109827_117109316_117109362_117110516_117110576	0.000953	0.826	0.984	-0.158	RNF214	C44_C_DMSO	A5SS
chr19_45571272_45571316_45571272_45571312_45572323_45572382	0.00810997	0.777667	1	-0.222	CLASRP	C44_C_DMSO	A5SS
chrX_102862833_102862998_102862833_102862986_102863531_102863601	0.00108586	0.0696667	0.170667	-0.101	TCEAL3	C44_C_DMSO	A5SS
chr19_37149200_37149327_37149237_37149327_37147349_37147445	3.13e-05	0.915	0.197667	0.717	ZNF461	C44_C_DMSO	A5SS
chr19_36503902_36503991_36503922_36503991_36502305_36502366	9.68e-07	0.137	0.01	0.127	ALKBH6	C44_C_DMSO	A5SS
chr2_241530231_241530428_241530231_241530417_241531349_241531567	0.00255177	0.979667	0.873	0.107	CAPN10	C44_C_DMSO	A5SS
chr1_243305587_243305765_243305617_243305765_243303238_243303409	0.000418	0.0646667	0.145667	-0.081	CEP170	C44_C_DMSO	A5SS
chr3_119205679_119205883_119205679_119205779_119207775_119207834	0.00558643	0.175333	0.0163333	0.159	POGLUT1	C44_C_DMSO	A5SS
chr22_38352779_38352908_38352779_38352849_38355352_38355483	9.31e-09	0.0143333	0.0433333	-0.029	POLR2F	C44_C_DMSO	A5SS
chr7_73098096_73098231_73098096_73098134_73100965_73101061	1.13e-06	0.131667	0.0453333	0.086	WBSCR22	C44_C_DMSO	A5SS
chr7_73098096_73098253_73098096_73098134_73100965_73101061	0	0.130667	0.0186667	0.112	WBSCR22	C44_C_DMSO	A5SS
chr7_73098096_73098330_73098096_73098134_73100965_73101061	0	0.122333	0.0206667	0.102	WBSCR22	C44_C_DMSO	A5SS
chr7_73098096_73098253_73098096_73098231_73100965_73101061	1.48e-05	0.54	0.077	0.463	WBSCR22	C44_C_DMSO	A5SS
chr1_899486_899560_899486_899547_899728_899910	0.00164856	0.792	0.534667	0.257	KLHL17	C44_C_DMSO	A5SS
chr17_79895055_79895115_79895068_79895115_79894623_79894737	0.00518395	1	0.820667	0.179	PYCR1	C44_C_DMSO	A5SS
chrX_153647881_153648085_153647881_153647962_153648370_153648433	0.00587841	0.232667	0.501	-0.268	TAZ	C44_C_DMSO	A5SS
chr17_38062363_38063240_38063213_38063240_38062099_38062238	4.09e-05	0.597333	1	-0.403	GSDMB	C44_C_DMSO	A5SS
chr15_43693913_43695997_43693913_43694048_43696610_43696750	2.63e-09	1	0.459	0.541	TUBGCP4	C44_C_DMSO	A5SS
chr3_51993910_51994336_51994204_51994336_51993592_51993667	0	0.137333	0.484	-0.347	PCBP4	C44_C_DMSO	A5SS
chr3_51994541_51994914_51994881_51994914_51994204_51994336	1.65e-06	0.936	0.997667	-0.062	PCBP4	C44_C_DMSO	A5SS
chr19_49458804_49459090_49458804_49458856_49459454_49459590	6.58e-09	0.842667	0.981667	-0.139	BAX	C44_C_DMSO	A5SS
chrX_153678028_153678279_153678028_153678083_153678376_153678447	0.00890051	0.955333	1	-0.045	FAM50A	C44_C_DMSO	A5SS
chr10_103344358_103344676_103344634_103344676_103343264_103343438	0.000219	0.443333	0.849667	-0.406	POLL	C44_C_DMSO	A5SS
chr1_33799690_33799893_33799785_33799893_33797875_33798005	0	0.850333	0.581667	0.269	PHC2	C44_C_DMSO	A5SS
chr9_128083711_128083841_128083711_128083778_128086076_128086202	0.00642787	0.530667	0.760333	-0.23	GAPVD1	C44_C_DMSO	A5SS
chr17_41131566_41131680_41131644_41131680_41131394_41131461	0.00998695	0.613333	0.842	-0.229	PTGES3L-AARSD1	C44_C_DMSO	A5SS
chr1_207940357_207943707_207940357_207940540_207956636_207956675	0.00720617	0.305	0.766667	-0.462	CD46	C44_C_DMSO	A5SS
chr22_24143130_24143322_24143130_24143268_24145481_24145609	7.67e-05	0.0416667	0.0193333	0.022	SMARCB1	C44_C_DMSO	A5SS
chr17_72860017_72860469_72860269_72860469_72859197_72859368	0.00308712	0.861333	0.959	-0.098	FDXR	C44_C_DMSO	A5SS
chr17_72868893_72869093_72868990_72869093_72868160_72868258	1.08e-14	0.221	0.012	0.209	FDXR	C44_C_DMSO	A5SS
chr11_61187393_61187566_61187420_61187566_61183576_61183991	1.71e-05	0.477667	0.343667	0.134	CPSF7	C44_C_DMSO	A5SS
chr11_61187941_61189080_61188861_61189080_61187393_61187566	7.99e-08	0.314	0.757333	-0.443	CPSF7	C44_C_DMSO	A5SS
chr11_61197312_61197392_61197358_61197392_61196653_61196762	0.00063	0.877	0.379667	0.497	CPSF7	C44_C_DMSO	A5SS
chr14_24035024_24035369_24035272_24035369_24034814_24034910	0	0.0306667	0.507333	-0.477	AP1G2	C44_C_DMSO	A5SS
chr11_67196997_67200128_67196997_67197066_67200207_67200308	0.00489722	0.782333	1	-0.218	RPS6KB2	C44_C_DMSO	A5SS
chr12_54582294_54582380_54582298_54582380_54581602_54581689	4.12e-08	0	0.636	-0.636	SMUG1	C44_C_DMSO	A5SS
chr6_126661319_126661590_126661319_126661545_126667350_126667464	6.12e-11	0.260333	0.078	0.182	CENPW	C44_C_DMSO	A5SS
chr17_37818503_37818620_37818503_37818597_37819056_37819737	4e-11	0.118333	0.0273333	0.091	STARD3	C44_C_DMSO	A5SS
chr20_45867501_45867882_45867639_45867882_45865069_45865260	7.53e-05	0.0683333	0.128	-0.06	ZMYND8	C44_C_DMSO	A5SS
chr14_94521341_94524243_94524167_94524243_94519343_94519473	0.000546	0.67	0.922333	-0.252	DDX24	C44_C_DMSO	A5SS
chrX_134711117_134711352_134711117_134711220_134713712_134714087	9.03e-06	1	0.72	0.28	DDX26B	C44_C_DMSO	A5SS
chr14_23816668_23816940_23816722_23816940_23816309_23816421	0	0.0673333	0.303333	-0.236	SLC22A17	C44_C_DMSO	A5SS
chr19_651610_651855_651691_651855_650233_650296	0	0.508667	0.828	-0.319	RNF126	C44_C_DMSO	A5SS
chr10_13333824_13333912_13333830_13333912_13330359_13330541	3.75e-08	0.276667	0.0226667	0.254	PHYH	C44_C_DMSO	A5SS
chr21_40720347_40720503_40720470_40720503_40717071_40717200	5.75e-09	0.289333	1	-0.711	HMGN1	C44_C_DMSO	A5SS
chr3_50131152_50131308_50131152_50131216_50137414_50137484	0.00911245	0.896	1	-0.104	RBM5	C44_C_DMSO	A5SS
chr5_34757572_34757719_34757572_34757703_34796043_34796132	2.15e-05	0.0723333	0.0353333	0.037	RAI14	C44_C_DMSO	A5SS
chr17_7812460_7812702_7812460_7812656_7813745_7813909	0.00132576	0.196667	0.137	0.06	CHD3	C44_C_DMSO	A5SS
chr6_86387512_86387750_86387671_86387750_86387141_86387210	4.58e-10	0.106	0.434667	-0.329	SNHG5	C44_C_DMSO	A5SS
chr5_145524186_145524272_145524225_145524272_145524034_145524100	3.41e-05	0.810333	0.925667	-0.115	LARS	C44_C_DMSO	A5SS
chr17_15903431_15903696_15903431_15903559_15905228_15905339	0.000239	0.0143333	0.0566667	-0.042	TTC19	C44_C_DMSO	A5SS
chr16_1576619_1576797_1576733_1576797_1575887_1576078	0.00100826	0.605333	0.875	-0.27	IFT140	C44_C_DMSO	A5SS
chr3_156874724_156874872_156874799_156874872_156870824_156870945	0.00843187	0.534667	0.249333	0.285	CCNL1	C44_C_DMSO	A5SS
chr19_13226810_13227245_13226959_13227245_13226439_13226582	6.63e-06	0.853	0.994	-0.141	TRMT1	C44_C_DMSO	A5SS
chr16_47156778_47156823_47156799_47156823_47156567_47156695	0	0.386667	0.677	-0.29	NETO2	C44_C_DMSO	A5SS
chr2_219537463_219537740_219537463_219537636_219538347_219538488	7.87e-05	0.180667	0.0166667	0.164	STK36	C44_C_DMSO	A5SS
chr17_27250926_27254081_27254008_27254081_27248705_27248826	0.00109172	0.949	0.768	0.181	PHF12	C44_C_DMSO	A5SS
chr1_17331186_17331316_17331201_17331316_17330826_17330903	6.8e-05	0.958	0.641333	0.317	ATP13A2	C44_C_DMSO	A5SS
chr17_5012688_5013163_5013005_5013163_5012220_5012347	0.00380025	0.621	0.896333	-0.275	ZNF232	C44_C_DMSO	A5SS
chr17_79977168_79977257_79977183_79977257_79976578_79977095	0.00356439	0.907333	0.841667	0.066	STRA13	C44_C_DMSO	A5SS
chr9_130569864_130570054_130569864_130569967_130570512_130570590	3e-07	0.166333	0.0233333	0.143	FPGS	C44_C_DMSO	A5SS
chr19_39658869_39658952_39658869_39658942_39660171_39660397	8.99e-09	0.197667	0.446	-0.248	PAK4	C44_C_DMSO	A5SS
chr3_183860024_183860182_183860024_183860166_183860289_183860391	0.00026	0.0596667	0.0176667	0.042	EIF2B5	C44_C_DMSO	A5SS
chr3_183860839_183861353_183860839_183860930_183861886_183862012	0.00786488	0.907333	1	-0.093	EIF2B5	C44_C_DMSO	A5SS
chr1_173833621_173833842_173833812_173833842_173833394_173833442	0.000158	0.663	0.818	-0.155	GAS5	C44_C_DMSO	A5SS
chr1_173834366_173834685_173834608_173834685_173833394_173833442	1.1e-09	0.035	0.908333	-0.873	GAS5	C44_C_DMSO	A5SS
chr17_40725836_40726228_40726213_40726228_40725495_40725641	1.08e-14	0.0503333	0.281333	-0.231	PSMC3IP	C44_C_DMSO	A5SS
chr17_40726116_40726228_40726213_40726228_40725495_40725641	0	0.271	0.684	-0.413	PSMC3IP	C44_C_DMSO	A5SS
chr7_135095264_135095398_135095273_135095398_135082920_135082978	0.00122696	0.154667	0.366333	-0.212	CNOT4	C44_C_DMSO	A5SS
chr11_93469859_93470405_93470229_93470405_93469306_93469470	5.82e-05	0.663333	0.960667	-0.297	TAF1D	C44_C_DMSO	A5SS
chr13_38924135_38924364_38924135_38924192_38928375_38928433	1.34e-05	0.0926667	0.024	0.069	UFM1	C44_C_DMSO	A5SS
chr14_105916394_105916661_105916394_105916521_105920529_105920647	2.75e-09	0.905667	0.993667	-0.088	MTA1	C44_C_DMSO	A5SS
chr12_9072351_9072513_9072351_9072462_9073580_9073661	1.03e-06	0.386333	0.106333	0.28	PHC1	C44_C_DMSO	A5SS
chr7_16685755_16685929_16685755_16685913_16705061_16705126	0.00044	0.277	0.172	0.105	BZW2	C44_C_DMSO	A5SS
chrX_49021044_49021428_49021044_49021127_49021527_49021699	7.14e-09	0.304333	1	-0.696	MAGIX	C44_C_DMSO	A5SS
chr19_57351949_57352097_57351954_57352097_57347385_57347472	0.00405634	0.829333	0.500667	0.329	ZIM2	C44_C_DMSO	A5SS
chr19_5616138_5616346_5616142_5616346_5613475_5613538	0.000179	0.0643333	0.0173333	0.047	SAFB2	C44_C_DMSO	A5SS
chr17_6919813_6920004_6919813_6919844_6920228_6920333	0.00228906	0.808333	0.926	-0.118	C17orf49	C44_C_DMSO	A5SS
chr12_4662148_4662313_4662148_4662255_4665518_4665716	7.05e-05	1	0.862333	0.138	RAD51AP1	C44_C_DMSO	A5SS
chr16_89865358_89865640_89865573_89865640_89858878_89858955	0.000418	0.913667	0.510667	0.403	FANCA	C44_C_DMSO	A5SS
chr12_53428395_53428508_53428395_53428493_53431192_53431406	0.00180657	0.160667	0.112333	0.048	EIF4B	C44_C_DMSO	A5SS
chr1_28835341_28835417_28835341_28835413_28856369_28856451	0.00157847	0.987	0.922	0.065	RCC1	C44_C_DMSO	A5SS
chr14_104145720_104145882_104145720_104145855_104151322_104151373	0.00911801	0.632333	0.500333	0.132	KLC1	C44_C_DMSO	A5SS
chr16_718352_718569_718352_718411_718655_718699	3.91e-05	0.814	0.962667	-0.149	RHOT2	C44_C_DMSO	A5SS
chr16_722253_722825_722253_722384_722927_723130	3.3e-08	0.834333	0.986	-0.152	RHOT2	C44_C_DMSO	A5SS
chrX_53570801_53570929_53570846_53570929_53569403_53569500	2.75e-07	0.253667	0.464667	-0.211	HUWE1	C44_C_DMSO	A5SS
chr1_67450254_67450335_67450254_67450275_67452085_67454302	4.55e-05	0.969667	0.796	0.174	MIER1	C44_C_DMSO	A5SS
chr2_20132043_20132208_20132143_20132208_20131029_20131170	8.51e-07	0.526	0.895	-0.369	WDR35	C44_C_DMSO	A5SS
chr17_7296462_7296828_7296785_7296828_7296109_7296271	8.04e-13	0.026	0.179	-0.153	TMEM256-PLSCR3	C44_C_DMSO	A5SS
chr10_70096955_70098444_70096955_70097090_70098896_70098983	0.000319	0.813	0.979	-0.166	HNRNPH3	C44_C_DMSO	A5SS
chr17_72771737_72771846_72771760_72771846_72769714_72769824	0.00792869	0.115	0.0306667	0.084	NAT9	C44_C_DMSO	A5SS
chr14_21699116_21699231_21699155_21699231_21698477_21698525	0	0.652667	0.384333	0.268	HNRNPC	C44_C_DMSO	A5SS
chr5_79294154_79294250_79294154_79294198_79335899_79336103	1.4e-05	0.241	0.0236667	0.217	THBS4	C44_C_DMSO	A5SS
chr1_39491989_39492074_39491989_39492070_39494394_39494612	1.8e-08	0.386667	0.521	-0.134	NDUFS5	C44_C_DMSO	A5SS
chrX_155254696_155254765_155254696_155254714_155254905_155255219	0.00179186	0.831667	0.972	-0.14	WASH6P	C44_C_DMSO	A5SS
chr17_80008887_80009218_80009169_80009218_80008537_80008640	4.52e-08	0.100667	0.023	0.078	RFNG	C44_C_DMSO	A5SS
chr17_79059453_79059525_79059453_79059515_79060242_79060380	0.000799	0.935333	0.992	-0.057	BAIAP2	C44_C_DMSO	A5SS
chr1_249150486_249150621_249150571_249150621_249149756_249150145	0.00798211	0.601	0.767	-0.166	ZNF692	C44_C_DMSO	A5SS
chr3_195808701_195808961_195808913_195808961_195803934_195803993	0.000685	0.036	0.0143333	0.022	TFRC	C44_C_DMSO	A5SS
chr16_837067_837179_837076_837179_836826_836928	7.26e-05	0.241333	0.072	0.169	RPUSD1	C44_C_DMSO	A5SS
chr8_56685785_56685937_56685827_56685937_56676494_56676539	1.71e-05	0.596	0.181	0.415	TMEM68	C44_C_DMSO	A5SS
chr14_24680616_24680798_24680620_24680798_24679859_24679974	4.62e-13	0.343333	0.0356667	0.308	CHMP4A	C44_C_DMSO	A5SS
chr11_68660789_68660923_68660870_68660923_68660357_68660461	3.99e-10	0.072	0.0213333	0.051	MRPL21	C44_C_DMSO	A5SS
chr11_68668002_68668073_68668015_68668073_68665394_68665480	8.2e-14	0.254667	0.104667	0.15	MRPL21	C44_C_DMSO	A5SS
chr2_130911849_130912055_130911927_130912055_130911274_130911508	5.5e-06	0.994333	0.953333	0.041	SMPD4	C44_C_DMSO	A5SS
chr2_130913607_130913708_130913625_130913708_130912668_130912832	0.00397123	0.957	0.989667	-0.033	SMPD4	C44_C_DMSO	A5SS
chr7_65444713_65444898_65444820_65444898_65444385_65444528	0.00796167	0.936	0.986667	-0.051	GUSB	C44_C_DMSO	A5SS
chr4_83763292_83763634_83763337_83763634_83750152_83750211	1.65e-05	0.508667	0.649	-0.14	SEC31A	C44_C_DMSO	A5SS
chr20_34220084_34220307_34220232_34220307_34219866_34219947	0	0.172667	0.743667	-0.571	CPNE1	C44_C_DMSO	A5SS
chr20_34252681_34252854_34252800_34252854_34220716_34220845	0.00250395	0.978667	0.895333	0.083	CPNE1	C44_C_DMSO	A5SS
chr20_33065576_33065711_33065576_33065665_33067434_33067594	0.00689308	0.111667	0.0206667	0.091	ITCH	C44_C_DMSO	A5SS
chrX_101854633_101854787_101854633_101854775_101856391_101856437	1.44e-05	0	0.193	-0.193	RP4-769N13.6	C44_C_DMSO	A5SS
chr7_50516815_50517421_50517197_50517421_50515878_50515987	0.00167676	0.818	0.425	0.393	FIGNL1	C44_C_DMSO	A5SS
chr16_58590750_58590897_58590765_58590897_58589687_58589812	0.000772	0.716333	0.570667	0.146	CNOT1	C44_C_DMSO	A5SS
chr8_144663398_144663498_144663455_144663498_144663223_144663324	0	0.768	0.965667	-0.198	EEF1D	C44_C_DMSO	A5SS
chr6_43019850_43020534_43019946_43020534_43019349_43019501	0.00898786	0.494667	0.174	0.321	CUL7	C44_C_DMSO	A5SS
chr12_51420092_51420167_51420097_51420167_51404477_51404549	5.64e-07	0.893333	0.328333	0.565	SLC11A2	C44_C_DMSO	A5SS
chr8_145651257_145651446_145651304_145651446_145650328_145651155	4.12e-08	0.473	1	-0.527	VPS28	C44_C_DMSO	A5SS
chr1_154962634_154963004_154962634_154962733_154965188_154965262	0	0.500333	0.849667	-0.349	FLAD1	C44_C_DMSO	A5SS
chr17_61781700_61781942_61781791_61781942_61781364_61781407	8.57e-06	0.819333	0.587667	0.232	STRADA	C44_C_DMSO	A5SS
chr17_61805693_61805773_61805717_61805773_61791365_61791468	4.87e-06	1	0.774667	0.225	STRADA	C44_C_DMSO	A5SS
chr18_47806245_47806387_47806252_47806387_47803459_47803574	0.000589	0.062	0.007	0.055	MBD1	C44_C_DMSO	A5SS
chr16_89975373_89975515_89975373_89975491_89976998_89977071	0.00120776	0.902667	0.678333	0.224	TCF25	C44_C_DMSO	A5SS
chr10_11356101_11356233_11356101_11356221_11363169_11363349	0.000179	0	0.369667	-0.37	CELF2	C44_C_DMSO	A5SS
chr1_40030094_40030214_40030142_40030214_40029285_40029413	7.79e-05	0.831333	0.721	0.11	PABPC4	C44_C_DMSO	A5SS
chr1_40030094_40030214_40030142_40030214_40029507_40029594	2.04e-07	0.790667	0.631333	0.159	PABPC4	C44_C_DMSO	A5SS
chr11_118962834_118963233_118962834_118962873_118963467_118963521	3.75e-08	0.622667	0.956667	-0.334	HMBS	C44_C_DMSO	A5SS
chr17_5329290_5329619_5329290_5329402_5331390_5331531	0.00522858	0.550333	0.850667	-0.3	RPAIN	C44_C_DMSO	A5SS
chr8_38126340_38126508_38126399_38126508_38125888_38125979	0.00308712	0.0886667	0.00866667	0.08	PPAPDC1B	C44_C_DMSO	A5SS
chr2_171804859_171804940_171804859_171804890_171806048_171806252	0.000793	0.829333	0.937667	-0.108	GORASP2	C44_C_DMSO	A5SS
chr15_59186019_59186186_59186100_59186186_59185477_59185563	0.000535	0.984667	0.915	0.07	SLTM	C44_C_DMSO	A5SS
chr7_4829462_4830222_4829462_4829560_4830303_4830518	7.78e-05	0.483667	1	-0.516	AP5Z1	C44_C_DMSO	A5SS
chr5_128861976_128862208_128861976_128862149_128863440_128863524	4.23e-05	0.310333	0.012	0.298	ADAMTS19	C44_C_DMSO	A5SS
chr9_130931330_130931480_130931354_130931480_130929373_130929443	0.00125693	0.993667	0.96	0.034	CIZ1	C44_C_DMSO	A5SS
chr17_73127059_73127200_73127139_73127200_73126847_73126962	0	0.777	0.203667	0.573	NT5C	C44_C_DMSO	A5SS
chr17_73127139_73127376_73127275_73127376_73126847_73126962	3.56e-06	0.489333	0.922	-0.433	NT5C	C44_C_DMSO	A5SS
chr19_57987747_57988040_57988001_57988040_57984517_57985789	6.01e-05	0	0.593333	-0.593	ZNF772	C44_C_DMSO	A5SS
chrX_147924905_147924957_147924905_147924939_147967418_147967515	0.00199304	0.0583333	0.211667	-0.153	AFF2	C44_C_DMSO	A5SS
chr12_7053638_7053815_7053638_7053728_7054933_7055165	0.000196	0.814	0.900333	-0.086	C12orf57	C44_C_DMSO	A5SS
chr3_129155285_129156151_129155303_129156151_129152904_129152979	2.47e-05	0.479333	0.313333	0.166	MBD4	C44_C_DMSO	A5SS
chr11_46690048_46690460_46690048_46690126_46690953_46691082	0.000512	0.989333	0.911	0.078	ATG13	C44_C_DMSO	A5SS
chr17_47013492_47013604_47013531_47013604_47009004_47009079	0.00290237	0.269667	0.031	0.239	SNF8	C44_C_DMSO	A5SS
chr1_155172876_155172928_155172883_155172928_155172602_155172751	1.08e-14	0.464	0.912667	-0.449	THBS3	C44_C_DMSO	A5SS
chr1_155175983_155176197_155175990_155176197_155174850_155175107	0.000201	0.184667	0.051	0.134	THBS3	C44_C_DMSO	A5SS
chr18_2566819_2567653_2567510_2567653_2563795_2563858	0.00132175	1	0.513333	0.487	METTL4	C44_C_DMSO	A5SS
chr1_44435700_44435994_44435700_44435942_44436267_44436380	0.00399881	0.921	0.797667	0.123	DPH2	C44_C_DMSO	A5SS
chr6_109772802_109773604_109773448_109773604_109767898_109767975	0.00854421	0.0733333	0	0.073	MICAL1	C44_C_DMSO	A5SS
chr19_47225242_47225597_47225498_47225597_47223792_47224028	0.00274979	0.932	0.983667	-0.052	STRN4	C44_C_DMSO	A5SS
chr1_45242346_45242446_45242346_45242386_45243285_45243461	3.49e-06	0.962	0.978333	-0.016	RPS8	C44_C_DMSO	A5SS
chr11_13733474_13733602_13733474_13733593_13734512_13734580	0.000909	0.102333	0.029	0.073	FAR1	C44_C_DMSO	A5SS
chr3_196666121_196666303_196666263_196666303_196664380_196664502	1.86e-13	0.558333	0.213	0.345	NCBP2	C44_C_DMSO	A5SS
chr6_42230997_42231306_42231057_42231306_42227076_42227461	2.37e-07	0.802667	0.418	0.385	TRERF1	C44_C_DMSO	A5SS
chr17_80019432_80019597_80019493_80019597_80019084_80019229	8.56e-08	0.0376667	0.00633333	0.031	DUS1L	C44_C_DMSO	A5SS
chr19_10822836_10823304_10822836_10822975_10823433_10823543	0	0.276	0.951333	-0.675	QTRT1	C44_C_DMSO	A5SS
chr1_16775587_16778510_16775587_16775696_16782312_16782388	0.00132211	0.945667	0.713333	0.232	NECAP2	C44_C_DMSO	A5SS
chr17_74750128_74750286_74750128_74750169_74763467_74763533	0.000135	0.245333	0.057	0.188	MFSD11	C44_C_DMSO	A5SS
chr16_3075924_3076167_3075924_3075989_3076251_3076289	0.000283	0.828333	0.989333	-0.161	THOC6	C44_C_DMSO	A5SS
chr16_15141274_15141407_15141298_15141407_15138190_15138264	0.00737914	0.0496667	0.0123333	0.037	NTAN1	C44_C_DMSO	A5SS
chr14_35182459_35182767_35182713_35182767_35182265_35182342	7.87e-05	0.801	0.935	-0.134	CFL2	C44_C_DMSO	A5SS
chr14_35182602_35182767_35182713_35182767_35182265_35182342	0.00328335	0.694	0.861667	-0.168	CFL2	C44_C_DMSO	A5SS
chr4_20702081_20702329_20702081_20702240_20706088_20706156	4.74e-05	0.181333	0.791	-0.61	PACRGL	C44_C_DMSO	A5SS
chr4_20702081_20702410_20702081_20702240_20706088_20706156	0.000372	0.800333	0.969333	-0.169	PACRGL	C44_C_DMSO	A5SS
chr19_40742163_40743998_40743875_40743998_40741796_40742011	6.54e-11	0.398333	1	-0.602	AKT2	C44_C_DMSO	A5SS
chr14_74755362_74755468_74755418_74755468_74754512_74754589	0.000319	0.223	0	0.223	ABCD4	C44_C_DMSO	A5SS
chr20_30309457_30310151_30309646_30310151_30252254_30253889	6.03e-07	0.759	0.951333	-0.192	BCL2L1	C44_C_DMSO	A5SS
chr16_27475640_27476157_27475715_27476157_27474861_27474913	1.67e-08	0.0586667	0.244333	-0.186	GTF3C1	C44_C_DMSO	A5SS
chr7_73151550_73152065_73151891_73152065_73151258_73151440	6.11e-06	0.117333	0.724	-0.607	ABHD11	C44_C_DMSO	A5SS
chrX_70466444_70466542_70466480_70466542_70466202_70466362	5.8e-07	0.913	0.783667	0.129	ZMYM3	C44_C_DMSO	A5SS
chr10_25305586_25305718_25305586_25305621_25310670_25310837	0.000153	0.0466667	0.331	-0.284	THNSL1	C44_C_DMSO	A5SS
chr1_1203112_1203372_1203241_1203372_1198725_1198766	2.1e-13	0.123667	0.019	0.105	UBE2J2	C44_C_DMSO	A5SS
chr9_34647085_34647958_34647085_34647255_34648111_34648168	1.63e-05	0.398333	0.821333	-0.423	GALT	C44_C_DMSO	A5SS
chr9_34647488_34647958_34647488_34647702_34648111_34648168	5.2e-10	0.632333	0.985333	-0.353	GALT	C44_C_DMSO	A5SS
chr12_97301381_97301634_97301381_97301402_97311398_97311515	0.000455	1	0.722667	0.277	NEDD1	C44_C_DMSO	A5SS
chr16_22269814_22270148_22269814_22270016_22271782_22271850	0.000582	0.533	0.0263333	0.507	EEF2K	C44_C_DMSO	A5SS
chr10_33222278_33222511_33222409_33222511_33221442_33221528	6.47e-08	0.328	1	-0.672	ITGB1	C44_C_DMSO	A5SS
chr2_102483673_102483780_102483673_102483771_102486083_102486259	0	0.906	0.534667	0.371	MAP4K4	C44_C_DMSO	A5SS
chr12_53896810_53896996_53896810_53896913_53897513_53897592	0.000277	0.0126667	0.189333	-0.177	TARBP2	C44_C_DMSO	A5SS
chr17_48452545_48453344_48452545_48452873_48453426_48453554	0	0.172	0.836	-0.664	EME1	C44_C_DMSO	A5SS
chr19_17972101_17972281_17972101_17972116_17972902_17973032	0	0.962	0.999667	-0.038	RPL18A	C44_C_DMSO	A5SS
chr10_114903681_114903784_114903681_114903772_114905769_114905862	0.00136119	0.579	0.880333	-0.301	TCF7L2	C44_C_DMSO	A5SS
chr16_1836537_1836956_1836537_1836656_1837677_1837832	1.5e-12	0.183333	0.476667	-0.293	NUBP2	C44_C_DMSO	A5SS
chr3_52562461_52562555_52562527_52562555_52562198_52562327	0.00843187	0.992333	0.971667	0.021	NT5DC2	C44_C_DMSO	A5SS
chr22_50695216_50695393_50695363_50695393_50695027_50695075	2.58e-13	0.683667	0.288333	0.395	MAPK12	C44_C_DMSO	A5SS
chr12_58111928_58112204_58111928_58112159_58112775_58112965	0.00261578	0.928	0.847333	0.081	OS9	C44_C_DMSO	A5SS
chr12_58112775_58114046_58112775_58112965_58114188_58114301	1.02e-06	0.123	0.0593333	0.064	OS9	C44_C_DMSO	A5SS
chr19_17378251_17378336_17378251_17378325_17379602_17379900	0.00518395	0.983333	0.929	0.054	BABAM1	C44_C_DMSO	A5SS
chr21_47851442_47852129_47851442_47851892_47855816_47856061	3.78e-10	0.00866667	0.288667	-0.28	PCNT	C44_C_DMSO	A5SS
chr12_118455494_118455858_118455494_118455620_118456876_118456941	5.34e-10	1	0.437333	0.563	RFC5	C44_C_DMSO	A5SS
chr3_49053236_49053305_49053251_49053305_49052920_49053140	2.22e-05	0.312333	0.691	-0.379	DALRD3	C44_C_DMSO	A5SS
chr3_49053236_49053773_49053590_49053773_49052923_49053140	0	0.157667	1	-0.842	DALRD3	C44_C_DMSO	A5SS
chr6_127588027_127588240_127588027_127588070_127601375_127601485	0.00492993	0.538667	0.159333	0.379	RNF146	C44_C_DMSO	A5SS
chr9_90585482_90585812_90585690_90585812_90584710_90584834	5.38e-05	0.044	0.211667	-0.168	CDK20	C44_C_DMSO	A5SS
chr1_176992515_176992707_176992539_176992707_176983926_176984011	0.000909	0.385	0	0.385	ASTN1	C44_C_DMSO	A5SS
chr22_31324005_31324194_31324014_31324194_31322597_31322858	0	0.927	0.701667	0.225	MORC2	C44_C_DMSO	A5SS
chr11_64575362_64575571_64575467_64575571_64575023_64575152	0.000166	0.819667	0.957333	-0.138	MEN1	C44_C_DMSO	A5SS
chr11_2905899_2906696_2906431_2906696_2905228_2905364	5.03e-05	0.646	1	-0.354	CDKN1C	C44_C_DMSO	A5SS
chr16_89759681_89759875_89759681_89759734_89760580_89760640	0.00297013	0.769667	0.932667	-0.163	CDK10	C44_C_DMSO	A5SS
chr16_89761338_89761478_89761338_89761460_89761700_89761753	7.55e-05	0.842333	0.916	-0.074	CDK10	C44_C_DMSO	A5SS
chr17_36966528_36966848_36966720_36966848_36965954_36966018	0.0024106	0.057	0.111	-0.054	CWC25	C44_C_DMSO	A5SS
chr6_131190702_131191266_131190951_131191266_131188598_131188721	0.000406	0.561333	0.839	-0.278	EPB41L2	C44_C_DMSO	A5SS
chr15_78834518_78834987_78834518_78834561_78836531_78836609	6.06e-11	0.742	0.911667	-0.17	PSMA4	C44_C_DMSO	A5SS
chr2_60687816_60689559_60689416_60689559_60678301_60679801	0.0015968	0.043	0.011	0.032	BCL11A	C44_C_DMSO	A5SS
chr10_99221252_99221653_99221584_99221653_99220663_99220764	0.00362976	0.594667	0.891667	-0.297	MMS19	C44_C_DMSO	A5SS
chr17_7228117_7228299_7228229_7228299_7227713_7227799	0.000942	0.875	0.956667	-0.082	NEURL4	C44_C_DMSO	A5SS
chr16_2011153_2011292_2011153_2011259_2011497_2011637	0.000188	0.961333	0.983333	-0.022	NDUFB10	C44_C_DMSO	A5SS
chr16_88008653_88008809_88008653_88008791_88014641_88014733	0.00493421	0.119333	0.029	0.09	BANP	C44_C_DMSO	A5SS
chr19_1105656_1106265_1105656_1105808_1106398_1106458	0.00183968	0.966333	0.937	0.029	GPX4	C44_C_DMSO	A5SS
chr14_20923384_20923548_20923384_20923487_20923736_20923862	0.00123491	0.127667	0.273333	-0.146	APEX1	C44_C_DMSO	A5SS
chr7_27855967_27856139_27855967_27856013_27856508_27856657	0.000317	0.018	0.0606667	-0.043	TAX1BP1	C44_C_DMSO	A5SS
chr6_44197643_44198218_44197643_44197783_44198304_44198402	0.000418	0.762667	0.967333	-0.205	SLC29A1	C44_C_DMSO	A5SS
chr19_58741759_58741863_58741759_58741828_58755330_58755422	0.00143154	0.162333	0.043	0.119	ZNF544	C44_C_DMSO	A5SS
chr19_14675597_14675804_14675597_14675670_14675877_14675935	2.1e-14	0.890333	0.967667	-0.077	TECR	C44_C_DMSO	A5SS
chr19_14675597_14675804_14675597_14675670_14676013_14676102	0.000534	0.575	0.881333	-0.306	TECR	C44_C_DMSO	A5SS
chr19_14675597_14675935_14675597_14675670_14676013_14676102	2.41e-08	0.958667	0.997333	-0.039	TECR	C44_C_DMSO	A5SS
chr11_118881930_118882021_118881930_118881993_118882648_118882713	0	0.916333	0.137667	0.779	CCDC84	C44_C_DMSO	A5SS
chr2_239103422_239103511_239103445_239103511_239102915_239102972	0	0.478333	0.0823333	0.396	ILKAP	C44_C_DMSO	A5SS
chr1_45101216_45101338_45101216_45101260_45101701_45101834	1.31e-06	0.134667	0.249	-0.114	RNF220	C44_C_DMSO	A5SS
chr3_52722124_52722222_52722124_52722208_52723089_52723222	0.000213	0.243	0.0603333	0.183	GNL3	C44_C_DMSO	A5SS
chr6_26383353_26383527_26383353_26383409_26384019_26384143	0.00464902	0.485	0.0966667	0.388	BTN2A2	C44_C_DMSO	A5SS
chr7_1511878_1512022_1511908_1512022_1511206_1511277	1.1e-08	0.135	0.0346667	0.1	INTS1	C44_C_DMSO	A5SS
chr2_113321942_113322076_113321942_113321981_113325543_113325714	0.00796167	0.983333	0.923667	0.06	POLR1B	C44_C_DMSO	A5SS
chr20_2636579_2636860_2636579_2636680_2637046_2637195	0	0.0826667	0.210333	-0.128	NOP56	C44_C_DMSO	A5SS
chr17_40271071_40271454_40271262_40271454_40270314_40270421	1.76e-13	0.0186667	0.0716667	-0.053	KAT2A	C44_C_DMSO	A5SS
chr6_153316270_153316454_153316378_153316454_153315647_153315811	0.00865435	0.957333	0.852667	0.105	MTRF1L	C44_C_DMSO	A5SS
chr18_51888012_51888801_51888012_51888318_51889140_51889291	1.21e-09	1	0.347	0.653	C18orf54	C44_C_DMSO	A5SS
chr11_67017556_67018269_67017556_67017817_67020164_67020328	0.00639292	0.735	0.918333	-0.183	KDM2A	C44_C_DMSO	A5SS
chr11_823693_824130_823693_823855_824313_824436	0.000578	0.816	0.977333	-0.161	PNPLA2	C44_C_DMSO	A5SS
chr9_133572968_133573638_133572968_133573014_133574715_133574781	0.00180895	0.47	0.749333	-0.279	EXOSC2	C44_C_DMSO	A5SS
chr5_14487572_14488369_14487572_14487839_14492675_14492923	4.27e-05	0.792	1	-0.208	TRIO	C44_C_DMSO	A5SS
chr6_43420742_43420873_43420760_43420873_43419677_43419822	0.00523538	1	0.863	0.137	DLK2	C44_C_DMSO	A5SS
chr3_112732795_112732879_112732799_112732879_112732118_112732250	0.00370374	0.0403333	0.148333	-0.108	C3orf17	C44_C_DMSO	A5SS
chr16_28847253_28847497_28847253_28847443_28847646_28847811	8.53e-07	0.01	0.159	-0.149	ATXN2L	C44_C_DMSO	A5SS
chr16_28847253_28847806_28847253_28847443_28848048_28848558	0	0.041	0.120667	-0.08	ATXN2L	C44_C_DMSO	A5SS
chr11_118898337_118899136_118898903_118899136_118897646_118897805	1.37e-05	0.773	1	-0.227	SLC37A4	C44_C_DMSO	A5SS
chr3_184103833_184104543_184103833_184103947_184104632_184104726	1.14e-06	0.163	0.67	-0.507	CHRD	C44_C_DMSO	A5SS
chr19_11618516_11618863_11618805_11618863_11618271_11618377	0.000616	0.772667	0.918333	-0.146	ECSIT	C44_C_DMSO	A5SS
chr15_68503893_68504201_68503986_68504201_68503600_68503656	1.2e-07	0.935333	0.182333	0.753	CLN6	C44_C_DMSO	A5SS
chr15_68503893_68504201_68504012_68504201_68503600_68503656	5.16e-10	0.140333	0.007	0.133	CLN6	C44_C_DMSO	A5SS
chr2_73961555_73961718_73961654_73961718_73959289_73959412	5.92e-10	0.642	0.876667	-0.235	TPRKB	C44_C_DMSO	A5SS
chr1_45798589_45798996_45798956_45798996_45798434_45798506	1.63e-10	0.281333	0.931333	-0.65	MUTYH	C44_C_DMSO	A5SS
chr1_45803857_45804328_45804178_45804328_45800062_45800183	0.000635	0.805333	0.493	0.312	MUTYH	C44_C_DMSO	A5SS
chr17_79518757_79519078_79518953_79519078_79517273_79518229	1.6e-13	0.137667	0.455333	-0.318	C17orf70	C44_C_DMSO	A5SS
chr22_23653883_23654105_23653883_23654023_23655073_23655208	0.00256949	0.0596667	0.022	0.038	BCR	C44_C_DMSO	A5SS
chr17_79994419_79994639_79994596_79994639_79994066_79994184	0.0070443	0.613333	0.871333	-0.258	DCXR	C44_C_DMSO	A5SS
chr17_79994419_79994639_79994596_79994639_79994259_79994324	7.86e-06	0.931	0.990333	-0.059	DCXR	C44_C_DMSO	A5SS
chr20_2639283_2639483_2639404_2639483_2639040_2639168	0.00109172	0.867	0.447	0.42	IDH3B	C44_C_DMSO	A5SS
chr20_2640344_2640822_2640675_2640822_2640170_2640231	8.37e-07	0.701	0.968667	-0.268	IDH3B	C44_C_DMSO	A5SS
chr17_7760302_7760516_7760332_7760516_7760002_7760161	0.00706607	0.046	0.0696667	-0.024	LSMD1	C44_C_DMSO	A5SS
chr22_21983831_21984050_21983890_21984050_21983596_21983696	0	0.035	0.469333	-0.434	YDJC	C44_C_DMSO	A5SS
chr5_154238198_154238376_154238198_154238328_154242766_154242955	0.00575772	0.025	0.0876667	-0.063	CNOT8	C44_C_DMSO	A5SS
chr1_228290010_228290261_228290178_228290261_228289780_228289866	0.00326731	0.738333	0.920667	-0.182	C1orf35	C44_C_DMSO	A5SS
chr12_112326688_112326810_112326688_112326804_112327843_112327948	0.000579	0.607333	0.465667	0.142	MAPKAPK5	C44_C_DMSO	A5SS
chr22_38228964_38229213_38229165_38229213_38228643_38228751	9.37e-06	0.837	0.986667	-0.15	ANKRD54	C44_C_DMSO	A5SS
chr3_159482231_159482927_159482231_159482888_159583951_159584070	0.000725	0.409333	0.760667	-0.351	IQCJ-SCHIP1	C44_C_DMSO	A5SS
chr6_30881981_30882814_30881981_30882121_30882932_30883014	9.87e-08	0.601333	0.977333	-0.376	VARS2	C44_C_DMSO	A5SS
chr11_64899718_64900251_64900202_64900251_64898940_64899067	0.00110651	0.739667	0.953333	-0.214	SYVN1	C44_C_DMSO	A5SS
chr19_12885374_12885555_12885482_12885555_12883807_12883858	0.000407	0.42	0.0873333	0.333	HOOK2	C44_C_DMSO	A5SS
chr19_12885448_12885555_12885482_12885555_12883807_12883858	0.00561569	0.523667	0.187333	0.336	HOOK2	C44_C_DMSO	A5SS
chr6_30708966_30709481_30709390_30709481_30708455_30708575	1.2e-07	0.372667	0.725333	-0.353	FLOT1	C44_C_DMSO	A5SS
chr20_30155880_30156083_30155880_30156027_30156922_30157370	0.00398808	0.83	0.335667	0.494	HM13	C44_C_DMSO	A5SS
chr17_41975629_41975748_41975647_41975748_41960570_41960723	5.16e-05	0.995667	0.950667	0.045	MPP2	C44_C_DMSO	A5SS
chr12_69229608_69229764_69229608_69229623_69230451_69230529	0.00845687	0.922	0.972333	-0.05	MDM2	C44_C_DMSO	A5SS
chr1_154207066_154207268_154207066_154207235_154207671_154207767	1.76e-10	0.308667	0.134333	0.174	UBAP2L	C44_C_DMSO	A5SS
chr1_228333211_228333350_228333211_228333325_228333726_228333768	0.000438	0.039	0.0146667	0.024	GUK1	C44_C_DMSO	A5SS
chr7_77824190_77824380_77824196_77824380_77814945_77814987	0.00530377	0.592333	1	-0.408	MAGI2	C44_C_DMSO	A5SS
chr20_48713019_48713357_48713208_48713357_48700665_48700791	5.35e-06	0.0213333	0.005	0.016	UBE2V1	C44_C_DMSO	A5SS
chr20_48732021_48732491_48732235_48732491_48700665_48700791	0.000579	1	0.602333	0.398	UBE2V1	C44_C_DMSO	A5SS
chr1_151679620_151680124_151679982_151680124_151679144_151679210	4.78e-10	0.11	0.191667	-0.082	CELF3	C44_C_DMSO	A5SS
chr19_11558253_11558433_11558253_11558412_11558507_11558604	0.000303	0.766667	0.546333	0.22	PRKCSH	C44_C_DMSO	A5SS
chr12_53878040_53878998_53878839_53878998_53877694_53877804	0.00887561	0.588667	0.875	-0.286	MAP3K12	C44_C_DMSO	A5SS
chr7_138239442_138239711_138239442_138239609_138252225_138252399	7.99e-08	0.686667	0.548	0.139	TRIM24	C44_C_DMSO	A5SS
chr3_118624442_118624565_118624514_118624565_118623494_118623645	0.00614835	0.811667	0.925	-0.113	IGSF11	C44_C_DMSO	A5SS
chr11_124747414_124747648_124747414_124747554_124747832_124748027	0.0057414	0.666667	0.226667	0.44	ROBO3	C44_C_DMSO	A5SS
chr8_110346552_110346703_110346552_110346631_110348356_110348433	0.00274979	0.850667	0.913333	-0.063	ENY2	C44_C_DMSO	A5SS
chr8_17849050_17849209_17849050_17849185_17850991_17851128	4.2e-12	0.396667	0.646	-0.249	PCM1	C44_C_DMSO	A5SS
chr22_41928607_41928749_41928662_41928749_41928097_41928161	0	0.260667	0.045	0.216	POLR3H	C44_C_DMSO	A5SS
chr2_131890474_131890588_131890474_131890564_131897739_131897848	0	0.474	0.0493333	0.425	PLEKHB2	C44_C_DMSO	A5SS
chr19_56180448_56180547_56180448_56180535_56180809_56181058	3.23e-08	0.359	0.207667	0.151	U2AF2	C44_C_DMSO	A5SS
chr10_75559768_75559952_75559768_75559928_75560053_75560230	8.41e-11	0.451667	0.229	0.223	ZSWIM8	C44_C_DMSO	A5SS
chr7_99217183_99217620_99217183_99217616_99218995_99219197	0.00159508	0.277	0.0676667	0.209	ZSCAN25	C44_C_DMSO	A5SS
chr11_883147_883303_883199_883303_870418_870499	0.00867951	0.985333	0.931667	0.054	CHID1	C44_C_DMSO	A5SS
chr1_234744192_234745271_234744240_234745271_234740014_234743598	8.99e-09	0.521667	0.333333	0.188	IRF2BP2	C44_C_DMSO	A5SS
chr12_124472589_124472685_124487969_124488087_124457669_124458567_124489424_124489482	0.00316555	0.880333	0.938667	-0.058	ZNF664	C44_C_DMSO	MXE
chr3_196876613_196876667_196888510_196888609_196869588_196869639_196921295_196921460	8.62e-11	0.119667	0.314	-0.194	DLG1	C44_C_DMSO	MXE
chr13_39597188_39597267_39598609_39598693_39591636_39591681_39600413_39600524	0.000158	0.889	0.960667	-0.072	PROSER1	C44_C_DMSO	MXE
chr11_85342730_85342852_85345129_85345220_85342188_85342360_85346710_85346804	0.000145	0.460667	0.853	-0.392	TMEM126B	C44_C_DMSO	MXE
chr19_41215963_41216041_41220011_41220038_41211000_41211086_41220182_41220302	0.000342	0.806333	1	-0.194	ADCK4	C44_C_DMSO	MXE
chr6_31612083_31612191_31612301_31612379_31611858_31611971_31612722_31612975	1.92e-07	0.894667	0.817667	0.077	BAG6	C44_C_DMSO	MXE
chr3_183962388_183962509_183962985_183963146_183961341_183961418_183963255_183963403	0.00214642	0.882333	0.949333	-0.067	ALG3	C44_C_DMSO	MXE
chr13_27827901_27827980_27829378_27829491_27825445_27825722_27830320_27830471	0.00822429	0.013	0.02	-0.007	RPL21	C44_C_DMSO	MXE
chr13_27829378_27829491_27830320_27830471_27827901_27827980_27830572_27830682	5.53e-11	0.0343333	0.00966667	0.025	RPL21	C44_C_DMSO	MXE
chr5_78915816_78915906_78919074_78919312_78908242_78908898_78936673_78936788	0.00682381	0.136333	0	0.136	PAPD4	C44_C_DMSO	MXE
chr9_108296773_108296874_108301543_108301632_108275087_108275217_108308638_108308856	0.00528325	0.225	0.511	-0.286	FSD1L	C44_C_DMSO	MXE
chr1_109369826_109369924_109373180_109373272_109359669_109359799_109377068_109377150	0.00267987	0.786333	0.92	-0.134	AKNAD1	C44_C_DMSO	MXE
chr12_66849966_66850122_66856703_66856873_66849188_66849344_66859054_66859202	0.00033	1	0.685	0.315	GRIP1	C44_C_DMSO	MXE
chr8_74868145_74868289_74871999_74872053_74858635_74859055_74884276_74884341	2.7e-08	0.104333	0.0233333	0.081	TCEB1	C44_C_DMSO	MXE
chr13_115048311_115048418_115057108_115057267_115047495_115047602_115067205_115067342	0.00326027	0.848	0.944333	-0.096	UPF3A	C44_C_DMSO	MXE
chr13_115051993_115052104_115056963_115057019_115047427_115047602_115057108_115057267	0.00362452	0.397667	0.234667	0.163	UPF3A	C44_C_DMSO	MXE
chr13_115051993_115052104_115057108_115057267_115047495_115047602_115067205_115067342	0.00284588	0.491333	0.813	-0.322	UPF3A	C44_C_DMSO	MXE
chr13_115051993_115052104_115056963_115057019_115048311_115048418_115057108_115057267	4.34e-05	0.664667	0.461	0.204	UPF3A	C44_C_DMSO	MXE
chr13_115057079_115057267_115067205_115067500_115051993_115052104_115070263_115071283	0.00233739	0.0466667	0.00766667	0.039	UPF3A	C44_C_DMSO	MXE
chr13_115057108_115057267_115067205_115067342_115048311_115048418_115070263_115070424	0.00141674	0.742667	0.159333	0.583	UPF3A	C44_C_DMSO	MXE
chr13_115057108_115057267_115067205_115067500_115051993_115052104_115070263_115071283	5.67e-11	0.195	0.0426667	0.152	UPF3A	C44_C_DMSO	MXE
chr11_118983409_118983584_118984320_118984422_118983037_118983102_118984561_118984698	0.000365	0.137	0	0.137	C2CD2L	C44_C_DMSO	MXE
chr1_26513658_26513732_26513901_26513973_26511504_26511677_26514724_26514798	2.69e-07	0	0.653	-0.653	CNKSR1	C44_C_DMSO	MXE
chr17_41456490_41456630_41458640_41459028_41448614_41448794_41465656_41465913	0.00872812	0.333333	1	-0.667	LINC00910	C44_C_DMSO	MXE
chr22_26070403_26070495_26074782_26074882_26063705_26063767_26081136_26081215	7.4e-06	0.0726667	0.0113333	0.061	ADRBK2	C44_C_DMSO	MXE
chr17_73805840_73806050_73808192_73808369_73780808_73781065_73808535_73808666	0.000452	0.700333	0.556	0.144	UNK	C44_C_DMSO	MXE
chr8_117661044_117661165_117668094_117668244_117658709_117658842_117669453_117669553	0.00812516	0.183	0.236667	-0.054	EIF3H	C44_C_DMSO	MXE
chr11_74563033_74563127_74617283_74617501_74562132_74562248_74618189_74618318	0.00627778	0.505667	0.831333	-0.326	XRRA1	C44_C_DMSO	MXE
chr2_55252221_55254621_55255299_55255356_55214626_55214834_55276880_55277680	0.00924233	0.799	0.923	-0.124	RTN4	C44_C_DMSO	MXE
chr5_179696279_179696409_179707439_179707608_179691780_179691839_179718847_179718967	0.00838495	0.644667	0.417	0.228	MAPK9	C44_C_DMSO	MXE
chr4_88979134_88979255_88983057_88983156_88977237_88977419_88986525_88986647	1.35e-05	0.161	0.425333	-0.264	PKD2	C44_C_DMSO	MXE
chr17_74084140_74084203_74084544_74084643_74083734_74083801_74084851_74085004	0.00164912	0.862667	0.789667	0.073	EXOC7	C44_C_DMSO	MXE
chr17_74090494_74090662_74093876_74094099_74085255_74085401_74097351_74097457	0.000213	0.768	0.621667	0.146	EXOC7	C44_C_DMSO	MXE
chr2_61384996_61385147_61386452_61386574_61372265_61372331_61389976_61390090	7.05e-06	0.704	0.307333	0.397	KIAA1841	C44_C_DMSO	MXE
chr2_85823979_85824054_85824226_85824301_85823641_85823772_85824567_85824727	0.00456982	0.0413333	0.0143333	0.027	RNF181	C44_C_DMSO	MXE
chr1_155209676_155209868_155210876_155210971_155208307_155208441_155213885_155214024	0.00941862	0.236	0.646667	-0.411	GBA	C44_C_DMSO	MXE
chr17_76392388_76392466_76394332_76394432_76388556_76388746_76395428_76395618	0.00357252	0.127	0.212	-0.085	PGS1	C44_C_DMSO	MXE
chr1_227239581_227239686_227247073_227247112_227235627_227235711_227257477_227257554	0.00260047	0.142	0.016	0.126	CDC42BPA	C44_C_DMSO	MXE
chr19_48977161_48977274_48978094_48978206_48976554_48976635_48981325_48981402	8.4e-07	0.915	0.774333	0.141	CYTH2	C44_C_DMSO	MXE
chr7_150773999_150774114_150774396_150774488_150773710_150773919_150774707_150774867	0.0014635	0.694667	0.806667	-0.112	FASTK	C44_C_DMSO	MXE
chr7_150773999_150774114_150774187_150774488_150773732_150773919_150774707_150774867	8.69e-05	0.495667	0.671	-0.175	FASTK	C44_C_DMSO	MXE
chr7_150773999_150774323_150774396_150774488_150773712_150773919_150774707_150774867	0.00135704	0.815333	0.890333	-0.075	FASTK	C44_C_DMSO	MXE
chr7_150774396_150774488_150774707_150774867_150773710_150773919_150774965_150775179	3.22e-06	0.837333	0.959667	-0.122	FASTK	C44_C_DMSO	MXE
chr7_150774707_150774867_150774965_150775179_150774187_150774488_150775648_150775788	2.25e-07	0.604	0.407667	0.196	FASTK	C44_C_DMSO	MXE
chr6_34730371_34730480_34735684_34735774_34725301_34725328_34738067_34738172	0.00543908	0.0203333	0.00833333	0.012	SNRPC	C44_C_DMSO	MXE
chr1_1747194_1747301_1756835_1756938_1737913_1737977_1770628_1770677	0.0068524	0.181333	0.239	-0.058	GNB1	C44_C_DMSO	MXE
chr1_220752695_220752899_220754406_220754460_220701567_220702215_220771672_220771721	0.000185	0.787333	0.614667	0.173	MARK1	C44_C_DMSO	MXE
chr20_49518553_49518646_49545187_49545362_49505584_49511049_49547362_49547750	0.00388525	0.0666667	0.113667	-0.047	ADNP	C44_C_DMSO	MXE
chr22_29139869_29139966_29147228_29147276_29138018_29138319_29153065_29153498	0.000519	0.54	0.759333	-0.219	HSCB	C44_C_DMSO	MXE
chr9_34655214_34655314_34655601_34655662_34653942_34653996_34657031_34657146	0.000105	0.389333	0.675	-0.286	IL11RA	C44_C_DMSO	MXE
chr9_34655601_34655662_34656735_34656905_34655214_34655314_34657031_34657146	8.62e-11	0.647667	0.370667	0.277	IL11RA	C44_C_DMSO	MXE
chr9_34657031_34657146_34657417_34657584_34655601_34655662_34658516_34658680	1.39e-07	0.464333	0.193333	0.271	IL11RA	C44_C_DMSO	MXE
chr17_41348958_41349123_41352183_41352625_41348497_41348608_41353702_41353797	0.0072983	0.684	0.768	-0.084	NBR1	C44_C_DMSO	MXE
chr17_73897062_73897108_73897792_73897997_73895596_73895755_73898100_73898235	1.13e-08	0.0463333	0.013	0.033	RP11-552F3.12	C44_C_DMSO	MXE
chr15_25219457_25219603_25220504_25220656_25207260_25207356_25221451_25221563	1.89e-08	0.102333	0.045	0.057	SNURF	C44_C_DMSO	MXE
chr15_25219457_25219603_25221451_25221563_25207260_25207356_25222023_25222176	7.61e-14	0.156	0.0486667	0.107	SNURF	C44_C_DMSO	MXE
chr17_42389947_42390063_42392102_42392192_42385780_42386307_42392296_42392377	0.00169447	0.216667	0.152333	0.064	RUNDC3A	C44_C_DMSO	MXE
chr7_50595834_50595978_50605557_50605677_50571690_50571757_50607612_50607726	0.000792	0.376333	0.0606667	0.316	DDC	C44_C_DMSO	MXE
chr9_146101_146158_152033_152078_134978_135030_154708_154795	0.00444054	0.937333	0.825	0.112	CBWD1	C44_C_DMSO	MXE
chr7_2284197_2284361_2289491_2289637_2282539_2282610_2290463_2290780	0.00442676	0.180333	0.304	-0.124	NUDT1	C44_C_DMSO	MXE
chr12_68719220_68719355_68720436_68720801_68716852_68717020_68724886_68725001	0.000426	0.848667	0.605	0.244	MDM1	C44_C_DMSO	MXE
chr4_186556508_186556565_186559232_186559316_186551702_186551752_186567821_186567936	0.000192	0.278333	0	0.278	SORBS2	C44_C_DMSO	MXE
chr2_210962809_210962931_210968827_210969025_210940275_210940480_210993754_210993896	0.00518942	0.929333	0.749333	0.18	KANSL1L	C44_C_DMSO	MXE
chr12_6781515_6781698_6782381_6782606_6779925_6780004_6787292_6787626	9.74e-08	0.927	0.850333	0.077	ZNF384	C44_C_DMSO	MXE
chr22_45946371_45946495_45970390_45970533_45944492_45944624_45972856_45972988	2.77e-10	0.916667	0.839333	0.077	FBLN1	C44_C_DMSO	MXE
chr15_72494794_72494961_72495362_72495529_72492814_72492996_72499068_72499221	0	0.252333	0.0956667	0.157	PKM	C44_C_DMSO	MXE
chr9_139339503_139339563_139340096_139340171_139338274_139338352_139341306_139341401	3.32e-05	0.939	0.838	0.101	SEC16A	C44_C_DMSO	MXE
chr3_49946685_49946833_49947551_49948317_49946301_49946587_49948958_49949444	0.000526	0.0203333	0.0976667	-0.077	MON1A	C44_C_DMSO	MXE
chr8_41518947_41519082_41519318_41519459_41510738_41513272_41521176_41521260	0.00591896	0.860333	1	-0.14	ANK1	C44_C_DMSO	MXE
chr8_41518947_41519082_41519393_41519459_41512842_41513272_41521176_41521260	0.00209729	0.797333	1	-0.203	ANK1	C44_C_DMSO	MXE
chr3_128586656_128586769_128588446_128588636_128584124_128584289_128590163_128590383	0.000323	0.537667	0.123667	0.414	RP11-723O4.2	C44_C_DMSO	MXE
chr1_93770944_93771027_93780705_93780826_93730203_93730329_93783724_93783785	0.000192	0.759	0.151	0.608	RP4-717I23.3	C44_C_DMSO	MXE
chr5_176083700_176083817_176083895_176083957_176083078_176083126_176084518_176084619	0.00471568	0.851	0.66	0.191	TSPAN17	C44_C_DMSO	MXE
chr2_174819600_174820960_174828488_174828611_174783320_174783513_174829132_174829281	0.00200242	0.637667	0.367	0.271	SP3	C44_C_DMSO	MXE
chr3_37055922_37056035_37058996_37059090_37053572_37053590_37067127_37067498	1.38e-06	0.777333	0.952333	-0.175	MLH1	C44_C_DMSO	MXE
chr3_37058996_37059090_37061800_37061954_37053501_37053590_37067127_37067498	0.000159	0.115333	0.0333333	0.082	MLH1	C44_C_DMSO	MXE
chr3_52021571_52021640_52022539_52022619_52021003_52021077_52022781_52022842	6.08e-06	0.193667	0.013	0.181	ACY1	C44_C_DMSO	MXE
chr8_30021626_30021691_30032600_30032706_30013812_30013922_30034641_30034730	0.00841831	0.0503333	0.109667	-0.059	DCTN6	C44_C_DMSO	MXE
chr6_121411998_121412187_121427168_121427309_121400639_121402036_121433650_121433805	0.00573329	0.13	0.424333	-0.294	TBC1D32	C44_C_DMSO	MXE
chr12_48189688_48189799_48189989_48190081_48189369_48189550_48190799_48190925	0.00149126	0.957667	0.901667	0.056	HDAC7	C44_C_DMSO	MXE
chr12_48189688_48189799_48189997_48190081_48189369_48189550_48190799_48190925	0.00355658	0.932333	0.847	0.085	HDAC7	C44_C_DMSO	MXE
chr2_219616426_219616529_219617485_219617696_219614731_219614869_219617837_219617908	0.00352017	0.813333	0.685333	0.128	TTLL4	C44_C_DMSO	MXE
chr18_56532701_56532811_56585502_56587865_56530179_56530398_56601664_56601846	0.00208037	0.403667	0.148667	0.255	ZNF532	C44_C_DMSO	MXE
chr17_56798106_56798173_56809844_56809905_56780556_56780690_56811478_56811703	1.52e-06	0.0576667	0.0113333	0.046	RAD51C	C44_C_DMSO	MXE
chr17_56801400_56801461_56809844_56809905_56780556_56780690_56811478_56811688	0.000907	0.036	0.00466667	0.031	RAD51C	C44_C_DMSO	MXE
chr17_56801400_56801461_56809841_56809905_56787219_56787351_56811478_56811590	0.000165	0.0436667	0.00866667	0.035	RAD51C	C44_C_DMSO	MXE
chr17_56801400_56801461_56809844_56809905_56787219_56787351_56811478_56811688	0.00018	0.043	0.00866667	0.034	RAD51C	C44_C_DMSO	MXE
chrX_153279492_153279729_153281482_153281548_153277979_153278129_153281887_153282095	0.00735903	0.96	0.987333	-0.027	IRAK1	C44_C_DMSO	MXE
chr1_213277795_213277911_213290658_213290752_213244347_213244383_213302869_213303232	0.00156254	0.218333	0.0216667	0.197	RPS6KC1	C44_C_DMSO	MXE
chr20_35236292_35236403_35238003_35238133_35236117_35236221_35240412_35240960	2.92e-06	0.00366667	0.0256667	-0.022	C20orf24	C44_C_DMSO	MXE
chr20_35236292_35236403_35238003_35238161_35236117_35236221_35240412_35240960	3.63e-09	0.0183333	0.105333	-0.087	C20orf24	C44_C_DMSO	MXE
chr11_73429657_73429763_73429829_73429935_73427295_73427407_73431890_73431944	5.7e-11	0.0603333	0.178333	-0.118	RAB6A	C44_C_DMSO	MXE
chr12_102569260_102569444_102576326_102576405_102559506_102559661_102589728_102591139	0.00326027	0.0326667	0.129333	-0.097	PARPBP	C44_C_DMSO	MXE
chr1_31454158_31454252_31479840_31479949_31447497_31447649_31501642_31501711	0.00062	0.817667	0.918333	-0.101	PUM1	C44_C_DMSO	MXE
chr1_1685005_1685088_1685489_1685647_1682670_1684499_1685722_1685822	0.00324855	0.242667	0.452333	-0.21	NADK	C44_C_DMSO	MXE
chr11_113107022_113107037_113117089_113117092_113105754_113105886_113126598_113126723	0.000237	0.260333	0	0.26	NCAM1	C44_C_DMSO	MXE
chr7_128394315_128394509_128394582_128394776_128388626_128388858_128398924_128399091	0	0.924667	0.789667	0.135	CALU	C44_C_DMSO	MXE
chr16_2257193_2257346_2258210_2258335_2256497_2256660_2258450_2258614	1.44e-09	0.076	0.0126667	0.063	MLST8	C44_C_DMSO	MXE
chr2_219104113_219104207_219110142_219110269_219103386_219103573_219114086_219114187	0.0096724	0.217	0.276667	-0.06	ARPC2	C44_C_DMSO	MXE
chr20_33972361_33972447_33980038_33980080_33971840_33971936_33981894_33981999	2.44e-08	0.202667	0.962333	-0.76	UQCC1	C44_C_DMSO	MXE
chr10_5754785_5754881_5762506_5762631_5726800_5727138_5762717_5762737	2.04e-05	0.595667	0.353667	0.242	FAM208B	C44_C_DMSO	MXE
chr6_13591900_13592126_13595708_13595796_13584307_13584457_13597194_13597248	0.000162	0.229333	0.0253333	0.204	SIRT5	C44_C_DMSO	MXE
chr16_87343902_87343939_87344755_87344902_87339324_87339511_87348576_87348702	0.00265886	0.842	0.647667	0.194	C16orf95	C44_C_DMSO	MXE
chr9_127965286_127965345_127975648_127975801_127962881_127963185_127982817_127982979	3.91e-07	0.363	0.209	0.154	RABEPK	C44_C_DMSO	MXE
chr9_127965286_127965345_127975648_127975801_127963058_127963185_127982605_127982676	3.8e-07	0.731333	0.893	-0.162	RABEPK	C44_C_DMSO	MXE
chr9_127969842_127970000_127975648_127975801_127965286_127965345_127982605_127982676	3.12e-08	0.739667	0.896333	-0.157	RABEPK	C44_C_DMSO	MXE
chr9_127969842_127970000_127975648_127975801_127965286_127965345_127982817_127982979	1.05e-08	0.476333	0.307333	0.169	RABEPK	C44_C_DMSO	MXE
chr9_127975648_127975801_127982605_127982676_127965286_127965345_127982817_127982979	8.88e-05	0.897	0.965667	-0.069	RABEPK	C44_C_DMSO	MXE
chr9_127975648_127975801_127982605_127982676_127969842_127970000_127982817_127982979	0.0011983	0.936667	0.976333	-0.04	RABEPK	C44_C_DMSO	MXE
chr9_127975648_127975801_127990188_127990338_127969842_127970000_127994874_127995024	0.00229573	0.529667	0.644667	-0.115	RABEPK	C44_C_DMSO	MXE
chr9_127982817_127982979_127990188_127990338_127975648_127975801_127994874_127995024	2.53e-06	0.627	0.762667	-0.136	RABEPK	C44_C_DMSO	MXE
chr1_32502510_32502644_32503435_32503720_32498788_32498935_32504152_32504220	0.00203856	0.977333	0.991667	-0.014	KHDRBS1	C44_C_DMSO	MXE
chr2_153533964_153533989_153535569_153535623_153532918_153533293_153535865_153535986	5.21e-12	0.209333	0.385333	-0.176	PRPF40A	C44_C_DMSO	MXE
chr17_46993437_46993549_46998521_46998634_46988051_46988242_47000208_47000299	0.000281	0.231333	0.0893333	0.142	UBE2Z	C44_C_DMSO	MXE
chr1_151028152_151028469_151029131_151029262_151027491_151027602_151031954_151032249	0.000326	0.0173333	0.0756667	-0.058	CDC42SE1	C44_C_DMSO	MXE
chr2_109102890_109103104_109104154_109104276_109102286_109102364_109106293_109106591	1.13e-06	0.126667	0.019	0.108	GCC2	C44_C_DMSO	MXE
chr1_21053493_21053568_21053961_21054096_21052412_21052559_21054450_21054579	0.00393624	0.0433333	0.232	-0.189	SH2D5	C44_C_DMSO	MXE
chr1_21053493_21053568_21054015_21054096_21052412_21052559_21054450_21054579	0.00139431	0.054	0.311333	-0.257	SH2D5	C44_C_DMSO	MXE
chr11_71712450_71712598_71712829_71712994_71712246_71712370_71713598_71713743	0.0029084	0.577	0.921333	-0.344	IL18BP	C44_C_DMSO	MXE
chr6_34204980_34205094_34208513_34208659_34204649_34204740_34210488_34210572	0.000225	0.726	0.634667	0.091	HMGA1	C44_C_DMSO	MXE
chr6_34208513_34208659_34210488_34210572_34204649_34204740_34211244_34211295	1.04e-10	0.069	0.149333	-0.08	HMGA1	C44_C_DMSO	MXE
chr17_41103816_41103911_41105740_41105795_41102562_41102745_41106892_41106984	0.00156064	0.162	0.249333	-0.087	AARSD1	C44_C_DMSO	MXE
chr17_41106892_41106984_41108220_41108337_41103816_41103911_41108420_41108577	6.37e-05	0.739	0.874333	-0.135	AARSD1	C44_C_DMSO	MXE
chr1_183516237_183516387_183518342_183518423_183515100_183515472_183518898_183519058	0.00371133	0.119	0.073	0.046	SMG7	C44_C_DMSO	MXE
chr5_138614739_138614818_138629141_138629264_138611809_138611839_138642927_138644016	0.00134584	0.986667	0.911333	0.075	MATR3	C44_C_DMSO	MXE
chr6_110481837_110481935_110499800_110499945_110448671_110448832_110500641_110501207	0.00283321	0.906	0.767333	0.139	WASF1	C44_C_DMSO	MXE
chr16_1420130_1420358_1421519_1421612_1417656_1417859_1435208_1435386	9.22e-05	0.322667	0.118667	0.204	UNKL	C44_C_DMSO	MXE
chr16_1421519_1421612_1435208_1435386_1420130_1420358_1440632_1440695	9.88e-08	0.174	0.058	0.116	UNKL	C44_C_DMSO	MXE
chr7_150752363_150752460_150752618_150752693_150752113_150752183_150753666_150753723	0.00122274	0.133333	0.071	0.062	CDK5	C44_C_DMSO	MXE
chr7_128218943_128218987_128220052_128220148_128214773_128214845_128231903_128232071	0.00280301	0.108333	0.314333	-0.206	RP11-274B21.1	C44_C_DMSO	MXE
chr7_128220052_128220148_128231903_128232071_128173698_128173784_128248171_128248267	0.00255695	0.043	0	0.043	RP11-274B21.1	C44_C_DMSO	MXE
chr7_128220052_128220148_128231903_128232071_128214773_128214845_128248171_128248267	0.00991348	0.0406667	0.004	0.037	RP11-274B21.1	C44_C_DMSO	MXE
chr7_128231903_128232071_128248171_128248267_128218943_128218987_128249540_128249633	0.000396	0.0163333	0.0833333	-0.067	RP11-274B21.1	C44_C_DMSO	MXE
chr21_34640698_34640822_34648900_34649058_34624966_34625135_34652056_34652223	0.00560267	0.0476667	0.192667	-0.145	AP000295.9	C44_C_DMSO	MXE
chr8_68062017_68062170_68066258_68066371_68049690_68049838_68070681_68070831	0.00271284	0.185	0.327	-0.142	CSPP1	C44_C_DMSO	MXE
chr12_125599022_125599103_125612706_125612820_125591666_125591814_125613880_125614006	0.00375919	0.648667	0.434	0.215	AACS	C44_C_DMSO	MXE
chr12_125603186_125603311_125612706_125612820_125599022_125599103_125613880_125614006	0.000985	0.509333	0.274	0.235	AACS	C44_C_DMSO	MXE
chr17_26938160_26938271_26938410_26938499_26934981_26937717_26938584_26938674	0.000124	0.0856667	0.333	-0.247	RP11-192H23.4	C44_C_DMSO	MXE
chr1_33487193_33487304_33490042_33490168_33486967_33487062_33497144_33497262	0.00109413	0.0256667	0.00966667	0.016	AK2	C44_C_DMSO	MXE
chr1_1233392_1233493_1233749_1233801_1233201_1233313_1233946_1234059	0.00802587	0.357333	0.197333	0.16	ACAP3	C44_C_DMSO	MXE
chr15_48059233_48059290_48060777_48060812_48058812_48058874_48062693_48066417	0.00439331	0.694667	0.960333	-0.266	SEMA6D	C44_C_DMSO	MXE
chr2_37468720_37468780_37469777_37469836_37464899_37464978_37471005_37471116	3.35e-08	1	0.313333	0.687	NDUFAF7	C44_C_DMSO	MXE
chr17_78086376_78086510_78087016_78087165_78085781_78085899_78090766_78090881	0.00118968	0.176	0.296	-0.12	GAA	C44_C_DMSO	MXE
chr17_73489009_73489183_73489571_73489674_73488554_73488870_73489779_73489850	3.26e-06	0.302333	0.454333	-0.152	KIAA0195	C44_C_DMSO	MXE
chr17_73489571_73489674_73489779_73489997_73489009_73489183_73490707_73490889	0	0.245333	0.580667	-0.335	KIAA0195	C44_C_DMSO	MXE
chr12_1035961_1036112_1036310_1036429_1034615_1034691_1039216_1039310	0.000473	0.979667	0.701	0.279	RAD52	C44_C_DMSO	MXE
chr12_1035961_1036112_1038984_1039052_1034615_1034691_1039216_1039310	0.000288	0.960667	0.702667	0.258	RAD52	C44_C_DMSO	MXE
chr19_1612205_1612429_1615283_1615519_1611702_1611848_1615684_1615797	0.00045	0.798	0.714667	0.083	TCF3	C44_C_DMSO	MXE
chr19_1612205_1612432_1615283_1615519_1609292_1611848_1615684_1615820	0.000276	0.745667	0.651	0.095	TCF3	C44_C_DMSO	MXE
chr1_155295357_155295463_155295654_155295701_155294892_155294969_155296370_155296713	3.51e-05	0.161333	0.061	0.1	RUSC1	C44_C_DMSO	MXE
chr1_155295391_155295463_155295654_155295701_155294892_155294969_155296370_155296521	4.24e-05	0.157333	0.0533333	0.104	RUSC1	C44_C_DMSO	MXE
chr1_155295391_155295463_155295654_155295701_155295106_155295281_155296370_155296521	3.72e-05	0.159667	0.055	0.105	RUSC1	C44_C_DMSO	MXE
chr20_34370249_34370531_34388015_34388095_34359947_34360001_34389412_34389527	0.00833603	0.773333	0.162	0.611	PHF20	C44_C_DMSO	MXE
chr8_103226281_103226386_103244458_103244532_103225003_103225117_103251054_103251102	0.0028604	0.728	0.280333	0.448	RRM2B	C44_C_DMSO	MXE
chr22_31927043_31927115_31942846_31942957_31924675_31924849_31946239_31946334	0.000473	0	0.115333	-0.115	SFI1	C44_C_DMSO	MXE
chr19_39200896_39200982_39205108_39205201_39200034_39200116_39207725_39207956	0.00406663	0.511	0.636333	-0.125	ACTN4	C44_C_DMSO	MXE
chr18_47811101_47811209_47811371_47811617_47810754_47810932_47812118_47812298	7.26e-08	0.081	0.0166667	0.064	CXXC1	C44_C_DMSO	MXE
chr11_73536752_73536841_73555851_73556021_73528867_73528992_73570951_73571054	0.00801126	0.114667	0.230667	-0.116	MRPL48	C44_C_DMSO	MXE
chrX_48337425_48337504_48339538_48339591_48337004_48337095_48339676_48339730	0.00515868	0.598667	0.414	0.185	FTSJ1	C44_C_DMSO	MXE
chr7_100244373_100244454_100244593_100244734_100244173_100244269_100244845_100244907	0.000795	0.0543333	0.0133333	0.041	ACTL6B	C44_C_DMSO	MXE
chr1_1568161_1568292_1568359_1568499_1567473_1567753_1568566_1568734	0.00310885	0.731667	0.926333	-0.195	MMP23B	C44_C_DMSO	MXE
chr13_21735928_21736014_21746477_21746643_21734040_21734126_21750513_21750687	1.55e-07	0	0.0976667	-0.098	SKA3	C44_C_DMSO	MXE
chr13_21742126_21742538_21746477_21746643_21735928_21736014_21750513_21750687	5.51e-08	0	0.123667	-0.124	SKA3	C44_C_DMSO	MXE
chr1_156303337_156303434_156305617_156305679_156294762_156294880_156337534_156337650	0.000181	0.0383333	0.0136667	0.025	CCT3	C44_C_DMSO	MXE
chr14_77767432_77767592_77769177_77769286_77765797_77765904_77771034_77771143	0.00192743	0.889667	0.722667	0.167	POMT2	C44_C_DMSO	MXE
chr17_40054883_40055038_40057948_40058066_40043851_40043956_40060981_40061043	9.98e-06	0.966333	0.988	-0.022	ACLY	C44_C_DMSO	MXE
chr17_40054883_40055038_40057948_40058066_40049285_40049427_40060981_40061043	2e-05	0.961667	0.985	-0.023	ACLY	C44_C_DMSO	MXE
chr14_89093989_89094163_89100812_89100833_89093181_89093390_89105152_89105251	0.00788639	0.328333	0.490333	-0.162	EML5	C44_C_DMSO	MXE
chr14_89178614_89178827_89181282_89181539_89172602_89172770_89192884_89193022	0.000547	0.618667	0.746	-0.127	EML5	C44_C_DMSO	MXE
chr3_183884613_183884763_183885367_183885499_183884393_183884461_183885685_183885853	0.00682193	0.745333	0.668667	0.077	DVL3	C44_C_DMSO	MXE
chr3_183884664_183884763_183885367_183885499_183884393_183884461_183885685_183885853	0.000882	0.0643333	0.02	0.044	DVL3	C44_C_DMSO	MXE
chr3_197677806_197677849_197678029_197678199_197677076_197677092_197680873_197681018	0.00887051	0.183	0.507	-0.324	RPL35A	C44_C_DMSO	MXE
chr12_6970606_6970781_6971633_6971722_6970116_6970270_6972308_6972541	0.000126	0.986333	0.94	0.046	USP5	C44_C_DMSO	MXE
chr19_36108756_36108814_36108972_36109097_36108188_36108271_36109470_36109601	8.17e-07	0.543667	0.830333	-0.287	HAUS5	C44_C_DMSO	MXE
chr2_27535546_27535639_27535860_27535976_27535081_27535114_27545918_27545969	0.000244	0.648	0.0433333	0.605	MPV17	C44_C_DMSO	MXE
chr2_27535860_27535976_27545314_27545389_27535081_27535114_27545918_27545921	0.000822	0.368	0.850667	-0.483	MPV17	C44_C_DMSO	MXE
chr17_16342640_16342728_16342973_16343017_16342351_16342374_16343498_16343567	0.000128	0.976333	0.955667	0.021	FAM211A-AS1	C44_C_DMSO	MXE
chr7_5239206_5239289_5254165_5254335_5229826_5230124_5256193_5256290	0.00128023	0.402667	0.251333	0.151	WIPI2	C44_C_DMSO	MXE
chr14_69890810_69890919_69908548_69908689_69864731_69865167_69908785_69908983	0.00801126	0.773667	0.902	-0.128	SLC39A9	C44_C_DMSO	MXE
chr16_28997174_28997209_28997455_28997537_28997033_28997061_28997705_28997767	0.00192594	0.697333	1	-0.303	LAT	C44_C_DMSO	MXE
chr12_51445874_51445990_51447560_51447643_51442816_51442968_51450132_51450285	0.00666502	0.861333	0.623333	0.238	LETMD1	C44_C_DMSO	MXE
chr14_105707601_105707751_105718843_105718916_105695156_105695250_105722854_105722886	0.00198921	0.375333	0.589	-0.214	BRF1	C44_C_DMSO	MXE
chr4_77045801_77045909_77051808_77051902_77039227_77039347_77053675_77053872	0.00134612	0.283667	0.102333	0.181	NUP54	C44_C_DMSO	MXE
chr4_77053675_77053872_77055327_77055515_77045801_77045909_77065301_77065445	0.00146597	0.891	0.542667	0.348	NUP54	C44_C_DMSO	MXE
chr1_154184933_154185100_154186932_154187050_154179181_154180124_154192311_154192413	4.5e-11	0.872333	0.974667	-0.102	C1orf43	C44_C_DMSO	MXE
chr1_154184933_154185100_154192311_154192413_154179181_154180124_154192817_154193082	7.81e-11	0.925	0.985667	-0.061	C1orf43	C44_C_DMSO	MXE
chr1_154184933_154185100_154186932_154187050_154179195_154180124_154192817_154193095	0	0.806667	0.972333	-0.166	C1orf43	C44_C_DMSO	MXE
chr17_46109521_46109599_46110051_46110107_46106490_46106542_46111228_46111310	0.00449469	0.489667	0.092	0.398	COPZ2	C44_C_DMSO	MXE
chr16_66592092_66592251_66597024_66597120_66586471_66586696_66599788_66599975	0.000682	0.158667	0.250667	-0.092	CKLF	C44_C_DMSO	MXE
chr3_15455527_15455669_15457004_15457090_15452836_15452944_15457278_15457449	0.00434738	0.405	0.171333	0.234	METTL6	C44_C_DMSO	MXE
chr7_23555981_23556147_23561325_23561459_23552512_23552701_23571407_23571660	0.00528183	0.250667	0.368333	-0.118	TRA2A	C44_C_DMSO	MXE
chr17_4884972_4885037_4885383_4885455_4884519_4884654_4886051_4886187	8.91e-06	0.421	0.221333	0.2	CAMTA2	C44_C_DMSO	MXE
chr17_4884972_4885037_4885383_4885470_4884519_4884654_4886051_4886187	1.45e-06	0.184667	0.0483333	0.136	CAMTA2	C44_C_DMSO	MXE
chr17_4884972_4885037_4885383_4885522_4884519_4884654_4886051_4886187	1.31e-08	0.194667	0.047	0.148	CAMTA2	C44_C_DMSO	MXE
chr17_4884972_4885126_4885383_4885455_4884519_4884654_4886051_4886187	0.000101	0.450667	0.269667	0.181	CAMTA2	C44_C_DMSO	MXE
chr17_4884972_4885126_4885383_4885470_4884519_4884654_4886051_4886187	2.03e-05	0.204333	0.0616667	0.143	CAMTA2	C44_C_DMSO	MXE
chr17_4884972_4885126_4885383_4885522_4884519_4884654_4886051_4886187	3.17e-07	0.214	0.06	0.154	CAMTA2	C44_C_DMSO	MXE
chr9_5748584_5748714_5753199_5753238_5747301_5747505_5754840_5754930	0.00112057	0.228333	0.053	0.175	KIAA1432	C44_C_DMSO	MXE
chr1_36857958_36858088_36859366_36859754_36856838_36857205_36863367_36863488	0.000227	0.985333	0.929333	0.056	LSM10	C44_C_DMSO	MXE
chr19_4354320_4354417_4354945_4355018_4354041_4354126_4355093_4355170	0.00200515	0.806667	0.672667	0.134	MPND	C44_C_DMSO	MXE
chr7_44027684_44027846_44053191_44053278_44026199_44026276_44054204_44054382	0.00348671	0.736667	0.969	-0.232	POLR2J4	C44_C_DMSO	MXE
chr19_10906736_10906875_10908055_10908194_10906047_10906115_10909161_10909248	3.32e-05	0.181333	0.295667	-0.114	DNM2	C44_C_DMSO	MXE
chr1_70696777_70696886_70697541_70697658_70694104_70694238_70697950_70698060	0.00557856	0.0706667	0.147667	-0.077	SRSF11	C44_C_DMSO	MXE
chr11_64533422_64533627_64534371_64534551_64532077_64532990_64534663_64534723	0.00178141	0.993667	0.980333	0.013	SF1	C44_C_DMSO	MXE
chr2_16746913_16747035_16769317_16769397_16745256_16745362_16805131_16805287	0.00283321	0.637667	0.205667	0.432	FAM49A	C44_C_DMSO	MXE
chr10_15296719_15296878_15317853_15317946_15262942_15263059_15325876_15326104	2.06e-07	0.924333	0.99	-0.066	FAM171A1	C44_C_DMSO	MXE
chr3_180322265_180322395_180322639_180322795_180322012_180322097_180323553_180323625	0.0066569	0.673333	0.438667	0.235	TTC14	C44_C_DMSO	MXE
chr6_36063763_36063843_36067964_36068044_36044313_36044385_36070347_36070426	5.49e-09	0.108333	0.311333	-0.203	MAPK14	C44_C_DMSO	MXE
chr17_49233011_49233141_49238520_49238633_49230950_49231023_49244187_49244317	5.13e-05	0.924333	0.876667	0.048	NME2	C44_C_DMSO	MXE
chr10_104123012_104123153_104123466_104123555_104122231_104122421_104125153_104125356	0.0039353	0.291333	0.414	-0.123	GBF1	C44_C_DMSO	MXE
chr22_17623987_17624021_17625913_17626007_17621948_17622123_17629337_17629450	0.00685873	0.363333	0.482333	-0.119	CECR5	C44_C_DMSO	MXE
chr19_19293381_19293492_19296842_19296907_19291494_19291570_19297701_19297814	0.000612	0.801333	0.582	0.219	MEF2BNB-MEF2B	C44_C_DMSO	MXE
chr5_176915068_176915249_176916393_176916628_176911070_176911191_176917870_176917907	0.000175	0.199	0.0683333	0.131	PDLIM7	C44_C_DMSO	MXE
chr2_203806582_203806703_203807462_203807690_203782599_203782766_203817281_203817402	0.00969793	0.116	0.296667	-0.181	CARF	C44_C_DMSO	MXE
chr17_39975781_39975927_39976092_39976275_39975506_39975651_39976520_39976713	0	0.802667	0.970667	-0.168	FKBP10	C44_C_DMSO	MXE
chr17_39976092_39976275_39976520_39976713_39975506_39975651_39977198_39977341	0	0.230667	0.0143333	0.216	FKBP10	C44_C_DMSO	MXE
chr5_98109656_98109910_98115283_98115792_98106301_98106377_98128788_98132198	3.88e-13	0.271333	0.0523333	0.219	RGMB	C44_C_DMSO	MXE
chr2_74173845_74174033_74177711_74177859_74166036_74166149_74184251_74184367	0.00911516	0.571667	0.309333	0.262	DGUOK	C44_C_DMSO	MXE
chr6_112020717_112020873_112021306_112021471_112017479_112017659_112024087_112024237	0	0.958333	0.783333	0.175	FYN	C44_C_DMSO	MXE
chr17_62512840_62512946_62515438_62515554_62510365_62510476_62518819_62519013	0.000636	0.746333	0.887333	-0.141	CEP95	C44_C_DMSO	MXE
chr17_62515438_62515554_62517519_62517645_62510365_62510476_62518819_62518872	0.000678	0.0693333	0.029	0.04	CEP95	C44_C_DMSO	MXE
chr17_62515438_62515554_62518819_62519013_62512840_62512946_62521887_62522000	0.000127	0.274667	0.457333	-0.183	CEP95	C44_C_DMSO	MXE
chr12_49397539_49397705_49398289_49398416_49396926_49397073_49398746_49398801	0.00868833	0.952667	0.986333	-0.034	PRKAG1	C44_C_DMSO	MXE
chr5_72794958_72795027_72798312_72798426_72794273_72794624_72798740_72798942	0.00025	0.0573333	0.0376667	0.02	BTF3	C44_C_DMSO	MXE
chr1_201835860_201836087_201838717_201838846_201827982_201828122_201839710_201839986	0.000494	0.0906667	0.024	0.067	IPO9	C44_C_DMSO	MXE
chr7_105105759_105105861_105108783_105108910_105103067_105103197_105111207_105111295	0.000474	0.305333	0.115333	0.19	PUS7	C44_C_DMSO	MXE
chr7_105111207_105111295_105112578_105112640_105108783_105108910_105121498_105121624	2.24e-06	0.751667	0.95	-0.198	PUS7	C44_C_DMSO	MXE
chr1_196311208_196311358_196342269_196342378_196309470_196309700_196367692_196367801	0.00283321	0.864333	0.472667	0.392	KCNT2	C44_C_DMSO	MXE
chr20_62572302_62572396_62572462_62572561_62572146_62572209_62575005_62575022	0.000402	0.326	0.445	-0.119	UCKL1	C44_C_DMSO	MXE
chr3_123667742_123667979_123675201_123675274_123663695_123663837_123675586_123675642	2.63e-05	0.910333	0.991667	-0.081	CCDC14	C44_C_DMSO	MXE
chr4_52757925_52758017_52765435_52765544_52752733_52753410_52779455_52779558	0.00198921	0.031	0.182333	-0.151	DCUN1D4	C44_C_DMSO	MXE
chr11_68343425_68343511_68350510_68350597_68341576_68341692_68355394_68355492	4.7e-08	0.942333	0.839333	0.103	PPP6R3	C44_C_DMSO	MXE
chr16_2577561_2577616_2577773_2577986_2570984_2571124_2578060_2578149	0.0028604	0.372333	0.199	0.173	AMDHD2	C44_C_DMSO	MXE
chr9_123632122_123632223_123632720_123632816_123631459_123631608_123636256_123636338	5.94e-05	0.967333	0.903333	0.064	PHF19	C44_C_DMSO	MXE
chr1_101540950_101541272_101542918_101543064_101491474_101491617_101549016_101549130	4.13e-14	0.0933333	1	-0.907	RP11-421L21.3	C44_C_DMSO	MXE
chr1_101542918_101543064_101549016_101549130_101491474_101491617_101552407_101552727	0.000391	0.235667	0	0.236	RP11-421L21.3	C44_C_DMSO	MXE
chr1_1324005_1324123_1324329_1324427_1323333_1323445_1325609_1325751	0.00626062	0.0516667	0.472667	-0.421	CCNL2	C44_C_DMSO	MXE
chr21_47918494_47918746_47924270_47924402_47916900_47917020_47929169_47929289	0.000281	0.812	0.606	0.206	DIP2A	C44_C_DMSO	MXE
chr3_184603897_184603944_184616352_184616442_184588503_184588593_184631306_184631349	0.00288765	0.736	0.952667	-0.217	VPS8	C44_C_DMSO	MXE
chr3_184616352_184616442_184618708_184618760_184603756_184603944_184631306_184631349	0.000369	0.264	0.0313333	0.233	VPS8	C44_C_DMSO	MXE
chr12_57175757_57176016_57178636_57178800_57167617_57167949_57180908_57181360	0.000197	0.390667	0.098	0.293	HSD17B6	C44_C_DMSO	MXE
chr21_34954470_34954552_34955793_34955972_34954256_34954361_34956895_34957074	1.03e-06	0.128333	0.309	-0.181	DONSON	C44_C_DMSO	MXE
chr21_34955793_34955972_34956895_34957074_34954470_34954552_34958283_34958487	0.00036	0.771	0.599	0.172	DONSON	C44_C_DMSO	MXE
chr10_22606812_22606924_22607200_22607235_22605360_22605485_22607581_22607642	4.01e-08	0.942667	0.838667	0.104	COMMD3-BMI1	C44_C_DMSO	MXE
chr16_30777699_30777879_30778061_30778197_30776745_30776820_30779214_30779336	8.98e-12	0.0536667	0.00433333	0.049	RNF40	C44_C_DMSO	MXE
chr8_145738799_145738864_145738954_145739096_145738229_145738521_145739311_145739491	0.0014935	0.843667	0.934	-0.09	RECQL4	C44_C_DMSO	MXE
chr12_2975558_2975687_2977728_2977920_2973848_2973918_2983142_2983380	1.01e-05	0.046	0.0176667	0.028	FOXM1	C44_C_DMSO	MXE
chr12_49723927_49724726_49724996_49725190_49723177_49723237_49725355_49725514	0.000323	0.0333333	0.001	0.032	TROAP	C44_C_DMSO	MXE
chr12_49724443_49724726_49724996_49725190_49723927_49724356_49725355_49725491	0.0034316	0.0736667	0.165667	-0.092	TROAP	C44_C_DMSO	MXE
chr17_57808781_57808883_57812698_57812834_57784825_57785109_57814813_57814904	0.000278	0.752667	0.616667	0.136	VMP1	C44_C_DMSO	MXE
chr17_57814813_57814904_57816197_57816308_57812698_57812834_57842331_57842499	0.00929833	0.194	0.283333	-0.089	VMP1	C44_C_DMSO	MXE
chr20_60701281_60701495_60702640_60702757_60699672_60699836_60704840_60705008	1.77e-06	0.0666667	0.192	-0.125	LSM14B	C44_C_DMSO	MXE
chr20_60702640_60702757_60704840_60705008_60701359_60701495_60705274_60705352	2.38e-05	0.702	0.567333	0.135	LSM14B	C44_C_DMSO	MXE
chr19_12758988_12759216_12760726_12760828_12758046_12758149_12760917_12761036	7.42e-06	0.923333	0.989	-0.066	MAN2B1	C44_C_DMSO	MXE
chr7_99705989_99706163_99707570_99707696_99705548_99705746_99707822_99707897	0.000636	0.297333	0.444667	-0.147	TAF6	C44_C_DMSO	MXE
chr2_241535350_241535938_241536266_241536359_241534440_241534721_241537304_241537504	0.00460114	0.0756667	0.037	0.039	CAPN10	C44_C_DMSO	MXE
chr14_105911754_105911848_105915695_105915746_105905008_105905076_105916394_105916443	0.000443	0.719333	0.839333	-0.12	TEX22	C44_C_DMSO	MXE
chr16_28992790_28992936_28993221_28993377_28989228_28989365_28993676_28993866	2.46e-11	0.237	0.102	0.135	SPNS1	C44_C_DMSO	MXE
chr16_28992790_28992936_28993221_28993377_28990725_28990792_28993676_28993866	9.7e-07	0.364333	0.230333	0.134	SPNS1	C44_C_DMSO	MXE
chr16_28993676_28993866_28994177_28994243_28992790_28992936_28994512_28994611	0.00161673	0.261667	0.155667	0.106	SPNS1	C44_C_DMSO	MXE
chr2_74600054_74600075_74603868_74603889_74598663_74598855_74604558_74604593	0.00212675	0.548	0.856333	-0.308	DCTN1	C44_C_DMSO	MXE
chr1_35642919_35643000_35643589_35643637_35641980_35642072_35646735_35647207	0.000108	0.423333	0.179	0.244	SFPQ	C44_C_DMSO	MXE
chr1_35642919_35643000_35643589_35643637_35641980_35642075_35646735_35646945	0.000276	0.221667	0.107333	0.114	SFPQ	C44_C_DMSO	MXE
chr11_6636672_6636793_6637235_6637305_6636401_6636560_6637545_6637734	0.00242697	0.468667	0.644	-0.175	TPP1	C44_C_DMSO	MXE
chr11_6637235_6637305_6638205_6638384_6636672_6636793_6638531_6638659	6.24e-06	0.164	0.486333	-0.322	TPP1	C44_C_DMSO	MXE
chr12_88524321_88524342_88524941_88524995_88524044_88524197_88530419_88530563	0.000972	0.958667	0.694333	0.264	CEP290	C44_C_DMSO	MXE
chr9_112694206_112694308_112704965_112705661_112687340_112687362_112778233_112778319	0.00460699	0.988333	0.868	0.12	PALM2-AKAP2	C44_C_DMSO	MXE
chr1_21306826_21306941_21327691_21327805_21299494_21299592_21329205_21329301	4.94e-05	0.061	0.131	-0.07	EIF4G3	C44_C_DMSO	MXE
chr1_21329205_21329301_21377358_21377487_21299494_21299592_21415630_21415706	0.00419873	0.952667	0.980667	-0.028	EIF4G3	C44_C_DMSO	MXE
chr1_21437815_21437876_21502667_21502851_21415630_21415706_21503214_21503377	0.00155707	0.982667	0.942333	0.04	EIF4G3	C44_C_DMSO	MXE
chr4_113184143_113184242_113186164_113186223_113181921_113182018_113186889_113186963	1.31e-12	0.147333	0.385	-0.238	AP1AR	C44_C_DMSO	MXE
chr4_42592827_42592901_42596305_42596379_42590276_42590346_42602494_42602535	0.00688679	0.278667	0.649667	-0.371	ATP8A1	C44_C_DMSO	MXE
chr12_120636356_120636542_120636656_120636803_120635124_120635265_120636920_120637008	0.00528183	0.576333	0.501333	0.075	RPLP0	C44_C_DMSO	MXE
chr19_56200235_56200360_56200662_56200737_56196761_56197011_56201232_56201316	0.00407004	0.634	0.521333	0.113	EPN1	C44_C_DMSO	MXE
chr14_23518235_23518484_23518835_23518947_23516669_23517688_23519030_23519152	0.00328403	0.760333	0.562667	0.198	CDH24	C44_C_DMSO	MXE
chr5_176468126_176468230_176468778_176468871_176450160_176450235_176471389_176471534	0.00124705	0.291333	0.100667	0.191	ZNF346	C44_C_DMSO	MXE
chr1_153724754_153724884_153726176_153726294_153723570_153723715_153727117_153727215	8.93e-06	0.934333	1	-0.066	INTS3	C44_C_DMSO	MXE
chr12_108936803_108936928_108938202_108938308_108932709_108932865_108938914_108939099	0.00214592	0.0633333	0.146333	-0.083	SART3	C44_C_DMSO	MXE
chr3_183558357_183558428_183562018_183562114_183551279_183551377_183580540_183580589	0.000184	0.874333	0.772333	0.102	PARL	C44_C_DMSO	MXE
chr3_51993382_51993427_51993592_51993667_51993244_51993308_51994204_51994336	7.61e-14	0.756	0.500667	0.255	PCBP4	C44_C_DMSO	MXE
chr1_150939867_150939960_150940139_150940190_150939231_150939338_150940295_150940353	7.12e-11	0.861	0.989667	-0.129	CERS2	C44_C_DMSO	MXE
chr10_103346878_103346957_103347002_103347163_103345072_103345235_103347641_103347966	0.0020962	1	0.749	0.251	POLL	C44_C_DMSO	MXE
chr9_128031214_128031263_128057736_128057853_128024189_128024238_128061168_128061385	0.00434738	0.145	0.468	-0.323	GAPVD1	C44_C_DMSO	MXE
chr6_15615497_15615630_15627573_15627706_15593289_15593312_15637974_15638035	3.22e-06	0.344333	0.158333	0.186	DTNBP1	C44_C_DMSO	MXE
chr4_128859937_128859993_128863199_128863313_128854139_128854248_128864906_128865147	0.00232122	0.617667	0.103667	0.514	MFSD8	C44_C_DMSO	MXE
chr4_128861007_128861152_128863199_128863313_128859937_128859993_128864906_128865147	2.8e-07	0.950333	0.305333	0.645	MFSD8	C44_C_DMSO	MXE
chr11_57505307_57505498_57505825_57505902_57505079_57505140_57506135_57506242	1.12e-10	0.083	0.0223333	0.061	TMX2	C44_C_DMSO	MXE
chr11_57505307_57505498_57505825_57505902_57505079_57505140_57506445_57506511	1.04e-06	0.167667	0.0576667	0.11	TMX2	C44_C_DMSO	MXE
chr11_57505307_57505498_57506135_57506242_57505079_57505140_57506445_57506511	1.89e-07	0.0506667	0.0153333	0.035	TMX2	C44_C_DMSO	MXE
chr11_57505307_57505498_57506445_57506511_57505079_57505140_57506602_57506684	6.23e-07	0.0723333	0.0236667	0.049	TMX2	C44_C_DMSO	MXE
chr11_57505307_57505498_57505825_57505902_57505079_57505140_57506602_57506732	9.78e-07	0.167333	0.0576667	0.11	TMX2	C44_C_DMSO	MXE
chr11_57505384_57505498_57506135_57506242_57505079_57505140_57506602_57506732	1.71e-06	0.954	0.995667	-0.042	TMX2	C44_C_DMSO	MXE
chr11_57505825_57505902_57506135_57506242_57505079_57505140_57506602_57506732	2.28e-08	0.9	0.99	-0.09	TMX2	C44_C_DMSO	MXE
chr11_57506135_57506242_57506445_57506511_57505079_57505140_57506602_57506684	5e-06	0.0413333	0.004	0.037	TMX2	C44_C_DMSO	MXE
chr11_57506135_57506242_57506445_57506511_57505307_57505498_57506602_57506684	9.61e-07	0.0443333	0.00466667	0.04	TMX2	C44_C_DMSO	MXE
chr1_207941123_207941168_207943665_207943707_207940357_207940540_207956636_207956675	0.000223	0.0603333	0.304333	-0.244	CD46	C44_C_DMSO	MXE
chr2_11593707_11593848_11595467_11595600_11591776_11591932_11597304_11597359	3.55e-07	0	0.123667	-0.124	E2F6	C44_C_DMSO	MXE
chr2_11593707_11593924_11595467_11595600_11591776_11591932_11597304_11597359	1.33e-06	0	0.098	-0.098	E2F6	C44_C_DMSO	MXE
chr1_874654_874792_877938_878438_874419_874509_878632_878757	3.91e-09	0.786333	0.635667	0.151	SAMD11	C44_C_DMSO	MXE
chr1_877515_877631_877789_877868_874654_874792_877938_878438	0.000434	0.0973333	0.035	0.062	SAMD11	C44_C_DMSO	MXE
chr1_877515_877631_878632_878757_874654_874792_879077_879188	1.84e-05	0.0506667	0.0146667	0.036	SAMD11	C44_C_DMSO	MXE
chr1_877789_877868_877938_878438_877515_877631_878632_878757	0.000638	0.756	0.635667	0.12	SAMD11	C44_C_DMSO	MXE
chr17_72862567_72862690_72862905_72863001_72862252_72862366_72868160_72868258	0.00535604	0.471	0.242	0.229	FDXR	C44_C_DMSO	MXE
chr11_61187393_61187566_61187941_61188045_61183576_61183991_61188861_61189080	0.00146216	0.39	0.57	-0.18	CPSF7	C44_C_DMSO	MXE
chr10_102780374_102780435_102783684_102783825_102778578_102778974_102789750_102790141	0.0099367	0.504333	0.798667	-0.294	PDZD7	C44_C_DMSO	MXE
chr1_40310202_40310312_40313657_40313769_40309772_40309890_40348989_40349106	0.000643	0.00833333	0.0623333	-0.054	TRIT1	C44_C_DMSO	MXE
chr12_123082277_123082485_123086082_123086172_123078822_123078932_123087115_123087287	0.00192743	0.194667	0.417667	-0.223	KNTC1	C44_C_DMSO	MXE
chr12_123086082_123086172_123087115_123087287_123081789_123082485_123087375_123087434	0.00414882	0.260333	0.430333	-0.17	KNTC1	C44_C_DMSO	MXE
chr4_113510879_113511030_113530534_113530585_113508435_113509085_113533679_113533744	0.00195402	0.676333	0.337333	0.339	C4orf21	C44_C_DMSO	MXE
chr2_233568133_233568199_233595831_233595944_233562040_233562102_233599864_233599948	0.000638	0.992333	0.900667	0.092	GIGYF2	C44_C_DMSO	MXE
chr2_233589283_233589401_233595831_233595944_233562040_233562102_233599864_233599948	0.0057337	0.943333	0.667	0.276	GIGYF2	C44_C_DMSO	MXE
chr2_233595831_233595944_233599126_233599196_233568133_233568199_233599864_233599948	0.00283321	0.0523333	0.216	-0.164	GIGYF2	C44_C_DMSO	MXE
chr12_54577439_54577743_54581602_54581689_54576287_54576407_54582294_54582380	0.000445	0	0.0876667	-0.088	SMUG1	C44_C_DMSO	MXE
chr19_436164_436291_436379_436431_425096_425231_436629_436683	0.00937966	0.948	0.992	-0.044	SHC2	C44_C_DMSO	MXE
chr1_37962147_37962205_37962307_37962337_37961485_37961519_37967404_37967597	0	0.927	0.793667	0.133	MEAF6	C44_C_DMSO	MXE
chr1_37962147_37962205_37962307_37962337_37961485_37961519_37974878_37974924	1.6e-07	0.872333	0.715	0.157	MEAF6	C44_C_DMSO	MXE
chr1_37962307_37962337_37967404_37967597_37961485_37961519_37974878_37974924	0.00111167	0.622667	0.730667	-0.108	MEAF6	C44_C_DMSO	MXE
chr1_37967404_37967597_37974878_37974924_37962147_37962205_37975055_37975143	2.24e-09	0.967	0.884	0.083	MEAF6	C44_C_DMSO	MXE
chr20_45841286_45841370_45848908_45848975_45839405_45839542_45849964_45850125	0.000123	0.672667	0.556333	0.116	ZMYND8	C44_C_DMSO	MXE
chr20_45923409_45923523_45927472_45927616_45920539_45920632_45938799_45938948	0.000545	0.172333	0.085	0.087	ZMYND8	C44_C_DMSO	MXE
chr20_45938799_45938948_45976599_45976670_45927472_45927616_45985400_45985414	0.00071	0.549333	0.746333	-0.197	ZMYND8	C44_C_DMSO	MXE
chr11_47348288_47348358_47350208_47350255_47346021_47346128_47350596_47351582	0.00633878	0.119	0.244667	-0.126	MADD	C44_C_DMSO	MXE
chr9_36581640_36581736_36583623_36583709_36572858_36573004_36589532_36589649	0.0020962	0.702	0.572667	0.129	MELK	C44_C_DMSO	MXE
chr9_36589532_36589649_36597218_36597287_36572891_36573004_36599390_36599483	0.00359894	0.216	0.0933333	0.123	MELK	C44_C_DMSO	MXE
chr9_36589532_36589649_36594624_36594768_36581640_36581736_36597218_36597287	8.31e-06	0.738	0.507667	0.23	MELK	C44_C_DMSO	MXE
chr20_34327314_34327469_34328446_34328519_34326889_34326939_34328745_34328809	0.00172902	0.913333	0.955333	-0.042	RBM39	C44_C_DMSO	MXE
chr14_23816668_23816940_23817714_23817755_23816309_23816421_23818480_23818635	0.000339	0.266667	0.007	0.26	SLC22A17	C44_C_DMSO	MXE
chr14_23816668_23816940_23817714_23817880_23816309_23816421_23818480_23818635	2.85e-06	0.726	0.433	0.293	SLC22A17	C44_C_DMSO	MXE
chr5_175777615_175777740_175782573_175782752_175775252_175775359_175786813_175786921	0.00149676	0.0673333	0.032	0.035	KIAA1191	C44_C_DMSO	MXE
chr5_175777615_175777740_175786483_175786570_175775252_175775359_175786813_175786921	0.00343339	0.267333	0.373667	-0.106	KIAA1191	C44_C_DMSO	MXE
chr5_175779624_175779751_175782573_175782752_175777615_175777740_175786813_175786921	0.000194	0.0573333	0.0226667	0.035	KIAA1191	C44_C_DMSO	MXE
chr5_175782573_175782752_175786483_175786570_175775252_175775359_175786813_175786921	3.1e-07	0.837	0.951667	-0.115	KIAA1191	C44_C_DMSO	MXE
chr5_175782573_175782752_175786483_175786570_175777615_175777740_175786813_175786921	1.88e-06	0.807667	0.942	-0.134	KIAA1191	C44_C_DMSO	MXE
chr21_40717755_40717884_40719304_40719404_40717071_40717200_40720217_40720265	0.00110185	0.14	0.298	-0.158	HMGN1	C44_C_DMSO	MXE
chr21_40717755_40717884_40719304_40719409_40717071_40717200_40720217_40720265	0.000563	0.204333	0.396	-0.192	HMGN1	C44_C_DMSO	MXE
chr21_40719304_40719404_40720217_40720265_40717071_40717200_40720470_40720503	2.35e-11	0.980333	0.908333	0.072	HMGN1	C44_C_DMSO	MXE
chr21_40719304_40719404_40720347_40720377_40717071_40717200_40720470_40720503	2.96e-13	0.981	0.887333	0.094	HMGN1	C44_C_DMSO	MXE
chr10_22607033_22607097_22607200_22607235_22606785_22606924_22607581_22607642	0.000233	0.794667	0.587667	0.207	COMMD3	C44_C_DMSO	MXE
chr3_12558109_12558160_12560557_12560696_12546652_12546730_12570386_12570423	1.04e-05	0.042	0.395333	-0.353	TSEN2	C44_C_DMSO	MXE
chr19_6452322_6452490_6453991_6454099_6440074_6442170_6454333_6454486	0.00138764	0.832333	0.952667	-0.12	SLC25A23	C44_C_DMSO	MXE
chr2_136362375_136362586_136374237_136374327_136360069_136360278_136379063_136379178	0.000105	0.451	0.676333	-0.225	R3HDM1	C44_C_DMSO	MXE
chr9_33468027_33468143_33468318_33468420_33467688_33467866_33468505_33468564	0.00300118	0.682333	0.525333	0.157	NOL6	C44_C_DMSO	MXE
chr17_45008464_45008573_45012394_45012535_45006885_45006950_45015964_45016070	0.000362	0.811	0.706333	0.105	GOSR2	C44_C_DMSO	MXE
chr17_45008467_45008573_45012394_45012535_45006885_45006950_45015964_45016091	0.00185393	0.294333	0.146333	0.148	GOSR2	C44_C_DMSO	MXE
chr17_45009432_45009565_45012394_45012535_45008464_45008573_45015964_45016070	2.04e-05	0.883333	0.800333	0.083	GOSR2	C44_C_DMSO	MXE
chr9_140347004_140347038_140347187_140347271_140346816_140346887_140347507_140347623	0.000527	0.918333	0.856	0.062	NSMF	C44_C_DMSO	MXE
chr9_140347004_140347038_140347187_140347632_140346816_140346887_140348182_140348272	0.00782341	0.679333	0.542667	0.137	NSMF	C44_C_DMSO	MXE
chr9_140349690_140349759_140350080_140350086_140348842_140348895_140350862_140350938	0.00037	0.594333	0.392	0.202	NSMF	C44_C_DMSO	MXE
chr9_140349690_140349759_140350862_140350938_140348842_140348895_140351858_140352353	0.00473942	0.808333	0.718	0.09	NSMF	C44_C_DMSO	MXE
chr9_130494842_130494970_130495663_130495839_130493802_130494557_130496577_130496843	0.0020962	0.752667	0.478	0.275	TOR2A	C44_C_DMSO	MXE
chr9_130494842_130494970_130496577_130496843_130493802_130494557_130497398_130497596	3.32e-05	0.625667	0.287	0.339	TOR2A	C44_C_DMSO	MXE
chrX_13781863_13781974_13785245_13785403_13780462_13780563_13786172_13786343	0.000745	0.775667	0.492333	0.283	OFD1	C44_C_DMSO	MXE
chr9_86589431_86589504_86590376_86590420_86588200_86588314_86591909_86591966	2.31e-09	0.834	0.908333	-0.074	HNRNPK	C44_C_DMSO	MXE
chr2_127808729_127808819_127815048_127815177_127808377_127808488_127816586_127816731	5.14e-08	0.862	0.739333	0.123	BIN1	C44_C_DMSO	MXE
chr2_127821508_127821594_127825738_127825831_127821146_127821222_127826499_127826607	4e-06	0.513333	0.298667	0.215	BIN1	C44_C_DMSO	MXE
chr6_8027439_8027632_8041371_8041501_8026599_8026658_8062766_8062849	3.44e-06	0.980333	0.883	0.097	BLOC1S5	C44_C_DMSO	MXE
chrX_152959359_152959472_152959658_152959722_152958946_152959041_152959798_152959901	0.0034754	0.73	0.566333	0.164	SLC6A8	C44_C_DMSO	MXE
chr13_53227180_53227238_53231666_53231757_53226973_53227093_53232533_53232603	0.00584925	0.518	0.407	0.111	SUGT1	C44_C_DMSO	MXE
chr17_61662572_61662690_61666361_61666599_61660862_61661073_61671564_61671628	2.07e-06	0.775	0.874333	-0.099	DCAF7	C44_C_DMSO	MXE
chr2_175689161_175689246_175711607_175711685_175677036_175677210_175779785_175779899	0.000198	0.208667	0.0596667	0.149	CHN1	C44_C_DMSO	MXE
chr2_175779785_175779899_175809615_175809671_175711607_175711685_175816891_175816930	0.00184448	0.697667	0.896667	-0.199	CHN1	C44_C_DMSO	MXE
chr1_216880700_216880828_216888415_216888591_216850417_216850833_217112923_217113015	0.0020351	0.438667	0.072	0.367	ESRRG	C44_C_DMSO	MXE
chr11_134119060_134119156_134119721_134119814_134118702_134118853_134120168_134120237	6.12e-05	0.839667	0.731667	0.108	THYN1	C44_C_DMSO	MXE
chr9_131088057_131088160_131095128_131095222_131085294_131085426_131095752_131096351	0.00603335	0.168667	0.0556667	0.113	COQ4	C44_C_DMSO	MXE
chr11_93466252_93466287_93466515_93466563_93465409_93465479_93467790_93467826	0.00456982	0.967	0.876333	0.091	TAF1D	C44_C_DMSO	MXE
chr15_60682411_60682516_60689456_60689537_60678226_60678285_60690141_60690185	0.00431717	1	0.939667	0.06	ANXA2	C44_C_DMSO	MXE
chr10_126727565_126727724_126799558_126799662_126691906_126692061_126849395_126849595	0.000528	0.0503333	0.228	-0.178	CTBP2	C44_C_DMSO	MXE
chr10_126822080_126822181_126848887_126849089_126727565_126727724_126849395_126849739	6.69e-06	1	0.758	0.242	CTBP2	C44_C_DMSO	MXE
chr7_116739815_116739898_116759614_116759774_116654941_116655068_116769846_116769901	0.000326	0.268667	0.455333	-0.187	ST7	C44_C_DMSO	MXE
chr2_99787972_99788109_99790377_99790479_99787805_99787892_99797293_99797390	0.000156	0.893333	0.736	0.157	MITD1	C44_C_DMSO	MXE
chr14_105930799_105930904_105935803_105935835_105930368_105930484_105936177_105936329	1.16e-06	0.379333	0.172667	0.207	MTA1	C44_C_DMSO	MXE
chr14_105931010_105931200_105932762_105932915_105930752_105930904_105935803_105935835	0.000344	0.788	0.873667	-0.086	MTA1	C44_C_DMSO	MXE
chr1_224419790_224419884_224420596_224420674_224418927_224418998_224420902_224420991	0.000429	0.922	0.514667	0.407	NVL	C44_C_DMSO	MXE
chr17_42188096_42188168_42194861_42195072_42170942_42171202_42200621_42200643	9.61e-06	0.148	0.0323333	0.116	HDAC5	C44_C_DMSO	MXE
chr15_100211527_100211659_100211724_100211862_100185765_100185969_100214597_100214817	0.00788639	0.870333	0.703333	0.167	MEF2A	C44_C_DMSO	MXE
chr2_74755877_74756062_74756258_74756409_74755066_74755133_74756488_74756626	4.88e-06	0.95	0.989333	-0.039	AUP1	C44_C_DMSO	MXE
chr2_74755877_74756409_74756488_74756626_74755066_74755133_74756706_74756812	0.000795	0.968333	0.990667	-0.022	AUP1	C44_C_DMSO	MXE
chr12_56547592_56547876_56548838_56548982_56546222_56546415_56549202_56549376	2.44e-12	0.0696667	0.0193333	0.05	MYL6B	C44_C_DMSO	MXE
chr7_16705061_16705126_16714036_16714213_16685755_16685929_16720925_16721029	0.000815	0.219333	0.132667	0.087	BZW2	C44_C_DMSO	MXE
chr1_154938018_154938257_154938421_154938556_154934773_154936407_154938637_154938707	0.00375919	0.566	0.458	0.108	SHC1	C44_C_DMSO	MXE
chr12_22670919_22671071_22672048_22672173_22666227_22666313_22676359_22676558	4.81e-08	0.243	0.065	0.178	C2CD5	C44_C_DMSO	MXE
chr12_32890798_32890876_32891197_32891230_32890038_32890095_32892997_32893174	2.42e-08	0.836333	0.580667	0.256	DNM1L	C44_C_DMSO	MXE
chr17_34867203_34867294_34869271_34869348_34866584_34866756_34869471_34869568	3.51e-05	0.789667	0.635333	0.154	MYO19	C44_C_DMSO	MXE
chr11_61108907_61108986_61109294_61109384_61106725_61106907_61109932_61109967	2.16e-05	0.164667	0.368333	-0.204	DAK	C44_C_DMSO	MXE
chr14_104145645_104145855_104151322_104151373_104143751_104143860_104151974_104152039	0.000248	0.111	0.255667	-0.145	KLC1	C44_C_DMSO	MXE
chr3_197423824_197423920_197426057_197426102_197422736_197422852_197427483_197428017	0.00140761	0.18	0.0596667	0.12	KIAA0226	C44_C_DMSO	MXE
chr7_5873157_5873199_5879579_5879706_5862790_5863157_5880320_5880487	0.00304856	0.422	0.148	0.274	ZNF815P	C44_C_DMSO	MXE
chr1_204501318_204501374_204506557_204506625_204499811_204499945_204507336_204507436	0.000302	0.629667	0.346667	0.283	MDM4	C44_C_DMSO	MXE
chr10_28879648_28879761_28884661_28884970_28872327_28872434_28897114_28897360	5.45e-06	0.120667	0.217333	-0.097	WAC	C44_C_DMSO	MXE
chr14_21699116_21699231_21731469_21731495_21698477_21698525_21737456_21737570	1.31e-12	0.186333	0.323	-0.137	HNRNPC	C44_C_DMSO	MXE
chr16_10855220_10855331_10855613_10855716_10851729_10851884_10862903_10863208	9.61e-07	0.730667	0.921333	-0.191	NUBP1	C44_C_DMSO	MXE
chr16_10855613_10855716_10861805_10861889_10851729_10851884_10862903_10863208	5.34e-09	0.35	0.0753333	0.275	NUBP1	C44_C_DMSO	MXE
chr16_10855613_10855716_10861805_10861889_10855220_10855331_10862903_10863208	0.0096724	0.706667	0.549	0.158	NUBP1	C44_C_DMSO	MXE
chrX_153667351_153667486_153668287_153668486_153667110_153667210_153668721_153668853	0.00103915	0.550667	0.440333	0.11	GDI1	C44_C_DMSO	MXE
chr11_64003725_64003799_64004658_64004694_64002929_64002972_64004891_64005127	0.000401	0.00966667	0.038	-0.028	VEGFB	C44_C_DMSO	MXE
chr7_45109424_45109560_45112324_45112382_45104061_45104245_45113058_45113170	0.00836174	0.0203333	0.0773333	-0.057	CCM2	C44_C_DMSO	MXE
chr13_28014125_28014586_28019224_28019293_28011253_28011410_28023988_28024178	0.000612	0.273333	0.0383333	0.235	MTIF3	C44_C_DMSO	MXE
chr16_29884025_29884064_29884560_29884752_29883729_29883847_29884858_29885050	0.000731	0.819333	0.716333	0.103	SEZ6L2	C44_C_DMSO	MXE
chr19_18541650_18541740_18542456_18542516_18538707_18538792_18542809_18542880	4.54e-07	0.904667	0.974667	-0.07	SSBP4	C44_C_DMSO	MXE
chr19_18542162_18542228_18542456_18542516_18538707_18538792_18542602_18542672	4.49e-06	0.148	0.053	0.095	SSBP4	C44_C_DMSO	MXE
chr19_18542602_18542672_18542809_18542880_18542162_18542228_18542956_18543024	0.00193178	0.0726667	0.034	0.039	SSBP4	C44_C_DMSO	MXE
chr19_18542809_18542880_18542956_18543024_18542456_18542516_18543368_18543389	0.00143721	0.025	0.00566667	0.019	SSBP4	C44_C_DMSO	MXE
chr1_249150482_249150621_249150712_249150761_249149980_249150142_249151432_249151696	0.00497519	0.930333	0.985	-0.055	ZNF692	C44_C_DMSO	MXE
chr1_249150486_249150621_249150712_249150761_249149923_249150145_249151432_249151696	0.00283321	0.694	0.539667	0.154	ZNF692	C44_C_DMSO	MXE
chr19_49951257_49951319_49952731_49952911_49951083_49951165_49954038_49954105	0.00666652	0.708	0.51	0.198	PIH1D1	C44_C_DMSO	MXE
chr7_140055467_140055564_140058439_140058585_140051861_140051981_140064207_140064291	0.00245424	0.907333	0.618	0.289	SLC37A3	C44_C_DMSO	MXE
chr8_125569921_125570116_125570953_125571073_125568472_125568646_125575022_125575233	5.7e-11	0.728333	0.297667	0.431	MTSS1	C44_C_DMSO	MXE
chr7_18914100_18914219_18975431_18975565_18891022_18891075_18993768_18993853	2.24e-05	0.148	0.239667	-0.092	HDAC9	C44_C_DMSO	MXE
chr1_79126238_79126339_79128388_79128563_79124996_79125168_79129449_79129763	0	0.830333	0.514	0.316	IFI44	C44_C_DMSO	MXE
chr5_112200153_112200225_112200317_112200429_112198204_112198280_112203100_112203279	0.000212	0.228	0.136333	0.092	CTC-554D6.1	C44_C_DMSO	MXE
chrX_16870538_16870673_16870673_16870751_16870168_16870245_16870871_16870998	0.0020789	0.989333	0.968333	0.021	RBBP7	C44_C_DMSO	MXE
chr22_30223465_30223589_30228233_30228331_30221610_30221769_30229529_30229603	0.000426	0.985333	0.951	0.034	ASCC2	C44_C_DMSO	MXE
chr22_30223465_30223589_30228233_30228331_30221610_30221769_30234166_30234263	0.000449	0.986	0.954333	0.032	ASCC2	C44_C_DMSO	MXE
chr11_68660789_68660923_68663982_68664146_68658746_68660461_68665394_68665480	0.000285	0.859	0.945667	-0.087	MRPL21	C44_C_DMSO	MXE
chr2_130913607_130913708_130914157_130914386_130912668_130912832_130914823_130914969	0.00833603	0.0106667	0.0326667	-0.022	SMPD4	C44_C_DMSO	MXE
chr2_130913625_130913708_130914157_130914386_130912668_130912832_130914823_130914969	0.000177	0.271667	0.855333	-0.584	SMPD4	C44_C_DMSO	MXE
chr2_130914157_130914199_130914823_130914969_130913607_130913708_130921946_130922018	7.57e-06	0.403667	0.591	-0.187	SMPD4	C44_C_DMSO	MXE
chr2_130914157_130914199_130918758_130918845_130913607_130913708_130921946_130922018	4.13e-14	0.773	0.519	0.254	SMPD4	C44_C_DMSO	MXE
chr2_130914157_130914248_130914823_130914969_130913607_130913708_130918758_130918845	2.21e-08	0.548667	0.343	0.206	SMPD4	C44_C_DMSO	MXE
chr2_130914157_130914248_130914823_130914969_130913607_130913708_130921946_130922018	1.01e-06	0.351333	0.529333	-0.178	SMPD4	C44_C_DMSO	MXE
chr2_130914157_130914248_130918758_130918845_130913607_130913708_130921946_130922018	0	0.730333	0.455667	0.275	SMPD4	C44_C_DMSO	MXE
chr2_130914157_130914386_130914823_130914969_130913607_130913708_130918758_130918845	4.7e-08	0.676333	0.472667	0.204	SMPD4	C44_C_DMSO	MXE
chr2_130914157_130914386_130914823_130914969_130913607_130913708_130921946_130922018	2.38e-06	0.489333	0.662333	-0.173	SMPD4	C44_C_DMSO	MXE
chr2_130914157_130914386_130918758_130918845_130913607_130913708_130921946_130922018	0	0.827667	0.594	0.234	SMPD4	C44_C_DMSO	MXE
chr2_130914823_130914969_130918758_130918845_130913607_130913708_130921946_130922018	0	0.834	0.427	0.407	SMPD4	C44_C_DMSO	MXE
chr2_130914823_130914969_130918758_130918845_130914157_130914248_130921946_130922018	0	0.619333	0.278	0.341	SMPD4	C44_C_DMSO	MXE
chr2_130914823_130914969_130918758_130918845_130914157_130914386_130921946_130922018	0	0.829333	0.413	0.416	SMPD4	C44_C_DMSO	MXE
chr2_130914823_130914969_130921946_130922018_130914157_130914386_130925030_130925163	0.00788639	0.992333	0.974667	0.018	SMPD4	C44_C_DMSO	MXE
chr2_130921946_130922018_130925030_130925163_130914823_130914969_130929921_130930028	0.000453	0.891667	0.828333	0.063	SMPD4	C44_C_DMSO	MXE
chr5_137654907_137655063_137661503_137661593_137627658_137627805_137664172_137664218	0.000108	0.120667	0.023	0.098	CDC25C	C44_C_DMSO	MXE
chr1_31782890_31783011_31791955_31792013_31769854_31770060_31810021_31810122	5.13e-06	0.314333	0.126667	0.188	ZCCHC17	C44_C_DMSO	MXE
chr7_65441001_65441189_65444385_65444528_65439512_65439691_65445210_65445396	0.000718	0.835	0.493	0.342	GUSB	C44_C_DMSO	MXE
chr7_65441001_65441189_65444820_65444898_65439905_65440058_65445210_65445396	0.00887051	0.728	0.861	-0.133	GUSB	C44_C_DMSO	MXE
chr1_29481207_29481422_29485885_29485998_29476614_29476704_29486886_29487029	0.00460114	0.408	0.516333	-0.108	SRSF4	C44_C_DMSO	MXE
chr16_67805936_67805989_67839330_67839442_67778190_67778358_67840204_67840463	0.00788639	0.838	0.601667	0.236	RANBP10	C44_C_DMSO	MXE
chr11_120925760_120926017_120930677_120930794_120918236_120918376_120957486_120957558	0.000202	0.101	0.0103333	0.091	TBCEL	C44_C_DMSO	MXE
chr20_34218360_34218412_34218662_34218717_34214488_34214725_34218822_34218956	8.34e-06	0.926667	0.972667	-0.046	CPNE1	C44_C_DMSO	MXE
chr11_8115592_8115736_8117044_8117212_8102908_8103095_8118231_8118353	0.00200515	0.210667	0.0743333	0.136	TUB	C44_C_DMSO	MXE
chr11_8115592_8115736_8117044_8117212_8111615_8111778_8118231_8118353	0.00205815	0.680667	0.543333	0.137	TUB	C44_C_DMSO	MXE
chr9_137982040_137982190_137987709_137987865_137967267_137967648_137989626_137989953	8.02e-08	0.224	0.368333	-0.144	OLFM1	C44_C_DMSO	MXE
chr6_44118300_44118366_44121412_44121580_44117960_44118047_44122101_44122182	0.00772884	0.942667	0.995333	-0.053	TMEM63B	C44_C_DMSO	MXE
chr6_44119582_44119745_44121412_44121580_44118300_44118366_44122101_44122182	0.00679062	0.927667	0.983	-0.055	TMEM63B	C44_C_DMSO	MXE
chr5_43547829_43548015_43555931_43556101_43543105_43543218_43556920_43557179	2.37e-06	0.018	0.0596667	-0.042	PAIP1	C44_C_DMSO	MXE
chr8_144663398_144663498_144668898_144669022_144663223_144663324_144679517_144679557	0.00221083	0.256333	0.185333	0.071	EEF1D	C44_C_DMSO	MXE
chr8_144663398_144663498_144668898_144669019_144663223_144663324_144679517_144679569	0.00061	0.0706667	0.037	0.034	EEF1D	C44_C_DMSO	MXE
chr8_144663455_144663498_144668388_144668460_144663223_144663324_144668898_144669022	0	0.697667	0.926667	-0.229	EEF1D	C44_C_DMSO	MXE
chr8_144663455_144663498_144668898_144669019_144663223_144663324_144679517_144679567	0.000195	0.309	0.684667	-0.376	EEF1D	C44_C_DMSO	MXE
chr8_144663455_144663498_144668898_144669022_144663223_144663324_144679517_144679570	0	0.67	0.927667	-0.258	EEF1D	C44_C_DMSO	MXE
chr6_43014617_43014845_43015885_43015991_43014248_43014339_43016069_43016307	1.51e-06	0.727	0.34	0.387	CUL7	C44_C_DMSO	MXE
chr3_195415403_195415668_195423231_195423460_195410622_195410736_195425900_195426078	0.00211088	0.762	0.538667	0.223	LINC00969	C44_C_DMSO	MXE
chr1_154965040_154965149_154965188_154965262_154956317_154956542_154965377_154965587	0.00200515	0.0983333	0.0506667	0.048	FLAD1	C44_C_DMSO	MXE
chr1_154965040_154965149_154965188_154965262_154962634_154962733_154965377_154965587	0.00174762	0.104	0.0553333	0.049	FLAD1	C44_C_DMSO	MXE
chr1_155218195_155218264_155220885_155220955_155217840_155218094_155221292_155221392	0.00512641	0.186667	0.272333	-0.086	FAM189B	C44_C_DMSO	MXE
chr3_52018062_52018174_52019222_52019287_52012274_52012390_52019376_52019481	0.00229044	0.401333	0.100667	0.301	ABHD14A-ACY1	C44_C_DMSO	MXE
chr10_27044583_27044670_27047990_27048164_27040526_27040712_27054146_27054247	0.000194	0.599	0.421333	0.178	ABI1	C44_C_DMSO	MXE
chr10_27047990_27048164_27054146_27054247_27040526_27040712_27057780_27057921	0.00232122	0.409	0.616	-0.207	ABI1	C44_C_DMSO	MXE
chr21_35281385_35281515_35286753_35286804_35279644_35279757_35288031_35288284	0.00546904	0.157	0.102	0.055	ATP5O	C44_C_DMSO	MXE
chr12_98921663_98921790_98925457_98925616_98909289_98909924_98931252_98931350	1.06e-09	0.852333	0.741667	0.111	TMPO	C44_C_DMSO	MXE
chr10_70916762_70916919_70917802_70917967_70892653_70892803_70922161_70922268	0.00465805	0.304333	0.132667	0.172	VPS26A	C44_C_DMSO	MXE
chr1_39989233_39989369_39989478_39989568_39987951_39988177_39990507_39990548	0.000175	0.209	0.664333	-0.455	RP11-69E11.4	C44_C_DMSO	MXE
chr1_39989478_39989568_39990507_39990729_39987951_39988177_39994726_39994836	0.00444325	0.790333	0.304	0.486	RP11-69E11.4	C44_C_DMSO	MXE
chr2_70245146_70245263_70259264_70259387_70223817_70224020_70278334_70278437	0.000519	0.720333	0.202333	0.518	PCBP1-AS1	C44_C_DMSO	MXE
chr2_70280862_70280924_70282787_70283042_70278334_70278437_70286774_70286812	0.00460432	0.811333	0.484667	0.327	PCBP1-AS1	C44_C_DMSO	MXE
chr2_70280862_70280924_70282845_70283042_70278334_70278437_70286774_70286812	0.00698896	0.832333	0.581333	0.251	PCBP1-AS1	C44_C_DMSO	MXE
chr5_134686512_134686603_134688635_134688735_134681657_134681747_134696186_134696297	0.000754	0.908	0.946667	-0.039	H2AFY	C44_C_DMSO	MXE
chr10_11363169_11363349_11367798_11367942_11356101_11356233_11370888_11371060	0.000635	0	0.197	-0.197	CELF2	C44_C_DMSO	MXE
chr1_41101587_41101729_41113339_41113434_41094942_41095044_41131065_41131117	0.000117	0.320667	0.898667	-0.578	RIMS3	C44_C_DMSO	MXE
chr1_41101587_41101729_41113339_41113514_41094942_41095044_41131065_41131329	0.00509342	0.940667	0.990667	-0.05	RIMS3	C44_C_DMSO	MXE
chr1_41107380_41107628_41113339_41113434_41094942_41095044_41131065_41131117	0.000186	0.456333	0.978333	-0.522	RIMS3	C44_C_DMSO	MXE
chr1_41107380_41107628_41113339_41113434_41098740_41098853_41131065_41131117	0.000561	0.342	0.927	-0.585	RIMS3	C44_C_DMSO	MXE
chr12_56151166_56151337_56154334_56154424_56146246_56146624_56182858_56182927	0.000318	0.971333	0.940667	0.031	SARNP	C44_C_DMSO	MXE
chr6_36437828_36438034_36446897_36447000_36410543_36410888_36447367_36447488	0.00430231	0.533333	0.381667	0.152	KCTD20	C44_C_DMSO	MXE
chr6_36437828_36438034_36447367_36447488_36410543_36410888_36449338_36449536	0.004528	0.446	0.298333	0.148	KCTD20	C44_C_DMSO	MXE
chr6_36446897_36447000_36447367_36447488_36437828_36438034_36449338_36449536	0.00562801	0.196	0.0883333	0.108	KCTD20	C44_C_DMSO	MXE
chr11_118962834_118962873_118963113_118963233_118962122_118962236_118963467_118963521	0.00901395	0.385333	0.234333	0.151	HMBS	C44_C_DMSO	MXE
chr2_243502_243562_244626_244738_242797_242871_247537_247602	0.00316555	0.268667	0	0.269	SH3YL1	C44_C_DMSO	MXE
chr6_10903107_10903196_10907774_10907917_10902909_10902995_10910380_10910433	0.00033	0.0683333	0.471333	-0.403	SYCP2L	C44_C_DMSO	MXE
chr6_10903107_10903196_10910380_10910433_10902909_10902995_10912905_10912998	0.00434738	0.333333	0.884667	-0.551	SYCP2L	C44_C_DMSO	MXE
chr11_63472322_63472379_63486173_63488504_63448954_63449250_63517462_63517670	0.00688679	0.913667	0.246	0.668	RTN3	C44_C_DMSO	MXE
chr7_138831890_138832036_138845693_138845768_138827001_138827051_138849877_138849980	0.00460114	0.0503333	0.179	-0.129	TTC26	C44_C_DMSO	MXE
chr17_5329290_5329402_5329555_5329619_5326088_5326149_5331390_5331531	4.1e-09	0.673333	0.369333	0.304	RPAIN	C44_C_DMSO	MXE
chr22_41360050_41360121_41363802_41363888_41347362_41347480_41368479_41369313	0.000932	0.0383333	0.0166667	0.022	RBX1	C44_C_DMSO	MXE
chr10_99153440_99153517_99155974_99156058_99150179_99150296_99160061_99160291	0.00788639	0.977	0.876667	0.1	RRP12	C44_C_DMSO	MXE
chr17_1265195_1265302_1268152_1268352_1264385_1264592_1273002_1273035	0.00011	0.008	0.0186667	-0.011	YWHAE	C44_C_DMSO	MXE
chr3_183894738_183894855_183897956_183898039_183892476_183892747_183898636_183898772	0.00374378	0.986	0.965667	0.02	AP2M1	C44_C_DMSO	MXE
chr16_684888_684956_685280_685340_684718_684797_685611_685774	1.53e-11	0.811333	0.515667	0.296	C16orf13	C44_C_DMSO	MXE
chr15_45464080_45464200_45465773_45465914_45459411_45460331_45467416_45467623	9.22e-05	0.135	0.045	0.09	SHF	C44_C_DMSO	MXE
chr15_45464344_45464516_45465773_45465914_45464080_45464200_45467416_45467623	0.000198	0.0976667	0.0326667	0.065	SHF	C44_C_DMSO	MXE
chr15_45464346_45464516_45465773_45465914_45462863_45464200_45467416_45467623	0.00246514	0.093	0.036	0.057	SHF	C44_C_DMSO	MXE
chr1_155691307_155691409_155695172_155695202_155679563_155679615_155695782_155695810	0.00347534	0.629333	0.894333	-0.265	DAP3	C44_C_DMSO	MXE
chr1_155697398_155697529_155698832_155698913_155691307_155691409_155698998_155699157	0	0.357	0.0293333	0.328	DAP3	C44_C_DMSO	MXE
chr1_155697398_155697529_155698832_155698913_155695717_155695810_155698998_155699157	5.59e-05	0.759667	0.605333	0.154	DAP3	C44_C_DMSO	MXE
chr1_150201404_150201570_150202905_150203028_150195511_150195566_150204114_150204264	0.00375919	0.952333	0.993333	-0.041	ANP32E	C44_C_DMSO	MXE
chr4_87674161_87674218_87679412_87679502_87672179_87672277_87679830_87679938	4.55e-05	0.143667	0.377	-0.233	PTPN13	C44_C_DMSO	MXE
chr2_207024682_207024783_207025311_207025434_207024308_207024408_207026069_207026196	0.00313998	0.145667	0.105	0.041	EEF1B2	C44_C_DMSO	MXE
chr4_7783102_7783354_7787920_7788038_7780488_7780603_7795407_7795553	6.54e-13	0.725	0.918667	-0.194	AFAP1	C44_C_DMSO	MXE
chr16_67201205_67201305_67201363_67201502_67201022_67201125_67201726_67201850	3.49e-08	0.00733333	0.229	-0.222	HSF4	C44_C_DMSO	MXE
chr16_67201205_67201305_67201377_67201502_67201022_67201125_67201726_67201850	2.29e-05	0.004	0.077	-0.073	HSF4	C44_C_DMSO	MXE
chr19_32955633_32955690_32958379_32959719_32954774_32954886_32968427_32968560	8.61e-08	0.966333	0.854667	0.112	DPY19L3	C44_C_DMSO	MXE
chr17_7489049_7489115_7490216_7490335_7486964_7487283_7490478_7490589	3.61e-10	0.534333	0.279333	0.255	MPDU1	C44_C_DMSO	MXE
chr17_7489049_7489115_7489973_7490095_7486983_7487283_7490216_7490335	0.000453	0.206	0.129667	0.076	MPDU1	C44_C_DMSO	MXE
chr17_7489049_7489115_7489263_7489396_7487169_7487283_7490478_7490589	6.03e-06	0.86	0.966667	-0.107	MPDU1	C44_C_DMSO	MXE
chr17_7489263_7489396_7490216_7490335_7486964_7487283_7490478_7490589	0	0.156333	0.014	0.142	MPDU1	C44_C_DMSO	MXE
chr17_7489263_7489396_7490216_7490335_7489049_7489115_7490478_7490589	5.51e-08	0.517667	0.32	0.198	MPDU1	C44_C_DMSO	MXE
chr17_7490009_7490156_7490216_7490335_7489263_7489396_7490478_7490589	4.28e-06	0.774667	0.636	0.139	MPDU1	C44_C_DMSO	MXE
chr21_38529462_38529516_38530432_38530505_38528956_38529208_38532000_38532047	0.000586	0.562	0.865333	-0.303	TTC3	C44_C_DMSO	MXE
chr9_130940647_130940769_130940987_130941183_130939844_130940042_130941351_130941694	0.00543908	0.16	0.227333	-0.067	CIZ1	C44_C_DMSO	MXE
chr9_130942999_130943093_130947825_130948055_130942693_130942802_130952607_130952723	0.00294988	0.0343333	0.0173333	0.017	CIZ1	C44_C_DMSO	MXE
chr1_202984016_202984176_202985087_202985268_202977770_202977938_202986883_202987047	1.1e-11	0.769667	0.933667	-0.164	TMEM183A	C44_C_DMSO	MXE
chr22_20929399_20929519_20936897_20937034_20922807_20922918_20937126_20937254	2.04e-05	0.0973333	0.21	-0.113	MED15	C44_C_DMSO	MXE
chr17_42852951_42853044_42853494_42853575_42852761_42852833_42854112_42854163	0.00173167	0.114333	0.244333	-0.13	ADAM11	C44_C_DMSO	MXE
chr7_889156_889240_889559_889670_882977_883157_891020_891119	1.88e-07	0.759	0.118333	0.641	SUN1	C44_C_DMSO	MXE
chr19_19014076_19014232_19016384_19016438_19011189_19011258_19021779_19021880	0.00642868	0.0783333	0.0366667	0.042	COPE	C44_C_DMSO	MXE
chr1_185274667_185274775_185275616_185275757_185270565_185270695_185276145_185276271	4.13e-14	0.141667	0.039	0.103	IVNS1ABP	C44_C_DMSO	MXE
chr1_50610628_50610869_50642760_50642864_50569581_50569672_50659436_50659590	0.00271284	0.12	0.161333	-0.041	ELAVL4	C44_C_DMSO	MXE
chr1_50610628_50610869_50659436_50659590_50569581_50569672_50661232_50661458	0.00133345	0.151333	0.205667	-0.054	ELAVL4	C44_C_DMSO	MXE
chrX_48849839_48849990_48853661_48853769_48847337_48847514_48854565_48854592	2.63e-05	0.899	1	-0.101	GRIPAP1	C44_C_DMSO	MXE
chrX_48853661_48853769_48854565_48854592_48849839_48849990_48855649_48855711	0.00123329	0.3	0.111	0.189	GRIPAP1	C44_C_DMSO	MXE
chr7_129668741_129668869_129679303_129679387_129665997_129666152_129688813_129688984	0.00107134	0.00933333	0.0716667	-0.062	ZC3HC1	C44_C_DMSO	MXE
chr7_129668741_129668869_129679303_129679387_129666075_129666152_129691060_129691214	0.00597916	0.0183333	0.0736667	-0.055	ZC3HC1	C44_C_DMSO	MXE
chr12_57976384_57976412_57976883_57976998_57975652_57975735_57978000_57978431	0.00114859	0.430667	0.745333	-0.315	KIF5A	C44_C_DMSO	MXE
chr14_21930508_21930577_21931814_21931926_21927178_21929462_21936515_21936608	0.00788639	0.629667	0.798	-0.168	RAB2B	C44_C_DMSO	MXE
chr6_109768275_109768432_109768559_109768643_109767898_109767975_109768883_109768925	0	0.17	0.456333	-0.286	MICAL1	C44_C_DMSO	MXE
chr6_109768275_109768432_109768883_109768925_109767898_109767975_109769077_109769166	0	0.0263333	0.197667	-0.171	MICAL1	C44_C_DMSO	MXE
chr6_109768559_109768643_109768883_109768925_109768275_109768432_109769077_109769166	3.18e-10	0.05	0.239667	-0.19	MICAL1	C44_C_DMSO	MXE
chr6_109768559_109768643_109769077_109769166_109768275_109768432_109769405_109769596	2.89e-12	0.082	0.285667	-0.204	MICAL1	C44_C_DMSO	MXE
chr6_109768883_109768925_109769077_109769166_109768275_109768432_109769405_109769596	0.0011983	0.611333	0.910667	-0.299	MICAL1	C44_C_DMSO	MXE
chr6_109768883_109768925_109771172_109771288_109768275_109768432_109772802_109772903	0.000384	0.922333	0.333333	0.589	MICAL1	C44_C_DMSO	MXE
chr6_109768883_109768925_109769934_109770082_109768559_109768643_109770602_109770684	0.000701	0.472667	0.218	0.255	MICAL1	C44_C_DMSO	MXE
chr6_109769077_109769166_109769405_109769596_109768883_109768925_109769934_109770073	2.88e-06	0.533333	0.254667	0.279	MICAL1	C44_C_DMSO	MXE
chr6_109769934_109770082_109770602_109770684_109768883_109768925_109770859_109770986	4.28e-05	0.847	0.962	-0.115	MICAL1	C44_C_DMSO	MXE
chr6_109770859_109770986_109771172_109771288_109770602_109770684_109771502_109771760	4.54e-07	0.578667	0.342	0.237	MICAL1	C44_C_DMSO	MXE
chr6_109770859_109770986_109771172_109771288_109770602_109770684_109772802_109772903	5.33e-09	0.19	0.021	0.169	MICAL1	C44_C_DMSO	MXE
chr7_99936395_99936512_99943487_99943591_99935801_99935887_99947421_99947510	0.000417	0.897667	0.669667	0.228	PILRB	C44_C_DMSO	MXE
chr7_99952765_99952863_99954372_99954506_99950832_99950893_99955842_99955989	0.00174762	0.0243333	0.095	-0.071	PILRB	C44_C_DMSO	MXE
chr11_32608557_32608690_32610139_32610278_32605343_32605475_32611092_32611187	2.38e-05	0.987333	0.938667	0.049	EIF3M	C44_C_DMSO	MXE
chr8_109254340_109254485_109255521_109255692_109254027_109254142_109260841_109260946	0.000477	0.740667	0.939667	-0.199	EIF3E	C44_C_DMSO	MXE
chrX_153052505_153052608_153052918_153053052_153051221_153051904_153053277_153053410	5.19e-07	0.778	0.957	-0.179	IDH3G	C44_C_DMSO	MXE
chr22_41282316_41282519_41303590_41303653_41265002_41265119_41305125_41305149	0.000317	0.233	0	0.233	XPNPEP3	C44_C_DMSO	MXE
chr9_100767245_100767435_100773552_100773671_100760837_100760960_100774702_100774754	0.00208037	0.697	0.615667	0.081	ANP32B	C44_C_DMSO	MXE
chr17_3489061_3489220_3491481_3491661_3486631_3486724_3493100_3493399	0.0068524	0.762333	0.223	0.539	TRPV1	C44_C_DMSO	MXE
chr11_46774184_46774260_46774859_46775047_46772895_46773084_46780472_46780593	0.000808	0.0323333	0.011	0.021	CKAP5	C44_C_DMSO	MXE
chr11_46774859_46775047_46776437_46776617_46772895_46773084_46780472_46780593	0.00234537	0.942667	0.978333	-0.036	CKAP5	C44_C_DMSO	MXE
chr12_7086759_7086907_7087582_7087669_7086528_7086687_7087764_7087851	0.00666652	0.359667	0.199667	0.16	LPCAT3	C44_C_DMSO	MXE
chr6_31750497_31750622_31750872_31750963_31750306_31750410_31752170_31752279	0.00652887	0.0606667	0.0226667	0.038	VARS	C44_C_DMSO	MXE
chr15_51755575_51755693_51757762_51757848_51750905_51750992_51758380_51758508	0.000474	0.718	0.912667	-0.195	DMXL2	C44_C_DMSO	MXE
chr3_184056174_184056317_184059511_184059605_184055098_184055159_184059853_184060036	0.0096724	0.219333	0.0923333	0.127	FAM131A	C44_C_DMSO	MXE
chr19_37710500_37710651_37715719_37715841_37708827_37709176_37721310_37721364	0.00204117	0.236667	0.0373333	0.199	ZNF383	C44_C_DMSO	MXE
chr1_54656420_54656569_54661091_54661388_54653324_54653412_54662041_54662164	1.88e-07	0.968	0.644333	0.324	CYB5RL	C44_C_DMSO	MXE
chr14_45706850_45706924_45711236_45711721_45701935_45702023_45711963_45712077	0.00434738	0.732	0.979333	-0.247	MIS18BP1	C44_C_DMSO	MXE
chr17_74763467_74763533_74765827_74765953_74750128_74750169_74771078_74771163	0.000949	0.217333	0.466667	-0.249	MFSD11	C44_C_DMSO	MXE
chr19_34895553_34895895_34900065_34900415_34895329_34895443_34904641_34904752	0.00498783	0.373333	0.209333	0.164	PDCD2L	C44_C_DMSO	MXE
chr16_2616356_2616458_2627425_2627501_2611480_2611523_2631295_2631364	2.63e-09	0	0.781333	-0.781	PDPK1	C44_C_DMSO	MXE
chr4_20715054_20715162_20726430_20726511_20706282_20706437_20728907_20729020	1.91e-08	0.971	0.779333	0.192	PACRGL	C44_C_DMSO	MXE
chr3_23852950_23853001_23929057_23929190_23848727_23848912_23931999_23932807	0.000285	0.938	0.977	-0.039	UBE2E1	C44_C_DMSO	MXE
chr6_36185693_36185787_36193043_36193141_36177992_36178305_36196678_36196833	0.00167868	0.108	0.0193333	0.089	BRPF3	C44_C_DMSO	MXE
chr3_146239619_146239840_146246400_146246618_146239330_146239492_146251256_146251337	0.0031519	0.861	0.782667	0.078	PLSCR1	C44_C_DMSO	MXE
chr15_65273201_65273363_65275844_65275931_65268812_65268893_65281743_65281812	0.00455313	0.068	0.017	0.051	SPG21	C44_C_DMSO	MXE
chr1_52212381_52212429_52214040_52214070_52195705_52195796_52215816_52215867	0.00727179	0.0383333	0.160667	-0.122	OSBPL9	C44_C_DMSO	MXE
chr21_44520562_44520629_44521475_44521542_44515803_44515853_44524424_44524512	2.41e-10	0.265	0.156333	0.109	U2AF1	C44_C_DMSO	MXE
chr6_30610544_30610788_30613671_30613751_30609952_30610024_30613843_30613886	0.000172	0.718667	0.558	0.161	ATAT1	C44_C_DMSO	MXE
chr6_30610544_30610788_30613671_30613886_30609952_30610024_30614245_30614600	0.000385	0.891	0.796667	0.094	ATAT1	C44_C_DMSO	MXE
chr1_29391493_29391670_29424318_29424447_29379615_29379824_29435847_29435949	1.23e-06	0.183667	0.105	0.079	EPB41	C44_C_DMSO	MXE
chr1_29391493_29391670_29424318_29424447_29379615_29379824_29438879_29438960	0.00111194	0.94	0.805	0.135	EPB41	C44_C_DMSO	MXE
chr1_29391493_29391670_29435847_29435949_29379615_29379824_29438879_29438960	0	0.256	0.078	0.178	EPB41	C44_C_DMSO	MXE
chr9_34647488_34647702_34647828_34647958_34647085_34647255_34648111_34648168	0.00415025	0.52	0.373	0.147	GALT	C44_C_DMSO	MXE
chr11_66136839_66137003_66138714_66138796_66134934_66135019_66139033_66139082	0.00018	0.818667	0.980667	-0.162	SLC29A2	C44_C_DMSO	MXE
chr11_66138714_66138796_66139033_66139117_66136839_66137003_66139480_66139645	0.00327511	0.186333	0.0296667	0.157	SLC29A2	C44_C_DMSO	MXE
chr9_134379575_134379727_134381500_134381607_134378288_134378700_134381789_134381840	0.00412167	0.199	0.05	0.149	POMT1	C44_C_DMSO	MXE
chr9_134381789_134381840_134382754_134382901_134379575_134379727_134384297_134384409	0.00344453	0.222667	0.049	0.174	POMT1	C44_C_DMSO	MXE
chr18_691067_691106_691203_691276_690548_690631_693881_693908	0.00500655	0.320667	0.736333	-0.416	ENOSF1	C44_C_DMSO	MXE
chr19_36582303_36582367_36583590_36583713_36582101_36582213_36584932_36585066	0.00395568	0.306333	0.515333	-0.209	WDR62	C44_C_DMSO	MXE
chr1_150997990_150998149_150999708_150999803_150990287_150990380_151006281_151008189	7.99e-05	0.00433333	0.0916667	-0.087	PRUNE	C44_C_DMSO	MXE
chr2_102476104_102476326_102480282_102480513_102472438_102472600_102481391_102481498	0.000668	0.240333	0.368667	-0.128	MAP4K4	C44_C_DMSO	MXE
chr2_102476197_102476326_102480282_102480513_102472438_102472600_102481391_102481498	0.00122274	0.302667	0.448	-0.145	MAP4K4	C44_C_DMSO	MXE
chr2_102477286_102477448_102480282_102480513_102476197_102476326_102481391_102481498	0.000437	0.318	0.429333	-0.111	MAP4K4	C44_C_DMSO	MXE
chr19_17972101_17972116_17972233_17972281_17970740_17970783_17972902_17973032	0	0.047	0.00133333	0.046	RPL18A	C44_C_DMSO	MXE
chr20_62517368_62517395_62518916_62518958_62514071_62514173_62520542_62520591	0.00229672	0.184333	0.08	0.104	TPD52L2	C44_C_DMSO	MXE
chr20_44443022_44443109_44444179_44444384_44441644_44441929_44444492_44444552	0	0.056	0.017	0.039	UBE2C	C44_C_DMSO	MXE
chr12_50135739_50136063_50137199_50137348_50135339_50135394_50146246_50146332	0.00200242	0.915333	0.516	0.399	TMBIM6	C44_C_DMSO	MXE
chr9_96019229_96019421_96021212_96021896_96002038_96002258_96024095_96024389	0.000784	0	0.207333	-0.207	WNK2	C44_C_DMSO	MXE
chr14_101297757_101297871_101302072_101302216_101295370_101296086_101302503_101302637	0.00872812	0.866	0.548667	0.317	MEG3	C44_C_DMSO	MXE
chr14_101297757_101297871_101302075_101302216_101295370_101296086_101302503_101302637	0.00718735	0.868	0.546	0.322	MEG3	C44_C_DMSO	MXE
chr14_101300968_101301088_101302072_101302216_101295370_101296086_101302503_101302637	1.55e-05	0.250667	0	0.251	MEG3	C44_C_DMSO	MXE
chr14_101300968_101301088_101302075_101302216_101295370_101296086_101302503_101302637	1.48e-05	0.256667	0	0.257	MEG3	C44_C_DMSO	MXE
chr14_101300968_101301088_101302072_101302216_101297352_101297431_101302503_101302637	2.87e-05	0.245333	0	0.245	MEG3	C44_C_DMSO	MXE
chr1_113134146_113134225_113140592_113140708_113124996_113125094_113153462_113153625	7.78e-10	1	0.0573333	0.943	ST7L	C44_C_DMSO	MXE
chr19_49858559_49858676_49859215_49859227_49858404_49858463_49860508_49860571	3.31e-06	0.284	0.0256667	0.258	TEAD2	C44_C_DMSO	MXE
chr19_49858568_49858676_49859215_49859227_49858404_49858463_49860508_49860571	2.21e-06	0.158667	0.0126667	0.146	TEAD2	C44_C_DMSO	MXE
chr8_2562745_2562817_2579023_2579126_2532237_2532353_2585869_2585959	1.67e-05	0	0.393333	-0.393	RP11-134O21.1	C44_C_DMSO	MXE
chr10_75506562_75506762_75510865_75511001_75506387_75506474_75519379_75519552	2.89e-12	0.116667	0.0436667	0.073	SEC24C	C44_C_DMSO	MXE
chr12_89865944_89866052_89885712_89885892_89864137_89864271_89918896_89918981	0.00667424	0.956667	0.687333	0.269	POC1B	C44_C_DMSO	MXE
chr16_81014374_81014484_81015410_81015482_81009698_81010076_81030918_81031034	0.0064253	0.739333	0.843333	-0.104	CMC2	C44_C_DMSO	MXE
chr19_10461727_10461838_10464203_10464322_10461208_10461644_10464717_10464910	3.25e-06	0.079	0.272	-0.193	TYK2	C44_C_DMSO	MXE
chr10_123658355_123658484_123659380_123659509_123629520_123629553_123661905_123662135	5.01e-05	0.572333	0.278333	0.294	ATE1	C44_C_DMSO	MXE
chr10_123658355_123658484_123659380_123659509_123629520_123629553_123670420_123670666	0.00462395	0.584	0.225	0.359	ATE1	C44_C_DMSO	MXE
chr10_123659380_123659509_123661905_123662135_123658355_123658484_123670420_123670666	0.000744	0.833667	0.963667	-0.13	ATE1	C44_C_DMSO	MXE
chr3_32778901_32778982_32800949_32801063_32776291_32776468_32804224_32804355	0.00203856	0.124	0.279667	-0.156	CNOT10	C44_C_DMSO	MXE
chr5_137497742_137497835_137498818_137499033_137496656_137496757_137499275_137499332	0.00395097	0.46	0.962667	-0.503	BRD8	C44_C_DMSO	MXE
chr8_133811017_133811106_133811340_133811418_133806978_133807063_133816063_133816277	1.38e-08	0.988	0.923	0.065	PHF20L1	C44_C_DMSO	MXE
chr2_182423292_182423435_182430784_182430848_182414360_182414435_182468563_182468806	0.00651657	0.099	0.266	-0.167	CERKL	C44_C_DMSO	MXE
chr2_182430784_182430848_182438479_182438611_182423292_182423435_182468563_182468806	0.00573329	0.956	0.869667	0.086	CERKL	C44_C_DMSO	MXE
chr8_130874474_130874580_130883620_130883742_130867856_130867993_130915557_130915596	0.00528183	0.141	0.063	0.078	FAM49B	C44_C_DMSO	MXE
chr8_130892621_130892704_130908917_130909100_130891634_130891717_130915557_130915596	0.00156941	0.017	0.180667	-0.164	FAM49B	C44_C_DMSO	MXE
chr4_17835921_17836146_17838781_17838963_17832619_17832739_17839249_17839424	0.00645848	0.232667	0.329	-0.096	NCAPG	C44_C_DMSO	MXE
chr19_16757906_16758072_16764845_16764936_16741807_16742535_16770205_16770258	0.00110185	0.730667	0.845667	-0.115	SMIM7	C44_C_DMSO	MXE
chr11_64573703_64573840_64574482_64574570_64573106_64573242_64574650_64574691	0.00283321	0.803333	0.715	0.088	MEN1	C44_C_DMSO	MXE
chr16_67563539_67563762_67572574_67572727_67562783_67562817_67572892_67572971	0.000474	0.095	0.01	0.085	FAM65A	C44_C_DMSO	MXE
chr21_27369674_27369731_27372329_27372497_27354656_27354790_27394155_27394358	0	0.904	0.726333	0.178	APP	C44_C_DMSO	MXE
chrX_70504246_70504303_70504833_70504947_70503439_70503571_70510478_70510641	0.000118	0.991667	0.978333	0.013	NONO	C44_C_DMSO	MXE
chr10_131973260_131973353_131977605_131977684_131973130_131973170_131978376_131978585	9.52e-06	0.959667	0.878	0.082	GLRX3	C44_C_DMSO	MXE
chr15_74474683_74474801_74476196_74476330_74473635_74473799_74477320_74477396	1.28e-09	0.76	0.970667	-0.211	STRA6	C44_C_DMSO	MXE
chr1_204960419_204960434_204971723_204971876_204957760_204957934_204978684_204978816	5.13e-06	0.856333	0.288333	0.568	NFASC	C44_C_DMSO	MXE
chr16_89758856_89758924_89759681_89759734_89758213_89758295_89759805_89759875	6.58e-09	0.926667	0.649333	0.277	CDK10	C44_C_DMSO	MXE
chr16_89759681_89759734_89759805_89759875_89758856_89758924_89760580_89760640	0.00249977	0.752667	0.549667	0.203	CDK10	C44_C_DMSO	MXE
chr16_89759805_89759875_89760580_89760640_89759681_89759734_89761072_89761196	2.48e-06	0.113	0.397333	-0.284	CDK10	C44_C_DMSO	MXE
chr1_234534127_234534299_234536598_234536694_234529391_234529583_234536926_234537008	0.000699	0.519	0.171333	0.348	TARBP1	C44_C_DMSO	MXE
chr6_131186675_131186774_131199243_131199390_131184777_131184858_131201283_131201346	0.00333104	0.04	0.0963333	-0.056	EPB41L2	C44_C_DMSO	MXE
chr4_155180696_155180908_155191051_155191165_155176670_155176822_155219002_155219860	0.00202747	0.197667	0.768667	-0.571	DCHS2	C44_C_DMSO	MXE
chr8_38279314_38279459_38280542_38280693_38277050_38277253_38282026_38282217	3.98e-07	0.195667	0.019	0.177	FGFR1	C44_C_DMSO	MXE
chr2_64331834_64331964_64335373_64335513_64327531_64327633_64371214_64371496	0.00911053	0.536667	0.37	0.167	PELI1	C44_C_DMSO	MXE
chr5_133655048_133655188_133657481_133657594_133647982_133648071_133706688_133706734	0.00037	0.283	0.821667	-0.539	CDKL3	C44_C_DMSO	MXE
chr18_5398019_5398142_5400495_5400594_5397056_5397425_5406775_5406967	0.00184448	0	0.291	-0.291	EPB41L3	C44_C_DMSO	MXE
chr18_5398019_5398142_5400967_5401042_5397056_5397425_5406775_5406967	0.000301	0.166667	0.673333	-0.507	EPB41L3	C44_C_DMSO	MXE
chr18_5400495_5400594_5400967_5401042_5398019_5398142_5406775_5406967	0.00146597	1	0.685667	0.314	EPB41L3	C44_C_DMSO	MXE
chr18_5407699_5407735_5410564_5410618_5406775_5406967_5419709_5419930	0.00746422	0.599333	0.766667	-0.167	EPB41L3	C44_C_DMSO	MXE
chr12_122709058_122709191_122709191_122709295_122702812_122702944_122710511_122710599	0.000547	0.258667	0.160667	0.098	DIABLO	C44_C_DMSO	MXE
chr13_78293666_78293806_78317150_78317300_78272557_78272674_78318417_78318567	0.000355	0.608333	0.764333	-0.156	SLAIN1	C44_C_DMSO	MXE
chr5_112200153_112200225_112200317_112200429_112198204_112198280_112203068_112203632	0.00131395	0.934667	0.787333	0.147	SRP19	C44_C_DMSO	MXE
chr16_2808985_2809048_2809140_2809173_2808470_2808548_2809352_2809403	0.00362452	0.312667	0.394	-0.081	SRRM2	C44_C_DMSO	MXE
chr5_141021963_141022070_141022567_141022655_141021268_141021324_141023784_141024005	0.00496185	0.993	0.848333	0.145	FCHSD1	C44_C_DMSO	MXE
chr9_136649438_136649540_136650897_136651007_136648624_136648713_136653475_136653608	5.69e-05	0.272	0.459667	-0.188	VAV2	C44_C_DMSO	MXE
chr12_58142964_58143100_58144989_58145125_58142373_58142400_58145957_58146105	0.00420087	0.0296667	0.0143333	0.015	CDK4	C44_C_DMSO	MXE
chr12_58144438_58144548_58144705_58144873_58141509_58142400_58144989_58145125	0.000983	0.950333	0.980667	-0.03	CDK4	C44_C_DMSO	MXE
chr12_58144438_58144548_58144989_58145125_58143236_58143287_58145957_58146105	0.000347	0.075	0.0316667	0.043	CDK4	C44_C_DMSO	MXE
chr12_58144438_58144548_58144705_58144873_58144224_58144346_58144989_58145125	7.18e-06	0.957	0.99	-0.033	CDK4	C44_C_DMSO	MXE
chr12_58144705_58144873_58144989_58145125_58144438_58144548_58145957_58146105	1.39e-07	0.104333	0.039	0.065	CDK4	C44_C_DMSO	MXE
chr12_58000647_58001396_58002302_58002520_58000225_58000301_58002859_58003583	0.00105723	0.396333	0.282	0.114	DTX3	C44_C_DMSO	MXE
chr13_103309405_103309557_103315997_103316094_103303708_103303747_103317144_103317275	0.000347	0.153333	0.266	-0.113	TPP2	C44_C_DMSO	MXE
chr17_27211242_27211333_27212874_27212965_27210125_27210249_27215962_27216044	0	0.626	0.135	0.491	FLOT2	C44_C_DMSO	MXE
chr17_27211242_27211333_27212874_27212965_27210125_27210249_27224543_27224670	5.32e-12	0.565	0.118667	0.446	FLOT2	C44_C_DMSO	MXE
chr11_36297686_36297790_36298638_36298673_36295050_36296322_36300026_36300166	0.00164539	0.262667	0.36	-0.097	COMMD9	C44_C_DMSO	MXE
chr20_35396371_35396445_35399275_35399380_35395171_35395244_35399827_35399876	0.00689529	0.015	0.0576667	-0.043	DSN1	C44_C_DMSO	MXE
chr20_39791281_39791365_39791597_39791632_39791091_39791176_39791842_39791915	0	0.969333	0.853	0.116	PLCG1	C44_C_DMSO	MXE
chr17_47714120_47714171_47745388_47745440_47700094_47700238_47753256_47753378	0.000464	0.629667	0.270333	0.359	SPOP	C44_C_DMSO	MXE
chr1_10523114_10523266_10527246_10527389_10516578_10521759_10529233_10529395	0.000182	0.601667	0.414333	0.187	DFFA	C44_C_DMSO	MXE
chr2_27590323_27590426_27590891_27590980_27589940_27590068_27591238_27591330	0.000955	0.0946667	0.0286667	0.066	EIF2B4	C44_C_DMSO	MXE
chr17_1936798_1936951_1939263_1939385_1933403_1933524_1939822_1939980	5.98e-07	0.392333	0.2	0.192	DPH1	C44_C_DMSO	MXE
chr2_223752547_223752606_223765391_223765498_223725651_223725976_223773450_223773868	5.77e-07	0.889333	0.79	0.099	ACSL3	C44_C_DMSO	MXE
chr2_223765391_223765498_223773450_223773868_223752547_223752606_223781036_223781214	0.00685412	0.292667	0.41	-0.117	ACSL3	C44_C_DMSO	MXE
chr9_98740342_98740497_98766801_98766983_98734577_98735370_98774506_98775485	0.00449469	0.242333	0.453333	-0.211	ERCC6L2	C44_C_DMSO	MXE
chr16_4867598_4867698_4871380_4871454_4864537_4864648_4872875_4872932	0.000153	0.375667	0.585333	-0.21	GLYR1	C44_C_DMSO	MXE
chr9_34564596_34564830_34568894_34568979_34557864_34557982_34589552_34589704	1.13e-07	0.086	0.0276667	0.058	CNTFR	C44_C_DMSO	MXE
chr11_73122438_73122581_73130918_73131044_73118557_73118688_73141734_73141815	0.00877738	0.804	0.889333	-0.085	FAM168A	C44_C_DMSO	MXE
chr11_73130918_73131044_73136066_73136093_73122438_73122581_73141734_73141815	0.00205815	0.0443333	0.014	0.03	FAM168A	C44_C_DMSO	MXE
chr20_32245747_32245839_32246282_32246360_32244892_32245663_32246527_32246640	0.00162377	0.266333	0.382333	-0.116	NECAB3	C44_C_DMSO	MXE
chr7_70242088_70242160_70246600_70246742_70236432_70236630_70249927_70250005	0.000162	0.230667	0.148	0.083	AUTS2	C44_C_DMSO	MXE
chr9_139836497_139836918_139836998_139837147_139835988_139836136_139837220_139837395	1.08e-06	0.655667	0.453667	0.202	FBXW5	C44_C_DMSO	MXE
chr2_113260488_113260758_113277858_113278002_113258782_113258918_113286257_113299316	0.00460087	0.299	0.396	-0.097	TTL	C44_C_DMSO	MXE
chr13_114240088_114240164_114265310_114265377_114239012_114239045_114277494_114277601	4.92e-10	0.0906667	0.0213333	0.069	TFDP1	C44_C_DMSO	MXE
chr13_114240088_114240164_114265310_114265377_114239055_114239203_114277494_114277601	2.17e-05	0.335	0.216333	0.119	TFDP1	C44_C_DMSO	MXE
chr13_114265310_114265377_114285937_114286059_114239035_114239203_114287434_114287600	0.0014935	0.0733333	0.011	0.062	TFDP1	C44_C_DMSO	MXE
chr13_114265310_114265377_114277494_114277601_114240088_114240164_114287434_114287600	1.19e-05	0.726333	0.874	-0.148	TFDP1	C44_C_DMSO	MXE
chr13_114265310_114265377_114285937_114286220_114240088_114240164_114287434_114287600	2.72e-08	0.93	0.989	-0.059	TFDP1	C44_C_DMSO	MXE
chr13_114277494_114277601_114285937_114286059_114240088_114240164_114287434_114287600	1.64e-06	0.279	0.120667	0.158	TFDP1	C44_C_DMSO	MXE
chr13_114277494_114277601_114285937_114286220_114265310_114265377_114287434_114287600	5.43e-07	0.963	0.988333	-0.025	TFDP1	C44_C_DMSO	MXE
chr7_123190523_123190640_123197457_123197502_123185664_123185730_123197828_123197855	0.00911053	0.063	0.033	0.03	NDUFA5	C44_C_DMSO	MXE
chr4_87022204_87022370_87024338_87024397_86988925_86989108_87028375_87028478	7.79e-08	0.949333	0.663667	0.286	MAPK10	C44_C_DMSO	MXE
chr17_57647878_57648024_57650476_57650596_57642973_57643144_57651100_57651243	0.00354255	0.00666667	0.0443333	-0.038	DHX40	C44_C_DMSO	MXE
chr17_57657057_57657240_57663513_57663594_57656832_57656919_57665256_57665414	0.00696564	0.602667	0.737	-0.134	DHX40	C44_C_DMSO	MXE
chr12_63977591_63977616_63984778_63984907_63976185_63976305_63987866_63987913	0.000586	0.895333	0.505667	0.39	DPY19L2	C44_C_DMSO	MXE
chr13_37598171_37598330_37598476_37598579_37596147_37596454_37599456_37599574	5.32e-12	0.849	0.671	0.178	SUPT20H	C44_C_DMSO	MXE
chr22_44223393_44223520_44224939_44225078_44220389_44221993_44229519_44229614	4.16e-11	0.972	0.753	0.219	SULT4A1	C44_C_DMSO	MXE
chr10_76285013_76285184_76349039_76349075_76158228_76158337_76429940_76430027	0.000279	0.813333	0.965	-0.152	ADK	C44_C_DMSO	MXE
chr2_55490775_55491001_55494704_55494771_55489451_55489563_55495952_55496353	0.000589	0.308333	0.131	0.177	MTIF2	C44_C_DMSO	MXE
chr11_1466986_1467137_1469027_1469093_1466800_1466898_1471005_1471066	4.6e-05	0.750667	0.609667	0.141	BRSK2	C44_C_DMSO	MXE
chr11_1469027_1469093_1471005_1471066_1466986_1467137_1471816_1472024	0.000929	0.0663333	0.118333	-0.052	BRSK2	C44_C_DMSO	MXE
chr6_30675342_30676134_30679188_30679281_30675160_30675231_30679443_30679503	6.25e-05	0.766333	0.859	-0.093	MDC1	C44_C_DMSO	MXE
chr22_24225958_24226060_24226135_24226211_24224945_24225056_24226488_24226616	0.00219348	0.878333	0.548667	0.33	SLC2A11	C44_C_DMSO	MXE
chr14_89042183_89042284_89044328_89044484_89041036_89041197_89073586_89073707	0.000612	0.873667	0.940333	-0.067	ZC3H14	C44_C_DMSO	MXE
chr14_89044328_89044484_89063077_89063152_89042183_89042284_89068267_89068427	0.00035	0.836333	0.748	0.088	ZC3H14	C44_C_DMSO	MXE
chr14_89063077_89063152_89068267_89068427_89044328_89044484_89069171_89069404	0.00958669	0.591333	0.699667	-0.108	ZC3H14	C44_C_DMSO	MXE
chr14_89063077_89063152_89068267_89068427_89044328_89044484_89073586_89073707	0.000185	0.898	0.958333	-0.06	ZC3H14	C44_C_DMSO	MXE
chr2_61417652_61417793_61420035_61420115_61416044_61416204_61430274_61430341	0.00403156	0.902	0.989667	-0.088	USP34	C44_C_DMSO	MXE
chr15_68504012_68504201_68506627_68506726_68503600_68503656_68510873_68510988	0.000318	0.882333	0.789	0.093	CLN6	C44_C_DMSO	MXE
chr15_68506627_68506726_68510873_68510988_68503986_68504201_68521839_68522047	4.18e-05	0.540333	0.38	0.16	CLN6	C44_C_DMSO	MXE
chr17_42397722_42397804_42398425_42398599_42397563_42397644_42398801_42398926	1.62e-05	0.396667	0.522	-0.125	SLC25A39	C44_C_DMSO	MXE
chr17_42398425_42398599_42400175_42400220_42397722_42397804_42400651_42400711	1.94e-09	0.955667	0.993667	-0.038	SLC25A39	C44_C_DMSO	MXE
chr17_42398425_42398926_42399067_42399135_42397563_42397644_42399786_42399896	0	0.944333	0.987333	-0.043	SLC25A39	C44_C_DMSO	MXE
chr17_42398425_42398926_42400175_42400220_42397722_42397804_42400651_42400711	5.59e-05	0.976	0.997	-0.021	SLC25A39	C44_C_DMSO	MXE
chr17_42398801_42398926_42399786_42399896_42398425_42398599_42400175_42400220	0.00456982	0.698	0.621667	0.076	SLC25A39	C44_C_DMSO	MXE
chr17_42399067_42399135_42399786_42399920_42397996_42398926_42400651_42400711	0	0.0963333	0.025	0.071	SLC25A39	C44_C_DMSO	MXE
chr17_42399067_42399135_42399786_42399896_42398801_42398926_42400651_42400711	3.61e-13	0.137333	0.063	0.074	SLC25A39	C44_C_DMSO	MXE
chr17_42399786_42399896_42400175_42400220_42398305_42398926_42400651_42400711	1.11e-08	0.644667	0.817	-0.172	SLC25A39	C44_C_DMSO	MXE
chr17_42399786_42399896_42400651_42400711_42398305_42398926_42400845_42400945	0	0.731667	0.933	-0.201	SLC25A39	C44_C_DMSO	MXE
chr17_42399786_42399920_42400175_42400220_42398801_42398926_42400651_42400711	0	0.73	0.921333	-0.191	SLC25A39	C44_C_DMSO	MXE
chr17_42400651_42400711_42400845_42400958_42398801_42398926_42402078_42402177	0.000339	0.297667	0.930667	-0.633	SLC25A39	C44_C_DMSO	MXE
chr17_42400651_42400711_42400845_42401168_42398801_42398926_42402078_42402186	8.75e-07	0	0.642667	-0.643	SLC25A39	C44_C_DMSO	MXE
chr17_79994259_79994324_79994419_79994519_79994022_79994184_79994596_79994639	0.000129	0.425333	0.317	0.108	DCXR	C44_C_DMSO	MXE
chr17_79994259_79994324_79994419_79994519_79994066_79994198_79994596_79994639	9.3e-07	0.936333	0.984667	-0.048	DCXR	C44_C_DMSO	MXE
chr17_79994419_79994519_79994596_79994639_79994022_79994184_79994734_79994889	3.79e-06	0.830667	0.945	-0.114	DCXR	C44_C_DMSO	MXE
chr17_79994419_79994519_79994596_79994639_79994066_79994324_79994734_79994804	0.000862	0.345	0.231	0.114	DCXR	C44_C_DMSO	MXE
chr17_79994596_79994639_79994734_79995423_79994419_79994519_79995506_79995557	0.00033	0.0566667	0.0966667	-0.04	DCXR	C44_C_DMSO	MXE
chr12_95418925_95419031_95425124_95425264_95416109_95416179_95442843_95443268	0.00441489	0.111	0.0313333	0.08	NR2C1	C44_C_DMSO	MXE
chr12_95442843_95443009_95445537_95445719_95418925_95419031_95451328_95451419	0.00101117	0.888667	1	-0.111	NR2C1	C44_C_DMSO	MXE
chr12_123647560_123647681_123648496_123648637_123646661_123646765_123649848_123650024	0.00016	0.628333	0.450667	0.178	MPHOSPH9	C44_C_DMSO	MXE
chr12_123687796_123687922_123694602_123694709_123687170_123687631_123699290_123699381	0.000205	0.844667	0.631667	0.213	MPHOSPH9	C44_C_DMSO	MXE
chr12_123687796_123687922_123694602_123694709_123687170_123687631_123702922_123703046	0.00473393	0.730667	0.445333	0.285	MPHOSPH9	C44_C_DMSO	MXE
chr5_154238198_154238328_154244751_154244945_154238076_154238103_154250220_154250382	0.000484	0.186333	0.0386667	0.148	CNOT8	C44_C_DMSO	MXE
chr1_41232267_41232375_41235027_41235087_41228559_41228718_41236068_41237275	0.0020962	0.874333	0.775333	0.099	NFYC	C44_C_DMSO	MXE
chr6_109461623_109461878_109466421_109466584_109450506_109450695_109467960_109468140	0.00212675	0.0306667	0.119667	-0.089	CEP57L1	C44_C_DMSO	MXE
chr2_217293318_217293505_217297440_217297591_217280979_217281030_217300060_217300219	0.000526	0.072	0	0.072	SMARCAL1	C44_C_DMSO	MXE
chr10_49632130_49632202_49632556_49632628_49628197_49628363_49633930_49634113	0.000733	0.852667	0.681	0.172	MAPK8	C44_C_DMSO	MXE
chr1_24993305_24993416_24995613_24996078_24989150_24989295_24996610_24996806	0.000643	0.107667	0.186667	-0.079	SRRM1	C44_C_DMSO	MXE
chr1_33097427_33097480_33099551_33099673_33093108_33093145_33100368_33100393	0.00890348	0.403	0.288667	0.114	ZBTB8OS	C44_C_DMSO	MXE
chr1_33097427_33097480_33100302_33100393_33093108_33093145_33116033_33116126	0.00473942	0.431667	0.302333	0.129	ZBTB8OS	C44_C_DMSO	MXE
chr2_242545728_242545888_242572331_242573494_242523819_242524140_242576355_242576864	0.00727179	0.822333	0.959667	-0.137	THAP4	C44_C_DMSO	MXE
chr19_18547493_18547687_18548408_18548570_18547139_18547289_18548669_18548798	0.00283321	0.736667	0.595333	0.141	ISYNA1	C44_C_DMSO	MXE
chr19_7593043_7593143_7593482_7593589_7592405_7592846_7593706_7593856	8.37e-05	0.890667	0.782333	0.108	MCOLN1	C44_C_DMSO	MXE
chr19_7976134_7976215_7976320_7976463_7975864_7976044_7977033_7977079	0.00129772	0.365	0.508333	-0.143	MAP2K7	C44_C_DMSO	MXE
chr21_38441851_38441924_38444444_38444610_38437673_38438012_38444733_38444837	0.00596623	0.0793333	0.227	-0.148	PIGP	C44_C_DMSO	MXE
chr6_30708966_30709110_30709390_30709481_30708455_30708575_30709568_30709644	0.00113174	0.659333	0.465	0.194	FLOT1	C44_C_DMSO	MXE
chr6_30708966_30709481_30709568_30709644_30708455_30708575_30709923_30709980	0.00124705	0.860333	0.768667	0.092	FLOT1	C44_C_DMSO	MXE
chr6_30709390_30709481_30709568_30709644_30708455_30708575_30709923_30709980	0.00372206	0.853	0.937	-0.084	FLOT1	C44_C_DMSO	MXE
chr16_28965885_28966003_28967298_28967379_28963452_28963525_28967471_28967658	0.00617689	0.777667	0.584333	0.193	NFATC2IP	C44_C_DMSO	MXE
chr3_184033276_184033333_184033919_184034006_184032356_184032462_184035504_184035604	0.000419	0.869	0.96	-0.091	EIF4G1	C44_C_DMSO	MXE
chr3_184033550_184033644_184033919_184034006_184032339_184032462_184035108_184035285	0.000293	0.099	0.0546667	0.044	EIF4G1	C44_C_DMSO	MXE
chr3_184033550_184033644_184037476_184037589_184032339_184032462_184038417_184038510	9.7e-07	0.0356667	0.0136667	0.022	EIF4G1	C44_C_DMSO	MXE
chr3_184033550_184033644_184033859_184034006_184032395_184032462_184035108_184035285	0.000168	0.128	0.07	0.058	EIF4G1	C44_C_DMSO	MXE
chr3_184033550_184033644_184033919_184034006_184033276_184033333_184035504_184035604	0.0021169	0.963333	0.986	-0.023	EIF4G1	C44_C_DMSO	MXE
chr16_2314176_2314332_2314573_2314761_2313096_2313288_2317663_2317849	0.00240351	0.007	0.0193333	-0.012	RNPS1	C44_C_DMSO	MXE
chr12_117365827_117365932_117383168_117383333_117348760_117349160_117387422_117387511	0.000339	0.662667	0.346667	0.316	FBXW8	C44_C_DMSO	MXE
chr22_38948670_38948712_38951361_38951414_38934543_38934617_38958291_38958374	0.00403156	1	0.517667	0.482	DMC1	C44_C_DMSO	MXE
chr1_154201090_154201201_154207066_154207268_154199757_154199835_154207671_154207767	8.02e-06	0.842333	0.917667	-0.075	UBAP2L	C44_C_DMSO	MXE
chr1_154233367_154233585_154234067_154234173_154232423_154232505_154238976_154239044	0.00336569	0.700333	0.771333	-0.071	UBAP2L	C44_C_DMSO	MXE
chr1_228328824_228328989_228333211_228333325_228327990_228328064_228333726_228333768	2.55e-10	0.313667	0.175	0.139	GUK1	C44_C_DMSO	MXE
chr1_228333211_228333325_228333726_228333768_228328824_228328989_228334542_228334639	5.59e-05	0.426333	0.238333	0.188	GUK1	C44_C_DMSO	MXE
chr15_75130492_75130533_75130606_75130685_75130091_75130139_75130780_75130845	0	0.918333	0.520333	0.398	ULK3	C44_C_DMSO	MXE
chr5_115205713_115205825_115230783_115230855_115177177_115177803_115238581_115238689	0.00114163	0.0953333	0.0396667	0.056	AP3S1	C44_C_DMSO	MXE
chr6_10749434_10749501_10755374_10755465_10747991_10748114_10756699_10757214	0.00735385	0.548	0.371	0.177	TMEM14B	C44_C_DMSO	MXE
chr1_161134323_161134732_161134818_161134933_161133953_161134040_161135146_161135295	0.00979028	0.0696667	0.115667	-0.046	USP21	C44_C_DMSO	MXE
chr1_151679144_151679210_151679620_151679770_151678699_151678837_151679982_151680124	5.23e-09	0.0856667	0.149667	-0.064	CELF3	C44_C_DMSO	MXE
chr1_151679620_151679770_151679982_151680124_151679144_151679210_151680267_151680411	3.22e-06	0.74	0.627	0.113	CELF3	C44_C_DMSO	MXE
chr1_151679620_151679770_151679982_151680124_151679144_151679210_151681473_151681553	1.14e-07	0.646	0.485	0.161	CELF3	C44_C_DMSO	MXE
chr1_151679620_151679770_151680267_151680411_151679144_151679210_151681473_151681553	0.000117	0.597333	0.465	0.132	CELF3	C44_C_DMSO	MXE
chr1_151679620_151680124_151680267_151680411_151679144_151679210_151681473_151681553	2.03e-05	0.781	0.676333	0.105	CELF3	C44_C_DMSO	MXE
chr1_151679982_151680124_151680267_151680411_151679620_151679770_151681473_151681553	9.61e-07	0.669667	0.530667	0.139	CELF3	C44_C_DMSO	MXE
chr1_151687069_151687152_151688351_151688457_151682218_151682267_151689230_151689274	5.13e-06	0.0576667	0.121333	-0.064	CELF3	C44_C_DMSO	MXE
chr7_31135280_31135364_31139740_31139824_31132257_31132349_31142850_31142980	3.7e-06	0.452333	0.727	-0.275	ADCYAP1R1	C44_C_DMSO	MXE
chr17_46970770_46970818_46971733_46971811_46970126_46970202_46972517_46972696	3.22e-08	0.051	0.018	0.033	ATP5G1	C44_C_DMSO	MXE
chr22_41863451_41863618_41864127_41864151_41855720_41856491_41864605_41864729	0.00727179	0.143333	0.069	0.074	PHF5A	C44_C_DMSO	MXE
chr7_138235807_138235925_138239442_138239609_138223401_138223548_138252225_138252399	0.000547	0.675667	0.572333	0.103	TRIM24	C44_C_DMSO	MXE
chr11_124747056_124747080_124747180_124747205_124746737_124746828_124747414_124747554	0.000132	0.353	0	0.353	ROBO3	C44_C_DMSO	MXE
chr18_43703264_43703330_43705709_43705757_43685159_43685334_43708040_43708135	0.00646762	0.344	0.125667	0.218	HAUS1	C44_C_DMSO	MXE
chr11_62621990_62622023_62622604_62622688_62621272_62621305_62622895_62622932	5.66e-10	0.837667	0.982	-0.144	SNHG1	C44_C_DMSO	MXE
chr17_7124242_7124377_7125270_7125400_7124084_7124149_7125495_7125621	0.00664708	0.773	0.578	0.195	ACADVL	C44_C_DMSO	MXE
chr17_7126451_7126556_7126962_7127049_7125985_7126184_7127131_7127194	0.000103	0.112333	0.253333	-0.141	ACADVL	C44_C_DMSO	MXE
chr4_41263892_41263940_41265241_41265308_41263731_41263817_41266119_41266178	0.000352	0.26	0.342	-0.082	UCHL1	C44_C_DMSO	MXE
chr17_45216104_45216257_45219218_45219388_45214517_45214726_45219594_45219747	0.00850659	0.251333	0.381667	-0.13	CDC27	C44_C_DMSO	MXE
chr17_45221248_45221348_45229171_45229284_45219594_45219802_45232037_45232152	0.00426655	0.607	0.497	0.11	CDC27	C44_C_DMSO	MXE
chr17_45221248_45221348_45229171_45229302_45219594_45219802_45232037_45232152	0	0.034	0.145	-0.111	CDC27	C44_C_DMSO	MXE
chr2_131884256_131884359_131890474_131890588_131883325_131883478_131897739_131897848	1.46e-08	0.652667	0.931	-0.278	PLEKHB2	C44_C_DMSO	MXE
chr2_131888293_131888333_131890474_131890588_131884256_131884359_131897739_131897848	7.61e-14	0.554	0.938667	-0.385	PLEKHB2	C44_C_DMSO	MXE
chr17_27185163_27185225_27185391_27185504_27184956_27185003_27185593_27185651	0.00193304	0.203	0.330667	-0.128	ERAL1	C44_C_DMSO	MXE
chr7_6773029_6773158_6774935_6775020_6771527_6771586_6776706_6777567	0.0010563	0.59	0.218	0.372	PMS2CL	C44_C_DMSO	MXE
chr2_204276007_204276094_204281630_204281804_204267298_204267457_204291899_204291992	9.25e-05	0.223667	0.393333	-0.17	ABI2	C44_C_DMSO	MXE
chr20_49557665_49557746_49558567_49558663_49557401_49557470_49562273_49562299	0.00743607	0.997	0.973	0.024	DPM1	C44_C_DMSO	MXE
chr19_17777458_17777513_17778925_17778999_17768870_17769078_17780361_17780485	0.00253294	0.695	0.889	-0.194	UNC13A	C44_C_DMSO	MXE
chr5_159686475_159686778_159703275_159703419_159682555_159682715_159707531_159707745	0.00207294	0.0486667	0.158667	-0.11	CCNJL	C44_C_DMSO	MXE
chr15_89849237_89849425_89850706_89850760_89848835_89848929_89856134_89856203	1.13e-05	0.883333	0.993	-0.11	FANCI	C44_C_DMSO	MXE
chr1_32670198_32670988_32670198_32670221_32670794_32670988	3.44e-06	0.00766667	0.039	-0.031	CCDC28B	C44_C_DMSO	RI
chrX_70357575_70357793_70357575_70357630_70357705_70357793	0	0.97	0.704667	0.265	MED12	C44_C_DMSO	RI
chr1_17303202_17304809_17303202_17303289_17304731_17304809	2.81e-08	1	0.38	0.62	MFAP2	C44_C_DMSO	RI
chr12_53689622_53690059_53689622_53689725_53690027_53690059	7.93e-10	0.0246667	0.00533333	0.019	PFDN5	C44_C_DMSO	RI
chr11_800761_801120_800761_800912_801017_801120	0.00683816	0.102333	0	0.102	PIDD	C44_C_DMSO	RI
chr19_2097927_2098333_2097927_2098126_2098285_2098333	0.000113	1	0.256667	0.743	IZUMO4	C44_C_DMSO	RI
chr18_47017901_47018203_47017901_47017954_47018105_47018203	2.44e-05	0.805	0.470333	0.335	RPL17	C44_C_DMSO	RI
chrX_153197523_153197884_153197523_153197568_153197768_153197884	0.000194	0.0206667	0.00266667	0.018	NAA10	C44_C_DMSO	RI
chr17_46048487_46048773_46048487_46048518_46048727_46048773	0	0.334	0.0966667	0.237	CDK5RAP3	C44_C_DMSO	RI
chr17_46051765_46052703_46051765_46051814_46052524_46052703	0	0.274	0.061	0.213	CDK5RAP3	C44_C_DMSO	RI
chr11_63991571_63991813_63991571_63991634_63991756_63991813	0.000365	0.291667	0.626333	-0.335	TRPT1	C44_C_DMSO	RI
chr18_71822379_71822638_71822379_71822442_71822540_71822638	1.49e-05	0.0853333	0.0206667	0.065	TIMM21	C44_C_DMSO	RI
chr8_145619097_145619375_145619097_145619253_145619327_145619375	0.000312	0.17	0.0746667	0.095	CPSF1	C44_C_DMSO	RI
chr8_145619448_145619770_145619448_145619515_145619593_145619770	0.000139	0.124333	0.0473333	0.077	CPSF1	C44_C_DMSO	RI
chr8_145540684_145540915_145540684_145540772_145540849_145540915	0.00166225	0.176333	0.0246667	0.152	DGAT1	C44_C_DMSO	RI
chr16_70500784_70501374_70500784_70500857_70501276_70501374	1.49e-05	0.704667	0.0523333	0.652	FUK	C44_C_DMSO	RI
chr16_28493647_28493993_28493647_28493866_28493946_28493993	2.18e-08	0.151667	0.0103333	0.141	CLN3	C44_C_DMSO	RI
chr19_50364705_50365138_50364705_50364767_50364864_50365138	0.000528	0.486	0.0513333	0.435	PNKP	C44_C_DMSO	RI
chr19_50367435_50367660_50367435_50367493_50367580_50367660	5.23e-08	0.793	0.188	0.605	PNKP	C44_C_DMSO	RI
chr9_139887091_139887426_139887091_139887152_139887376_139887426	3.97e-07	0.601333	0.177	0.424	C9orf142	C44_C_DMSO	RI
chr12_57905790_57906136_57905790_57905886_57906085_57906136	0.00130956	0.717333	0.89	-0.173	MARS	C44_C_DMSO	RI
chr11_46396153_46396389_46396153_46396216_46396315_46396389	0.000538	0.0373333	0.00433333	0.033	DGKZ	C44_C_DMSO	RI
chr11_46400006_46400661_46400006_46400050_46400443_46400661	0.000528	1	0.429667	0.57	DGKZ	C44_C_DMSO	RI
chr17_80398872_80399142_80398872_80398951_80399040_80399142	0.00186426	0.146	0.0266667	0.119	HEXDC	C44_C_DMSO	RI
chr1_45478807_45479026_45478807_45478887_45478963_45479026	0.000618	0.0283333	0.00933333	0.019	UROD	C44_C_DMSO	RI
chr7_142962084_142962389_142962084_142962185_142962353_142962389	0.00454077	0.170667	0.097	0.074	GSTK1	C44_C_DMSO	RI
chr22_22899231_22900000_22899231_22899329_22899964_22900000	1.71e-05	0.104667	0.0493333	0.055	PRAME	C44_C_DMSO	RI
chr22_22899231_22900000_22899231_22899350_22899964_22900000	8.28e-06	0.0576667	0.027	0.031	PRAME	C44_C_DMSO	RI
chr22_51007290_51007850_51007290_51007510_51007764_51007850	0.00786854	0.119333	0.031	0.088	CPT1B	C44_C_DMSO	RI
chr19_1978857_1979247_1978857_1979092_1979161_1979247	3.66e-12	0.0876667	0.0176667	0.07	CSNK1G2	C44_C_DMSO	RI
chr16_775077_775293_775077_775145_775236_775293	6.95e-06	0.837333	0.069	0.768	CCDC78	C44_C_DMSO	RI
chr17_40970804_40971627_40970804_40970895_40971565_40971627	0.00500172	0.039	0.021	0.018	BECN1	C44_C_DMSO	RI
chr19_10657514_10657929_10657514_10657747_10657864_10657929	1.78e-13	1	0.0623333	0.938	ATG4D	C44_C_DMSO	RI
chr19_10662572_10662797_10662572_10662651_10662720_10662797	2.03e-07	0.063	0.01	0.053	ATG4D	C44_C_DMSO	RI
chr19_1271979_1274439_1271979_1272050_1274305_1274439	0.00134177	0.779333	0.129	0.65	CIRBP	C44_C_DMSO	RI
chr19_1615283_1615820_1615283_1615514_1615684_1615820	0.00302172	0.243333	0.052	0.191	TCF3	C44_C_DMSO	RI
chr19_36605240_36605615_36605240_36605314_36605560_36605615	3.12e-05	0.0213333	0.007	0.014	POLR2I	C44_C_DMSO	RI
chr3_49898871_49899298_49898871_49899010_49899223_49899298	0.00419681	0.188667	0.0296667	0.159	CAMKV	C44_C_DMSO	RI
chr16_30771604_30771989_30771604_30771774_30771926_30771989	3.21e-06	0.888333	0.113667	0.775	C16orf93	C44_C_DMSO	RI
chrX_48339813_48340103_48339813_48339916_48340019_48340103	0.00166821	0.027	0.00333333	0.024	FTSJ1	C44_C_DMSO	RI
chr19_15514285_15514526_15514285_15514366_15514468_15514526	1.02e-07	0.886667	0.508667	0.378	AKAP8L	C44_C_DMSO	RI
chr3_49751170_49751430_49751170_49751258_49751342_49751430	0.000528	0.148333	0	0.148	RNF123	C44_C_DMSO	RI
chr4_41937145_41937546_41937145_41937279_41937483_41937546	5.55e-07	0.775	0.426	0.349	TMEM33	C44_C_DMSO	RI
chr1_28906044_28906493_28906044_28906099_28906423_28906493	0.00228544	0.583667	0.226333	0.357	SNHG12	C44_C_DMSO	RI
chr19_36104769_36104961_36104769_36104802_36104936_36104961	3.52e-05	0.0866667	0.0113333	0.075	HAUS5	C44_C_DMSO	RI
chr14_24737315_24737626_24737315_24737404_24737574_24737626	0.00284928	0.144	0.0406667	0.103	RABGGTA	C44_C_DMSO	RI
chr1_41474330_41474562_41474330_41474386_41474465_41474562	0.00587299	0.0283333	0.00966667	0.019	CTPS1	C44_C_DMSO	RI
chr11_65652040_65652469_65652040_65652127_65652405_65652469	0.00150964	0.0303333	0.00366667	0.027	FIBP	C44_C_DMSO	RI
chr6_109687716_109690220_109687716_109689528_109690124_109690220	3.38e-06	1	0.345	0.655	CD164	C44_C_DMSO	RI
chrX_54953015_54953538_54953015_54953058_54953475_54953538	0.00166295	0.0816667	0.0206667	0.061	TRO	C44_C_DMSO	RI
chr3_42668691_42672067_42668691_42668719_42672037_42672067	1.28e-05	1	0.193	0.807	NKTR	C44_C_DMSO	RI
chr17_6917463_6918475_6917463_6918197_6918380_6918475	0.00162549	0.0723333	0.0266667	0.046	RNASEK-C17orf49	C44_C_DMSO	RI
chr16_277240_278401_277240_277335_278331_278401	0.000349	0.18	0.06	0.12	LUC7L	C44_C_DMSO	RI
chr11_64001365_64001753_64001365_64001452_64001544_64001753	0.000123	0.165	0.0233333	0.142	DNAJC4	C44_C_DMSO	RI
chr19_8530207_8530399_8530207_8530246_8530363_8530399	0.000514	0.718333	0.610667	0.108	HNRNPM	C44_C_DMSO	RI
chr12_132626042_132626735_132626042_132626151_132626663_132626735	0.000289	0.405333	1	-0.595	DDX51	C44_C_DMSO	RI
chr11_46403302_46403683_46403302_46403435_46403606_46403683	1.92e-05	0.919	0.692	0.227	MDK	C44_C_DMSO	RI
chr2_85828143_85828605_85828143_85828230_85828557_85828605	0.000528	0.100333	0.035	0.065	TMEM150A	C44_C_DMSO	RI
chr5_179043869_179044111_179043869_179043959_179044051_179044111	0	0.0696667	0.022	0.048	HNRNPH1	C44_C_DMSO	RI
chr5_179043869_179044111_179043869_179043959_179044060_179044111	0.00117272	0.948667	0.859667	0.089	HNRNPH1	C44_C_DMSO	RI
chr1_44461272_44461528_44461272_44461342_44461449_44461528	0.000366	0.775333	0.444667	0.331	CCDC24	C44_C_DMSO	RI
chr12_6802957_6804817_6802957_6804223_6804595_6804817	0.00629746	0.205333	0.039	0.166	PIANP	C44_C_DMSO	RI
chr20_44520911_44521123_44520911_44520962_44521036_44521123	0.000973	0.0536667	0.011	0.043	CTSA	C44_C_DMSO	RI
chr6_35253904_35254176_35253904_35253985_35254098_35254176	6.22e-07	0.0546667	0.005	0.05	ZNF76	C44_C_DMSO	RI
chr16_2153266_2153896_2153266_2153391_2153516_2153896	0.00284928	0.394	0.666667	-0.273	PKD1	C44_C_DMSO	RI
chr5_176728925_176729497_176728925_176728988_176729128_176729497	1.72e-08	0.095	0.013	0.082	RAB24	C44_C_DMSO	RI
chr5_176729128_176729497_176729128_176729179_176729397_176729497	0.001452	0.246333	0.071	0.175	RAB24	C44_C_DMSO	RI
chr11_117109316_117110576_117109316_117109362_117110516_117110576	0.000309	0.454	0.904	-0.45	RNF214	C44_C_DMSO	RI
chr7_99710971_99711392_99710971_99711028_99711238_99711392	0.00263679	0.0196667	0.00266667	0.017	TAF6	C44_C_DMSO	RI
chr7_99710971_99711392_99710971_99711028_99711302_99711392	0.000622	0.724	0.962	-0.238	TAF6	C44_C_DMSO	RI
chr12_7025834_7026271_7025834_7025893_7026201_7026271	1.09e-10	0.115	0.015	0.1	ENO2	C44_C_DMSO	RI
chrX_153647881_153648433_153647881_153648085_153648370_153648433	0.00658095	0.257667	0.094	0.164	TAZ	C44_C_DMSO	RI
chr14_24531917_24532392_24531917_24532055_24532328_24532392	0.000154	0.195	0.024	0.171	LRRC16B	C44_C_DMSO	RI
chr19_1011365_1011611_1011365_1011498_1011578_1011611	1.73e-12	0.135	0.0583333	0.077	TMEM259	C44_C_DMSO	RI
chr19_1011578_1011797_1011578_1011611_1011739_1011797	1.25e-06	0.245	0.368	-0.123	TMEM259	C44_C_DMSO	RI
chr19_1011578_1011797_1011578_1011662_1011739_1011797	0.00013	0.105667	0.0543333	0.051	TMEM259	C44_C_DMSO	RI
chr1_153744815_153745187_153744815_153744916_153745114_153745187	1.73e-12	0.0756667	0.015	0.061	INTS3	C44_C_DMSO	RI
chr17_36361696_36365176_36361696_36361804_36365110_36365176	1.91e-11	0.0673333	1	-0.933	RP11-1407O15.2	C44_C_DMSO	RI
chrX_153678028_153678279_153678028_153678083_153678230_153678279	0.00454077	0.0523333	0.0276667	0.025	FAM50A	C44_C_DMSO	RI
chr11_66283010_66283202_66283010_66283057_66283163_66283202	1.42e-07	0.126333	0.00733333	0.119	BBS1	C44_C_DMSO	RI
chr16_30762426_30762924_30762426_30762602_30762869_30762924	0.00366465	0.228667	0.027	0.202	PHKG2	C44_C_DMSO	RI
chr11_61187941_61189080_61187941_61188002_61188861_61189080	0.0004	0.864333	0.599333	0.265	CPSF7	C44_C_DMSO	RI
chr14_24032588_24032847_24032588_24032711_24032792_24032847	1.76e-08	0.581	0.0636667	0.517	AP1G2	C44_C_DMSO	RI
chr14_24032792_24033065_24032792_24032818_24032924_24033065	0.000977	0.249333	0.779	-0.53	AP1G2	C44_C_DMSO	RI
chr9_35091236_35092764_35091236_35091288_35092539_35092764	0.00976997	0.252	0.0743333	0.178	PIGO	C44_C_DMSO	RI
chr10_38654361_38654557_38654361_38654544_38654545_38654557	0.000528	0.955333	0.594667	0.361	HSD17B7P2	C44_C_DMSO	RI
chr11_67196997_67200128_67196997_67197066_67200070_67200128	0	1	0.0846667	0.915	RPS6KB2	C44_C_DMSO	RI
chr5_180660412_180660763_180660412_180660435_180660635_180660763	6.46e-05	0.121333	0.0513333	0.07	TRIM41	C44_C_DMSO	RI
chr10_76994695_76994936_76994695_76994750_76994817_76994936	0.00502088	0.168667	0.0313333	0.137	COMTD1	C44_C_DMSO	RI
chr1_1019732_1019886_1019732_1019763_1019860_1019886	6.73e-06	0.109	0.0156667	0.093	C1orf159	C44_C_DMSO	RI
chr10_22607200_22607642_22607200_22607235_22607581_22607642	0.00349448	0.0283333	0.00633333	0.022	COMMD3	C44_C_DMSO	RI
chr14_24657549_24657844_24657549_24657597_24657757_24657844	0.00376688	1	0.904667	0.095	IPO4	C44_C_DMSO	RI
chr3_180680670_180680878_180680670_180680728_180680815_180680878	7.06e-10	0.155333	0.0703333	0.085	FXR1	C44_C_DMSO	RI
chr17_26966592_26967043_26966592_26966660_26966918_26967043	0	0.068	0.01	0.058	KIAA0100	C44_C_DMSO	RI
chr12_58024982_58025147_58024982_58025037_58025121_58025147	1.24e-05	0.98	0.870333	0.11	B4GALNT1	C44_C_DMSO	RI
chr22_50684726_50685164_50684726_50684805_50685107_50685164	0.00135376	0.0536667	0	0.054	HDAC10	C44_C_DMSO	RI
chr1_32192718_32193682_32192718_32193206_32193625_32193682	1.09e-05	0.052	0.006	0.046	BAI2	C44_C_DMSO	RI
chr1_173833394_173833644_173833394_173833442_173833621_173833644	0.00366465	0.0926667	0.143667	-0.051	GAS5	C44_C_DMSO	RI
chr1_173833394_173833842_173833394_173833442_173833812_173833842	2.06e-07	0.305333	0.614667	-0.309	GAS5	C44_C_DMSO	RI
chr1_173833621_173833842_173833621_173833644_173833812_173833842	7.65e-09	0.0896667	0.208	-0.118	GAS5	C44_C_DMSO	RI
chr1_173834366_173834685_173834366_173834420_173834608_173834685	5.86e-06	0.004	0.037	-0.033	GAS5	C44_C_DMSO	RI
chr1_173834994_173835344_173834994_173835032_173835314_173835344	2.44e-05	0.042	0.091	-0.049	GAS5	C44_C_DMSO	RI
chr1_173835665_173835934_173835665_173835705_173835898_173835934	6.18e-06	0.0496667	0.115333	-0.066	GAS5	C44_C_DMSO	RI
chr16_67681954_67682217_67681954_67682032_67682140_67682217	6.97e-05	0.330667	0	0.331	RLTPR	C44_C_DMSO	RI
chr17_40725495_40726228_40725495_40725641_40726213_40726228	2.13e-14	0.036	0.217667	-0.182	PSMC3IP	C44_C_DMSO	RI
chr14_105916394_105916661_105916394_105916521_105916597_105916661	0	0.161	0.045	0.116	MTA1	C44_C_DMSO	RI
chr11_375638_375956_375638_375773_375846_375956	0.00626487	0.0336667	0.00933333	0.024	B4GALNT4	C44_C_DMSO	RI
chr14_23299095_23299319_23299095_23299149_23299261_23299319	9.49e-07	0.225333	0.074	0.151	MRPL52	C44_C_DMSO	RI
chr11_61734783_61735103_61734783_61734843_61734929_61735103	0.00484991	0.805333	0.855	-0.05	FTH1	C44_C_DMSO	RI
chr11_61109932_61110130_61109932_61109967_61110045_61110130	0.00105816	0.05	0.00266667	0.047	DAK	C44_C_DMSO	RI
chr16_718352_718699_718352_718411_718655_718699	0.000825	0.133333	0.511333	-0.378	RHOT2	C44_C_DMSO	RI
chr20_57226338_57227194_57226338_57226490_57227128_57227194	3.12e-05	0.949	0.620333	0.329	STX16	C44_C_DMSO	RI
chr17_18148667_18148974_18148667_18148733_18148868_18148974	5.17e-09	0.427667	0.0173333	0.41	FLII	C44_C_DMSO	RI
chr17_12905590_12905896_12905590_12905676_12905762_12905896	1.35e-05	0.783333	0.116667	0.667	ELAC2	C44_C_DMSO	RI
chr17_80008537_80009218_80008537_80008640_80009169_80009218	2.27e-09	0.062	0.0113333	0.051	RFNG	C44_C_DMSO	RI
chr1_249149756_249150145_249149756_249149834_249149923_249150145	0.00976997	0.311333	0.157333	0.154	ZNF692	C44_C_DMSO	RI
chr3_108366789_108367809_108366789_108366959_108367764_108367809	0.00424347	0.043	0.00566667	0.037	DZIP3	C44_C_DMSO	RI
chr6_31921505_31921911_31921505_31921608_31921856_31921911	0	0.035	0.00866667	0.026	NELFE	C44_C_DMSO	RI
chr11_65305740_65306175_65305740_65305795_65305912_65306175	0.00257273	0.0543333	0.00866667	0.046	SCYL1	C44_C_DMSO	RI
chr16_67262699_67263181_67262699_67262739_67262878_67263181	0.000127	1	0.77	0.23	TMEM208	C44_C_DMSO	RI
chr16_731792_732076_731792_731880_732019_732076	3.46e-07	0.047	0.00833333	0.039	STUB1	C44_C_DMSO	RI
chr16_731792_732076_731792_731903_732019_732076	0.00714808	0.766	0.311333	0.455	STUB1	C44_C_DMSO	RI
chr8_144663223_144663498_144663223_144663324_144663455_144663498	0	0.379333	0.819667	-0.44	EEF1D	C44_C_DMSO	RI
chr11_62601089_62601409_62601089_62601146_62601263_62601409	3.4e-05	0.052	0.017	0.035	WDR74	C44_C_DMSO	RI
chr2_86357770_86358229_86357770_86357860_86358200_86358229	0.00017	0.0273333	0.00866667	0.019	PTCD3	C44_C_DMSO	RI
chr19_814433_814749_814433_814607_814691_814749	0.00110258	0.039	0.017	0.022	LPPR3	C44_C_DMSO	RI
chr16_58709843_58710250_58709843_58709958_58710192_58710250	0.00172224	0.226667	0.0483333	0.178	SLC38A7	C44_C_DMSO	RI
chr16_31045546_31045857_31045546_31045646_31045782_31045857	0.000361	0.177667	0.043	0.135	STX4	C44_C_DMSO	RI
chr22_40804797_40805376_40804797_40804846_40804936_40805376	0.00168005	0.179	0.048	0.131	SGSM3	C44_C_DMSO	RI
chr17_42266302_42266667_42266302_42266459_42266574_42266667	0.00976997	0.899667	0.588	0.312	TMUB2	C44_C_DMSO	RI
chr17_46127968_46128990_46127968_46128181_46128478_46128990	2.04e-05	0.366667	0.0583333	0.308	NFE2L1	C44_C_DMSO	RI
chr6_33384873_33385087_33384873_33384919_33385023_33385087	0.000653	0.865	0.364333	0.501	CUTA	C44_C_DMSO	RI
chr14_89307380_89307858_89307380_89307540_89307768_89307858	1.81e-06	0.0563333	0.0173333	0.039	TTC8	C44_C_DMSO	RI
chr17_79661844_79662097_79661844_79661883_79661953_79662097	2.44e-05	0.0733333	0.027	0.046	HGS	C44_C_DMSO	RI
chr9_130940987_130941694_130940987_130941183_130941522_130941694	0.00404229	1	0.549333	0.451	CIZ1	C44_C_DMSO	RI
chr17_7530460_7530732_7530460_7530544_7530680_7530732	1.33e-06	0.151333	0.0216667	0.13	SAT2	C44_C_DMSO	RI
chr17_7530680_7531120_7530680_7530732_7530870_7531120	0.00614101	0.094	0.0166667	0.077	SAT2	C44_C_DMSO	RI
chr17_73127059_73127376_73127059_73127176_73127275_73127376	0.00157318	0.445333	0.947333	-0.502	NT5C	C44_C_DMSO	RI
chr22_29192034_29192180_29192034_29192109_29192135_29192180	1.38e-08	0.635333	0.914	-0.279	XBP1	C44_C_DMSO	RI
chrX_153051220_153051727_153051220_153051428_153051666_153051727	1.09e-11	0.0436667	0.0113333	0.032	IDH3G	C44_C_DMSO	RI
chr8_41455810_41456823_41455810_41455995_41456752_41456823	0.000168	0.317333	0.770333	-0.453	AGPAT6	C44_C_DMSO	RI
chr16_30123978_30124385_30123978_30124114_30124342_30124385	0.000309	0.299667	0.0306667	0.269	GDPD3	C44_C_DMSO	RI
chr17_80016216_80016694_80016216_80016292_80016656_80016694	0.00395176	0.02	0.011	0.009	DUS1L	C44_C_DMSO	RI
chr1_153949168_153949489_153949168_153949251_153949451_153949489	8.28e-06	0.0523333	0.0173333	0.035	JTB	C44_C_DMSO	RI
chr16_84214933_84215269_84214933_84215069_84215197_84215269	1.09e-10	0.905667	0.485333	0.42	TAF1C	C44_C_DMSO	RI
chr9_34647488_34647958_34647488_34647702_34647828_34647958	1.3e-06	0.195	0.0306667	0.164	GALT	C44_C_DMSO	RI
chrX_102840786_102841219_102840786_102841035_102841146_102841219	3.12e-05	0.862333	0.389667	0.473	TCEAL4	C44_C_DMSO	RI
chr9_135973106_135977526_135973106_135974149_135977324_135977526	2.56e-11	0.048	1	-0.952	RALGDS	C44_C_DMSO	RI
chr12_56558086_56558515_56558086_56558152_56558431_56558515	9.98e-13	0.621333	0.320667	0.301	SMARCC2	C44_C_DMSO	RI
chr19_17972101_17972281_17972101_17972116_17972233_17972281	0	0.882333	0.960333	-0.078	RPL18A	C44_C_DMSO	RI
chr3_49053251_49053519_49053251_49053305_49053405_49053519	5.97e-07	0.65	0.115	0.535	DALRD3	C44_C_DMSO	RI
chrX_70517685_70518358_70517685_70517788_70518318_70518358	1.04e-06	0.0283333	0.0143333	0.014	NONO	C44_C_DMSO	RI
chr14_75377950_75378544_75377950_75378083_75378496_75378544	2.24e-08	0.151	0.0253333	0.126	RPS6KL1	C44_C_DMSO	RI
chr16_89759681_89759875_89759681_89759734_89759805_89759875	0	0.826	0.264	0.562	CDK10	C44_C_DMSO	RI
chr3_50385957_50386213_50385957_50385994_50386115_50386213	0.000685	0.07	0	0.07	NPRL2	C44_C_DMSO	RI
chr17_2266131_2266428_2266131_2266199_2266282_2266428	0.00114165	0.0186667	0.0703333	-0.052	SGSM2	C44_C_DMSO	RI
chr22_51018618_51018845_51018618_51018700_51018786_51018845	2.44e-10	0.502	0.207333	0.295	CHKB	C44_C_DMSO	RI
chr22_31492983_31493324_31492983_31493046_31493254_31493324	0.00399391	0.153333	0.04	0.113	SMTN	C44_C_DMSO	RI
chr1_155185353_155185578_155185353_155185442_155185552_155185578	9.37e-06	0.941667	0.603667	0.338	GBAP1	C44_C_DMSO	RI
chr20_35399275_35399596_35399275_35399377_35399517_35399596	0.00481912	1	0.796	0.204	DSN1	C44_C_DMSO	RI
chr1_145588377_145588635_145588377_145588470_145588609_145588635	0.00284928	1	0.505	0.495	NUDT17	C44_C_DMSO	RI
chr19_14674469_14674715_14674469_14674514_14674646_14674715	0.00168005	0.988	0.916333	0.072	TECR	C44_C_DMSO	RI
chr19_14675597_14675804_14675597_14675670_14675760_14675804	3.59e-12	0.0443333	0.014	0.03	TECR	C44_C_DMSO	RI
chr19_14675597_14675935_14675597_14675804_14675877_14675935	6.41e-06	0.0206667	0.00633333	0.014	TECR	C44_C_DMSO	RI
chr11_118882648_118882964_118882648_118882713_118882858_118882964	0.00228544	0.0733333	0.00366667	0.07	CCDC84	C44_C_DMSO	RI
chr2_3622914_3623274_3622914_3623038_3623181_3623274	3.6e-10	1	0.112667	0.887	RPS7	C44_C_DMSO	RI
chr2_239102915_239103511_239102915_239102972_239103445_239103511	3.07e-06	0.0446667	0.00566667	0.039	ILKAP	C44_C_DMSO	RI
chr5_140073075_140073250_140073075_140073093_140073175_140073250	0.00026	0.841333	0.24	0.601	HARS2	C44_C_DMSO	RI
chr20_33871978_33872295_33871978_33872064_33872183_33872295	0.006105	0.0253333	0.011	0.014	EIF6	C44_C_DMSO	RI
chr2_241463301_241463798_241463301_241463426_241463720_241463798	0.00228544	0.549333	1	-0.451	ANKMY1	C44_C_DMSO	RI
chr1_45798434_45798996_45798434_45798506_45798589_45798996	0.00011	0.147333	0.005	0.142	MUTYH	C44_C_DMSO	RI
chr17_79994066_79994324_79994066_79994198_79994259_79994324	0.00284928	0.209	0.550667	-0.342	DCXR	C44_C_DMSO	RI
chr17_79994066_79994519_79994066_79994324_79994419_79994519	0	0.132667	0.042	0.091	DCXR	C44_C_DMSO	RI
chr17_79994066_79994639_79994066_79994184_79994596_79994639	0.000231	0.252333	0.728667	-0.476	DCXR	C44_C_DMSO	RI
chr1_155981600_155982356_155981600_155981678_155982185_155982356	0.00484991	0.713667	0.333333	0.38	SSR2	C44_C_DMSO	RI
chr20_2639040_2639483_2639040_2639168_2639404_2639483	0.00583711	0.814	0.317667	0.496	IDH3B	C44_C_DMSO	RI
chr19_19767468_19767725_19767468_19767575_19767655_19767725	0.000361	0.194	0.0256667	0.168	ATP13A1	C44_C_DMSO	RI
chr22_21350984_21351255_21350984_21351090_21351174_21351255	0.00786854	0.0713333	0.0136667	0.058	LZTR1	C44_C_DMSO	RI
chr7_100174316_100174628_100174316_100174400_100174524_100174628	0.00327706	0.0573333	0.024	0.033	LRCH4	C44_C_DMSO	RI
chr22_38228964_38229213_38228964_38229089_38229165_38229213	6.95e-06	0.194	0.06	0.134	ANKRD54	C44_C_DMSO	RI
chr15_28900418_28900837_28900418_28900566_28900640_28900837	0.00193608	0.845	0.199667	0.645	HERC2P9	C44_C_DMSO	RI
chr12_56743880_56744216_56743880_56743974_56744195_56744216	1.37e-08	0.256	0.016	0.24	STAT2	C44_C_DMSO	RI
chr12_56748561_56749135_56748561_56748647_56749059_56749135	0.000239	0.0853333	0.0113333	0.074	STAT2	C44_C_DMSO	RI
chr2_240951033_240954277_240951033_240951113_240954185_240954277	7.67e-05	0.358667	1	-0.641	NDUFA10	C44_C_DMSO	RI
chr8_144921680_144921997_144921680_144921721_144921907_144921997	8.28e-06	0.507	0.06	0.447	NRBP2	C44_C_DMSO	RI
chr12_6950421_6950788_6950421_6950508_6950749_6950788	8.11e-10	1	0.285667	0.714	GNB3	C44_C_DMSO	RI
chr1_228333211_228333768_228333211_228333325_228333713_228333768	0.00175934	0.113333	0.656667	-0.543	GUK1	C44_C_DMSO	RI
chr1_228333210_228333768_228333210_228333350_228333726_228333768	0.00228544	0.0183333	0.211333	-0.193	GUK1	C44_C_DMSO	RI
chr15_75132574_75132982_75132574_75132657_75132838_75132982	1.9e-10	0.390333	0.0303333	0.36	ULK3	C44_C_DMSO	RI
chr1_161134323_161134732_161134323_161134402_161134624_161134732	3.17e-06	0.006	0.0713333	-0.065	USP21	C44_C_DMSO	RI
chr20_60963364_60963575_60963364_60963420_60963512_60963575	1.1e-05	0.067	0.041	0.026	RPS21	C44_C_DMSO	RI
chr11_62621272_62621536_62621272_62621305_62621489_62621536	0.00117177	0.0916667	0.157	-0.065	SNHG1	C44_C_DMSO	RI
chr17_7123782_7123995_7123782_7123848_7123922_7123995	0.000206	0.153667	0.029	0.125	ACADVL	C44_C_DMSO	RI
chr17_7124084_7124377_7124084_7124149_7124242_7124377	0.00900664	0.0633333	0.0153333	0.048	ACADVL	C44_C_DMSO	RI
chr17_7127131_7127388_7127131_7127194_7127286_7127388	2.37e-08	0.141	0.0113333	0.13	ACADVL	C44_C_DMSO	RI
chr11_31429002_31429090_31392262_31392406_31429656_31429722	0.00156295	0	0.392667	-0.393	DNAJC24	C44_C_DMSO	SE
chr11_31429656_31429877_31417829_31417941_31436357_31436496	0.00306407	0.410333	0.794667	-0.384	DNAJC24	C44_C_DMSO	SE
chr3_196888510_196888609_196876613_196876667_196921295_196921460	0	0.200667	0.513333	-0.313	DLG1	C44_C_DMSO	SE
chr8_64085211_64085357_64081945_64081970_64087889_64087975	0.000436	0.0136667	0.0566667	-0.043	YTHDF3	C44_C_DMSO	SE
chr17_7160175_7160357_7157901_7158122_7161906_7161958	0.00819916	0.953333	0.894	0.059	ELP5	C44_C_DMSO	SE
chr9_100373855_100373981_100372491_100372733_100380038_100380134	0.00341853	1	0.921667	0.078	TSTD2	C44_C_DMSO	SE
chr22_50721478_50721615_50721139_50721310_50721765_50721874	2.63e-05	0.945333	0.988333	-0.043	PLXNB2	C44_C_DMSO	SE
chr22_50725539_50725693_50724601_50724716_50726095_50726222	1.82e-05	0.924	0.982333	-0.058	PLXNB2	C44_C_DMSO	SE
chr14_65544061_65544146_65541844_65543381_65544630_65544754	0.000629	0.027	0.00733333	0.02	MAX	C44_C_DMSO	SE
chr14_65568263_65568290_65560215_65560533_65569021_65569057	0.00663507	0.14	0.221	-0.081	MAX	C44_C_DMSO	SE
chr22_46665038_46665186_46664410_46664488_46668231_46668313	3.08e-08	0.275333	0.0396667	0.236	TTC38	C44_C_DMSO	SE
chr22_46677867_46678048_46677495_46677615_46679869_46679929	4.82e-07	0.174333	0.0243333	0.15	TTC38	C44_C_DMSO	SE
chr22_46688099_46688225_46685722_46685796_46688687_46688830	4.64e-06	0.610333	0.195667	0.415	TTC38	C44_C_DMSO	SE
chr17_57196679_57196856_57187311_57189706_57232316_57232538	0	0.667667	0.909	-0.241	SKA2	C44_C_DMSO	SE
chr17_57196679_57196856_57187311_57189706_57232491_57232545	0	0.455	0.787667	-0.333	SKA2	C44_C_DMSO	SE
chr17_57208641_57208728_57189316_57189706_57232316_57232538	0	0.736667	0.929667	-0.193	SKA2	C44_C_DMSO	SE
chr17_57208641_57208728_57189316_57189706_57232491_57232535	0	0.656	0.891	-0.235	SKA2	C44_C_DMSO	SE
chr17_57208641_57208728_57196659_57196856_57232491_57232535	0.00556262	0.922333	0.965667	-0.043	SKA2	C44_C_DMSO	SE
chr17_80045829_80045910_80045560_80045737_80045991_80046183	0	0.900667	0.994667	-0.094	FASN	C44_C_DMSO	SE
chr3_120412999_120413071_120409295_120409334_120417269_120417367	2.66e-05	0.597667	0.929	-0.331	RABL3	C44_C_DMSO	SE
chr3_52232687_52232864_52232109_52232271_52233225_52233456	0.00226069	0.093	0.163667	-0.071	ALAS1	C44_C_DMSO	SE
chr14_20783939_20784009_20781626_20781960_20784385_20784424	0.00119269	0.0166667	0.0496667	-0.033	CCNB1IP1	C44_C_DMSO	SE
chr13_39596462_39596549_39591636_39591681_39597188_39597267	0.00982467	0.945333	0.976	-0.031	PROSER1	C44_C_DMSO	SE
chr13_39598609_39598693_39591636_39591681_39600413_39600524	2.45e-05	0.877667	0.975333	-0.098	PROSER1	C44_C_DMSO	SE
chr16_84536326_84536468_84531539_84531717_84537563_84537753	0.00220875	0.420333	0.854333	-0.434	TLDC1	C44_C_DMSO	SE
chr17_4619441_4619486_4618883_4619328_4619706_4619810	1.18e-08	0.761333	0.907667	-0.146	ARRB2	C44_C_DMSO	SE
chr17_4621555_4621640_4621182_4621318_4621906_4621979	0.00341661	0.876333	0.926	-0.05	ARRB2	C44_C_DMSO	SE
chr11_85342730_85342852_85339628_85339732_85345129_85345220	4.66e-07	0.464667	0.769	-0.304	TMEM126B	C44_C_DMSO	SE
chr17_35937477_35937711_35936438_35936516_35939227_35939530	0.00480082	0.391667	0.773333	-0.382	SYNRG	C44_C_DMSO	SE
chr17_35937477_35937711_35936438_35936516_35944755_35944867	1.12e-11	0.0823333	0.357333	-0.275	SYNRG	C44_C_DMSO	SE
chr17_35939227_35939530_35937477_35937711_35944755_35944867	0.00527337	0.891667	0.641	0.251	SYNRG	C44_C_DMSO	SE
chr2_38973285_38973321_38970740_38972329_38973835_38973889	0.00859058	0.808333	0.863	-0.055	SRSF7	C44_C_DMSO	SE
chr15_68475967_68476005_68473549_68473692_68479879_68480402	0.00387237	0.962667	0.995667	-0.033	PIAS1	C44_C_DMSO	SE
chr17_56082758_56082961_56082283_56082402_56083161_56083334	5.7e-06	0.870333	0.953333	-0.083	SRSF1	C44_C_DMSO	SE
chr17_56082774_56082961_56081948_56082402_56083161_56083334	1.61e-06	0.876	0.958	-0.082	SRSF1	C44_C_DMSO	SE
chrX_20068941_20069064_20062481_20062642_20070995_20071106	3.33e-14	0.219333	0.696333	-0.477	MAP7D2	C44_C_DMSO	SE
chr6_31612083_31612191_31611858_31611971_31612301_31612379	0	0.237333	0.457333	-0.22	BAG6	C44_C_DMSO	SE
chr6_31612083_31612191_31611858_31611971_31612722_31612975	1.69e-10	0.773667	0.959333	-0.186	BAG6	C44_C_DMSO	SE
chr6_31612301_31612379_31611858_31611971_31612722_31612975	7.8e-05	0.967	0.991333	-0.024	BAG6	C44_C_DMSO	SE
chr6_31612301_31612406_31611858_31611971_31612722_31612846	0.000621	0.918667	0.973	-0.054	BAG6	C44_C_DMSO	SE
chr6_3015763_3015877_3012777_3012908_3017117_3017219	0.00308843	0.955667	0.799333	0.156	NQO2	C44_C_DMSO	SE
chr4_661644_661730_660319_660403_663834_664103	0.009171	0.101333	0.405667	-0.304	PDE6B	C44_C_DMSO	SE
chr9_91948939_91949070_91947831_91947901_91949436_91949645	5.89e-05	0.182667	0.01	0.173	SECISBP2	C44_C_DMSO	SE
chr3_183961578_183961784_183961319_183961418_183962388_183962509	0.000885	0.942333	0.977667	-0.035	ALG3	C44_C_DMSO	SE
chr9_74978385_74978522_74975543_74975703_74979611_74980113	0.000314	0.435333	0.324	0.111	ZFAND5	C44_C_DMSO	SE
chrX_155149476_155149544_155130160_155130251_155169364_155169454	0.00273788	0.835333	0.927333	-0.092	VAMP7	C44_C_DMSO	SE
chr13_73303063_73303231_73302060_73302145_73312099_73312181	0.00330314	1	0.798	0.202	BORA	C44_C_DMSO	SE
chr13_73305418_73305525_73302060_73302145_73312099_73312181	3.4e-05	1	0.544	0.456	BORA	C44_C_DMSO	SE
chr13_73309097_73309143_73302060_73302145_73312099_73312181	0.00523916	1	0.810667	0.189	BORA	C44_C_DMSO	SE
chr3_179310431_179310527_179306072_179306783_179311552_179311683	0.000466	0.877333	0.934	-0.057	MRPL47	C44_C_DMSO	SE
chr3_179320439_179320525_179319517_179319578_179322314_179322428	0.000161	0.674333	0.835667	-0.161	MRPL47	C44_C_DMSO	SE
chr3_179320439_179320585_179319517_179319578_179322314_179322442	7.38e-05	0.808333	0.907667	-0.099	MRPL47	C44_C_DMSO	SE
chr20_44045156_44045294_44044783_44044983_44047934_44048035	0.000151	0.726	0.889667	-0.164	PIGT	C44_C_DMSO	SE
chr20_44045156_44045334_44044716_44044983_44047934_44048035	0.000162	0.703	0.877667	-0.175	PIGT	C44_C_DMSO	SE
chr20_44047491_44047619_44044716_44044983_44047934_44048035	1.84e-06	0.85	0.953333	-0.103	PIGT	C44_C_DMSO	SE
chr20_44047491_44047619_44045156_44045294_44047934_44048035	8.98e-06	0.925667	0.988	-0.062	PIGT	C44_C_DMSO	SE
chr20_44047491_44047619_44045156_44045334_44047934_44048035	0.00304265	0.945333	0.98	-0.035	PIGT	C44_C_DMSO	SE
chr12_122616838_122616930_122615390_122615480_122617894_122618534	0.00470177	0.847	0.919333	-0.072	MLXIP	C44_C_DMSO	SE
chr6_42976430_42976484_42976016_42976213_42976794_42976965	1.24e-05	0.889	0.959333	-0.07	PPP2R5D	C44_C_DMSO	SE
chrX_153995271_153995336_153994490_153994675_153995530_153995657	0.00299892	0.987333	0.968333	0.019	DKC1	C44_C_DMSO	SE
chr6_83881655_83881778_83880023_83880197_83884092_83884206	7e-05	0.987667	0.906333	0.081	PGM3	C44_C_DMSO	SE
chr16_15027223_15027350_15026922_15027133_15029016_15029133	5.94e-05	0.742333	0.963667	-0.221	NPIPA1	C44_C_DMSO	SE
chr13_27828356_27828418_27827841_27827980_27829378_27829486	0.00744376	0.984667	0.996	-0.011	RPL21	C44_C_DMSO	SE
chr17_2239330_2239434_2238804_2239024_2239624_2239751	2.56e-10	0.536667	0.873	-0.336	TSR1	C44_C_DMSO	SE
chr16_31122008_31122082_31121721_31121820_31122411_31122540	1.5e-06	0.849	0.976	-0.127	BCKDK	C44_C_DMSO	SE
chr19_53618956_53619064_53611132_53613161_53619565_53619686	0.00574881	0.347333	0.036	0.311	ZNF415	C44_C_DMSO	SE
chr19_53618956_53619177_53611131_53613161_53619565_53619686	0.00854572	0.327667	0.034	0.294	ZNF415	C44_C_DMSO	SE
chr19_53619565_53619686_53611131_53613161_53625914_53625996	0.00117177	0.277667	0.785333	-0.508	ZNF415	C44_C_DMSO	SE
chr13_103483914_103484047_103474414_103474509_103486815_103486902	4.86e-06	0.692	0.924	-0.232	BIVM	C44_C_DMSO	SE
chr17_45786090_45786818_45785759_45785878_45787863_45789416	0.00585408	0.944667	0.992	-0.047	TBKBP1	C44_C_DMSO	SE
chr6_31590466_31590678_31588501_31588635_31592037_31592137	0.00619293	0.911333	0.978667	-0.067	PRRC2A	C44_C_DMSO	SE
chr6_109788855_109788937_109783796_109787777_109796601_109796685	0.00350786	0.888333	0.990333	-0.102	ZBTB24	C44_C_DMSO	SE
chr1_17303202_17303289_17302665_17303040_17303391_17303418	0.00465744	0.954333	0.985667	-0.031	MFAP2	C44_C_DMSO	SE
chr5_111091466_111091527_111070680_111071204_111092832_111092870	0	0.798333	0.971333	-0.173	NREP	C44_C_DMSO	SE
chr5_111091466_111091623_111071126_111071204_111092832_111092876	0	0.625	0.929667	-0.305	NREP	C44_C_DMSO	SE
chr21_34048641_34048665_34045649_34045841_34050954_34051111	0.000463	0.547	0.0623333	0.485	SYNJ1	C44_C_DMSO	SE
chr22_19960641_19960840_19960447_19960559_19961165_19961316	0.00177804	0.739	0.929333	-0.19	ARVCF	C44_C_DMSO	SE
chr2_58421363_58421408_58392858_58393009_58425713_58425797	0.00328693	0.049	0.285333	-0.236	FANCL	C44_C_DMSO	SE
chr5_78938654_78938733_78936927_78937019_78940945_78941015	0.000188	0.818667	1	-0.181	PAPD4	C44_C_DMSO	SE
chr5_78938666_78938733_78936927_78937019_78940945_78941015	0.000166	0.805	1	-0.195	PAPD4	C44_C_DMSO	SE
chr14_61519066_61519703_61518758_61518853_61545547_61545645	0.0026257	0.774	0.087	0.687	SLC38A6	C44_C_DMSO	SE
chr1_32849430_32849649_32846814_32846869_32852379_32852496	0.0066138	0.99	0.935667	0.054	BSDC1	C44_C_DMSO	SE
chr21_47639389_47639486_47636302_47636438_47641767_47641889	0.000141	0.929333	0.984667	-0.055	LSS	C44_C_DMSO	SE
chr12_53689622_53689725_53689074_53689423_53691633_53691708	4.07e-09	0.916	0.823	0.093	PFDN5	C44_C_DMSO	SE
chr12_53690027_53690059_53689074_53689423_53691633_53691708	1.15e-09	0.803	0.612	0.191	PFDN5	C44_C_DMSO	SE
chr5_73076500_73076570_73072340_73072521_73090226_73090279	0.00249448	0.878333	0.971667	-0.093	ARHGEF28	C44_C_DMSO	SE
chr5_73218911_73218989_73207099_73207400_73236668_73237414	0.000203	0.0546667	0.107333	-0.053	ARHGEF28	C44_C_DMSO	SE
chr15_89442886_89443042_89441915_89442763_89444781_89444966	1.92e-10	0.494333	0.901667	-0.407	MFGE8	C44_C_DMSO	SE
chr17_7834823_7834894_7834328_7834467_7835048_7835147	0.00586707	0.884	0.94	-0.056	TRAPPC1	C44_C_DMSO	SE
chr12_108988112_108988321_108986075_108986173_108991745_108991924	0.00719102	0.025	0.0573333	-0.032	TMEM119	C44_C_DMSO	SE
chr4_83816844_83816927_83814161_83816000_83821229_83821376	0.00586196	0.466333	0.729667	-0.263	THAP9-AS1	C44_C_DMSO	SE
chr4_83819141_83819215_83814161_83816000_83821229_83821376	4.35e-06	0.453667	0.803333	-0.35	THAP9-AS1	C44_C_DMSO	SE
chr4_83820865_83820890_83818945_83819215_83821229_83821376	1.04e-05	0.244333	0.043	0.201	THAP9-AS1	C44_C_DMSO	SE
chr22_46751886_46751969_46749413_46751485_46752738_46753232	0.00826291	0.965667	0.869	0.097	TRMU	C44_C_DMSO	SE
chr1_224005907_224006039_224001941_224002055_224008921_224009069	0.000343	0.052	0.133333	-0.081	TP53BP2	C44_C_DMSO	SE
chrY_21760437_21760525_21759242_21759551_21761624_21761717	5.74e-07	0.200667	0.0323333	0.168	TXLNG2P	C44_C_DMSO	SE
chr1_109363166_109363248_109359669_109359799_109365991_109366099	7.96e-07	0.440667	0.657667	-0.217	AKNAD1	C44_C_DMSO	SE
chr1_109363166_109363248_109359669_109359799_109369826_109369924	0.000135	0.742333	0.920667	-0.178	AKNAD1	C44_C_DMSO	SE
chr1_109366187_109366310_109359669_109359799_109369826_109369924	3.98e-05	0.756	0.924667	-0.169	AKNAD1	C44_C_DMSO	SE
chr1_109394293_109395389_109392158_109392198_109400679_109400850	0.00713421	0.275333	0.139	0.136	AKNAD1	C44_C_DMSO	SE
chr3_9880715_9880855_9879532_9879891_9881867_9881991	4.65e-05	0.828	0.682333	0.146	RPUSD3	C44_C_DMSO	SE
chr22_29670253_29670271_29669726_29669853_29674018_29674205	1.44e-06	0.062	0.0336667	0.028	EWSR1	C44_C_DMSO	SE
chr22_29670256_29670271_29669726_29669853_29674018_29674205	0.00578104	0.0286667	0.017	0.012	EWSR1	C44_C_DMSO	SE
chr13_99883687_99883767_99853145_99853193_99890680_99890808	0.00452973	0	0.0416667	-0.042	UBAC2	C44_C_DMSO	SE
chr8_74876721_74876860_74871999_74872053_74884276_74884421	0	0.219	0.7	-0.481	TCEB1	C44_C_DMSO	SE
chr6_30657052_30657229_30655823_30656719_30657823_30658020	0.000642	0.976	0.894	0.082	NRM	C44_C_DMSO	SE
chr1_151384771_151384872_151381169_151381304_151395872_151395897	0.00510047	0.889333	0.986667	-0.097	POGZ	C44_C_DMSO	SE
chr3_197541778_197541923_197518105_197518411_197547195_197547301	4.86e-05	1	0.798333	0.202	LRCH3	C44_C_DMSO	SE
chr3_197585704_197585776_197581262_197581316_197592293_197592342	0.00536871	0.950667	0.883	0.068	LRCH3	C44_C_DMSO	SE
chr3_197607382_197607628_197602568_197602646_197610411_197615307	1.29e-08	0.353333	0.108667	0.245	LRCH3	C44_C_DMSO	SE
chr13_115051733_115051875_115048311_115048418_115051993_115052104	0.00909724	0.135	0.216	-0.081	UPF3A	C44_C_DMSO	SE
chr13_115051776_115051875_115048311_115048418_115051993_115052104	0.00312712	0.218	0.343333	-0.125	UPF3A	C44_C_DMSO	SE
chr13_115056963_115057019_115051848_115052104_115057108_115057193	3.33e-14	0.831667	0.972667	-0.141	UPF3A	C44_C_DMSO	SE
chr13_115064314_115064475_115057079_115057267_115067205_115067231	0.00781205	0.795	0.917667	-0.123	UPF3A	C44_C_DMSO	SE
chr11_118981556_118981667_118981270_118981390_118981761_118981878	1.01e-08	0.817667	0.979667	-0.162	C2CD2L	C44_C_DMSO	SE
chr17_3591919_3591970_3591305_3591399_3592785_3592924	0.00315699	0.959667	0.77	0.19	P2RX5	C44_C_DMSO	SE
chr17_3594249_3594321_3593898_3593974_3594937_3595067	0.00218443	0.129	0.704667	-0.576	P2RX5	C44_C_DMSO	SE
chr3_112059748_112059830_112051914_112052071_112063808_112063922	0.00160705	0.672	0.401333	0.271	CD200	C44_C_DMSO	SE
chr12_108565450_108565611_108523366_108523703_108589058_108589114	0.00721947	0.223	0.0536667	0.169	WSCD2	C44_C_DMSO	SE
chr14_21840627_21840876_21840032_21840203_21841496_21841589	1.2e-05	0.0476667	0.0133333	0.034	SUPT16H	C44_C_DMSO	SE
chr11_117077782_117077876_117077395_117077514_117078685_117078780	8.75e-05	0.189333	0.561333	-0.372	PCSK7	C44_C_DMSO	SE
chr11_117079612_117079762_117078685_117078780_117089181_117089284	0.0027283	0.929	0.68	0.249	PCSK7	C44_C_DMSO	SE
chr11_117079612_117079769_117078685_117078780_117089181_117089284	0.0028716	0.966667	0.825	0.142	PCSK7	C44_C_DMSO	SE
chr19_14275432_14275517_14273759_14274218_14277827_14277842	0.0005	0.432667	0.767333	-0.335	LPHN1	C44_C_DMSO	SE
chr5_179294444_179294495_179292837_179292888_179294777_179294849	6.17e-08	0.315667	0.100667	0.215	TBC1D9B	C44_C_DMSO	SE
chr9_131871041_131871182_131870092_131870356_131871457_131871555	0.00695432	0.0256667	0.214	-0.188	CRAT	C44_C_DMSO	SE
chr6_117002609_117002715_117002349_117002501_117010482_117010616	0.000544	0.0963333	0.253667	-0.157	KPNA5	C44_C_DMSO	SE
chr3_142511665_142511809_142509860_142510000_142521010_142521186	6.75e-06	1	0.47	0.53	TRPC1	C44_C_DMSO	SE
chr8_59101876_59101975_58988093_58988182_59110389_59110651	0.000139	0.406333	0.905	-0.499	FAM110B	C44_C_DMSO	SE
chr4_183837571_183837692_183836613_183836728_183838440_183838542	0.000868	0.104667	0.273667	-0.169	DCTD	C44_C_DMSO	SE
chr15_25243512_25243633_25226921_25227584_25244116_25244225	0.000597	0.898667	0.620333	0.278	SNHG14	C44_C_DMSO	SE
chr5_178046838_178046897_178043882_178045779_178050256_178050417	6.54e-05	0.083	0.34	-0.257	CLK4	C44_C_DMSO	SE
chr5_178046838_178047674_178045556_178045779_178050256_178050417	0.000487	0.0143333	0.0596667	-0.045	CLK4	C44_C_DMSO	SE
chr5_74650880_74651039_74650327_74650522_74651189_74651347	8.57e-10	0.547333	0.793333	-0.246	HMGCR	C44_C_DMSO	SE
chr9_130660104_130660289_130658520_130658611_130661781_130661814	8.02e-10	0.273333	0.0773333	0.196	ST6GALNAC6	C44_C_DMSO	SE
chr9_130660234_130660289_130658520_130658611_130661781_130661853	5.37e-09	0.669333	0.383667	0.286	ST6GALNAC6	C44_C_DMSO	SE
chr22_26000343_26000420_25960815_25961120_26057542_26057644	0.00991504	0.787333	0.952667	-0.165	ADRBK2	C44_C_DMSO	SE
chr22_26040558_26040632_25960815_25961120_26057542_26057644	0.00298681	0.847667	0.969	-0.121	ADRBK2	C44_C_DMSO	SE
chr22_26068262_26068314_26063705_26063767_26081136_26081215	0.00286227	0.919667	0.995333	-0.076	ADRBK2	C44_C_DMSO	SE
chr22_26070403_26070495_26063705_26063767_26081136_26081215	0.00548521	0.571667	0.836667	-0.265	ADRBK2	C44_C_DMSO	SE
chr22_26074782_26074882_26070403_26070495_26081136_26081215	2.88e-06	0.937	0.997667	-0.061	ADRBK2	C44_C_DMSO	SE
chr18_47017721_47017815_47017162_47017297_47017901_47017956	0	0.866667	0.982	-0.115	RPL17	C44_C_DMSO	SE
chr22_29976087_29976144_29966393_29966521_29976973_29977063	0.000466	0.0143333	0.0366667	-0.022	NIPSNAP1	C44_C_DMSO	SE
chr7_100210816_100210892_100210132_100210619_100211099_100211329	2.89e-06	0.872	0.984667	-0.113	MOSPD3	C44_C_DMSO	SE
chr20_33851593_33851755_33842252_33842557_33855007_33855222	0.00740494	0.771	0.849667	-0.079	MMP24	C44_C_DMSO	SE
chr5_56532939_56532999_56531792_56531859_56542126_56542311	0.00105724	0.678667	0.531667	0.147	GPBP1	C44_C_DMSO	SE
chr8_11721884_11721972_11710837_11710988_11725509_11725549	0.00318987	0.0323333	0.094	-0.062	CTSB	C44_C_DMSO	SE
chr22_19338880_19338969_19318220_19319079_19340878_19341042	3.56e-08	0.742667	0.926667	-0.184	HIRA	C44_C_DMSO	SE
chr11_10823207_10823321_10822508_10822634_10823595_10823756	0	0.89	0.780667	0.109	EIF4G2	C44_C_DMSO	SE
chr11_10828801_10828866_10828366_10828432_10830251_10830470	1.55e-07	0.951667	0.999	-0.047	EIF4G2	C44_C_DMSO	SE
chr11_10828801_10828928_10828366_10828432_10830251_10830255	0.00681702	0.976333	0.999333	-0.023	EIF4G2	C44_C_DMSO	SE
chr16_24816025_24816172_24815497_24815640_24816334_24816472	1.51e-13	0.115333	0.0226667	0.093	TNRC6A	C44_C_DMSO	SE
chr14_75528386_75528465_75519945_75520362_75530172_75530264	3.59e-09	0.0546667	0.259	-0.204	ACYP1	C44_C_DMSO	SE
chr12_112278136_112278281_112277571_112277807_112279487_112279710	0.00313128	0.868667	0.984333	-0.116	MAPKAPK5-AS1	C44_C_DMSO	SE
chr3_183454505_183454617_183446477_183446639_183465459_183465504	0	0.819	0.989	-0.17	YEATS2	C44_C_DMSO	SE
chr3_183521043_183521123_183519242_183519316_183521774_183521976	6.6e-09	0.747667	0.953667	-0.206	YEATS2	C44_C_DMSO	SE
chr15_65313851_65313954_65312534_65312610_65319168_65319269	1.29e-05	0.716333	0.984	-0.268	MTFMT	C44_C_DMSO	SE
chr15_65316009_65316132_65312534_65312610_65319168_65319378	0.000164	0.774667	0.979333	-0.205	MTFMT	C44_C_DMSO	SE
chr16_30077196_30077248_30076059_30076105_30078554_30078687	0.00107968	0.985	0.963333	0.022	ALDOA	C44_C_DMSO	SE
chr19_36230610_36230670_36230115_36230527_36231280_36231450	0.00156078	0.242667	0.724333	-0.482	IGFLR1	C44_C_DMSO	SE
chr19_36230610_36230989_36230152_36230527_36231280_36231465	0.00659447	0.345	0.747667	-0.403	IGFLR1	C44_C_DMSO	SE
chr2_8888016_8888130_8876997_8877129_8890241_8890465	1.14e-05	0.882	0.967333	-0.085	KIDINS220	C44_C_DMSO	SE
chr5_179390470_179390564_179382066_179382669_179393805_179394010	3.73e-06	0.894333	0.975	-0.081	RNF130	C44_C_DMSO	SE
chr17_30536368_30536464_30535125_30535328_30551634_30552746	1.11e-05	0.0803333	0.289667	-0.209	RHOT1	C44_C_DMSO	SE
chr17_30538134_30538257_30536368_30536464_30551634_30552132	0.000293	0.85	0.447667	0.402	RHOT1	C44_C_DMSO	SE
chr2_9098625_9098771_9083315_9083393_9143668_9143787	0.00638624	1	0.904333	0.096	MBOAT2	C44_C_DMSO	SE
chr16_58534891_58534981_58528867_58528912_58537701_58537807	0.000129	0.0516667	0.095	-0.043	NDRG4	C44_C_DMSO	SE
chr11_74562132_74562248_74559159_74559507_74617283_74617501	0.00211056	0.654	1	-0.346	XRRA1	C44_C_DMSO	SE
chr9_123933685_123933826_123931888_123932094_123935520_123935787	0.00144572	0.553667	0.830333	-0.277	CNTRL	C44_C_DMSO	SE
chr2_55200956_55201003_55200648_55200757_55201830_55201900	0.000128	0.946667	0.982	-0.035	RTN4	C44_C_DMSO	SE
chr2_55252221_55254621_55214626_55214834_55255299_55255356	0.00271338	0.682	0.259333	0.423	RTN4	C44_C_DMSO	SE
chr2_55252221_55254621_55214626_55214834_55276880_55277680	0.00256822	0.0173333	0.008	0.009	RTN4	C44_C_DMSO	SE
chr10_22094908_22095028_22055189_22055238_22171210_22171368	0.00350471	0.908	0.987	-0.079	DNAJC1	C44_C_DMSO	SE
chr11_73587523_73587620_73584041_73584439_73587801_73587888	9.9e-07	0.051	0.110333	-0.059	COA4	C44_C_DMSO	SE
chr5_179713974_179714067_179707439_179707608_179718847_179719053	1.32e-06	0.00666667	0.12	-0.113	MAPK9	C44_C_DMSO	SE
chr12_113663048_113663141_113659264_113659431_113664532_113664769	0.00847347	0.113667	0.540667	-0.427	TPCN1	C44_C_DMSO	SE
chr4_154633626_154633728_154631276_154631641_154636680_154636814	1.8e-06	0.92	0.538667	0.381	RNF175	C44_C_DMSO	SE
chr4_154672589_154672627_154649358_154649513_154680948_154681025	0.00206167	0.759	0.951	-0.192	RNF175	C44_C_DMSO	SE
chr3_142279104_142279296_142278092_142278283_142280084_142280263	0.00156624	0.957667	0.728667	0.229	ATR	C44_C_DMSO	SE
chr20_270199_270317_264603_264722_270899_270948	4.93e-06	0.742333	0.478667	0.264	C20orf96	C44_C_DMSO	SE
chr4_158142059_158142282_158141294_158141518_158142818_158142875	6.21e-07	1	0.613	0.387	GRIA2	C44_C_DMSO	SE
chr1_229743520_229743582_229737941_229738666_229745852_229745957	0.00825192	0.00966667	0.0483333	-0.039	TAF5L	C44_C_DMSO	SE
chr1_16265212_16265371_16264306_16264501_16265790_16266955	2.24e-06	0.872667	0.961	-0.088	SPEN	C44_C_DMSO	SE
chrX_152000177_152000244_151999510_151999661_152014825_152014976	5.87e-06	0.0506667	0.160333	-0.11	NSDHL	C44_C_DMSO	SE
chr9_70472571_70472659_70467483_70467530_70473436_70473474	3.25e-06	0.936667	0.290333	0.646	CBWD5	C44_C_DMSO	SE
chr4_88979134_88979255_88977217_88977419_88983057_88983156	0.000744	0.426667	0.937	-0.51	PKD2	C44_C_DMSO	SE
chr2_242674547_242674931_242673993_242674110_242680447_242680505	0.00363553	1	0.725667	0.274	D2HGDH	C44_C_DMSO	SE
chr12_120653362_120653464_120652905_120653220_120659425_120659561	0.000224	0.904	0.438667	0.465	PXN	C44_C_DMSO	SE
chr12_120664641_120664920_120661956_120662180_120703419_120703495	4.08e-05	0.00833333	0.029	-0.021	PXN	C44_C_DMSO	SE
chr6_13961710_13961793_13925097_13925254_13974440_13974595	0.000543	0	0.162	-0.162	RNF182	C44_C_DMSO	SE
chr4_53524340_53524448_53497230_53497311_53525281_53525442	0.00778373	0.0223333	0.083	-0.061	USP46	C44_C_DMSO	SE
chr17_65683181_65683300_65671594_65671658_65688687_65689483	2.53e-07	0.489	0.726333	-0.237	PITPNC1	C44_C_DMSO	SE
chr9_140507864_140507962_140507347_140507458_140508066_140508221	2.04e-05	0.678333	1	-0.322	ARRDC1	C44_C_DMSO	SE
chr9_140507874_140507962_140507347_140507458_140508066_140508221	3.03e-05	0.679667	1	-0.32	ARRDC1	C44_C_DMSO	SE
chr9_140507911_140507962_140505902_140507458_140508066_140508221	0.000463	0.787	1	-0.213	ARRDC1	C44_C_DMSO	SE
chr17_74084140_74084203_74083734_74083801_74084544_74084643	0	0.895333	0.989333	-0.094	EXOC7	C44_C_DMSO	SE
chr17_74086409_74086478_74085255_74085401_74090494_74090662	3.5e-05	0.273	0.105667	0.167	EXOC7	C44_C_DMSO	SE
chr17_74087223_74087316_74085255_74085401_74090494_74090662	5.28e-10	0.734333	0.463667	0.271	EXOC7	C44_C_DMSO	SE
chr20_43565534_43565617_43565277_43565371_43566701_43566832	7.78e-05	0.0153333	0.102667	-0.087	PABPC1L	C44_C_DMSO	SE
chr3_15626754_15626849_15624383_15624496_15631046_15631119	0.00667224	0.748333	0.945667	-0.197	HACL1	C44_C_DMSO	SE
chr3_15628031_15628109_15624383_15624496_15631046_15631119	0.00357077	0.646	0.96	-0.314	HACL1	C44_C_DMSO	SE
chr16_89783137_89783230_89782869_89783032_89785434_89785510	0.00550069	0.786	0.966	-0.18	VPS9D1	C44_C_DMSO	SE
chrX_110929364_110929402_110928192_110928331_110931114_110931297	0.000924	0.0246667	0.086	-0.061	ALG13	C44_C_DMSO	SE
chrX_110932314_110932425_110928192_110928331_110951254_110951621	0.00210646	0	0.104	-0.104	ALG13	C44_C_DMSO	SE
chr7_43690210_43690311_43686826_43688251_43705256_43705321	9.09e-06	0	0.227667	-0.228	COA1	C44_C_DMSO	SE
chr2_61386452_61386574_61372265_61372331_61389976_61390090	0.000862	0.129	0.275667	-0.147	KIAA1841	C44_C_DMSO	SE
chr2_61386452_61386574_61384996_61385147_61389976_61390090	0.000372	0.185333	0.626667	-0.441	KIAA1841	C44_C_DMSO	SE
chr10_35378823_35378929_35360126_35360267_35379106_35379292	0	0.587333	0.150667	0.437	CUL2	C44_C_DMSO	SE
chr8_98711981_98712080_98703179_98703416_98718853_98718978	4.5e-05	0.691667	0.861333	-0.17	MTDH	C44_C_DMSO	SE
chr14_35255331_35255427_35254982_35255207_35261980_35262127	0.00809954	0.967	0.906333	0.061	BAZ1A	C44_C_DMSO	SE
chr14_61285439_61285565_61278703_61278845_61346431_61346553	1.7e-09	0.880333	0.985667	-0.105	MNAT1	C44_C_DMSO	SE
chr18_23615794_23615887_23614968_23615091_23618518_23618623	0.000237	0.534	0.342	0.192	SS18	C44_C_DMSO	SE
chr18_23662326_23662492_23658039_23658124_23667464_23667541	1.22e-06	0.0646667	0.0176667	0.047	SS18	C44_C_DMSO	SE
chr2_85823944_85824054_85823641_85823772_85824226_85824301	9.2e-05	0.883333	0.946	-0.063	RNF181	C44_C_DMSO	SE
chr2_85823979_85824054_85823641_85823772_85824226_85824301	4.74e-05	0.814333	0.913	-0.099	RNF181	C44_C_DMSO	SE
chr20_34142142_34142157_34136560_34136618_34142814_34142846	0.00347657	0.395667	0.286667	0.109	ERGIC3	C44_C_DMSO	SE
chr1_155213885_155214021_155210876_155210971_155214296_155214397	0.0003	0.0583333	0.330333	-0.272	GBA	C44_C_DMSO	SE
chr11_63991571_63991634_63991301_63991439_63991756_63991813	6.23e-09	0.437333	0.881667	-0.444	TRPT1	C44_C_DMSO	SE
chr11_63991571_63991682_63991270_63991439_63991756_63991813	1.22e-13	0.568667	0.921	-0.352	TRPT1	C44_C_DMSO	SE
chr11_63992266_63992442_63992014_63992189_63992970_63993052	2.31e-06	0.190333	0.660667	-0.47	TRPT1	C44_C_DMSO	SE
chr11_63992272_63992442_63992014_63992189_63992970_63993052	3.73e-09	0.438	0.868	-0.43	TRPT1	C44_C_DMSO	SE
chr19_18099223_18099334_18096120_18096262_18100524_18100652	0.000117	1	0.869667	0.13	KCNN1	C44_C_DMSO	SE
chr17_76392388_76392466_76388556_76388746_76394332_76394349	2.34e-07	0.554667	0.792667	-0.238	PGS1	C44_C_DMSO	SE
chr4_175237680_175237718_175237316_175237441_175238485_175239816	0.00420225	0.788	0.903667	-0.116	CEP44	C44_C_DMSO	SE
chr4_175237680_175237718_175237316_175237441_175252632_175253444	1.71e-05	0.237667	0.517333	-0.28	CEP44	C44_C_DMSO	SE
chr4_175239985_175240238_175238485_175239816_175252632_175253444	0.000135	1	0.697333	0.303	CEP44	C44_C_DMSO	SE
chr7_150773999_150774114_150773710_150773919_150774187_150774323	0.00196272	0.986333	0.896333	0.09	FASTK	C44_C_DMSO	SE
chr7_150773999_150774323_150773712_150773919_150774396_150774488	2.23e-06	0.745667	0.942	-0.196	FASTK	C44_C_DMSO	SE
chr7_150774187_150774323_150773710_150773919_150774396_150774488	1.21e-07	0.791333	0.959333	-0.168	FASTK	C44_C_DMSO	SE
chr7_150775648_150775786_150774858_150775179_150776586_150777018	0.00176947	0.859667	0.96	-0.1	FASTK	C44_C_DMSO	SE
chr7_150775648_150775788_150773999_150775179_150776586_150777009	0.00218475	0.862333	0.96	-0.098	FASTK	C44_C_DMSO	SE
chr7_150775928_150776108_150774707_150775179_150776586_150777009	0.00378545	0.871	0.960667	-0.09	FASTK	C44_C_DMSO	SE
chr7_150776009_150776108_150774858_150775179_150776586_150777009	0.00348991	0.904333	0.971	-0.067	FASTK	C44_C_DMSO	SE
chr16_2048965_2049122_2048702_2048853_2049496_2050257	8.13e-05	0.922333	0.979	-0.057	ZNF598	C44_C_DMSO	SE
chr16_71915219_71915337_71913809_71913926_71917113_71917176	0.00797835	0	0.0686667	-0.069	ZNF821	C44_C_DMSO	SE
chr9_2651414_2651498_2650369_2650516_2651873_2651954	0.000598	0.873333	0.344	0.529	VLDLR	C44_C_DMSO	SE
chr4_1719242_1719402_1717679_1719155_1719878_1720353	0.000783	0.491333	0.795333	-0.304	TMEM129	C44_C_DMSO	SE
chr21_43429575_43429706_43423005_43423070_43430360_43430466	2.25e-07	1	0.100667	0.899	ZBTB21	C44_C_DMSO	SE
chr17_67281528_67281561_67280093_67280213_67282038_67282178	1.57e-05	0.342	0.0666667	0.275	ABCA5	C44_C_DMSO	SE
chr17_67321839_67321958_67313040_67313373_67323192_67323252	0.00682052	0.562333	1	-0.438	ABCA5	C44_C_DMSO	SE
chr6_34725688_34725731_34725182_34725328_34730371_34730480	0.000179	0.971	0.988667	-0.018	SNRPC	C44_C_DMSO	SE
chr7_107205032_107205121_107204402_107204654_107207494_107207631	0.00916855	0.917333	0.789333	0.128	DUS4L	C44_C_DMSO	SE
chrX_118974556_118974647_118972228_118972490_118975038_118975221	0.0094427	0.0133333	0.0626667	-0.049	UPF3B	C44_C_DMSO	SE
chrX_118974608_118974647_118972329_118972490_118975038_118975221	0.000381	0.0766667	0.228333	-0.152	UPF3B	C44_C_DMSO	SE
chr1_154141780_154141859_154129169_154130197_154142875_154142945	0.00869207	0.012	0.0206667	-0.009	TPM3	C44_C_DMSO	SE
chr1_154141780_154141859_154131145_154131524_154142875_154142945	9.65e-07	0.200667	0.687667	-0.487	TPM3	C44_C_DMSO	SE
chr20_44501309_44501464_44486255_44486619_44505352_44507598	0.0039133	0.0176667	0.103667	-0.086	ZSWIM3	C44_C_DMSO	SE
chr7_35871101_35871644_35840828_35840880_35872407_35872455	2.28e-05	0.141667	0.004	0.138	39326	C44_C_DMSO	SE
chr12_62743001_62743088_62719652_62719714_62749111_62749256	0.00215233	0.31	0.577333	-0.267	USP15	C44_C_DMSO	SE
chr20_49520425_49520538_49518553_49518646_49547362_49547958	0.00105485	0.837667	0.917333	-0.08	ADNP	C44_C_DMSO	SE
chr20_49521302_49521386_49520425_49520538_49545187_49545353	0.00135871	0.0303333	0.082	-0.052	ADNP	C44_C_DMSO	SE
chr20_49521302_49521386_49520425_49520538_49547362_49547958	8.51e-07	0.03	0.123667	-0.094	ADNP	C44_C_DMSO	SE
chr20_49545187_49545362_49518553_49518646_49547362_49547750	9.9e-09	0.232	0.568	-0.336	ADNP	C44_C_DMSO	SE
chr20_49545187_49545362_49520425_49520538_49547362_49547750	5.55e-13	0.277333	0.535667	-0.258	ADNP	C44_C_DMSO	SE
chr16_30008128_30008181_30007564_30007938_30012078_30012133	0.000599	0.958	0.989333	-0.031	INO80E	C44_C_DMSO	SE
chr16_30012532_30012851_30012249_30012361_30016541_30016644	2.38e-06	0.348667	0.519	-0.17	INO80E	C44_C_DMSO	SE
chr16_30012734_30012851_30012249_30012361_30016541_30017114	4.41e-08	0.698333	0.832	-0.134	INO80E	C44_C_DMSO	SE
chr16_30012785_30012851_30012249_30012361_30016541_30016898	6.19e-06	0.452667	0.625667	-0.173	INO80E	C44_C_DMSO	SE
chr16_30015888_30015978_30012532_30012851_30016541_30017083	0.00706211	0.00533333	0.024	-0.019	INO80E	C44_C_DMSO	SE
chr22_29139869_29139966_29138018_29138319_29147228_29147276	0.00785307	0.571333	0.764	-0.193	HSCB	C44_C_DMSO	SE
chr1_233105654_233105864_233092092_233092189_233113908_233114228	1.71e-07	0.692667	0.869667	-0.177	NTPCR	C44_C_DMSO	SE
chrX_102933426_102933548_102931753_102931979_102940098_102940188	0.0050781	0.810667	0.882	-0.071	MORF4L2	C44_C_DMSO	SE
chrX_102933426_102933577_102930432_102931979_102940098_102941149	0.00495714	0.785667	0.865667	-0.08	MORF4L2	C44_C_DMSO	SE
chrX_102933426_102933579_102930427_102931979_102940098_102940188	0.00269889	0.814	0.887333	-0.073	MORF4L2	C44_C_DMSO	SE
chr8_67959919_67960094_67958046_67958195_67963464_67963576	5.47e-06	0.0733333	0.0223333	0.051	COPS5	C44_C_DMSO	SE
chr8_67960002_67960094_67958046_67958195_67963464_67963576	0.0065074	0.049	0.018	0.031	COPS5	C44_C_DMSO	SE
chr17_49053223_49053262_49052131_49052308_49054468_49054582	0.00571237	0.423	0.560333	-0.137	SPAG9	C44_C_DMSO	SE
chr17_49091592_49091714_49084629_49084687_49097519_49097619	0.000579	0.952333	0.997333	-0.045	SPAG9	C44_C_DMSO	SE
chr17_49109041_49109083_49098518_49098726_49118861_49119012	2.59e-05	0.129667	0.256	-0.126	SPAG9	C44_C_DMSO	SE
chr17_73263826_73263982_73263531_73263711_73264163_73264273	0.00245914	0.684	0.902	-0.218	MIF4GD	C44_C_DMSO	SE
chr21_44323291_44324386_44317036_44317157_44328973_44329215	0	0.00866667	0.027	-0.018	NDUFV3	C44_C_DMSO	SE
chr3_167758573_167758657_167754623_167754782_167759179_167759262	2.1e-08	0.951	0.858333	0.093	GOLIM4	C44_C_DMSO	SE
chr8_145517143_145517262_145516164_145516301_145532591_145532700	9.27e-05	0.333333	0.825667	-0.492	HSF1	C44_C_DMSO	SE
chr8_145536313_145536397_145535648_145535930_145537196_145537302	0	0.011	0.148333	-0.137	HSF1	C44_C_DMSO	SE
chr6_136597605_136597646_136596980_136597127_136599002_136599241	0.0081447	0.952	0.884667	0.067	BCLAF1	C44_C_DMSO	SE
chr5_115803278_115803443_115779311_115783507_115808768_115808789	0.000209	0.806	1	-0.194	SEMA6A	C44_C_DMSO	SE
chr21_47015486_47015575_47013591_47013622_47016304_47017005	0.00375077	0.0503333	0.119	-0.069	AL133493.2	C44_C_DMSO	SE
chr4_466363_466490_435483_438221_492844_492945	0.00653286	0.732333	1	-0.268	ZNF721	C44_C_DMSO	SE
chr9_34656735_34656905_34655601_34655662_34657031_34657115	1.51e-13	0.421	0.781333	-0.36	IL11RA	C44_C_DMSO	SE
chr9_34657299_34657332_34657031_34657146_34658516_34658558	5.45e-06	0.667333	0.927333	-0.26	IL11RA	C44_C_DMSO	SE
chr9_34657417_34657584_34657031_34657146_34658516_34658558	9.25e-07	0.742333	0.955	-0.213	IL11RA	C44_C_DMSO	SE
chr4_8375287_8375355_8372634_8372721_8376704_8376879	0.00242178	0.901333	0.647333	0.254	ACOX3	C44_C_DMSO	SE
chr16_3073233_3073413_3072841_3072999_3073847_3074274	0.00937136	0.862333	0.938333	-0.076	HCFC1R1	C44_C_DMSO	SE
chr16_3073233_3073531_3072626_3072999_3073847_3073969	0.00321001	0.805333	0.915667	-0.11	HCFC1R1	C44_C_DMSO	SE
chr16_3073474_3073531_3073233_3073362_3073847_3073969	0	0.105667	0.264333	-0.159	HCFC1R1	C44_C_DMSO	SE
chr16_3073474_3073531_3073233_3073362_3074181_3074235	2.1e-05	0.579	0.831333	-0.252	HCFC1R1	C44_C_DMSO	SE
chr11_8013327_8013518_8008902_8009263_8013630_8013710	0.00982467	0.951	0.991667	-0.041	EIF3F	C44_C_DMSO	SE
chr17_8479942_8479990_8473037_8473130_8480553_8480656	5.11e-07	0.385	0.100333	0.285	MYH10	C44_C_DMSO	SE
chr17_8479960_8479990_8473037_8473130_8480553_8480656	0	0.629	0.22	0.409	MYH10	C44_C_DMSO	SE
chr8_59352191_59352329_59346953_59347063_59358465_59358624	0.00345866	0.746333	0.964	-0.218	UBXN2B	C44_C_DMSO	SE
chr22_51018155_51018259_51017854_51017936_51018618_51018845	1.98e-06	0.877667	1	-0.122	CHKB-CPT1B	C44_C_DMSO	SE
chr22_51018402_51018511_51017854_51017936_51018618_51018845	5.75e-06	0.905667	1	-0.094	CHKB-CPT1B	C44_C_DMSO	SE
chr16_28490964_28491086_28489057_28489198_28493425_28493519	0.00340175	0.043	0.00466667	0.038	CLN3	C44_C_DMSO	SE
chr12_42604156_42604256_42555414_42555567_42604349_42604421	0.00769375	0.331	0.829667	-0.499	YAF2	C44_C_DMSO	SE
chr17_73897062_73897108_73895596_73895755_73897792_73897997	1.45e-08	0.929333	0.987	-0.058	RP11-552F3.12	C44_C_DMSO	SE
chr17_73897281_73897354_73895596_73895755_73897792_73897997	1.04e-09	0.846333	0.975667	-0.129	RP11-552F3.12	C44_C_DMSO	SE
chr17_73922368_73922507_73922110_73922244_73922838_73922958	9.34e-07	0.57	1	-0.43	RP11-552F3.12	C44_C_DMSO	SE
chr9_116770623_116770659_116769629_116769719_116770756_116770834	6.59e-05	0.953667	0.701	0.253	ZNF618	C44_C_DMSO	SE
chr9_116778392_116778452_116770756_116770834_116778974_116779064	5.26e-09	0.133667	0.470667	-0.337	ZNF618	C44_C_DMSO	SE
chr9_116791012_116791252_116778974_116779064_116794924_116795008	0.00668905	0.868333	0.539667	0.329	ZNF618	C44_C_DMSO	SE
chr9_116797470_116797515_116794924_116795008_116798579_116798657	9.41e-09	0.0206667	0.193667	-0.173	ZNF618	C44_C_DMSO	SE
chr1_15970016_15970145_15964801_15964929_15976214_15976318	0.00387237	0.858	0.980667	-0.123	DDI2	C44_C_DMSO	SE
chr15_43627142_43627368_43625508_43625632_43627893_43628024	1.06e-07	0.179333	0.582667	-0.403	ADAL	C44_C_DMSO	SE
chr15_43639213_43639294_43638051_43638178_43641104_43641243	0.00456103	0.674667	0.901333	-0.227	ADAL	C44_C_DMSO	SE
chr2_24050667_24050730_24046127_24046439_24051718_24051809	0.00272978	0.340667	0.105333	0.235	ATAD2B	C44_C_DMSO	SE
chr12_79349241_79349346_79258777_79258889_79371578_79371711	1.22e-07	0.0713333	0.175333	-0.104	SYT1	C44_C_DMSO	SE
chr12_79389538_79389627_79371564_79371711_79441076_79441142	9.62e-06	0.014	0.0596667	-0.046	SYT1	C44_C_DMSO	SE
chr12_79496793_79496835_79441076_79441142_79611282_79611465	6.49e-10	0.00466667	0.066	-0.061	SYT1	C44_C_DMSO	SE
chr15_25213078_25213229_25207260_25207356_25219457_25219603	0	0.805	0.943333	-0.138	SNURF	C44_C_DMSO	SE
chr5_99917050_99917108_99897755_99897892_99921884_99922433	1.06e-05	0	0.128667	-0.129	FAM174A	C44_C_DMSO	SE
chr12_131296854_131296988_131293175_131293249_131297501_131297576	8.18e-05	0.236333	0.084	0.152	STX2	C44_C_DMSO	SE
chr9_32558907_32558952_32552996_32553942_32570957_32571050	2.01e-05	0.819667	0.929	-0.109	NDUFB6	C44_C_DMSO	SE
chr8_144889721_144889784_144889093_144889183_144890778_144891195	0.000719	1	0.934667	0.065	SCRIB	C44_C_DMSO	SE
chr17_73036186_73036258_73035303_73035366_73038275_73038372	1.17e-06	0.967667	0.991667	-0.024	ATP5H	C44_C_DMSO	SE
chr6_79607780_79608015_79607545_79607676_79612708_79612818	0.00837793	0.44	0.229	0.211	IRAK1BP1	C44_C_DMSO	SE
chr7_72422690_72422834_72420596_72420735_72424897_72425018	0.00662638	0.943667	0.743	0.201	NSUN5P2	C44_C_DMSO	SE
chr9_86281264_86281309_86279944_86280060_86284099_86284206	0.0026833	0.835333	0.741	0.094	UBQLN1	C44_C_DMSO	SE
chr9_86281264_86281348_86279944_86280060_86284099_86284242	0.000493	0.951	0.917667	0.033	UBQLN1	C44_C_DMSO	SE
chr7_2282559_2282683_2281856_2281891_2284197_2284361	0.00294679	0.0106667	0.0426667	-0.032	NUDT1	C44_C_DMSO	SE
chr8_92992004_92992159_92988132_92988201_92998351_92998553	0.00101639	0.00566667	0.075	-0.069	RUNX1T1	C44_C_DMSO	SE
chr1_247365317_247365397_247363368_247363495_247373992_247374158	5.62e-05	0.449333	0.875	-0.426	MIR3916	C44_C_DMSO	SE
chr4_186556508_186556565_186551702_186551752_186567821_186567936	1.52e-05	0.518	0.101667	0.416	SORBS2	C44_C_DMSO	SE
chr4_186559232_186559316_186551702_186551752_186567821_186567936	3.55e-06	0.297667	0	0.298	SORBS2	C44_C_DMSO	SE
chr4_186560030_186560189_186551702_186551752_186567821_186567936	0.000265	0.417667	0.085	0.333	SORBS2	C44_C_DMSO	SE
chr15_83697367_83697480_83689426_83689514_83698887_83699080	0.00249094	0.0776667	0.0316667	0.046	BTBD1	C44_C_DMSO	SE
chr3_142066075_142066184_142054289_142054351_142074242_142074338	0.00373173	0.795667	1	-0.204	XRN1	C44_C_DMSO	SE
chr3_142089326_142089462_142084151_142084208_142090080_142090170	0.000342	0.827333	1	-0.173	XRN1	C44_C_DMSO	SE
chr4_89199295_89199794_89196296_89198395_89205557_89205713	0.00688566	0.822333	0.366667	0.456	PPM1K	C44_C_DMSO	SE
chr4_89199687_89199794_89198294_89198395_89205557_89205742	0.00424426	0.868667	0.465	0.404	PPM1K	C44_C_DMSO	SE
chr7_89983771_89983863_89982129_89982323_90001468_90001542	0.000776	0.975333	0.799667	0.176	GTPBP10	C44_C_DMSO	SE
chr7_89984399_89984544_89982129_89982323_90001468_90001542	0.000724	0.96	0.695667	0.264	GTPBP10	C44_C_DMSO	SE
chr1_151106435_151106531_151104160_151105993_151106876_151106921	0.00516881	0.101667	0	0.102	SEMA6C	C44_C_DMSO	SE
chr12_6781515_6781698_6779925_6780004_6782381_6782606	2.55e-08	0.117333	0.229	-0.112	ZNF384	C44_C_DMSO	SE
[truncated: 3,516 more rows]

## Sheet: E2F1Cr_T1-44_vs_WTE2F1_DMSO
coord	FDR	psi_trt	psi_ref	delta_psi	gene	trt	event
chr20_56083661_56083844_56083661_56083760_56087647_56087808	2.63e-05	0.965	0.992667	-0.028	CTCFL	KO44_C_DMSO	A3SS
chr3_48476226_48476546_48476226_48476425_48481505_48481529	0.00037	0.478	0.881333	-0.403	CCDC51	KO44_C_DMSO	A3SS
chr12_53690213_53691708_53691633_53691708_53689622_53689725	0.00026	1	0.431667	0.568	PFDN5	KO44_C_DMSO	A3SS
chrY_21750255_21751498_21751406_21751498_21749095_21749393	7.4e-09	1	0.397667	0.602	TXLNG2P	KO44_C_DMSO	A3SS
chr1_228527642_228527802_228527645_228527802_228526553_228526727	0.000418	0.229667	0	0.23	OBSCN	KO44_C_DMSO	A3SS
chr3_112066404_112066677_112066409_112066677_112063808_112064135	0.00057	0.936	0.873	0.063	CD200	KO44_C_DMSO	A3SS
chr17_73236422_73237138_73236422_73236493_73237695_73237777	0.00443744	1	0.512667	0.487	GGA3	KO44_C_DMSO	A3SS
chr16_24816925_24817054_24816994_24817054_24816334_24816472	0.00917835	0.751667	0.874667	-0.123	TNRC6A	KO44_C_DMSO	A3SS
chr19_1486851_1487064_1486851_1486972_1487139_1487312	0.00485744	0.751	0.941333	-0.19	PCSK4	KO44_C_DMSO	A3SS
chr8_145616055_145616256_145616060_145616256_145615870_145615946	0.00479623	0.387333	0.819333	-0.432	ADCK5	KO44_C_DMSO	A3SS
chr12_120652905_120653220_120652905_120653076_120653362_120653464	0.00133878	0.0183333	0.138	-0.12	PXN	KO44_C_DMSO	A3SS
chr12_120652905_120653220_120652905_120653076_120659425_120659561	0.000804	0.021	0.0966667	-0.076	PXN	KO44_C_DMSO	A3SS
chr1_2442116_2442221_2442116_2442187_2442776_2442826	0.00811215	0.268333	0.721667	-0.453	PANK4	KO44_C_DMSO	A3SS
chrX_102933426_102933579_102933426_102933528_102940098_102940188	0.00814263	0.255	0.377333	-0.122	MORF4L2	KO44_C_DMSO	A3SS
chr17_73265427_73265550_73265427_73265529_73266194_73266326	0.00243954	0.969333	0.707333	0.262	MIF4GD	KO44_C_DMSO	A3SS
chr7_44154893_44154995_44154893_44154953_44155364_44155492	3.55e-07	0.960667	0.990667	-0.03	POLD2	KO44_C_DMSO	A3SS
chr7_44155713_44155871_44155713_44155808_44156028_44156109	0.00136011	0.915333	0.955667	-0.04	POLD2	KO44_C_DMSO	A3SS
chr7_44161432_44161794_44161432_44161708_44163109_44163136	0.000818	0.074	0.00633333	0.068	POLD2	KO44_C_DMSO	A3SS
chr22_42564614_42564742_42564614_42564709_42565852_42565902	0.00479623	0.882333	0.598333	0.284	TCF20	KO44_C_DMSO	A3SS
chr3_142051216_142051373_142051216_142051266_142051808_142051931	0.0093729	0.529333	0.837667	-0.308	XRN1	KO44_C_DMSO	A3SS
chr3_142051216_142051376_142051216_142051266_142051808_142051931	0.00307064	0.652	0.891333	-0.239	XRN1	KO44_C_DMSO	A3SS
chr20_17934639_17934875_17934639_17934761_17936008_17936119	6.54e-05	0.014	0.066	-0.052	SNX5	KO44_C_DMSO	A3SS
chr1_43830598_43831047_43830598_43830679_43831234_43831294	0.00148136	0.949	0.757667	0.191	ELOVL1	KO44_C_DMSO	A3SS
chr19_50369655_50369785_50369655_50369702_50370310_50370474	0.000429	0.436	0.108333	0.328	PNKP	KO44_C_DMSO	A3SS
chr5_886706_886882_886706_886822_887475_887586	1.38e-05	0.009	0.0756667	-0.067	BRD9	KO44_C_DMSO	A3SS
chr12_57883206_57883341_57883237_57883341_57883049_57883128	0.000262	0.929	0.986333	-0.057	MARS	KO44_C_DMSO	A3SS
chr7_5778906_5779252_5778906_5778983_5780603_5781275	1.87e-07	0.168667	0	0.169	RNF216	KO44_C_DMSO	A3SS
chr19_19643912_19645953_19645842_19645953_19643440_19643549	0.000586	1	0.404	0.596	YJEFN3	KO44_C_DMSO	A3SS
chr17_80382269_80382379_80382294_80382379_80377624_80377759	0.00420273	0.993	0.897667	0.095	HEXDC	KO44_C_DMSO	A3SS
chr12_57118235_57118333_57118235_57118307_57119046_57119083	0.0093729	0.0213333	0.0316667	-0.01	NACA	KO44_C_DMSO	A3SS
chrX_153278493_153278884_153278493_153278794_153279492_153279729	0.00189146	0.947	0.876	0.071	IRAK1	KO44_C_DMSO	A3SS
chr16_11935763_11935857_11935763_11935786_11945264_11945375	0	0.85	0.992	-0.142	RSL1D1	KO44_C_DMSO	A3SS
chr16_2256358_2256410_2256361_2256410_2256031_2256215	1.73e-10	0.838333	0.927333	-0.089	MLST8	KO44_C_DMSO	A3SS
chr1_144880741_144880861_144880741_144880858_144881429_144881622	0.000769	0.109	0.775667	-0.667	PDE4DIP	KO44_C_DMSO	A3SS
chr20_37078904_37079090_37078978_37079090_37077304_37077373	3.59e-05	0.137333	0.374667	-0.237	SNHG11	KO44_C_DMSO	A3SS
chr5_175810948_175811375_175810948_175811284_175812221_175812328	0.000207	0.797333	0.658667	0.139	NOP16	KO44_C_DMSO	A3SS
chr19_41811550_41811772_41811580_41811772_41809876_41810166	0.00173055	0.0626667	0.093	-0.03	HNRNPUL1	KO44_C_DMSO	A3SS
chrX_48368171_48368344_48368280_48368344_48367811_48368095	0.000489	0.478333	0.923333	-0.445	PORCN	KO44_C_DMSO	A3SS
chr10_123974905_123974966_123974917_123974966_123969911_123971223	7.06e-08	0.667	0.926667	-0.26	TACC2	KO44_C_DMSO	A3SS
chr1_173839334_173840286_173839337_173840286_173838062_173838258	0.00068	0.820333	0.122	0.698	ZBTB37	KO44_C_DMSO	A3SS
chr1_151373714_151374106_151374017_151374106_151373239_151373321	0.00737659	0.949	0.989	-0.04	PSMB4	KO44_C_DMSO	A3SS
chr3_98234326_98235723_98234326_98234676_98235895_98236033	0.00068	0.782333	0.973	-0.191	CLDND1	KO44_C_DMSO	A3SS
chr6_32945036_32945347_32945218_32945347_32944338_32944713	2.39e-11	0.015	0.0463333	-0.031	BRD2	KO44_C_DMSO	A3SS
chr1_77759477_77759645_77759549_77759645_77752625_77752812	0.00417847	0.456	0.789333	-0.333	AK5	KO44_C_DMSO	A3SS
chr12_1025509_1025698_1025509_1025649_1025804_1025986	4.75e-05	0.207333	0.033	0.174	RAD52	KO44_C_DMSO	A3SS
chr1_155295654_155296923_155296370_155296923_155295357_155295463	2.67e-06	0.420667	0.701667	-0.281	RUSC1	KO44_C_DMSO	A3SS
chr1_26627416_26627544_26627416_26627515_26628184_26628213	0.000591	0	0.365333	-0.365	UBXN11	KO44_C_DMSO	A3SS
chr3_149682690_149684373_149682690_149684051_149686144_149686337	0	0.695	0.336	0.359	PFN2	KO44_C_DMSO	A3SS
chr1_25570040_25570715_25570040_25570124_25570944_25570989	0.00528676	0.118333	0.660333	-0.542	C1orf63	KO44_C_DMSO	A3SS
chr18_51804072_51804225_51804141_51804225_51800295_51800460	0.00261083	0.722	0.942	-0.22	POLI	KO44_C_DMSO	A3SS
chr17_73570951_73571288_73570954_73571288_73570690_73570749	0.000445	0.484	0	0.484	LLGL2	KO44_C_DMSO	A3SS
chr11_6422803_6423212_6422803_6422918_6423311_6423439	2.38e-05	0.750333	0.443	0.307	APBB1	KO44_C_DMSO	A3SS
chr17_16342841_16343017_16342894_16343017_16342640_16342728	0.000134	0.420333	0.557333	-0.137	FAM211A-AS1	KO44_C_DMSO	A3SS
chr17_16342894_16343017_16342973_16343017_16342640_16342728	0.000826	0.703	0.539	0.164	FAM211A-AS1	KO44_C_DMSO	A3SS
chr1_82452943_82453025_82452972_82453025_82450942_82451039	0.00567599	0.812333	0.327667	0.485	LPHN2	KO44_C_DMSO	A3SS
chr11_111708971_111709122_111708971_111709101_111711377_111711532	0.000418	0.395	0.152333	0.243	ALG9	KO44_C_DMSO	A3SS
chr20_57568678_57569294_57569164_57569294_57568503_57568599	0.00806371	0.917667	0.990333	-0.073	NELFCD	KO44_C_DMSO	A3SS
chr19_1819932_1820179_1819932_1820056_1820262_1820394	0.00279144	0.00833333	0.0406667	-0.032	REXO1	KO44_C_DMSO	A3SS
chrX_48759509_48760072_48760008_48760072_48759206_48759319	0.000126	0.0906667	0.226667	-0.136	PQBP1	KO44_C_DMSO	A3SS
chr12_123462906_123463116_123462988_123463116_123461417_123461517	9.54e-05	0.0766667	0.378667	-0.302	OGFOD2	KO44_C_DMSO	A3SS
chr16_88875876_88876248_88875876_88876114_88876477_88876556	0.00179694	0.621333	0.462	0.159	APRT	KO44_C_DMSO	A3SS
chr7_2419838_2420375_2419913_2420375_2419028_2419146	6.06e-08	0.226667	0.379	-0.152	EIF3B	KO44_C_DMSO	A3SS
chr19_40871459_40871837_40871624_40871837_40854596_40854675	0.00376882	0.44	0.782333	-0.342	PLD3	KO44_C_DMSO	A3SS
chr19_40872290_40872417_40872325_40872417_40871459_40871492	9.83e-10	1	0.112333	0.888	PLD3	KO44_C_DMSO	A3SS
chr17_4884972_4885126_4884972_4885037_4886051_4886187	0.00448618	0.910333	0.673333	0.237	CAMTA2	KO44_C_DMSO	A3SS
chr17_55940336_55940718_55940336_55940646_55943834_55943905	0.00160073	0.0406667	0.0116667	0.029	CUEDC1	KO44_C_DMSO	A3SS
chr6_13327018_13327195_13327018_13327138_13328527_13328763	0.00528676	0.129667	0.614	-0.484	TBC1D7	KO44_C_DMSO	A3SS
chr1_26769198_26769364_26769221_26769364_26764658_26764775	0.00193112	0.136333	0.0263333	0.11	DHDDS	KO44_C_DMSO	A3SS
chr1_2519968_2520064_2519988_2520064_2519828_2519892	0.00656388	0.162	0.0233333	0.139	FAM213B	KO44_C_DMSO	A3SS
chr9_139686398_139686810_139686702_139686810_139686162_139686229	9.97e-09	0.119667	0.438667	-0.319	TMEM141	KO44_C_DMSO	A3SS
chr4_151242342_151242535_151242342_151242520_151246960_151247050	3.26e-10	0.480667	0.245333	0.235	LRBA	KO44_C_DMSO	A3SS
chr17_17179348_17179497_17179348_17179478_17184445_17184560	0.0014352	0.0433333	0.132333	-0.089	COPS3	KO44_C_DMSO	A3SS
chr16_67316083_67316252_67316103_67316252_67315911_67316010	0.00615883	0.122	0.023	0.099	PLEKHG4	KO44_C_DMSO	A3SS
chr5_80762792_80762884_80762792_80762860_80769518_80769589	5.4e-06	0.245	0.0606667	0.184	SSBP2	KO44_C_DMSO	A3SS
chr11_124615857_124615878_124615860_124615878_124615398_124615625	0.000793	0	0.341667	-0.342	NRGN	KO44_C_DMSO	A3SS
chr18_34855077_34855206_34855077_34855203_34901765_34901844	0.00645541	0.311	0.625667	-0.315	CELF4	KO44_C_DMSO	A3SS
chr5_157216370_157216575_157216370_157216521_157218710_157219003	3.16e-08	0.207333	0.405667	-0.198	CLINT1	KO44_C_DMSO	A3SS
chr6_35260316_35260564_35260330_35260564_35259334_35259514	1.33e-05	0.213333	0.0416667	0.172	ZNF76	KO44_C_DMSO	A3SS
chr1_151196720_151196755_151196723_151196755_151171200_151171663	0.000204	0.931667	0.328667	0.603	PIP5K1A	KO44_C_DMSO	A3SS
chr19_41084353_41084448_41084367_41084448_41084059_41084118	0.00737659	0.0576667	0.012	0.046	SHKBP1	KO44_C_DMSO	A3SS
chr17_73701690_73702172_73702087_73702172_73700835_73700894	0.002532	0.017	0.00166667	0.015	SAP30BP	KO44_C_DMSO	A3SS
chr17_43005393_43005946_43005393_43005919_43006186_43006392	0.000606	0.935333	0.846333	0.089	KIF18B	KO44_C_DMSO	A3SS
chr12_42839774_42840092_42839792_42840092_42836442_42836543	0.000179	0.152	0.386667	-0.235	PPHLN1	KO44_C_DMSO	A3SS
chr2_172563742_172563887_172563796_172563887_172549286_172549404	0.00172346	0.0363333	0.009	0.027	DYNC1I2	KO44_C_DMSO	A3SS
chr1_67889882_67890005_67889882_67889960_67890570_67890642	1.29e-07	0.303333	0.192333	0.111	SERBP1	KO44_C_DMSO	A3SS
chr8_145740319_145740456_145740319_145740426_145740533_145740626	0.00038	0.992333	0.913667	0.079	RECQL4	KO44_C_DMSO	A3SS
chr22_30823108_30823390_30823226_30823390_30822704_30822832	0.00248521	0.03	0.141667	-0.112	MTFP1	KO44_C_DMSO	A3SS
chr14_24608753_24608998_24608753_24608823_24610097_24610174	0.00479623	0.43	0.209	0.221	EMC9	KO44_C_DMSO	A3SS
chr19_12763176_12763274_12763176_12763243_12766507_12766693	0.00364935	0.895	0.984	-0.089	MAN2B1	KO44_C_DMSO	A3SS
chr19_38702919_38703031_38702919_38703001_38704283_38704396	7.4e-07	0.0543333	0.176333	-0.122	DPF1	KO44_C_DMSO	A3SS
chrX_54841680_54842440_54842313_54842440_54841093_54841208	5.39e-06	0.785667	1	-0.214	MAGED2	KO44_C_DMSO	A3SS
chr19_1011578_1011662_1011578_1011611_1011739_1011797	5.42e-07	0.481	0.624	-0.143	TMEM259	KO44_C_DMSO	A3SS
chr1_29650142_29650300_29650148_29650300_29649882_29650008	0.00482461	0.937	1	-0.063	PTPRU	KO44_C_DMSO	A3SS
chr11_82984993_82985783_82984993_82985035_82991183_82991303	0.0093729	0.317333	0.812667	-0.495	CCDC90B	KO44_C_DMSO	A3SS
chr15_43693913_43695997_43695880_43695997_43692241_43692419	0.00123726	0.893333	0.642	0.251	TUBGCP4	KO44_C_DMSO	A3SS
chr11_57505307_57505498_57505384_57505498_57505079_57505140	7.22e-08	0.062	0.0196667	0.042	TMX2	KO44_C_DMSO	A3SS
chr1_207958963_207959027_207959000_207959027_207958415_207958451	0.00844254	0.802667	0.910333	-0.108	CD46	KO44_C_DMSO	A3SS
chr11_61188525_61188602_61188525_61188599_61188861_61189080	0.00528676	0.684333	0.164333	0.52	CPSF7	KO44_C_DMSO	A3SS
chr15_60760259_60760521_60760259_60760361_60768261_60768366	0.00755926	0.221	0.428667	-0.208	NARG2	KO44_C_DMSO	A3SS
chr22_18910329_18910692_18910329_18910446_18912563_18912713	6.26e-08	0.333333	1	-0.667	PRODH	KO44_C_DMSO	A3SS
chr11_67200596_67200918_67200810_67200918_67200422_67200513	3.47e-10	0.362	0.670333	-0.308	RPS6KB2	KO44_C_DMSO	A3SS
chr11_67202052_67202872_67202459_67202872_67201847_67201955	0.000312	0.905	0.986667	-0.082	RPS6KB2	KO44_C_DMSO	A3SS
chr17_61776616_61776755_61776616_61776708_61777728_61778045	2.55e-08	0.930667	0.389	0.542	LIMD2	KO44_C_DMSO	A3SS
chr1_36644019_36644197_36644046_36644197_36643473_36643802	0.00417847	0.955	0.918667	0.036	MAP7D1	KO44_C_DMSO	A3SS
chr19_41889619_41889988_41889778_41889988_41888676_41888826	0.00770646	0.704667	0.333333	0.371	TMEM91	KO44_C_DMSO	A3SS
chr12_56619962_56620203_56620139_56620203_56619156_56619295	0.00703111	0.687333	0.894667	-0.207	NABP2	KO44_C_DMSO	A3SS
chr16_4736259_4740973_4738796_4740973_4733843_4733933	2.89e-10	0.069	0.03	0.039	MGRN1	KO44_C_DMSO	A3SS
chr10_22607200_22607947_22607887_22607947_22607033_22607097	0.00124115	0.849	1	-0.151	COMMD3	KO44_C_DMSO	A3SS
chr8_124026388_124031545_124026388_124027825_124033686_124033739	0.00278942	0.905667	0.698333	0.207	DERL1	KO44_C_DMSO	A3SS
chr17_7797432_7797583_7797444_7797583_7797122_7797253	1.14e-10	0.175667	0.397667	-0.222	CHD3	KO44_C_DMSO	A3SS
chr15_59384711_59384839_59384735_59384839_59383257_59383353	0.00118296	0.132333	0.316	-0.184	RNF111	KO44_C_DMSO	A3SS
chr17_79649063_79649705_79649063_79649179_79650042_79650156	0.00738521	0.063	0.0366667	0.026	ARL16	KO44_C_DMSO	A3SS
chr8_145139013_145139233_145139036_145139233_145138841_145138943	0.00734127	0.0623333	0.00566667	0.057	GPAA1	KO44_C_DMSO	A3SS
chr8_126114255_126114388_126114292_126114388_126104085_126104200	0.000451	0.0153333	0.120333	-0.105	NSMCE2	KO44_C_DMSO	A3SS
chr7_150749252_150749561_150749502_150749561_150749069_150749149	2.41e-07	0.521333	1	-0.479	ASIC3	KO44_C_DMSO	A3SS
chr9_130569251_130569366_130569270_130569366_130566914_130566979	1.91e-05	0.816	0.956333	-0.14	FPGS	KO44_C_DMSO	A3SS
chr1_212119948_212120047_212119948_212119987_212151613_212151853	1.87e-05	0.898333	0.995333	-0.097	INTS7	KO44_C_DMSO	A3SS
chr9_86582998_86584355_86582998_86584295_86585076_86585246	0.0086147	0.188667	0.135667	0.053	HNRNPK	KO44_C_DMSO	A3SS
chr20_37163716_37163850_37163728_37163850_37161372_37161502	1.29e-05	0.943333	0.746333	0.197	RALGAPB	KO44_C_DMSO	A3SS
chr12_100613785_100613924_100613845_100613924_100612192_100612364	0.000818	0.866667	0.988667	-0.122	ACTR6	KO44_C_DMSO	A3SS
chr2_230670445_230670599_230670445_230670518_230672423_230672580	0.00877279	0.855333	0.73	0.125	TRIP12	KO44_C_DMSO	A3SS
chr17_38176525_38176735_38176525_38176606_38178207_38178307	2.41e-06	0.013	0.0366667	-0.024	MED24	KO44_C_DMSO	A3SS
chr17_38189597_38190024_38189597_38189709_38191168_38191225	0	0.0896667	0.0166667	0.073	MED24	KO44_C_DMSO	A3SS
chr11_93465409_93465479_93465409_93465457_93466252_93466287	0.00259423	0.0143333	0.03	-0.016	TAF1D	KO44_C_DMSO	A3SS
chr14_105930752_105930904_105930799_105930904_105930368_105930484	3.09e-08	0.520667	0.801667	-0.281	MTA1	KO44_C_DMSO	A3SS
chr5_133328636_133328709_133328636_133328706_133340585_133340824	0.00877279	0.957333	0.789	0.168	VDAC1	KO44_C_DMSO	A3SS
chr6_31928972_31929163_31929117_31929163_31928817_31928871	0.00723538	0.922333	0.982667	-0.06	SKIV2L	KO44_C_DMSO	A3SS
chr17_26918999_26920084_26918999_26919495_26925527_26925653	0.00125667	0.93	0.775667	0.154	SPAG5	KO44_C_DMSO	A3SS
chr22_24984181_24985361_24984181_24984297_24985788_24985917	0.00057	0.0803333	0.032	0.048	FAM211B	KO44_C_DMSO	A3SS
chr17_73513095_73513325_73513241_73513325_73512641_73512697	0.00189244	0.410333	0	0.41	TSEN54	KO44_C_DMSO	A3SS
chr16_70731041_70731160_70731041_70731076_70732539_70732714	0.00567075	0.967	0.920333	0.047	VAC14	KO44_C_DMSO	A3SS
chr14_104145645_104145855_104145720_104145855_104143751_104143860	0.000855	0.0393333	0.084	-0.045	KLC1	KO44_C_DMSO	A3SS
chr16_718487_718699_718655_718699_718352_718411	0.00238847	0.853	0.96	-0.107	RHOT2	KO44_C_DMSO	A3SS
chr16_721082_721203_721114_721203_720891_721000	0.000818	0.86	0.946333	-0.086	RHOT2	KO44_C_DMSO	A3SS
chr16_90097597_90097904_90097706_90097904_90094043_90094130	0.00603594	0.214	0.0666667	0.147	GAS8	KO44_C_DMSO	A3SS
chr12_49494170_49495106_49494170_49494237_49495254_49495332	1.38e-05	1	0.447333	0.553	LMBR1L	KO44_C_DMSO	A3SS
chr4_71659481_71659621_71659501_71659621_71655211_71655309	0.00212104	0.118	0.011	0.107	RUFY3	KO44_C_DMSO	A3SS
chr17_72768098_72768178_72768098_72768116_72768356_72768416	0.00712243	0.975667	0.863667	0.112	NAT9	KO44_C_DMSO	A3SS
chr14_21731469_21731988_21731469_21731495_21737456_21737601	0	0.0456667	0.0203333	0.025	HNRNPC	KO44_C_DMSO	A3SS
chr14_75182523_75182802_75182653_75182802_75181574_75181646	5.13e-08	0.081	0.0166667	0.064	FCF1	KO44_C_DMSO	A3SS
chr11_64004891_64005127_64004992_64005127_64004658_64004694	0.00364935	0.893	0.824	0.069	VEGFB	KO44_C_DMSO	A3SS
chr3_33870329_33870461_33870344_33870461_33867971_33868072	8.79e-05	0.403667	0.13	0.274	PDCD6IP	KO44_C_DMSO	A3SS
chr8_22058630_22059441_22059315_22059441_22054752_22054933	8.64e-06	0.334333	0.109667	0.225	BMP1	KO44_C_DMSO	A3SS
chr1_219366423_219366593_219366471_219366593_219352488_219352588	0.00041	0.826	0.587	0.239	LYPLAL1	KO44_C_DMSO	A3SS
chr7_139299031_139299239_139299031_139299158_139305146_139305309	1.77e-05	0.106333	0.239	-0.133	HIPK2	KO44_C_DMSO	A3SS
chr1_38343859_38344164_38343859_38343995_38345756_38345866	0.00376882	0.197333	0.0573333	0.14	INPP5B	KO44_C_DMSO	A3SS
chr11_8706232_8706439_8706369_8706439_8705552_8705628	1.55e-05	0.87	0.927333	-0.057	RPL27A	KO44_C_DMSO	A3SS
chr11_8706264_8706439_8706369_8706439_8705552_8705628	0.000322	0.980667	0.989	-0.008	RPL27A	KO44_C_DMSO	A3SS
chr14_75472543_75472664_75472599_75472664_75471439_75471603	0.00499623	0.850667	0.954333	-0.104	EIF2B2	KO44_C_DMSO	A3SS
chr14_75472568_75472664_75472599_75472664_75471439_75471603	0.00293767	0.952667	0.987	-0.034	EIF2B2	KO44_C_DMSO	A3SS
chr11_65305740_65306175_65305912_65306175_65305437_65305653	0.000198	0.410333	0.64	-0.23	SCYL1	KO44_C_DMSO	A3SS
chr2_130914157_130914386_130914157_130914248_130914823_130914969	0.00543523	0.00666667	0.0266667	-0.02	SMPD4	KO44_C_DMSO	A3SS
chr16_67762292_67762504_67762292_67762414_67763182_67763387	0.000228	0.0713333	0.241	-0.17	RANBP10	KO44_C_DMSO	A3SS
chr4_83803010_83803093_83803010_83803090_83811903_83812248	0.000685	0.971333	0.571667	0.4	SEC31A	KO44_C_DMSO	A3SS
chr20_34218360_34218956_34218360_34218412_34219035_34219095	8.28e-06	0.797667	0.936333	-0.139	CPNE1	KO44_C_DMSO	A3SS
chr20_32981575_32981687_32981596_32981687_32957199_32957276	0.00479623	0.0213333	0.109667	-0.088	ITCH	KO44_C_DMSO	A3SS
chr5_65451892_65454760_65454636_65454760_65449290_65449424	0.000208	0.788333	0.0833333	0.705	SREK1	KO44_C_DMSO	A3SS
chr5_65460435_65460725_65460610_65460725_65459619_65459750	0.00041	0.089	0.0386667	0.05	SREK1	KO44_C_DMSO	A3SS
chr11_47195309_47195433_47195309_47195391_47196565_47196649	1.17e-09	0.00866667	0.066	-0.057	ARFGAP2	KO44_C_DMSO	A3SS
chr11_47195309_47195433_47195309_47195391_47196732_47196864	0.000146	0	0.334667	-0.335	ARFGAP2	KO44_C_DMSO	A3SS
chr7_129297182_129297414_129297185_129297414_129281565_129281663	3.62e-05	0.914667	0.262667	0.652	NRF1	KO44_C_DMSO	A3SS
chr3_78684922_78685258_78684922_78685093_78688893_78689048	0	0.134333	0.315667	-0.181	ROBO1	KO44_C_DMSO	A3SS
chr13_111294661_111296529_111294661_111294868_111296731_111296830	0.0025677	0.03	0.00933333	0.021	CARS2	KO44_C_DMSO	A3SS
chr13_111296731_111296953_111296731_111296830_111298313_111298437	0.00283828	0.0623333	0.00833333	0.054	CARS2	KO44_C_DMSO	A3SS
chrX_47065346_47065512_47065476_47065512_47062939_47063095	0.00306814	0.968	0.994667	-0.027	UBA1	KO44_C_DMSO	A3SS
chr1_44085765_44086250_44086124_44086250_44085350_44085529	7.69e-09	0.640333	0.951333	-0.311	PTPRF	KO44_C_DMSO	A3SS
chr17_79872169_79872578_79872169_79872406_79873315_79873388	0.000491	0.45	0.759	-0.309	SIRT7	KO44_C_DMSO	A3SS
chr1_38265238_38266805_38265515_38266805_38262415_38262492	8.69e-12	0.515333	0.285667	0.23	MANEAL	KO44_C_DMSO	A3SS
chr16_4776659_4776855_4776659_4776781_4776979_4777178	0.00244933	0.845	0.431333	0.414	ANKS3	KO44_C_DMSO	A3SS
chr1_161145597_161145885_161145597_161145864_161146223_161146369	0	0.803	0.523333	0.28	B4GALT3	KO44_C_DMSO	A3SS
chr18_1275966_1276088_1275966_1276078_1358726_1358761	0.00178597	0.044	0.207667	-0.164	LINC00470	KO44_C_DMSO	A3SS
chr12_53837174_53837557_53837324_53837557_53836478_53836517	0.00811215	0.995667	0.970667	0.025	PRR13	KO44_C_DMSO	A3SS
chr12_53837324_53837557_53837350_53837557_53836478_53836517	0.00780523	0.0553333	0.297	-0.242	PRR13	KO44_C_DMSO	A3SS
chr17_7489973_7490095_7490009_7490095_7489049_7489115	0.00216916	0.865	0.502667	0.362	MPDU1	KO44_C_DMSO	A3SS
chr17_7490009_7490589_7490478_7490589_7489263_7489396	6.15e-05	0.868667	0.972	-0.103	MPDU1	KO44_C_DMSO	A3SS
chr11_71155038_71155261_71155038_71155165_71155900_71156004	0.000302	0.989333	0.948333	0.041	DHCR7	KO44_C_DMSO	A3SS
chr5_479896_480331_479980_480331_477920_477964	0.00877279	0.858667	0.458	0.401	CTD-2228K2.7	KO44_C_DMSO	A3SS
chr17_47783565_47783696_47783565_47783671_47784326_47784430	1.42e-08	0.663667	0.810333	-0.147	SLC35B1	KO44_C_DMSO	A3SS
chr9_131038865_131039034_131038985_131039034_131037717_131037775	1.24e-06	0.534333	1	-0.466	SWI5	KO44_C_DMSO	A3SS
chr6_109767338_109767615_109767338_109767560_109767898_109767975	0.00567599	0.917667	0.960667	-0.043	MICAL1	KO44_C_DMSO	A3SS
chr7_99956312_99956702_99956521_99956702_99955842_99955989	0.00292463	0.751333	0.926	-0.175	PILRB	KO44_C_DMSO	A3SS
chr11_6625409_6625590_6625455_6625590_6624960_6625052	0.000107	0.72	0.513	0.207	ILK	KO44_C_DMSO	A3SS
chrX_153051220_153051727_153051220_153051428_153051809_153051904	1.28e-08	0.754333	0.926333	-0.172	IDH3G	KO44_C_DMSO	A3SS
chr1_225704897_225705692_225704897_225705008_225706899_225707267	0	0.189667	0.0573333	0.132	ENAH	KO44_C_DMSO	A3SS
chr12_7086528_7087669_7086528_7086687_7087764_7087851	0.000874	0.585	0.909333	-0.324	LPCAT3	KO44_C_DMSO	A3SS
chrX_48752634_48752784_48752634_48752737_48754041_48754141	0.000375	0.716	1	-0.284	TIMM17B	KO44_C_DMSO	A3SS
chr9_131222791_131222945_131222828_131222945_131221845_131221936	0.000586	0.812	0.923333	-0.111	ODF2	KO44_C_DMSO	A3SS
chr6_144285923_144287367_144285923_144285955_144290043_144290115	1.21e-07	1	0.358667	0.641	PLAGL1	KO44_C_DMSO	A3SS
chr15_83527780_83527920_83527780_83527887_83532918_83533011	0.00285071	0.0116667	0.0703333	-0.059	HOMER2	KO44_C_DMSO	A3SS
chr11_45967390_45967649_45967390_45967554_45970436_45970497	0.00104246	0.613	0.394333	0.219	PHF21A	KO44_C_DMSO	A3SS
chr14_93403258_93408249_93403258_93404871_93412675_93412838	0.000451	1	0.693667	0.306	ITPK1	KO44_C_DMSO	A3SS
chr17_29227430_29227580_29227430_29227539_29231083_29231547	0.00198559	1	0.817	0.183	TEFM	KO44_C_DMSO	A3SS
chr15_44085884_44086244_44085907_44086244_44085172_44085281	0.00107646	0.00766667	0.0176667	-0.01	SERF2	KO44_C_DMSO	A3SS
chr1_247492490_247492917_247492490_247492870_247493267_247493383	0.00523188	0.949	0.874667	0.074	ZNF496	KO44_C_DMSO	A3SS
chr6_36177977_36178305_36177992_36178305_36177563_36177692	0.00340762	0.192667	0.0706667	0.122	BRPF3	KO44_C_DMSO	A3SS
chr9_139756570_139756948_139756570_139756797_139757357_139757451	0.00249291	0.234333	0.314667	-0.08	EDF1	KO44_C_DMSO	A3SS
chr3_146239330_146239492_146239330_146239488_146243391_146243434	0.00737659	0.336	0.127	0.209	PLSCR1	KO44_C_DMSO	A3SS
chr9_132686122_132686305_132686122_132686275_132687238_132687436	0.000232	0.426333	0.696	-0.27	FNBP1	KO44_C_DMSO	A3SS
chr9_34648044_34648168_34648111_34648168_34647653_34647702	0.000233	0.278667	0.901667	-0.623	GALT	KO44_C_DMSO	A3SS
chr9_34648044_34648168_34648111_34648168_34647653_34647958	0.00205238	0.0876667	0.0206667	0.067	GALT	KO44_C_DMSO	A3SS
chr1_10342379_10342591_10342457_10342591_10338043_10338186	1.29e-05	0.174667	0.06	0.115	KIF1B	KO44_C_DMSO	A3SS
chr7_99947353_99947510_99947421_99947510_99943487_99943591	0.00237616	0.642667	0.312	0.331	STAG3L5P-PVRIG2P-PILRB	KO44_C_DMSO	A3SS
chr7_99949785_99950101_99949884_99950101_99948874_99949033	0.00339549	0.826	0.971	-0.145	STAG3L5P-PVRIG2P-PILRB	KO44_C_DMSO	A3SS
chr5_174936034_174936205_174936063_174936205_174919097_174919270	8.58e-07	0.800667	0.951333	-0.151	SFXN1	KO44_C_DMSO	A3SS
chr12_53897496_53897592_53897513_53897592_53896810_53896996	0.00175931	0.980667	0.821333	0.159	TARBP2	KO44_C_DMSO	A3SS
chr5_64850623_64850773_64850623_64850725_64857289_64857391	7.35e-05	1	0.769667	0.23	CENPK	KO44_C_DMSO	A3SS
chr15_73528627_73528847_73528687_73528847_73470647_73470768	4.2e-07	0.193	0.423667	-0.231	NEO1	KO44_C_DMSO	A3SS
chr15_73562350_73562574_73562398_73562574_73558656_73558752	0	0.494333	0.077	0.417	NEO1	KO44_C_DMSO	A3SS
chr16_57513353_57513600_57513353_57513597_57520216_57520407	0.00479623	0.841	0.942333	-0.101	DOK4	KO44_C_DMSO	A3SS
chr1_111984646_111984751_111984646_111984715_111985274_111985383	0.000716	0.00466667	0.0246667	-0.02	WDR77	KO44_C_DMSO	A3SS
chr10_75529104_75529491_75529372_75529491_75528764_75528910	0.00136011	0.901333	1	-0.099	SEC24C	KO44_C_DMSO	A3SS
chr17_58123385_58123590_58123385_58123460_58124669_58124766	0.00112231	0.932	0.981667	-0.05	HEATR6	KO44_C_DMSO	A3SS
chr17_30621312_30621461_30621363_30621461_30615810_30616035	5.26e-06	0.436667	1	-0.563	RHBDL3	KO44_C_DMSO	A3SS
chr17_40468806_40468919_40468806_40468869_40469199_40469242	1.63e-06	0.899	0.968667	-0.07	STAT3	KO44_C_DMSO	A3SS
chr15_88799136_88799399_88799136_88799362_88799514_88799717	0.000773	0.0653333	0.446333	-0.381	NTRK3	KO44_C_DMSO	A3SS
chr1_143226313_143226398_143226313_143226395_143230341_143230411	0.00578452	0.775667	0.248	0.528	RP11-782C8.5	KO44_C_DMSO	A3SS
chr15_32925179_32925309_32925263_32925309_32921795_32921963	0.000446	0.762667	0.913	-0.15	ARHGAP11A	KO44_C_DMSO	A3SS
chr5_38945592_38945826_38945592_38945712_38946569_38946654	0.00275604	0.280667	0.741	-0.46	RICTOR	KO44_C_DMSO	A3SS
chr12_54778211_54778348_54778211_54778344_54785018_54785082	0.00737659	0.966333	0.914333	0.052	ZNF385A	KO44_C_DMSO	A3SS
chr3_50385189_50385672_50385189_50385332_50385747_50385841	5.1e-05	0.544333	0.924333	-0.38	NPRL2	KO44_C_DMSO	A3SS
chr17_40714373_40715340_40714950_40715340_40714091_40714237	0.00731502	0.135333	0.421	-0.286	COASY	KO44_C_DMSO	A3SS
chr17_7220779_7221003_7220779_7220892_7221106_7221251	0.00746074	0.0426667	0.098	-0.055	NEURL4	KO44_C_DMSO	A3SS
chr11_76253211_76253411_76253259_76253411_76250642_76250684	0.00196585	0.079	0.0193333	0.06	C11orf30	KO44_C_DMSO	A3SS
chr12_31242819_31243028_31242824_31243028_31242336_31242424	0.000627	0.453667	0.815	-0.361	DDX11	KO44_C_DMSO	A3SS
chr6_163984451_163984751_163984475_163984751_163983013_163983101	0.000186	0.719	0.877	-0.158	QKI	KO44_C_DMSO	A3SS
chr6_163986977_163987827_163987752_163987827_163984451_163984751	0.00255516	0.0296667	0.009	0.021	QKI	KO44_C_DMSO	A3SS
chr16_66839679_66839765_66839679_66839729_66839814_66839929	0.00205238	0.0523333	0.0166667	0.036	NAE1	KO44_C_DMSO	A3SS
chr17_8111055_8111219_8111055_8111158_8113847_8113899	0.00333119	0.00766667	0.061	-0.053	AURKB	KO44_C_DMSO	A3SS
chr16_67289655_67289833_67289741_67289833_67289295_67289374	0.000846	0.121333	0.622667	-0.501	SLC9A5	KO44_C_DMSO	A3SS
chr5_176965905_176966148_176965905_176966043_176981249_176981508	0.00504076	0.806333	0.915	-0.109	FAM193B	KO44_C_DMSO	A3SS
chr19_14674582_14674715_14674646_14674715_14674469_14674514	0.00364935	1	0.938333	0.062	TECR	KO44_C_DMSO	A3SS
chr6_31729526_31729642_31729594_31729642_31729248_31729392	0.00097	0	0.214	-0.214	MSH5-SAPCD1	KO44_C_DMSO	A3SS
chr2_27590891_27591006_27590891_27590980_27591238_27591330	0.000867	0.931667	0.972333	-0.041	EIF2B4	KO44_C_DMSO	A3SS
chr17_1939263_1939980_1939822_1939980_1937072_1937136	1.88e-05	0.652667	0.955333	-0.303	DPH1	KO44_C_DMSO	A3SS
chr16_71487944_71488121_71487944_71488071_71489974_71490024	0.00151188	0.333333	0.75	-0.417	ZNF23	KO44_C_DMSO	A3SS
chr16_4863737_4863956_4863737_4863839_4864537_4864630	9.84e-07	0.0556667	0.009	0.047	GLYR1	KO44_C_DMSO	A3SS
chr12_95692869_95694948_95693940_95694948_95689826_95690034	0.00345075	0.0213333	0.00233333	0.019	VEZT	KO44_C_DMSO	A3SS
chr1_150312873_150312953_150312878_150312953_150310635_150310802	0.00877279	0.956333	0.983667	-0.027	PRPF3	KO44_C_DMSO	A3SS
chr4_2833649_2834139_2834057_2834139_2833297_2833406	0.00627711	0.230333	0.485667	-0.255	SH3BP2	KO44_C_DMSO	A3SS
chr13_111552876_111553041_111552876_111553008_111558379_111558471	0.00113511	0.41	1	-0.59	ANKRD10	KO44_C_DMSO	A3SS
chr8_145657667_145659142_145657667_145657843_145659360_145659662	0.000661	0.623333	0.882	-0.259	TONSL	KO44_C_DMSO	A3SS
chr13_37591381_37591501_37591381_37591465_37593478_37593534	0.00481691	0.720333	0.827333	-0.107	SUPT20H	KO44_C_DMSO	A3SS
chr13_37596147_37597181_37596147_37596217_37598171_37598330	3.68e-05	0.186	0.052	0.134	SUPT20H	KO44_C_DMSO	A3SS
chr13_37596147_37597181_37596147_37596454_37598171_37598330	1.73e-12	0.0586667	0.008	0.051	SUPT20H	KO44_C_DMSO	A3SS
chr12_6958728_6959022_6958728_6958947_6959630_6959760	0.00538356	1	0.933667	0.066	CDCA3	KO44_C_DMSO	A3SS
chr22_24219571_24220056_24219907_24220056_24219228_24219358	1.81e-05	0.826	0.147667	0.678	SLC2A11	KO44_C_DMSO	A3SS
chr17_42818703_42818820_42818768_42818820_42815746_42815792	4.31e-11	0.372	0.684333	-0.312	DBF4B	KO44_C_DMSO	A3SS
chr22_29730253_29730399_29730253_29730339_29734978_29735122	0.00199953	0.918	0.834667	0.083	AP1B1	KO44_C_DMSO	A3SS
chr1_45798434_45798842_45798434_45798506_45798956_45798996	0.000148	0.576	0.942667	-0.367	MUTYH	KO44_C_DMSO	A3SS
chr1_45799084_45799233_45799084_45799169_45800062_45800183	8.02e-10	0.211333	0.624333	-0.413	MUTYH	KO44_C_DMSO	A3SS
chr1_45799084_45799236_45799084_45799169_45800062_45800183	1.51e-06	0.109667	0.413333	-0.304	MUTYH	KO44_C_DMSO	A3SS
chr1_45799084_45799266_45799084_45799169_45800062_45800183	1.87e-05	0.0583333	0.298	-0.24	MUTYH	KO44_C_DMSO	A3SS
chr1_45799084_45799275_45799084_45799169_45800062_45800183	0.000446	0.0396667	0.211333	-0.172	MUTYH	KO44_C_DMSO	A3SS
chr1_202780702_202781041_202780816_202781041_202780089_202780498	0.000715	0.636	0.945667	-0.31	PCAT6	KO44_C_DMSO	A3SS
chr17_79994066_79994198_79994066_79994184_79994259_79994324	4.79e-08	0.033	0.00366667	0.029	DCXR	KO44_C_DMSO	A3SS
chr17_79994066_79994324_79994066_79994184_79994419_79994519	2.66e-07	0.841	0.96	-0.119	DCXR	KO44_C_DMSO	A3SS
chr17_79994066_79994519_79994066_79994184_79994596_79994639	0.0013487	0.907667	0.985333	-0.078	DCXR	KO44_C_DMSO	A3SS
chrX_47431302_47432398_47431302_47432360_47433400_47433989	5.28e-08	0.533333	0.3	0.233	SYN1	KO44_C_DMSO	A3SS
chr20_2639040_2639483_2639040_2639168_2640170_2640231	0	0.229333	0.643	-0.414	IDH3B	KO44_C_DMSO	A3SS
chr19_19764777_19764953_19764777_19764883_19765351_19765509	1.31e-08	0.395333	0.659333	-0.264	ATP13A1	KO44_C_DMSO	A3SS
chr1_41236068_41237275_41236380_41237275_41235027_41235087	0.00136011	0.0343333	0.0623333	-0.028	NFYC	KO44_C_DMSO	A3SS
chr17_7139248_7140086_7139248_7139885_7140703_7140796	0.00097	0.849333	0.680333	0.169	PHF23	KO44_C_DMSO	A3SS
chr12_6879009_6879165_6879086_6879165_6878768_6878840	0	0.00733333	0.0456667	-0.038	PTMS	KO44_C_DMSO	A3SS
chr19_10439317_10439787_10439317_10439728_10441135_10441202	0.00191784	0.931333	0.99	-0.059	RAVER1	KO44_C_DMSO	A3SS
chr7_100174708_100175012_100174708_100174777_100175119_100175181	0.00274592	0.775	0.97	-0.195	LRCH4	KO44_C_DMSO	A3SS
chr18_67836090_67836303_67836090_67836209_67843910_67844081	0.00479623	0.128333	0.686667	-0.558	RTTN	KO44_C_DMSO	A3SS
chr19_18547139_18547915_18547139_18547289_18548408_18548570	1.78e-10	0.0723333	0.470333	-0.398	ISYNA1	KO44_C_DMSO	A3SS
chr7_108154879_108156018_108154879_108155891_108161919_108161965	0.00035	0.822667	0.362667	0.46	PNPLA8	KO44_C_DMSO	A3SS
chr16_57693306_57693593_57693324_57693593_57691284_57691403	0.00218481	0.231333	0.0993333	0.132	GPR56	KO44_C_DMSO	A3SS
chr5_37206298_37206527_37206298_37206398_37213660_37213724	0.00339549	0.617	0.960333	-0.343	C5orf42	KO44_C_DMSO	A3SS
chr8_144656954_144657515_144656954_144657070_144657592_144657695	4.67e-05	0.0683333	0.487333	-0.419	NAPRT1	KO44_C_DMSO	A3SS
chr1_161721444_161721571_161721457_161721571_161719594_161719878	2.04e-07	0.823	0.156333	0.667	DUSP12	KO44_C_DMSO	A3SS
chr15_43441226_43441349_43441305_43441349_43440952_43441077	0.000943	0.653333	0.968333	-0.315	TMEM62	KO44_C_DMSO	A3SS
chr1_109492930_109493070_109492930_109493060_109505982_109506111	0.00737659	1	0.692667	0.307	CLCC1	KO44_C_DMSO	A3SS
chr19_11558507_11558604_11558537_11558604_11558253_11558433	0.00479623	0.489667	0.652333	-0.163	PRKCSH	KO44_C_DMSO	A3SS
chr6_31508098_31508441_31508098_31508311_31509726_31510225	2.2e-05	0.744667	0.423	0.322	DDX39B	KO44_C_DMSO	A3SS
chr18_12698977_12699202_12698977_12699164_12699828_12699899	0.00622874	0.719667	0.931667	-0.212	CEP76	KO44_C_DMSO	A3SS
chr12_105514866_105514982_105514878_105514982_105514332_105514375	0.0017845	0.152667	0.02	0.133	KIAA1033	KO44_C_DMSO	A3SS
chr15_99472786_99472889_99472789_99472889_99467753_99467913	7.8e-05	0.831	0.338333	0.493	IGF1R	KO44_C_DMSO	A3SS
chr11_62621272_62621536_62621272_62621305_62621990_62622023	7.15e-09	0.383	0.694	-0.311	SNHG1	KO44_C_DMSO	A3SS
chr7_127229538_127230191_127230119_127230191_127229136_127229217	0.000652	1	0.947333	0.053	ARF5	KO44_C_DMSO	A3SS
chr17_40629656_40629760_40629677_40629760_40622107_40622236	5.91e-05	0.14	0.314667	-0.175	ATP6V0A1	KO44_C_DMSO	A3SS
chr22_32232957_32233141_32232984_32233141_32229900_32229966	0.000867	0.869333	0.622667	0.247	DEPDC5	KO44_C_DMSO	A3SS
chr17_61882403_61882535_61882430_61882535_61877827_61877977	0.00063	0.013	0.033	-0.02	DDX42	KO44_C_DMSO	A3SS
chr22_21822603_21822720_21822642_21822720_21822440_21822491	4.03e-08	1	0.371667	0.628	TMEM191C	KO44_C_DMSO	A3SS
chr17_45199809_45199966_45199809_45199902_45201251_45201326	0.00237616	0.723333	0.844667	-0.121	CDC27	KO44_C_DMSO	A3SS
chr17_45229171_45229302_45229171_45229284_45232037_45232152	0	0.0206667	0.135333	-0.115	CDC27	KO44_C_DMSO	A3SS
chr9_140637822_140637980_140637843_140637980_140622800_140622981	0.0093729	0.442	0.276667	0.165	EHMT1	KO44_C_DMSO	A3SS
chrX_53246324_53246459_53246324_53246456_53246977_53247148	0.000793	0.856333	0.750333	0.106	KDM5C	KO44_C_DMSO	A3SS
chr7_44113381_44114129_44113381_44113624_44116107_44116228	1.92e-06	0.441667	1	-0.558	POLM	KO44_C_DMSO	A3SS
chr1_19651988_19652076_19652019_19652076_19651126_19651256	0.000329	0.937	0.74	0.197	PQLC2	KO44_C_DMSO	A3SS
chr19_42396095_42396444_42396401_42396444_42392822_42392936	2.2e-05	1	0.812	0.188	ARHGEF1	KO44_C_DMSO	A3SS
chr6_43581396_43583397_43581467_43583397_43578290_43578460	0.00023	0.987	0.899333	0.088	POLH	KO44_C_DMSO	A3SS
chrX_70357036_70357242_70357036_70357233_70357407_70357485	0.00012	0.242667	0.49	-0.247	MED12	KO44_C_DMSO	A5SS
chr11_85345129_85345323_85345129_85345220_85346710_85346822	5.14e-05	0.784	0.955333	-0.171	TMEM126B	KO44_C_DMSO	A5SS
chr5_137878322_137878625_137878393_137878625_137854380_137854556	0.004235	0.737	0.249667	0.487	ETF1	KO44_C_DMSO	A5SS
chr6_31620176_31620477_31620200_31620477_31619432_31619553	8.32e-13	0.636667	0.330667	0.306	BAG6	KO44_C_DMSO	A5SS
chr7_45025480_45025696_45025619_45025696_45023955_45024025	2.38e-05	0.0246667	0.0963333	-0.072	SNHG15	KO44_C_DMSO	A5SS
chr7_100859443_100859607_100859477_100859607_100859188_100859301	0.000626	0.806667	0.924333	-0.118	PLOD3	KO44_C_DMSO	A5SS
chr15_50870755_50870861_50870835_50870861_50868065_50868116	0.000357	0.210667	0.0433333	0.167	TRPM7	KO44_C_DMSO	A5SS
chr2_207988497_207989128_207989067_207989128_207953181_207953305	0.000389	0.812	1	-0.188	KLF7	KO44_C_DMSO	A5SS
chr2_207988699_207989128_207989067_207989128_207953181_207953305	6.8e-05	0.738667	1	-0.261	KLF7	KO44_C_DMSO	A5SS
chr6_36940427_36940572_36940478_36940572_36938422_36938470	0	0.827333	0.518	0.309	MTCH1	KO44_C_DMSO	A5SS
chr14_20917060_20917172_20917122_20917172_20916891_20916970	8.22e-11	0.667333	0.146	0.521	OSGEP	KO44_C_DMSO	A5SS
chr11_10823207_10823756_10823595_10823756_10822508_10822634	0	0.717667	0.499667	0.218	EIF4G2	KO44_C_DMSO	A5SS
chr14_31592119_31592253_31592125_31592253_31590588_31590711	0.000148	0.923	0.792	0.131	HECTD1	KO44_C_DMSO	A5SS
chr10_74987817_74987942_74987817_74987918_74990179_74990283	0.000106	0.896667	0.414333	0.482	FAM149B1	KO44_C_DMSO	A5SS
chr1_154562659_154562885_154562737_154562885_154562232_154562404	1.14e-05	0.939667	0.840667	0.099	ADAR	KO44_C_DMSO	A5SS
chr17_46050884_46051062_46050884_46051016_46051296_46051397	4.59e-07	0.0386667	0.0106667	0.028	CDK5RAP3	KO44_C_DMSO	A5SS
chr17_46050884_46051062_46050884_46051059_46051296_46051397	0.000857	0.383667	0.151667	0.232	CDK5RAP3	KO44_C_DMSO	A5SS
chr10_35379106_35379570_35379357_35379570_35360126_35360267	3.44e-06	0.0636667	0.190333	-0.127	CUL2	KO44_C_DMSO	A5SS
chr6_37613973_37614151_37614043_37614151_37613708_37613732	0.00045	0.875667	1	-0.124	MDGA1	KO44_C_DMSO	A5SS
chr7_2282539_2282683_2282539_2282610_2284197_2284361	0.00202613	0.016	0.0583333	-0.042	NUDT1	KO44_C_DMSO	A5SS
chr8_38138984_38139101_38139017_38139101_38137057_38137199	0.00125414	0.114667	0.349	-0.234	WHSC1L1	KO44_C_DMSO	A5SS
chr1_8021722_8021853_8021722_8021795_8022822_8022935	7.61e-11	0.684	0.415333	0.269	PARK7	KO44_C_DMSO	A5SS
chr9_14116179_14116345_14116206_14116345_14112997_14113080	0.000545	0.879667	0.462667	0.417	NFIB	KO44_C_DMSO	A5SS
chr11_6479294_6479526_6479299_6479526_6478925_6479077	4.31e-07	0.961333	0.554667	0.407	TRIM3	KO44_C_DMSO	A5SS
chr22_19462992_19463125_19463018_19463125_19462590_19462623	0.00462581	0.961	0.925	0.036	UFD1L	KO44_C_DMSO	A5SS
chr1_161012344_161012460_161012375_161012460_161011905_161012007	6.82e-08	0.797667	0.555667	0.242	USF1	KO44_C_DMSO	A5SS
chr17_70943666_70944014_70943869_70944014_70845772_70845943	0.00218516	0.0713333	0.0213333	0.05	SLC39A11	KO44_C_DMSO	A5SS
chr17_70943666_70944014_70943890_70944014_70845772_70845943	3.95e-05	0.08	0.017	0.063	SLC39A11	KO44_C_DMSO	A5SS
chr7_142962084_142962389_142962084_142962185_142964709_142964826	0.000881	0.77	0.929333	-0.159	GSTK1	KO44_C_DMSO	A5SS
chr15_83222201_83222306_83222216_83222306_83221229_83221366	0.00265744	0.160667	0	0.161	CPEB1	KO44_C_DMSO	A5SS
chr17_18140148_18141087_18140148_18140253_18141380_18141528	1.64e-05	0.659667	0.978333	-0.319	LLGL1	KO44_C_DMSO	A5SS
chr9_135553363_135555190_135553363_135553426_135558949_135559080	0.00265355	1	0.749	0.251	GTF3C4	KO44_C_DMSO	A5SS
chr19_1979493_1979642_1979493_1979617_1979750_1979834	0.00608316	0.993333	0.978	0.015	CSNK1G2	KO44_C_DMSO	A5SS
chr22_24493976_24494155_24493976_24494068_24509532_24509715	0.00039	0.448	0.704	-0.256	CABIN1	KO44_C_DMSO	A5SS
chr19_11474388_11474511_11474388_11474495_11474836_11474888	0.000745	0.411667	0.261333	0.15	DKFZP761J1410	KO44_C_DMSO	A5SS
chr3_49039932_49043620_49039932_49040029_49044119_49044548	0.00108775	0.366	0.791	-0.425	P4HTM	KO44_C_DMSO	A5SS
chr8_75263508_75263701_75263508_75263556_75272371_75272545	0.00288435	0.610333	0.827333	-0.217	GDAP1	KO44_C_DMSO	A5SS
chr5_65088280_65088482_65088280_65088428_65105341_65105528	0.00410342	0.955	0.86	0.095	NLN	KO44_C_DMSO	A5SS
chr11_89891312_89892505_89891312_89891406_89896116_89896202	1.83e-06	1	0.287	0.713	NAALAD2	KO44_C_DMSO	A5SS
chr2_121036193_121036344_121036193_121036288_121043642_121043658	0.00113845	0.355333	0.634667	-0.279	RALB	KO44_C_DMSO	A5SS
chr1_151027491_151028469_151028152_151028469_151026706_151026797	0.00462581	0.814333	0.962	-0.148	CDC42SE1	KO44_C_DMSO	A5SS
chr16_1417092_1417350_1417242_1417350_1413205_1416396	0.00608316	0.392667	0.792	-0.399	UNKL	KO44_C_DMSO	A5SS
chr16_67208064_67208367_67208064_67208357_67208523_67208847	0.00182795	0.992333	0.905667	0.087	NOL3	KO44_C_DMSO	A5SS
chr17_7851804_7852003_7851804_7851937_7852402_7852475	2.16e-06	0.140667	0.019	0.122	CNTROB	KO44_C_DMSO	A5SS
chr11_118243221_118243402_118243221_118243381_118243800_118244003	0.000957	0.161	0.0263333	0.135	UBE4A	KO44_C_DMSO	A5SS
chr1_147084681_147084998_147084681_147084776_147086225_147086415	0.00230947	0.967667	0.845	0.123	BCL9	KO44_C_DMSO	A5SS
chr17_73487383_73487548_73487383_73487536_73487771_73487981	0.00178707	0.412333	0.310333	0.102	KIAA0195	KO44_C_DMSO	A5SS
chr5_154173359_154173560_154173359_154173482_154173659_154173822	1.51e-05	0.956	0.834	0.122	LARP1	KO44_C_DMSO	A5SS
chr19_1631949_1632115_1632036_1632115_1627357_1627425	1.67e-05	0.0116667	0.033	-0.021	TCF3	KO44_C_DMSO	A5SS
chr6_119282925_119283128_119283093_119283128_119280993_119281349	0.00857694	0.901333	0.981	-0.08	FAM184A	KO44_C_DMSO	A5SS
chr19_15514463_15514526_15514468_15514526_15508330_15508436	0.00101849	0.617333	1	-0.383	AKAP8L	KO44_C_DMSO	A5SS
chr12_121018798_121019060_121018917_121019060_121017316_121017400	4.52e-05	0.347	0.0123333	0.335	POP5	KO44_C_DMSO	A5SS
chr3_183882583_183882994_183882583_183882719_183883209_183883279	1.43e-14	0.765333	0.969667	-0.204	DVL3	KO44_C_DMSO	A5SS
chr4_41937145_41937327_41937145_41937279_41937483_41937546	0.00277791	0.401	0.130333	0.271	TMEM33	KO44_C_DMSO	A5SS
chr1_28906423_28906493_28906453_28906493_28906044_28906099	0.00248239	0.482667	0.809	-0.326	SNHG12	KO44_C_DMSO	A5SS
chr16_30939787_30939951_30939787_30939820_30941393_30941905	0.00483887	0.100667	0.203	-0.102	FBXL19	KO44_C_DMSO	A5SS
chr2_27535081_27535456_27535360_27535456_27534766_27534819	0.000407	0.633667	0.880333	-0.247	MPV17	KO44_C_DMSO	A5SS
chr14_24617466_24617686_24617466_24617622_24617850_24617910	1.88e-05	0.245333	0.067	0.178	RNF31	KO44_C_DMSO	A5SS
chr17_16342640_16343017_16342640_16342728_16343498_16343567	0.000357	0.015	0.0233333	-0.008	FAM211A-AS1	KO44_C_DMSO	A5SS
chrX_48755194_48755376_48755194_48755365_48755774_48755859	0.000628	0.0606667	0.193	-0.132	PQBP1	KO44_C_DMSO	A5SS
chr11_65652979_65653134_65653000_65653134_65652548_65652657	6.08e-07	0.258333	0.0963333	0.162	FIBP	KO44_C_DMSO	A5SS
chr3_100455419_100455560_100455419_100455548_100463676_100463775	1.1e-11	0.426333	0.665333	-0.239	TFG	KO44_C_DMSO	A5SS
chr11_126276367_126276452_126276367_126276440_126276837_126276918	0.0039404	0.688	0.836	-0.148	ST3GAL4	KO44_C_DMSO	A5SS
chr12_123460357_123461314_123460357_123460414_123461417_123461517	1.31e-08	0.523333	1	-0.477	OGFOD2	KO44_C_DMSO	A5SS
chr12_123461417_123461713_123461417_123461510_123462871_123463116	8.45e-05	0.127333	0.799333	-0.672	OGFOD2	KO44_C_DMSO	A5SS
chr11_832993_833026_832993_833022_834529_834745	0.00499291	0.962667	0.844333	0.118	CD151	KO44_C_DMSO	A5SS
chr6_35436196_35436650_35436196_35436216_35437157_35437306	2.39e-06	0.34	1	-0.66	RPL10A	KO44_C_DMSO	A5SS
chr6_139247537_139251235_139251113_139251235_139242173_139242261	2.38e-05	0.931333	0.531333	0.4	REPS1	KO44_C_DMSO	A5SS
chr1_220971215_220971407_220971215_220971356_220978393_220978455	6.12e-12	0.227667	0.041	0.187	36951	KO44_C_DMSO	A5SS
chr19_40871459_40871837_40871459_40871492_40872325_40872417	1.27e-05	1	0.912667	0.087	PLD3	KO44_C_DMSO	A5SS
chr15_70349797_70349997_70349812_70349997_70348636_70348713	0.000579	0.534333	0.381	0.153	TLE3	KO44_C_DMSO	A5SS
chr9_140470160_140470619_140470531_140470619_140469203_140469298	0.00041	0.157667	0.679667	-0.522	DPH7	KO44_C_DMSO	A5SS
chr19_11457180_11457310_11457180_11457303_11460329_11460363	7.15e-05	0	0.431667	-0.432	CCDC159	KO44_C_DMSO	A5SS
chr3_130720063_130720188_130720063_130720158_130734995_130735528	0.00684227	0.749	0.568	0.181	ATP2C1	KO44_C_DMSO	A5SS
chr8_99057170_99057627_99057574_99057627_99054872_99055003	0.00192897	0.973	0.986667	-0.014	RPL30	KO44_C_DMSO	A5SS
chr19_49605370_49605442_49605370_49605430_49607890_49607992	0.0044634	0.737333	0.343667	0.394	SNRNP70	KO44_C_DMSO	A5SS
chr19_49605370_49606844_49605370_49605430_49607890_49607992	0.00554323	0.382333	0.0863333	0.296	SNRNP70	KO44_C_DMSO	A5SS
chr9_140083517_140083717_140083517_140083603_140084258_140084822	0	0.413667	0.867333	-0.454	SSNA1	KO44_C_DMSO	A5SS
chr7_72988267_72988452_72988290_72988452_72987649_72987801	3.75e-05	0.831333	0.954	-0.123	TBL2	KO44_C_DMSO	A5SS
chrX_47083783_47083917_47083783_47083875_47084016_47084142	0.000357	0.947333	0.984	-0.037	CDK16	KO44_C_DMSO	A5SS
chr6_79911992_79912106_79912033_79912106_79910961_79911443	0	0.666333	0.405667	0.261	HMGN3	KO44_C_DMSO	A5SS
chr5_179043869_179043959_179043899_179043959_179043126_179043219	1.39e-06	0.980667	0.953	0.028	HNRNPH1	KO44_C_DMSO	A5SS
chr5_179043869_179044111_179044021_179044111_179043126_179043219	6.59e-09	0.546333	0.746	-0.2	HNRNPH1	KO44_C_DMSO	A5SS
chr5_179050595_179050670_179050636_179050670_179050037_179050165	0.00128582	0.625667	0.517	0.109	HNRNPH1	KO44_C_DMSO	A5SS
chr16_67311412_67314709_67311412_67314446_67314784_67314908	6.59e-09	0.3	0.841333	-0.541	PLEKHG4	KO44_C_DMSO	A5SS
chr8_21829386_21829479_21829386_21829452_21832180_21832285	0	0.108667	0.0103333	0.098	XPO7	KO44_C_DMSO	A5SS
chr21_34127523_34127664_34127540_34127664_34123429_34123529	0.00542209	0.519667	0.362	0.158	PAXBP1	KO44_C_DMSO	A5SS
chr17_62527043_62527140_62527043_62527136_62528007_62528140	6.71e-14	0.377667	0.138333	0.239	CEP95	KO44_C_DMSO	A5SS
chr17_4789745_4789921_4789745_4789912_4790404_4790474	0.00844723	0.987667	0.943667	0.044	MINK1	KO44_C_DMSO	A5SS
chr7_105111134_105111295_105111207_105111295_105108783_105108910	4.36e-10	0.499	0.882	-0.383	PUS7	KO44_C_DMSO	A5SS
chr19_37701342_37701451_37701360_37701451_37697941_37698156	0.00510299	0.352	0.146667	0.205	ZNF585B	KO44_C_DMSO	A5SS
chr14_21555159_21555622_21555159_21555264_21556126_21556257	8.07e-07	0.0633333	0.195667	-0.132	ARHGEF40	KO44_C_DMSO	A5SS
chr1_45471465_45471788_45471668_45471788_45470271_45470478	0.000407	0.836333	1	-0.164	HECTD3	KO44_C_DMSO	A5SS
chr19_10247751_10247956_10247760_10247956_10246796_10246963	0.000137	0.0616667	0.117	-0.055	DNMT1	KO44_C_DMSO	A5SS
chr5_31534378_31534524_31534378_31534432_31535850_31536000	5.63e-06	0.520667	0.874333	-0.354	C5orf22	KO44_C_DMSO	A5SS
chr2_220094949_220095127_220094949_220095072_220096649_220096762	1.23e-05	0.747	0.965	-0.218	ANKZF1	KO44_C_DMSO	A5SS
chr19_45571272_45571316_45571272_45571312_45572323_45572382	0.000648	0.701333	1	-0.299	CLASRP	KO44_C_DMSO	A5SS
chr19_37149200_37149327_37149237_37149327_37147349_37147445	9.4e-07	0.915	0.197667	0.717	ZNF461	KO44_C_DMSO	A5SS
chr19_36503902_36503991_36503922_36503991_36502305_36502366	5.29e-09	0.154333	0.01	0.144	ALKBH6	KO44_C_DMSO	A5SS
chr4_941903_942403_941903_941942_944208_944306	0.00722375	0.210333	0.095	0.115	TMEM175	KO44_C_DMSO	A5SS
chr2_241530231_241530428_241530231_241530417_241531349_241531567	0.000585	1	0.873	0.127	CAPN10	KO44_C_DMSO	A5SS
chr3_119205679_119205883_119205679_119205779_119207775_119207834	8.79e-09	0.2	0.0163333	0.184	POGLUT1	KO44_C_DMSO	A5SS
chr22_38352779_38352908_38352779_38352849_38355352_38355483	3.76e-05	0.02	0.0433333	-0.023	POLR2F	KO44_C_DMSO	A5SS
chr7_73098096_73098231_73098096_73098134_73100965_73101061	4.59e-07	0.13	0.0453333	0.085	WBSCR22	KO44_C_DMSO	A5SS
chr7_73098096_73098253_73098096_73098134_73100965_73101061	0	0.128333	0.0186667	0.11	WBSCR22	KO44_C_DMSO	A5SS
chr7_73098096_73098330_73098096_73098134_73100965_73101061	2.55e-11	0.094	0.0206667	0.073	WBSCR22	KO44_C_DMSO	A5SS
chr7_73098096_73098253_73098096_73098231_73100965_73101061	5.46e-06	0.528333	0.077	0.451	WBSCR22	KO44_C_DMSO	A5SS
chr4_123255498_123255700_123255498_123255595_123257346_123257508	0.000134	0.351667	0.0986667	0.253	KIAA1109	KO44_C_DMSO	A5SS
chr7_102389417_102390105_102389417_102390083_102392138_102392248	0.000881	1	0.814667	0.185	FAM185A	KO44_C_DMSO	A5SS
chr1_210273356_210273806_210273356_210273535_210329065_210329255	0.00375328	0.755667	1	-0.244	SYT14	KO44_C_DMSO	A5SS
chrX_153647881_153648085_153647881_153647962_153648370_153648433	0.00405112	0.239667	0.501	-0.261	TAZ	KO44_C_DMSO	A5SS
chr17_38062363_38063240_38063213_38063240_38062099_38062238	1.02e-05	0.467333	1	-0.533	GSDMB	KO44_C_DMSO	A5SS
chr15_43693913_43695997_43693913_43694048_43696610_43696750	3.38e-09	1	0.459	0.541	TUBGCP4	KO44_C_DMSO	A5SS
chr15_102191898_102192594_102192473_102192594_102190206_102190364	0.00442716	0.193333	0.115	0.078	TM2D3	KO44_C_DMSO	A5SS
chr17_36361696_36365176_36365054_36365176_36358841_36359042	4.51e-06	1	0.447667	0.552	RP11-1407O15.2	KO44_C_DMSO	A5SS
chr3_51993910_51994336_51994204_51994336_51993592_51993667	0	0.148667	0.484	-0.335	PCBP4	KO44_C_DMSO	A5SS
chr3_51994541_51994914_51994881_51994914_51994204_51994336	7.01e-09	0.917333	0.997667	-0.08	PCBP4	KO44_C_DMSO	A5SS
chr19_49458804_49459090_49458804_49458856_49459454_49459590	1.99e-10	0.819	0.981667	-0.163	BAX	KO44_C_DMSO	A5SS
chr10_103344358_103344676_103344634_103344676_103343264_103343438	0.00211978	0.532333	0.849667	-0.317	POLL	KO44_C_DMSO	A5SS
chr22_22316499_22316974_22316800_22316974_22314692_22314821	0.000237	0.011	0.036	-0.025	TOP3B	KO44_C_DMSO	A5SS
chr1_33799690_33799893_33799785_33799893_33797875_33798005	0	0.896333	0.581667	0.315	PHC2	KO44_C_DMSO	A5SS
chr16_30762426_30762602_30762426_30762538_30762869_30762924	2.61e-09	0.268333	0.886333	-0.618	PHKG2	KO44_C_DMSO	A5SS
chr1_207940357_207943707_207940357_207940540_207956636_207956675	5e-05	0.156333	0.766667	-0.61	CD46	KO44_C_DMSO	A5SS
chr22_24143130_24143322_24143130_24143268_24145481_24145609	4.05e-07	0.0496667	0.0193333	0.03	SMARCB1	KO44_C_DMSO	A5SS
chr17_72868893_72869093_72868990_72869093_72868160_72868258	1.35e-07	0.114	0.012	0.102	FDXR	KO44_C_DMSO	A5SS
chr11_61187393_61187566_61187420_61187566_61183576_61183991	0.000352	0.469667	0.343667	0.126	CPSF7	KO44_C_DMSO	A5SS
chr2_27246963_27247165_27246963_27247120_27248450_27248605	0.00388911	0.466667	0.285333	0.181	MAPRE3	KO44_C_DMSO	A5SS
chr14_24035024_24035369_24035272_24035369_24034814_24034910	4.16e-14	0.054	0.507333	-0.453	AP1G2	KO44_C_DMSO	A5SS
chr6_126661319_126661590_126661319_126661545_126667350_126667464	0.000449	0.253333	0.078	0.175	CENPW	KO44_C_DMSO	A5SS
chr17_37818503_37818620_37818503_37818597_37819056_37819737	2.12e-09	0.111	0.0273333	0.084	STARD3	KO44_C_DMSO	A5SS
chr20_45867501_45867882_45867639_45867882_45865069_45865260	0.0048828	0.0806667	0.128	-0.047	ZMYND8	KO44_C_DMSO	A5SS
chr11_47306491_47306745_47306491_47306616_47307001_47307141	0.00909958	0.517667	0.376333	0.141	MADD	KO44_C_DMSO	A5SS
chr11_47317046_47317130_47317046_47317127_47317447_47317606	0.00167263	0.819	0.534667	0.284	MADD	KO44_C_DMSO	A5SS
chr14_94521341_94524243_94524167_94524243_94519343_94519473	0.000392	0.670667	0.922333	-0.252	DDX24	KO44_C_DMSO	A5SS
chrX_134711117_134711352_134711117_134711220_134713712_134714087	1.27e-05	1	0.72	0.28	DDX26B	KO44_C_DMSO	A5SS
chr14_23816668_23816940_23816722_23816940_23816309_23816421	0	0.0746667	0.303333	-0.229	SLC22A17	KO44_C_DMSO	A5SS
chr17_74729374_74729463_74729374_74729459_74729602_74730018	0.00240036	0.00333333	0.0486667	-0.045	METTL23	KO44_C_DMSO	A5SS
chr19_651610_651855_651691_651855_650233_650296	0	0.508333	0.828	-0.32	RNF126	KO44_C_DMSO	A5SS
chr17_27229600_27230089_27229835_27230089_27228510_27228634	0.00777716	0.779	0.919333	-0.14	DHRS13	KO44_C_DMSO	A5SS
chr10_13333824_13333912_13333830_13333912_13330359_13330541	7.04e-06	0.294667	0.0226667	0.272	PHYH	KO44_C_DMSO	A5SS
chr10_22607033_22607791_22607033_22607097_22607887_22607947	0.000209	0.835667	1	-0.164	COMMD3	KO44_C_DMSO	A5SS
chr5_34757572_34757719_34757572_34757703_34796043_34796132	1.02e-05	0.0733333	0.0353333	0.038	RAI14	KO44_C_DMSO	A5SS
chr17_7812460_7812702_7812460_7812656_7813745_7813909	0.00246683	0.192	0.137	0.055	CHD3	KO44_C_DMSO	A5SS
chr3_49713488_49713948_49713488_49713652_49714041_49714133	0.00427972	0.491	0.830333	-0.339	APEH	KO44_C_DMSO	A5SS
chr6_86387512_86387750_86387671_86387750_86387141_86387210	8.4e-09	0.118333	0.434667	-0.316	SNHG5	KO44_C_DMSO	A5SS
chr5_145524186_145524272_145524225_145524272_145524034_145524100	0.00722375	0.847333	0.925667	-0.078	LARS	KO44_C_DMSO	A5SS
chr3_156874724_156874872_156874799_156874872_156870824_156870945	0.00224644	0.469667	0.249333	0.22	CCNL1	KO44_C_DMSO	A5SS
chr16_47156778_47156823_47156799_47156823_47156567_47156695	1.89e-10	0.377333	0.677	-0.3	NETO2	KO44_C_DMSO	A5SS
chr2_219537463_219537740_219537463_219537636_219538347_219538488	0.00094	0.110333	0.0166667	0.094	STK36	KO44_C_DMSO	A5SS
chr17_27250926_27254081_27254008_27254081_27248705_27248826	0.000125	1	0.768	0.232	PHF12	KO44_C_DMSO	A5SS
chr9_140347187_140348272_140348182_140348272_140346816_140346887	4.61e-07	0.310333	1	-0.69	NSMF	KO44_C_DMSO	A5SS
chr11_61050260_61050377_61050264_61050377_61049257_61049386	0.00875898	0.989667	0.899333	0.09	VWCE	KO44_C_DMSO	A5SS
chr9_130569864_130570054_130569864_130569967_130570512_130570590	0.00341402	0.107333	0.0233333	0.084	FPGS	KO44_C_DMSO	A5SS
chr19_39658869_39658952_39658869_39658942_39660171_39660397	0.00790278	0.275	0.446	-0.171	PAK4	KO44_C_DMSO	A5SS
chr3_183860024_183860182_183860024_183860166_183860289_183860391	0.00169789	0.052	0.0176667	0.034	EIF2B5	KO44_C_DMSO	A5SS
chr7_134853500_134853812_134853537_134853812_134852483_134852559	6.44e-08	0.491333	0.788333	-0.297	C7orf49	KO44_C_DMSO	A5SS
chr7_134853537_134853812_134853720_134853812_134852483_134852559	0.00722375	0.657333	0.268333	0.389	C7orf49	KO44_C_DMSO	A5SS
chr1_173834608_173834685_173834647_173834685_173833812_173833842	0.00378273	0.883	0.993	-0.11	GAS5	KO44_C_DMSO	A5SS
chr17_40725836_40726228_40726213_40726228_40725495_40725641	1.76e-10	0.0856667	0.281333	-0.196	PSMC3IP	KO44_C_DMSO	A5SS
chr17_40726116_40726228_40726213_40726228_40725495_40725641	5.65e-06	0.346	0.684	-0.338	PSMC3IP	KO44_C_DMSO	A5SS
chr12_48535522_48535849_48535522_48535610_48536564_48536729	0.00410562	0.941	0.995	-0.054	PFKM	KO44_C_DMSO	A5SS
chr13_38924135_38924364_38924135_38924192_38928375_38928433	2.54e-07	0.114	0.024	0.09	UFM1	KO44_C_DMSO	A5SS
chr12_9072351_9072513_9072351_9072462_9073580_9073661	1.8e-05	0.310333	0.106333	0.204	PHC1	KO44_C_DMSO	A5SS
chr1_150898899_150898993_150898899_150898939_150900179_150900450	0.000518	0.935667	0.725	0.211	SETDB1	KO44_C_DMSO	A5SS
chrX_49021044_49021428_49021044_49021127_49021527_49021699	1.31e-12	0.133333	1	-0.867	MAGIX	KO44_C_DMSO	A5SS
chr19_57351949_57352097_57351954_57352097_57347385_57347472	0.00282836	0.862667	0.500667	0.362	ZIM2	KO44_C_DMSO	A5SS
chr19_5616138_5616346_5616142_5616346_5613475_5613538	0.000109	0.0696667	0.0173333	0.052	SAFB2	KO44_C_DMSO	A5SS
chr12_4662148_4662313_4662148_4662255_4665518_4665716	9.43e-05	1	0.862333	0.138	RAD51AP1	KO44_C_DMSO	A5SS
chr5_179226505_179227068_179226953_179227068_179226202_179226250	0.00784717	0.0146667	0.105667	-0.091	MGAT4B	KO44_C_DMSO	A5SS
chr16_89865358_89865640_89865573_89865640_89858878_89858955	2.93e-06	1	0.510667	0.489	FANCA	KO44_C_DMSO	A5SS
chr12_53428395_53428508_53428395_53428493_53431192_53431406	0.00215937	0.16	0.112333	0.048	EIF4B	KO44_C_DMSO	A5SS
chr19_1058144_1058268_1058144_1058156_1058616_1058746	0.00954075	0.895	0.98	-0.085	ABCA7	KO44_C_DMSO	A5SS
chr1_28835341_28835417_28835341_28835413_28856369_28856451	0.000621	0.991	0.922	0.069	RCC1	KO44_C_DMSO	A5SS
chr16_718352_718569_718352_718411_718655_718699	0.000156	0.835667	0.962667	-0.127	RHOT2	KO44_C_DMSO	A5SS
chr16_722253_722566_722253_722384_722702_722825	0.000572	0.870333	0.986333	-0.116	RHOT2	KO44_C_DMSO	A5SS
chr16_722253_722825_722253_722384_722927_723130	8e-08	0.848667	0.986	-0.137	RHOT2	KO44_C_DMSO	A5SS
chrX_53570801_53570929_53570846_53570929_53569403_53569500	3.04e-10	0.213667	0.464667	-0.251	HUWE1	KO44_C_DMSO	A5SS
chr1_67450254_67450335_67450254_67450275_67452085_67454302	0.00405127	0.943333	0.796	0.147	MIER1	KO44_C_DMSO	A5SS
chr2_20132043_20132208_20132143_20132208_20131029_20131170	0.000819	0.648	0.895	-0.247	WDR35	KO44_C_DMSO	A5SS
chr2_74686564_74686689_74686564_74686679_74686769_74686872	7.57e-08	1	0.158667	0.841	WBP1	KO44_C_DMSO	A5SS
chr17_7296462_7296828_7296785_7296828_7296109_7296271	4.54e-12	0.0286667	0.179	-0.15	TMEM256-PLSCR3	KO44_C_DMSO	A5SS
chr12_57464456_57464676_57464602_57464676_57458428_57458522	0.000114	0.571333	0.947	-0.376	TMEM194A	KO44_C_DMSO	A5SS
chr19_4322982_4323234_4322982_4323143_4323344_4323433	0.00447151	0.834667	0.914	-0.079	FSD1	KO44_C_DMSO	A5SS
chr14_21699116_21699231_21699155_21699231_21698477_21698525	0	0.670333	0.384333	0.286	HNRNPC	KO44_C_DMSO	A5SS
chr5_79294154_79294250_79294154_79294198_79335899_79336103	1.19e-06	0.333	0.0236667	0.309	THBS4	KO44_C_DMSO	A5SS
chr1_39491989_39492074_39491989_39492070_39494394_39494612	1.18e-10	0.369333	0.521	-0.152	NDUFS5	KO44_C_DMSO	A5SS
chrX_155254696_155254765_155254696_155254714_155254905_155255219	0.00206741	0.844	0.972	-0.128	WASH6P	KO44_C_DMSO	A5SS
chr17_80008887_80009218_80009169_80009218_80008537_80008640	1.87e-05	0.0786667	0.023	0.056	RFNG	KO44_C_DMSO	A5SS
chr17_79059453_79059525_79059453_79059515_79060242_79060380	0.00123118	0.910333	0.992	-0.082	BAIAP2	KO44_C_DMSO	A5SS
chr1_249150486_249150621_249150571_249150621_249149756_249150145	1.28e-09	0.472	0.767	-0.295	ZNF692	KO44_C_DMSO	A5SS
chr19_50918980_50919785_50918980_50919083_50919866_50919980	0.000528	0.517667	0.904667	-0.387	POLD1	KO44_C_DMSO	A5SS
chr3_195808701_195808961_195808913_195808961_195803934_195803993	9.25e-05	0.0406667	0.0143333	0.026	TFRC	KO44_C_DMSO	A5SS
chr16_837067_837179_837076_837179_836826_836928	0.000156	0.229333	0.072	0.157	RPUSD1	KO44_C_DMSO	A5SS
chr16_15728613_15730199_15729512_15730199_15727473_15727700	0.000114	0.526333	0.920667	-0.394	KIAA0430	KO44_C_DMSO	A5SS
chr5_1632758_1633021_1632959_1633021_1602805_1602850	0.0059607	0.0393333	0.164667	-0.125	RP11-43F13.1	KO44_C_DMSO	A5SS
chr3_50312442_50312890_50312442_50312484_50312990_50313046	0.00317472	0.790667	0.234	0.557	SEMA3B	KO44_C_DMSO	A5SS
chr8_56685785_56685937_56685827_56685937_56676494_56676539	0.00268123	0.538	0.181	0.357	TMEM68	KO44_C_DMSO	A5SS
chr20_61593975_61594106_61593975_61594086_61594624_61594721	9.81e-05	0.0313333	0.529333	-0.498	SLC17A9	KO44_C_DMSO	A5SS
chr14_24680616_24680798_24680620_24680798_24679859_24679974	1.44e-11	0.358333	0.0356667	0.323	CHMP4A	KO44_C_DMSO	A5SS
chr11_68660789_68660923_68660870_68660923_68660357_68660461	1.56e-05	0.0536667	0.0213333	0.032	MRPL21	KO44_C_DMSO	A5SS
chr11_68668002_68668073_68668015_68668073_68665394_68665480	2.59e-10	0.258333	0.104667	0.154	MRPL21	KO44_C_DMSO	A5SS
chr2_130911849_130912055_130911927_130912055_130911274_130911508	1.94e-06	0.996333	0.953333	0.043	SMPD4	KO44_C_DMSO	A5SS
chr4_83763292_83763634_83763337_83763634_83750152_83750211	5.96e-11	0.447333	0.649	-0.202	SEC31A	KO44_C_DMSO	A5SS
chr20_34220084_34220307_34220232_34220307_34219866_34219947	0	0.231	0.743667	-0.513	CPNE1	KO44_C_DMSO	A5SS
chr20_34252681_34252854_34252800_34252854_34220716_34220845	0.000162	0.986333	0.895333	0.091	CPNE1	KO44_C_DMSO	A5SS
chr5_65449290_65449424_65449290_65449318_65455046_65455162	0.00462581	0.943667	0.995333	-0.052	SREK1	KO44_C_DMSO	A5SS
chrX_101854633_101854787_101854633_101854775_101856391_101856437	1.76e-05	0	0.193	-0.193	RP4-769N13.6	KO44_C_DMSO	A5SS
chr1_24122998_24123272_24123186_24123272_24122640_24122755	4.3e-05	0.96	0.742333	0.218	GALE	KO44_C_DMSO	A5SS
chr7_50516815_50517421_50517260_50517421_50515878_50515987	0.000173	0.807667	0.217333	0.59	FIGNL1	KO44_C_DMSO	A5SS
chr7_50517197_50517421_50517242_50517421_50515878_50515987	0.00342814	0.469333	1	-0.531	FIGNL1	KO44_C_DMSO	A5SS
chr7_50517242_50517421_50517260_50517421_50515878_50515987	7.39e-05	0.666667	0	0.667	FIGNL1	KO44_C_DMSO	A5SS
chr16_58590750_58590897_58590765_58590897_58589687_58589812	0.00287106	0.702	0.570667	0.131	CNOT1	KO44_C_DMSO	A5SS
chr8_144663398_144663498_144663455_144663498_144663223_144663324	0	0.807	0.965667	-0.159	EEF1D	KO44_C_DMSO	A5SS
chr12_117484576_117484643_117484581_117484643_117484363_117484471	0.00984579	0.219	0.121	0.098	TESC	KO44_C_DMSO	A5SS
chr17_2577353_2577582_2577353_2577390_2579798_2579900	0.00909958	0.922333	0.974333	-0.052	PAFAH1B1	KO44_C_DMSO	A5SS
chr8_145651257_145651446_145651304_145651446_145650328_145651155	0.000371	0.711333	1	-0.289	VPS28	KO44_C_DMSO	A5SS
chr8_145651408_145651591_145651562_145651591_145651065_145651155	0.00180865	0.915333	1	-0.085	VPS28	KO44_C_DMSO	A5SS
chr15_23311161_23311537_23311306_23311537_23310008_23310147	0.00117443	0.0546667	0	0.055	HERC2P2	KO44_C_DMSO	A5SS
chr1_154962634_154963004_154962634_154962733_154965188_154965262	9.79e-08	0.598667	0.849667	-0.251	FLAD1	KO44_C_DMSO	A5SS
chr17_61781700_61781942_61781791_61781942_61781364_61781407	4.09e-05	0.845667	0.587667	0.258	STRADA	KO44_C_DMSO	A5SS
chr17_61805693_61805773_61805717_61805773_61791365_61791468	4.87e-06	1	0.774667	0.225	STRADA	KO44_C_DMSO	A5SS
chr19_41263236_41263409_41263236_41263346_41265335_41265515	0.000454	0.968667	0.991333	-0.023	SNRPA	KO44_C_DMSO	A5SS
chr18_47806245_47806387_47806252_47806387_47803459_47803574	0.00257988	0.0526667	0.007	0.046	MBD1	KO44_C_DMSO	A5SS
chr14_70233809_70234097_70233809_70233972_70234854_70234999	0.000465	0.0466667	0.0236667	0.023	SRSF5	KO44_C_DMSO	A5SS
chr1_40030094_40030214_40030142_40030214_40029285_40029413	0.000198	0.830667	0.721	0.11	PABPC4	KO44_C_DMSO	A5SS
chr1_40030094_40030214_40030142_40030214_40029507_40029594	2.38e-05	0.768	0.631333	0.137	PABPC4	KO44_C_DMSO	A5SS
chr11_118962834_118963233_118962834_118962873_118963467_118963521	1.31e-08	0.637	0.956667	-0.32	HMBS	KO44_C_DMSO	A5SS
chr20_62321102_62321563_62321102_62321218_62321646_62321794	0.000516	0.512333	0.863333	-0.351	RTEL1-TNFRSF6B	KO44_C_DMSO	A5SS
chr17_5329290_5329619_5329290_5329402_5331390_5331531	3.15e-07	0.458333	0.850667	-0.392	RPAIN	KO44_C_DMSO	A5SS
chr2_171804859_171804940_171804859_171804890_171806048_171806252	0.00239662	0.837667	0.937667	-0.1	GORASP2	KO44_C_DMSO	A5SS
chr15_59186019_59186186_59186100_59186186_59185477_59185563	9.27e-05	1	0.915	0.085	SLTM	KO44_C_DMSO	A5SS
chr20_62369173_62369413_62369173_62369255_62369535_62369852	0.00215645	0.900333	0.978667	-0.078	LIME1	KO44_C_DMSO	A5SS
chr18_55895061_55895139_55895061_55895120_55912658_55912740	0.00240036	1	0.33	0.67	NEDD4L	KO44_C_DMSO	A5SS
chr5_128861976_128862208_128861976_128862149_128863440_128863524	1.56e-05	0.228	0.012	0.216	ADAMTS19	KO44_C_DMSO	A5SS
chr9_130941351_130941694_130941651_130941694_130932298_130932314	0.00909958	0.905	0.790333	0.115	CIZ1	KO44_C_DMSO	A5SS
chr9_130941267_130941694_130941351_130941694_130940987_130941183	4.25e-07	0.174	0.0446667	0.129	CIZ1	KO44_C_DMSO	A5SS
chr17_73127059_73127200_73127139_73127200_73126847_73126962	0	0.759333	0.203667	0.556	NT5C	KO44_C_DMSO	A5SS
chr17_73127139_73127376_73127275_73127376_73126847_73126962	6.83e-08	0.428667	0.922	-0.493	NT5C	KO44_C_DMSO	A5SS
chr19_57987747_57988040_57988001_57988040_57984517_57985789	6.18e-05	0	0.593333	-0.593	ZNF772	KO44_C_DMSO	A5SS
chr12_7053638_7053815_7053638_7053728_7054933_7055165	0.000123	0.814	0.900333	-0.086	C12orf57	KO44_C_DMSO	A5SS
chr5_477358_477580_477358_477451_477920_477964	0.00909958	0.605333	0.876667	-0.271	CTD-2228K2.7	KO44_C_DMSO	A5SS
chr3_129155285_129156151_129155303_129156151_129152904_129152979	0.00565249	0.441	0.313333	0.128	MBD4	KO44_C_DMSO	A5SS
chr3_129156562_129156793_129156650_129156793_129152904_129152979	3e-07	1	0.270667	0.729	MBD4	KO44_C_DMSO	A5SS
chr11_46690048_46690460_46690048_46690126_46690953_46691082	0.00464271	0.981	0.911	0.07	ATG13	KO44_C_DMSO	A5SS
chr1_155172876_155172928_155172883_155172928_155172602_155172751	4.77e-07	0.643333	0.912667	-0.269	THBS3	KO44_C_DMSO	A5SS
chr7_100961404_100962313_100962236_100962313_100959620_100959823	0.00857694	0.187333	0.433333	-0.246	RABL5	KO44_C_DMSO	A5SS
chr18_2566819_2567653_2567510_2567653_2563795_2563858	0.0013679	1	0.513333	0.487	METTL4	KO44_C_DMSO	A5SS
chr7_99954372_99954561_99954372_99954506_99955842_99955989	0.00684227	0.059	0.0223333	0.037	PILRB	KO44_C_DMSO	A5SS
chr7_99954372_99954561_99954372_99954506_99955886_99955989	0.00523369	0.19	0.059	0.131	PILRB	KO44_C_DMSO	A5SS
chr19_47225242_47225597_47225498_47225597_47223792_47224028	0.00523369	0.938333	0.983667	-0.045	STRN4	KO44_C_DMSO	A5SS
chr1_45242346_45242446_45242346_45242386_45243285_45243461	0.000474	0.966	0.978333	-0.012	RPS8	KO44_C_DMSO	A5SS
chr1_43301402_43301435_43301402_43301431_43302828_43302861	0.00168019	0.320333	0.767333	-0.447	ERMAP	KO44_C_DMSO	A5SS
chr3_196666121_196666303_196666263_196666303_196664380_196664502	7.05e-10	0.456333	0.213	0.243	NCBP2	KO44_C_DMSO	A5SS
chr9_37422662_37422830_37422662_37422802_37424841_37424972	0.00219026	0.710333	0.559	0.151	GRHPR	KO44_C_DMSO	A5SS
chr9_95869955_95870109_95869955_95870098_95872849_95873003	0.00144007	0.578	0.359333	0.219	C9orf89	KO44_C_DMSO	A5SS
chr6_42230997_42231306_42231057_42231306_42227076_42227461	0.00305651	0.695	0.418	0.277	TRERF1	KO44_C_DMSO	A5SS
chr17_80019432_80019597_80019493_80019597_80019084_80019229	2.95e-08	0.038	0.00633333	0.032	DUS1L	KO44_C_DMSO	A5SS
chr19_10822836_10823304_10822836_10822975_10823433_10823543	0	0.347	0.951333	-0.604	QTRT1	KO44_C_DMSO	A5SS
chr1_16775587_16778510_16775587_16775696_16782312_16782388	0.00200414	0.930333	0.713333	0.217	NECAP2	KO44_C_DMSO	A5SS
chr16_4043349_4043511_4043406_4043511_4042146_4042364	0.00367955	0.442667	0.145667	0.297	ADCY9	KO44_C_DMSO	A5SS
chr14_35182459_35182767_35182602_35182767_35182265_35182342	0.000577893	0.660333	0.799333	-0.139	CFL2	KO44_C_DMSO	A5SS
chr4_20702081_20702329_20702081_20702240_20706088_20706156	3.9e-09	0.032	0.791	-0.759	PACRGL	KO44_C_DMSO	A5SS
chr4_20702081_20702410_20702081_20702240_20706088_20706156	4.72e-05	0.725333	0.969333	-0.244	PACRGL	KO44_C_DMSO	A5SS
chr4_20702081_20702370_20702081_20702329_20706088_20706156	0.000123	0.969667	0.766333	0.203	PACRGL	KO44_C_DMSO	A5SS
chr4_20702081_20702410_20702081_20702329_20706088_20706156	0.00179167	0.986333	0.879	0.107	PACRGL	KO44_C_DMSO	A5SS
chr19_40742163_40743998_40743875_40743998_40741796_40742011	1.01e-05	0.587667	1	-0.412	AKT2	KO44_C_DMSO	A5SS
chr2_242208615_242208710_242208620_242208710_242208368_242208520	0.0010141	1	0.766333	0.234	HDLBP	KO44_C_DMSO	A5SS
chr14_74755362_74755468_74755418_74755468_74754512_74754589	1.84e-05	0.361667	0	0.362	ABCD4	KO44_C_DMSO	A5SS
chr14_74755362_74755468_74755418_74755468_74754909_74754962	0.000759	0.236	0.0683333	0.168	ABCD4	KO44_C_DMSO	A5SS
chr20_30309457_30310151_30309646_30310151_30252254_30253889	2.46e-05	0.809333	0.951333	-0.142	BCL2L1	KO44_C_DMSO	A5SS
chr16_27475640_27476157_27475715_27476157_27474861_27474913	3.38e-12	0.0326667	0.244333	-0.212	GTF3C1	KO44_C_DMSO	A5SS
chrX_70466444_70466542_70466480_70466542_70466202_70466362	1.58e-05	0.902	0.783667	0.118	ZMYM3	KO44_C_DMSO	A5SS
chr3_48752747_48752960_48752821_48752960_48732522_48732851	3.86e-07	1	0.395667	0.604	IP6K2	KO44_C_DMSO	A5SS
chr10_25305586_25305718_25305586_25305621_25310670_25310837	0.004235	0.0733333	0.331	-0.258	THNSL1	KO44_C_DMSO	A5SS
chr1_46871259_46871750_46871259_46871466_46871915_46872040	0.00212469	0	0.548667	-0.549	FAAH	KO44_C_DMSO	A5SS
chr16_3029648_3029913_3029808_3029913_3026664_3027032	0.00163275	0.992	0.954	0.038	PKMYT1	KO44_C_DMSO	A5SS
chr1_1203112_1203372_1203241_1203372_1198725_1198766	0	0.133	0.019	0.114	UBE2J2	KO44_C_DMSO	A5SS
chr9_34647085_34647958_34647085_34647255_34648111_34648168	1.23e-06	0.361	0.821333	-0.46	GALT	KO44_C_DMSO	A5SS
chr9_34647488_34647958_34647488_34647702_34648111_34648168	1.81e-10	0.634	0.985333	-0.351	GALT	KO44_C_DMSO	A5SS
chr12_97301381_97301634_97301381_97301402_97311398_97311515	0.000472	1	0.722667	0.277	NEDD1	KO44_C_DMSO	A5SS
chr14_50246312_50246524_50246312_50246393_50246930_50247040	0.000239	0.877	0.993	-0.116	KLHDC2	KO44_C_DMSO	A5SS
chr10_33222278_33222511_33222409_33222511_33221442_33221528	8.4e-07	0.418667	1	-0.581	ITGB1	KO44_C_DMSO	A5SS
chr2_102483673_102483780_102483673_102483771_102486083_102486259	0	0.932667	0.534667	0.398	MAP4K4	KO44_C_DMSO	A5SS
chr17_7194411_7195378_7195344_7195378_7193569_7193854	0.00462581	0.173	0.775333	-0.602	YBX2	KO44_C_DMSO	A5SS
chr12_53896810_53896996_53896810_53896913_53897513_53897592	0.000156	0.0126667	0.189333	-0.177	TARBP2	KO44_C_DMSO	A5SS
chr17_48452545_48453344_48452545_48452873_48453426_48453554	0	0.214	0.836	-0.622	EME1	KO44_C_DMSO	A5SS
chr19_17972101_17972281_17972101_17972116_17972902_17973032	0	0.973	0.999667	-0.027	RPL18A	KO44_C_DMSO	A5SS
chr16_1836537_1836956_1836537_1836656_1837677_1837832	2.65e-10	0.196667	0.476667	-0.28	NUBP2	KO44_C_DMSO	A5SS
chr3_52562461_52562555_52562527_52562555_52562198_52562327	0.00444976	0.993667	0.971667	0.022	NT5DC2	KO44_C_DMSO	A5SS
chr22_50695216_50695393_50695363_50695393_50695027_50695075	4.49e-10	0.637667	0.288333	0.349	MAPK12	KO44_C_DMSO	A5SS
chr5_162866262_162866526_162866262_162866352_162871342_162871971	6.47e-10	0.243333	1	-0.757	CCNG1	KO44_C_DMSO	A5SS
chr12_58112775_58114046_58112775_58112965_58114188_58114301	0.000536	0.110333	0.0593333	0.051	OS9	KO44_C_DMSO	A5SS
chr21_47851442_47852129_47851442_47851892_47855816_47856061	1.87e-09	0.0123333	0.288667	-0.276	PCNT	KO44_C_DMSO	A5SS
chr12_118455494_118455858_118455494_118455620_118456876_118456941	2.27e-07	0.944667	0.437333	0.507	RFC5	KO44_C_DMSO	A5SS
chr3_49053236_49053773_49053590_49053773_49052923_49053140	2.28e-12	0.355	1	-0.645	DALRD3	KO44_C_DMSO	A5SS
chr6_127588027_127588240_127588027_127588070_127601375_127601485	0.000621	0.519	0.159333	0.36	RNF146	KO44_C_DMSO	A5SS
chr9_90585482_90585812_90585690_90585812_90584710_90584834	5.51e-07	0.005	0.211667	-0.207	CDK20	KO44_C_DMSO	A5SS
chr15_32921795_32921963_32921795_32921876_32925179_32925309	0.000404	0.974	0.876	0.098	ARHGAP11A	KO44_C_DMSO	A5SS
chr6_105609299_105610035_105609670_105610035_105607585_105607694	8.73e-05	0.08	0.0343333	0.046	POPDC3	KO44_C_DMSO	A5SS
chr22_31324005_31324194_31324014_31324194_31322597_31322858	0	0.95	0.701667	0.248	MORC2	KO44_C_DMSO	A5SS
chr11_64577121_64577604_64577136_64577604_64575362_64575571	0.00168238	0.132333	0.041	0.091	MEN1	KO44_C_DMSO	A5SS
chr8_38684685_38684893_38684685_38684806_38688642_38688695	0.000596	0.893667	0.491	0.403	TACC1	KO44_C_DMSO	A5SS
chr16_89761338_89761478_89761338_89761460_89761700_89761753	1.33e-06	0.821	0.916	-0.095	CDK10	KO44_C_DMSO	A5SS
chr17_36966528_36966848_36966720_36966848_36965954_36966018	3.04e-07	0.0363333	0.111	-0.075	CWC25	KO44_C_DMSO	A5SS
chr6_131190702_131191266_131190951_131191266_131188598_131188721	0.00029	0.561333	0.839	-0.278	EPB41L2	KO44_C_DMSO	A5SS
chr15_78834518_78834987_78834518_78834561_78836531_78836609	2.64e-09	0.741333	0.911667	-0.17	PSMA4	KO44_C_DMSO	A5SS
chr3_50387343_50387453_50387361_50387453_50387095_50387259	0.00422318	0.379333	0.0733333	0.306	NPRL2	KO44_C_DMSO	A5SS
chr16_2011153_2011292_2011153_2011259_2011497_2011637	0.00192613	0.965333	0.983333	-0.018	NDUFB10	KO44_C_DMSO	A5SS
chr16_703745_705147_703745_703803_705306_705468	0.00447893	0.176	0.794667	-0.619	WDR90	KO44_C_DMSO	A5SS
chr16_705772_705889_705772_705885_706301_706537	0.000123	0.162	0.686333	-0.524	WDR90	KO44_C_DMSO	A5SS
chr17_79974816_79974989_79974816_79974964_79975184_79975279	8.9e-06	0.949667	0.995667	-0.046	ASPSCR1	KO44_C_DMSO	A5SS
chr7_27855967_27856139_27855967_27856013_27856508_27856657	1.66e-05	0.0123333	0.0606667	-0.048	TAX1BP1	KO44_C_DMSO	A5SS
chr6_44197643_44198218_44197643_44197783_44198304_44198402	0.000128	0.784667	0.967333	-0.183	SLC29A1	KO44_C_DMSO	A5SS
chr19_58741759_58741863_58741759_58741828_58755330_58755422	6.03e-07	0.257	0.043	0.214	ZNF544	KO44_C_DMSO	A5SS
chr2_74710448_74710690_74710448_74710537_74717370_74717600	0.000342	0.0386667	0.464333	-0.426	TTC31	KO44_C_DMSO	A5SS
chr2_74718607_74718799_74718607_74718793_74719130_74719182	0.00711968	0.819667	0.486667	0.333	TTC31	KO44_C_DMSO	A5SS
chr19_14675597_14675804_14675597_14675670_14675877_14675935	3.28e-07	0.918333	0.967667	-0.049	TECR	KO44_C_DMSO	A5SS
chr11_118881930_118882021_118881930_118881993_118882648_118882713	0	0.904	0.137667	0.766	CCDC84	KO44_C_DMSO	A5SS
chr2_239098499_239098613_239098503_239098613_239096771_239096898	0.00769249	0	0.373	-0.373	ILKAP	KO44_C_DMSO	A5SS
chr2_239103422_239103511_239103445_239103511_239102915_239102972	0	0.536333	0.0823333	0.454	ILKAP	KO44_C_DMSO	A5SS
chr1_45101216_45101338_45101216_45101260_45101701_45101834	6.3e-10	0.103667	0.249	-0.145	RNF220	KO44_C_DMSO	A5SS
chr20_33530290_33530809_33530733_33530809_33524745_33524826	0.00157906	0.751	0.961	-0.21	GSS	KO44_C_DMSO	A5SS
chr3_52722124_52722222_52722124_52722208_52723089_52723222	2.73e-05	0.264333	0.0603333	0.204	GNL3	KO44_C_DMSO	A5SS
chr20_57464214_57464408_57464214_57464387_57470666_57470739	0.000112	0.98	0.849667	0.13	GNAS	KO44_C_DMSO	A5SS
chr7_1511878_1512022_1511908_1512022_1511206_1511277	4.71e-09	0.126333	0.0346667	0.092	INTS1	KO44_C_DMSO	A5SS
chr20_2636579_2636860_2636579_2636680_2637046_2637195	0	0.079	0.210333	-0.131	NOP56	KO44_C_DMSO	A5SS
chr17_40271071_40271454_40271262_40271454_40270314_40270421	2.89e-09	0.025	0.0716667	-0.047	KAT2A	KO44_C_DMSO	A5SS
chr19_59084421_59084942_59084739_59084942_59082360_59082796	2.69e-08	0.885667	0.123667	0.762	MZF1	KO44_C_DMSO	A5SS
chr18_51888012_51888801_51888012_51888318_51889140_51889291	1.63e-09	1	0.347	0.653	C18orf54	KO44_C_DMSO	A5SS
chr16_68344958_68345014_68344958_68345002_68349799_68349977	0.00933156	0.456667	0.188667	0.268	PRMT7	KO44_C_DMSO	A5SS
chr5_14487572_14488369_14487572_14487839_14492675_14492923	8.4e-09	0.645667	1	-0.354	TRIO	KO44_C_DMSO	A5SS
chr3_112732795_112732879_112732799_112732879_112732118_112732250	0.00957643	0.0456667	0.148333	-0.103	C3orf17	KO44_C_DMSO	A5SS
chr3_136581049_136581195_136581049_136581161_136646825_136647069	0.00796666	0.068	0.301	-0.233	NCK1	KO44_C_DMSO	A5SS
chr16_28847253_28847497_28847253_28847443_28847646_28847811	0.000265	0.073	0.159	-0.086	ATXN2L	KO44_C_DMSO	A5SS
chr16_28847253_28847806_28847253_28847443_28848048_28848558	0	0.0353333	0.120667	-0.085	ATXN2L	KO44_C_DMSO	A5SS
chr19_11618516_11618863_11618805_11618863_11618271_11618377	0.00230947	0.786	0.918333	-0.132	ECSIT	KO44_C_DMSO	A5SS
chr15_68503893_68504201_68504012_68504201_68503600_68503656	0.000935	0.0566667	0.007	0.05	CLN6	KO44_C_DMSO	A5SS
chr2_73961555_73961718_73961654_73961718_73959289_73959412	5.18e-11	0.631	0.876667	-0.246	TPRKB	KO44_C_DMSO	A5SS
chr1_45798589_45798996_45798956_45798996_45798434_45798506	3.44e-06	0.471	0.931333	-0.46	MUTYH	KO44_C_DMSO	A5SS
chr17_79518757_79519078_79518953_79519078_79517273_79518229	2.69e-08	0.171	0.455333	-0.284	C17orf70	KO44_C_DMSO	A5SS
chr20_2640344_2640822_2640675_2640822_2640170_2640231	4.52e-05	0.773667	0.968667	-0.195	IDH3B	KO44_C_DMSO	A5SS
chr20_2640344_2640822_2640713_2640822_2640170_2640231	0.00711968	0.816333	0.968667	-0.152	IDH3B	KO44_C_DMSO	A5SS
chr22_21983831_21984050_21983890_21984050_21983596_21983696	0	0.059	0.469333	-0.41	YDJC	KO44_C_DMSO	A5SS
chr6_30881981_30882814_30881981_30882121_30882932_30883014	5.74e-05	0.758	0.977333	-0.219	VARS2	KO44_C_DMSO	A5SS
chr3_9859328_9860604_9859328_9859443_9862229_9862425	0.0040781	0.406	0.774	-0.368	TTLL3	KO44_C_DMSO	A5SS
chr19_12885374_12885555_12885482_12885555_12883807_12883858	0.00204689	0.493333	0.0873333	0.406	HOOK2	KO44_C_DMSO	A5SS
chr19_12885448_12885555_12885482_12885555_12883807_12883858	0.00192613	0.657333	0.187333	0.47	HOOK2	KO44_C_DMSO	A5SS
chr6_30708966_30709481_30709390_30709481_30708455_30708575	1.1e-07	0.372	0.725333	-0.353	FLOT1	KO44_C_DMSO	A5SS
chr20_30155880_30156083_30155880_30156027_30156922_30157370	1.45e-05	0.950667	0.335667	0.615	HM13	KO44_C_DMSO	A5SS
chr6_99851704_99852578_99852478_99852578_99850415_99850586	0.00113845	0.980333	0.857333	0.123	PNISR	KO44_C_DMSO	A5SS
chr1_154207066_154207268_154207066_154207235_154207671_154207767	5.71e-09	0.298333	0.134333	0.164	UBAP2L	KO44_C_DMSO	A5SS
chr1_228333211_228333350_228333211_228333325_228333726_228333768	9.81e-05	0.042	0.0146667	0.027	GUK1	KO44_C_DMSO	A5SS
chr7_77824190_77824380_77824196_77824380_77814945_77814987	0.00156457	0.593333	1	-0.407	MAGI2	KO44_C_DMSO	A5SS
chr20_48713019_48713357_48713208_48713357_48700665_48700791	2.9e-06	0.0216667	0.005	0.017	UBE2V1	KO44_C_DMSO	A5SS
chr20_48732021_48732491_48732235_48732491_48700665_48700791	0.000596	1	0.602333	0.398	UBE2V1	KO44_C_DMSO	A5SS
chr15_75132574_75132982_75132838_75132982_75131898_75132054	0.000127	0.857667	1	-0.142	ULK3	KO44_C_DMSO	A5SS
chr1_151679620_151680124_151679982_151680124_151679144_151679210	0	0.0853333	0.191667	-0.106	CELF3	KO44_C_DMSO	A5SS
chr19_11558253_11558433_11558253_11558412_11558507_11558604	4.09e-05	0.785667	0.546333	0.239	PRKCSH	KO44_C_DMSO	A5SS
chr7_138239442_138239711_138239442_138239609_138252225_138252399	3.62e-11	0.712667	0.548	0.165	TRIM24	KO44_C_DMSO	A5SS
chr11_124747414_124748027_124747414_124747554_124748193_124748332	0.00110032	0	0.507667	-0.508	ROBO3	KO44_C_DMSO	A5SS
chr19_48735709_48737800_48737659_48737800_48734916_48735067	0.00198913	1	0.465333	0.535	CARD8	KO44_C_DMSO	A5SS
chr8_110346552_110346703_110346552_110346631_110348356_110348433	0.000157	0.824667	0.913333	-0.089	ENY2	KO44_C_DMSO	A5SS
chr17_27934759_27935128_27934759_27935017_27935212_27935258	0.00830235	0.993333	0.947	0.046	ANKRD13B	KO44_C_DMSO	A5SS
chr8_17849050_17849209_17849050_17849185_17850991_17851128	1.04e-10	0.411	0.646	-0.235	PCM1	KO44_C_DMSO	A5SS
chr22_41928607_41928749_41928662_41928749_41928097_41928161	0	0.231667	0.045	0.187	POLR3H	KO44_C_DMSO	A5SS
chr2_131890474_131890588_131890474_131890564_131897739_131897848	0	0.405	0.0493333	0.356	PLEKHB2	KO44_C_DMSO	A5SS
chr19_56180448_56180547_56180448_56180535_56180809_56181058	1.64e-07	0.353333	0.207667	0.146	U2AF2	KO44_C_DMSO	A5SS
chr17_37829766_37830307_37830245_37830307_37829303_37829508	1.02e-05	0.203333	1	-0.797	PGAP3	KO44_C_DMSO	A5SS
chr20_49557641_49557746_49557665_49557746_49557401_49557470	0.000334	0.0343333	0.26	-0.226	DPM1	KO44_C_DMSO	A5SS
chr10_75559768_75559952_75559768_75559928_75560053_75560230	1.15e-08	0.422667	0.229	0.194	ZSWIM8	KO44_C_DMSO	A5SS
chr7_99217183_99217620_99217183_99217616_99218995_99219197	0.000552	0.317667	0.0676667	0.25	ZSCAN25	KO44_C_DMSO	A5SS
chr15_89790859_89790962_89790859_89790957_89801934_89802007	0.000418	0.981667	0.893333	0.088	FANCI	KO44_C_DMSO	A5SS
chr1_234744192_234745271_234744240_234745271_234740014_234743598	5.26e-06	0.483667	0.333333	0.15	IRF2BP2	KO44_C_DMSO	A5SS
chr13_39597188_39597267_39598609_39598693_39591636_39591681_39600413_39600524	0.00690171	0.910333	0.960667	-0.05	PROSER1	KO44_C_DMSO	MXE
chr17_4618307_4618338_4619706_4619966_4613987_4614039_4620511_4620571	0.000232	0.877333	0.982333	-0.105	ARRB2	KO44_C_DMSO	MXE
chr6_31610605_31610892_31611858_31611971_31609888_31610180_31612083_31612191	1.08e-11	0.126333	0.243333	-0.117	BAG6	KO44_C_DMSO	MXE
chr6_31611666_31611754_31612083_31612191_31610605_31610892_31612301_31612379	1.25e-13	0.189667	0.345667	-0.156	BAG6	KO44_C_DMSO	MXE
chr6_31611858_31611971_31612083_31612191_31610605_31610892_31612301_31612379	0	0.288	0.542667	-0.255	BAG6	KO44_C_DMSO	MXE
chr6_31611858_31611971_31612301_31612379_31610605_31610892_31612722_31612975	0.00109776	0.973333	0.992667	-0.019	BAG6	KO44_C_DMSO	MXE
chr6_31612083_31612191_31612301_31612379_31611858_31611971_31612722_31612975	8.9e-11	0.907333	0.817667	0.09	BAG6	KO44_C_DMSO	MXE
chr13_27827901_27827980_27829378_27829491_27825445_27825722_27830320_27830471	5.75e-05	0.0106667	0.02	-0.009	RPL21	KO44_C_DMSO	MXE
chr13_27827901_27827980_27829378_27829486_27825697_27825722_27830320_27830471	0.00402722	0.421	0.586	-0.165	RPL21	KO44_C_DMSO	MXE
chr13_27829378_27829491_27830320_27830471_27827901_27827980_27830572_27830682	1.21e-10	0.0343333	0.00966667	0.025	RPL21	KO44_C_DMSO	MXE
chr8_145065859_145065972_145066412_145066541_145064267_145064367_145066632_145066776	2.28e-06	0.0413333	0.00933333	0.032	GRINA	KO44_C_DMSO	MXE
chr12_66849966_66850122_66856703_66856873_66849188_66849344_66859054_66859202	0.00852027	0.922667	0.685	0.238	GRIP1	KO44_C_DMSO	MXE
chr22_16162396_16162487_16186810_16186946_16150254_16151821_16187164_16187302	0.00609165	0.881333	0.759333	0.122	AP000525.9	KO44_C_DMSO	MXE
chr22_16162396_16162487_16186810_16186953_16150528_16151821_16187164_16187302	0.00156397	0.833	0.318	0.515	AP000525.9	KO44_C_DMSO	MXE
chr8_74868145_74868289_74871999_74872053_74858635_74859055_74884276_74884341	5.4e-05	0.0803333	0.0233333	0.057	TCEB1	KO44_C_DMSO	MXE
chr13_115047495_115047602_115051993_115052104_115047058_115047321_115056963_115057019	1.66e-08	0.340333	0.175	0.165	UPF3A	KO44_C_DMSO	MXE
chr13_115047495_115047602_115064314_115064475_115047058_115047321_115067205_115067500	0.00830991	0.424	0.304667	0.119	UPF3A	KO44_C_DMSO	MXE
chr13_115048311_115048418_115051776_115051875_115047495_115047602_115051993_115052104	0.00138863	0.853667	0.752	0.102	UPF3A	KO44_C_DMSO	MXE
chr13_115048311_115048418_115057108_115057267_115047495_115047602_115067205_115067342	0.00379082	0.844333	0.944333	-0.1	UPF3A	KO44_C_DMSO	MXE
chr13_115057108_115057267_115067205_115067342_115047495_115047602_115070263_115070424	4.72e-06	1	0.193	0.807	UPF3A	KO44_C_DMSO	MXE
chr13_115057108_115057267_115067205_115067500_115051993_115052104_115070263_115071283	3.58e-06	0.138667	0.0426667	0.096	UPF3A	KO44_C_DMSO	MXE
chr6_36938181_36938249_36938422_36938470_36937241_36937890_36940478_36940572	8.47e-11	0.0636667	0.157333	-0.094	MTCH1	KO44_C_DMSO	MXE
chr22_26070403_26070495_26074782_26074882_26063705_26063767_26081136_26081215	8.86e-06	0.0746667	0.0113333	0.063	ADRBK2	KO44_C_DMSO	MXE
chr16_24816994_24817054_24817526_24817604_24816334_24816472_24817894_24818075	0.00229762	0.0803333	0.0283333	0.052	TNRC6A	KO44_C_DMSO	MXE
chr2_32108454_32108531_32117060_32117203_32092877_32093561_32142994_32143106	2.96e-05	0.763	0.984333	-0.221	DPY30	KO44_C_DMSO	MXE
chr17_73805840_73806050_73808192_73808369_73780808_73781065_73808535_73808666	0.00632839	0.674667	0.556	0.119	UNK	KO44_C_DMSO	MXE
chr2_128735558_128735663_128744358_128744536_128712559_128712918_128757314_128757419	0.00607122	0.316333	0.206	0.11	SAP130	KO44_C_DMSO	MXE
chr17_36517593_36517658_36520634_36520739_36508110_36508915_36522169_36522300	0.000423	0.242333	0.362667	-0.12	SOCS7	KO44_C_DMSO	MXE
chr1_200561207_200561368_200562794_200562897_200558344_200558497_200567364_200567549	6.75e-05	0.745333	1	-0.255	KIF14	KO44_C_DMSO	MXE
chr2_55252221_55254621_55255299_55255356_55214626_55214834_55276880_55277680	0.00130798	0.803667	0.923	-0.119	RTN4	KO44_C_DMSO	MXE
chr22_39052960_39053148_39061550_39061690_39052680_39052755_39064021_39064137	0.00784234	0.0406667	0.183333	-0.143	CBY1	KO44_C_DMSO	MXE
chr15_64480573_64480684_64495280_64495388_64472546_64472653_64496639_64496788	0.00130798	0.902667	0.981	-0.078	CSNK1G1	KO44_C_DMSO	MXE
chr3_142279104_142279296_142280084_142280263_142278092_142278283_142284962_142285103	0.000399	0.0576667	0.395333	-0.338	ATR	KO44_C_DMSO	MXE
chr20_256608_256727_257433_257520_251503_251908_257684_257786	0.00576904	0.186333	0.335667	-0.149	C20orf96	KO44_C_DMSO	MXE
chr17_46052524_46052703_46053234_46053379_46051765_46051814_46054077_46054137	0	0.088	0.256	-0.168	CDK5RAP3	KO44_C_DMSO	MXE
chr17_49233011_49233141_49237340_49237442_49230896_49231023_49238520_49238633	0.00607273	0.255333	0.201333	0.054	NME1	KO44_C_DMSO	MXE
chr17_49233011_49233141_49237340_49237442_49230941_49231023_49238458_49239789	3.64e-05	0.993	0.976	0.017	NME1	KO44_C_DMSO	MXE
chr4_88979134_88979255_88983057_88983156_88977237_88977419_88986525_88986647	1.1e-06	0.151333	0.425333	-0.274	PKD2	KO44_C_DMSO	MXE
chr17_74090494_74090662_74093876_74094099_74085255_74085401_74097351_74097457	5.38e-10	0.842333	0.621667	0.221	EXOC7	KO44_C_DMSO	MXE
chr2_61384996_61385147_61386452_61386574_61372265_61372331_61389976_61390090	0.00326424	0.615667	0.307333	0.308	KIAA1841	KO44_C_DMSO	MXE
chr18_23660268_23660387_23664015_23664139_23658039_23658124_23667464_23667541	0.00871687	0	0.574333	-0.574	SS18	KO44_C_DMSO	MXE
chr18_23662326_23662492_23664015_23664139_23658974_23659110_23667464_23667541	6.1e-06	0	0.847667	-0.848	SS18	KO44_C_DMSO	MXE
chr2_85823979_85824054_85824226_85824301_85823641_85823772_85824567_85824727	0.00852019	0.0393333	0.0143333	0.025	RNF181	KO44_C_DMSO	MXE
chr19_48977161_48977274_48978094_48978206_48976554_48976635_48981325_48981402	2.28e-05	0.903	0.774333	0.129	CYTH2	KO44_C_DMSO	MXE
chr7_150774396_150774488_150774707_150774867_150773710_150773919_150774965_150775179	8.44e-05	0.859333	0.959667	-0.1	FASTK	KO44_C_DMSO	MXE
chr12_62719652_62719714_62743001_62743088_62715244_62715390_62749111_62749256	0.0017715	0.815667	0.640333	0.175	USP15	KO44_C_DMSO	MXE
chr20_49518553_49518646_49520425_49520538_49505584_49511049_49545187_49545362	5.61e-12	0.169333	0.344	-0.175	ADNP	KO44_C_DMSO	MXE
chr20_49518553_49518646_49545187_49545362_49505584_49511049_49547362_49547750	1.52e-05	0.053	0.113667	-0.061	ADNP	KO44_C_DMSO	MXE
chr2_191795162_191795294_191796270_191796363_191791729_191792208_191797441_191797734	0.000244	0.602667	0.399333	0.203	GLS	KO44_C_DMSO	MXE
chr17_73264163_73264273_73266194_73266326_73263826_73263982_73267224_73267254	0.000366	0.516333	0.273	0.243	MIF4GD	KO44_C_DMSO	MXE
chr9_34655214_34655314_34655601_34655662_34652188_34652230_34656735_34656905	4.13e-07	0.565	0.270333	0.295	IL11RA	KO44_C_DMSO	MXE
chr9_34655214_34655314_34655601_34655662_34653942_34653996_34657031_34657146	2.58e-06	0.387333	0.675	-0.288	IL11RA	KO44_C_DMSO	MXE
chr9_34655601_34655662_34656735_34656905_34655214_34655314_34657031_34657146	1.34e-08	0.675	0.370667	0.304	IL11RA	KO44_C_DMSO	MXE
chr16_28493425_28493519_28493647_28493703_28489057_28489198_28493928_28493993	0.00691752	0.0723333	0.0126667	0.06	CLN3	KO44_C_DMSO	MXE
chr17_73897062_73897108_73897792_73897997_73895596_73895755_73898100_73898235	3.72e-06	0.0393333	0.013	0.026	RP11-552F3.12	KO44_C_DMSO	MXE
chr15_43627893_43628024_43628823_43628884_43627142_43627368_43632462_43632550	0.0017503	0.245667	0.477333	-0.232	ADAL	KO44_C_DMSO	MXE
chr12_79349241_79349346_79371578_79371711_79258777_79258889_79441076_79441142	0.005774	0.0366667	0.0843333	-0.048	SYT1	KO44_C_DMSO	MXE
chr15_25219457_25219603_25220504_25220656_25207260_25207356_25221451_25221563	1.2e-10	0.113667	0.045	0.069	SNURF	KO44_C_DMSO	MXE
chr15_25219457_25219603_25221451_25221563_25207260_25207356_25222023_25222176	4.86e-14	0.159667	0.0486667	0.111	SNURF	KO44_C_DMSO	MXE
chr17_42393757_42393890_42393986_42394093_42392819_42392977_42395463_42396037	0.00872627	0.038	0.016	0.022	RUNDC3A	KO44_C_DMSO	MXE
chr7_50595834_50595978_50605557_50605677_50571690_50571757_50607612_50607726	0.00268287	0.301333	0.0606667	0.241	DDC	KO44_C_DMSO	MXE
chr7_2284197_2284361_2289491_2289637_2282539_2282610_2290463_2290780	0.00425022	0.186	0.304	-0.118	NUDT1	KO44_C_DMSO	MXE
chr12_68719220_68719355_68720436_68720801_68716852_68717020_68724886_68725001	0.000422	0.848333	0.605	0.243	MDM1	KO44_C_DMSO	MXE
chr4_186556508_186556565_186559232_186559316_186551702_186551752_186567821_186567936	0.00104213	0.165333	0	0.165	SORBS2	KO44_C_DMSO	MXE
chr9_125033142_125033354_125042721_125042877_125027740_125028059_125047447_125047566	0.00347843	0.0136667	0.062	-0.048	MRRF	KO44_C_DMSO	MXE
chr9_125047447_125047566_125054027_125054119_125042721_125042877_125084818_125085371	0.00740042	0.876333	0.955	-0.079	MRRF	KO44_C_DMSO	MXE
chr12_6781515_6781698_6782381_6782606_6779925_6780004_6787292_6787626	0.00198348	0.904667	0.850333	0.054	ZNF384	KO44_C_DMSO	MXE
chr15_72494794_72494961_72495362_72495529_72492814_72492996_72499068_72499221	0	0.315	0.0956667	0.219	PKM	KO44_C_DMSO	MXE
chr9_139339503_139339563_139340096_139340171_139338274_139338352_139341306_139341401	5.01e-05	0.94	0.838	0.102	SEC16A	KO44_C_DMSO	MXE
chr8_41518947_41519082_41519318_41519459_41510738_41513272_41521176_41521260	0.000162	0.753667	1	-0.246	ANK1	KO44_C_DMSO	MXE
chr8_41518947_41519082_41519393_41519459_41512842_41513272_41521176_41521260	0.000207	0.695333	1	-0.305	ANK1	KO44_C_DMSO	MXE
chr15_72543547_72543596_72545777_72545845_72534960_72535040_72548805_72548931	0.00869667	0.126333	0.559	-0.433	PARP6	KO44_C_DMSO	MXE
chr19_50364864_50364952_50365028_50365138_50364705_50364767_50365300_50365362	0.00830991	0.847333	0.658333	0.189	PNKP	KO44_C_DMSO	MXE
chr3_37055922_37056035_37058996_37059090_37053572_37053590_37067127_37067498	9.64e-06	0.818	0.952333	-0.134	MLH1	KO44_C_DMSO	MXE
chr3_37058996_37059090_37061800_37061954_37053501_37053590_37067127_37067498	0.000287	0.112	0.0333333	0.079	MLH1	KO44_C_DMSO	MXE
chr17_7212933_7213119_7214336_7214441_7210691_7211071_7214668_7214800	0.000906	0.214	0.158333	0.056	EIF5A	KO44_C_DMSO	MXE
chr10_14987433_14987564_14989523_14989608_14987103_14987188_14991034_14991086	1.88e-07	0.0666667	0.746	-0.679	DCLRE1C	KO44_C_DMSO	MXE
chr17_76198783_76198832_76201520_76201599_76187050_76187141_76201683_76201819	0.000228	0.801	0.182	0.619	AFMID	KO44_C_DMSO	MXE
chrX_153278493_153278884_153281482_153281548_153277979_153278129_153281887_153282095	0.005774	0.540667	0.676667	-0.136	IRAK1	KO44_C_DMSO	MXE
chrX_153279492_153279729_153281482_153281548_153278493_153278884_153281887_153282095	0.000222	0.376667	0.557	-0.18	IRAK1	KO44_C_DMSO	MXE
chr20_35236292_35236403_35238003_35238133_35236117_35236221_35240412_35240960	2.41e-06	0.00366667	0.0256667	-0.022	C20orf24	KO44_C_DMSO	MXE
chr20_35236292_35236403_35238003_35238161_35236117_35236221_35240412_35240960	2.3e-11	0.0146667	0.105333	-0.091	C20orf24	KO44_C_DMSO	MXE
chr11_73429657_73429763_73429829_73429935_73427295_73427407_73431890_73431944	2.22e-07	0.0783333	0.178333	-0.1	RAB6A	KO44_C_DMSO	MXE
chr12_102569260_102569444_102576326_102576405_102559506_102559661_102589728_102591139	0.00982014	0.043	0.129333	-0.086	PARPBP	KO44_C_DMSO	MXE
chr10_5963410_5963532_5965583_5965659_5960304_5960441_5966273_5966471	0.000512	0.0736667	0.0163333	0.057	FBXO18	KO44_C_DMSO	MXE
chr1_1685005_1685088_1685489_1685647_1682670_1684499_1685722_1685822	0.000667	0.283667	0.452333	-0.169	NADK	KO44_C_DMSO	MXE
chr12_58220128_58220185_58220778_58220880_58218009_58218102_58221316_58221373	0.00301051	0.0376667	0.144333	-0.107	CTDSP2	KO44_C_DMSO	MXE
chr7_128394315_128394509_128394582_128394776_128388626_128388858_128398924_128399091	0	0.934667	0.789667	0.145	CALU	KO44_C_DMSO	MXE
chr20_33969720_33969828_33971840_33971936_33954359_33954417_33980038_33980080	0.00600455	0	0.337667	-0.338	UQCC1	KO44_C_DMSO	MXE
chr20_33972361_33972447_33980038_33980080_33971840_33971936_33981894_33981999	2.77e-09	0.101333	0.962333	-0.861	UQCC1	KO44_C_DMSO	MXE
chr7_72361471_72361649_72384301_72384365_72361165_72361292_72396799_72397015	3.97e-06	0.928	0.768	0.16	POM121	KO44_C_DMSO	MXE
chr10_5754785_5754881_5756097_5756170_5726927_5727138_5759621_5759713	5.77e-05	0.875333	0.641333	0.234	FAM208B	KO44_C_DMSO	MXE
chr10_5756097_5756170_5759621_5759713_5754785_5754881_5762506_5762631	4.31e-05	0.694	0.463667	0.23	FAM208B	KO44_C_DMSO	MXE
chr5_68581163_68581294_68588014_68588189_68576001_68578861_68590619_68590727	7.31e-05	0.187	0.515	-0.328	CCDC125	KO44_C_DMSO	MXE
chr15_78880655_78880765_78882146_78882440_78878986_78879031_78885433_78885616	8.66e-09	0.987667	0.835	0.153	CHRNA5	KO44_C_DMSO	MXE
chr9_127965286_127965345_127975648_127975801_127962881_127963185_127982817_127982979	0.000997	0.327667	0.209	0.119	RABEPK	KO44_C_DMSO	MXE
chr9_127969842_127970000_127975648_127975801_127965286_127965345_127982605_127982676	5.79e-10	0.725333	0.896333	-0.171	RABEPK	KO44_C_DMSO	MXE
chr9_127969842_127970000_127975648_127975801_127965286_127965345_127982817_127982979	5.11e-08	0.466667	0.307333	0.159	RABEPK	KO44_C_DMSO	MXE
chr9_127975648_127975801_127982605_127982676_127969842_127970000_127982817_127982979	5.05e-09	0.913	0.976333	-0.063	RABEPK	KO44_C_DMSO	MXE
chr8_54714358_54714456_54723723_54723777_54684548_54684727_54727221_54727326	0.00395442	0.304667	0.657667	-0.353	ATP6V1H	KO44_C_DMSO	MXE
chr2_153533964_153533989_153535569_153535623_153532918_153533293_153535865_153535986	0	0.133333	0.385333	-0.252	PRPF40A	KO44_C_DMSO	MXE
chr17_46993437_46993549_46998521_46998634_46988051_46988242_47000208_47000299	0.000165	0.212667	0.0893333	0.123	UBE2Z	KO44_C_DMSO	MXE
chr7_98946474_98946582_98951531_98951744_98941915_98942138_98955962_98956026	0.00595086	0.526667	0.426667	0.1	ARPC1A	KO44_C_DMSO	MXE
chr4_106359106_106359193_106367539_106367659_106326793_106327105_106370506_106370560	0.00336549	0.844667	0.975	-0.13	PPA2	KO44_C_DMSO	MXE
chr9_135141513_135141636_135144789_135144876_135136742_135140372_135145001_135145089	0.00590275	0.821333	0.981	-0.16	SETX	KO44_C_DMSO	MXE
chr1_151028152_151028469_151029131_151029262_151027491_151027602_151031954_151032249	1.6e-05	0.0116667	0.0756667	-0.064	CDC42SE1	KO44_C_DMSO	MXE
chr2_109102890_109103104_109104154_109104276_109102286_109102364_109106293_109106591	0.0045733	0.0616667	0.019	0.043	GCC2	KO44_C_DMSO	MXE
chr11_71712450_71712598_71712829_71712994_71712246_71712370_71713598_71713743	0.000315	0.567333	0.921333	-0.354	IL18BP	KO44_C_DMSO	MXE
chr6_34204980_34205094_34208513_34208659_34204649_34204740_34210488_34210572	2.22e-06	0.744667	0.634667	0.11	HMGA1	KO44_C_DMSO	MXE
chr6_34208513_34208659_34210488_34210572_34204649_34204740_34211244_34211295	2.77e-09	0.0743333	0.149333	-0.075	HMGA1	KO44_C_DMSO	MXE
chr1_183516237_183516387_183518342_183518423_183515100_183515472_183518898_183519058	1.42e-11	0.182	0.073	0.109	SMG7	KO44_C_DMSO	MXE
chr9_35684728_35684804_35685060_35685136_35684484_35684547_35685265_35685336	4.2e-06	0.0216667	0.196	-0.174	TPM2	KO44_C_DMSO	MXE
chr7_150752363_150752460_150752618_150752693_150752113_150752183_150753666_150753723	0.00649167	0.121333	0.071	0.05	CDK5	KO44_C_DMSO	MXE
chr16_1407700_1407833_1411743_1411798_1402239_1402307_1411872_1411956	0.00103569	0.109333	0.0223333	0.087	GNPTG	KO44_C_DMSO	MXE
chr14_76644234_76644274_76644330_76644385_76642965_76643033_76647106_76647192	9.13e-05	0.0856667	0	0.086	GPATCH2L	KO44_C_DMSO	MXE
chr17_26938160_26938271_26938410_26938499_26934981_26937717_26938584_26938674	0.000112	0.0706667	0.333	-0.262	RP11-192H23.4	KO44_C_DMSO	MXE
chr1_33487193_33487304_33490042_33490168_33486967_33487062_33497144_33497262	7.86e-06	0.0326667	0.00966667	0.023	AK2	KO44_C_DMSO	MXE
chr17_78086376_78086510_78087016_78087165_78085781_78085899_78090766_78090881	0.00941839	0.194	0.296	-0.102	GAA	KO44_C_DMSO	MXE
chr17_73489571_73489674_73489779_73489997_73489009_73489183_73490707_73490889	1.08e-12	0.29	0.580667	-0.291	KIAA0195	KO44_C_DMSO	MXE
chr19_1612205_1612429_1615283_1615519_1611702_1611848_1615684_1615797	0.0070922	0.785333	0.714667	0.071	TCF3	KO44_C_DMSO	MXE
chr19_1612205_1612432_1615283_1615519_1609292_1611848_1615684_1615820	0.00055	0.743333	0.651	0.092	TCF3	KO44_C_DMSO	MXE
chr19_1631949_1632115_1632330_1632404_1627357_1627425_1646353_1646426	1.18e-05	0.984333	0.949	0.035	TCF3	KO44_C_DMSO	MXE
chr1_155295357_155295463_155295654_155295701_155294892_155294969_155296370_155296713	5.74e-05	0.157	0.061	0.096	RUSC1	KO44_C_DMSO	MXE
chr1_155295391_155295463_155295654_155295701_155294892_155294969_155296370_155296521	0.000109	0.157667	0.0533333	0.104	RUSC1	KO44_C_DMSO	MXE
chr1_155295391_155295463_155295654_155295701_155295106_155295281_155296370_155296521	4.46e-05	0.162	0.055	0.107	RUSC1	KO44_C_DMSO	MXE
chr1_11805859_11805894_11806044_11806280_11796173_11796292_11807496_11807602	0.00182632	0.969	0.930667	0.038	AGTRAP	KO44_C_DMSO	MXE
chr11_73519357_73519395_73528867_73528992_73516071_73516124_73536752_73536841	0.000922	0.971333	0.931667	0.04	MRPL48	KO44_C_DMSO	MXE
chr11_73519357_73519395_73536752_73536841_73516071_73516124_73555851_73556021	0.0044019	0.306	0.182	0.124	MRPL48	KO44_C_DMSO	MXE
chr11_73536752_73536841_73555851_73556021_73528867_73528992_73570951_73571054	0.00456588	0.109667	0.230667	-0.121	MRPL48	KO44_C_DMSO	MXE
chr11_3700783_3700938_3704429_3704671_3697738_3697850_3712576_3712719	0.000168	0.0343333	0.174	-0.14	NUP98	KO44_C_DMSO	MXE
chr12_108957835_108958168_108959096_108959207_108956392_108956512_108960965_108961220	0.00327572	0.025	0.00833333	0.017	ISCU	KO44_C_DMSO	MXE
chr13_21732060_21732264_21746477_21746643_21729831_21729950_21750513_21750687	0.00346993	0.0183333	0.059	-0.041	SKA3	KO44_C_DMSO	MXE
chr13_21735928_21736014_21746477_21746643_21734040_21734126_21750513_21750687	0.000538	0.023	0.0976667	-0.075	SKA3	KO44_C_DMSO	MXE
chr13_21742126_21742538_21746477_21746643_21735928_21736014_21750513_21750687	0.000236	0.0233333	0.123667	-0.1	SKA3	KO44_C_DMSO	MXE
chr13_21746477_21746643_21746758_21746820_21742126_21742538_21750486_21750690	0.00461105	0	0.0606667	-0.061	SKA3	KO44_C_DMSO	MXE
chr19_1425876_1425959_1428840_1428994_1422346_1422395_1429965_1429995	0.000127	0.676333	0.769667	-0.093	DAZAP1	KO44_C_DMSO	MXE
chr19_1428840_1428994_1429965_1429995_1425876_1425959_1430220_1430361	0.00179756	0.521333	0.658333	-0.137	DAZAP1	KO44_C_DMSO	MXE
chr17_40054883_40055038_40057948_40058066_40049285_40049427_40060981_40061043	0.00124239	0.97	0.985	-0.015	ACLY	KO44_C_DMSO	MXE
chr14_89093181_89093390_89109236_89109366_89091313_89091471_89110776_89110855	0.000947	0.752667	0.638	0.115	EML5	KO44_C_DMSO	MXE
chr14_89178614_89178827_89181282_89181539_89172602_89172770_89192884_89193022	0.00940013	0.650333	0.746	-0.096	EML5	KO44_C_DMSO	MXE
chr19_36108756_36108814_36108972_36109097_36108188_36108271_36109470_36109601	7.05e-05	0.583333	0.830333	-0.247	HAUS5	KO44_C_DMSO	MXE
chr1_231503314_231503382_231506307_231506444_231499496_231502221_231509725_231509845	0.000646	0.281	0.492	-0.211	EGLN1	KO44_C_DMSO	MXE
chr2_27535546_27535639_27535860_27535976_27535081_27535114_27545918_27545969	1.23e-05	0.769667	0.0433333	0.726	MPV17	KO44_C_DMSO	MXE
chr2_27535860_27535976_27545314_27545389_27535081_27535114_27545918_27545921	0.00583899	0.702	0.850667	-0.149	MPV17	KO44_C_DMSO	MXE
chr2_170676070_170676153_170678452_170678567_170668323_170669016_170680998_170681150	0.000119	0.888	0.707	0.181	METTL5	KO44_C_DMSO	MXE
chr17_16342640_16342728_16342973_16343017_16342351_16342374_16343498_16343567	0.00161763	0.973667	0.955667	0.018	FAM211A-AS1	KO44_C_DMSO	MXE
chr7_5239206_5239289_5254165_5254335_5229826_5230124_5256193_5256290	0.00677127	0.369333	0.251333	0.118	WIPI2	KO44_C_DMSO	MXE
chr1_82452584_82452713_82452972_82453025_82450942_82451039_82455340_82455393	0.000401	1	0.848333	0.152	LPHN2	KO44_C_DMSO	MXE
chr10_135169241_135169315_135170143_135170242_135168657_135169009_135170446_135170517	0.00573605	0.848	0.969	-0.121	FUOM	KO44_C_DMSO	MXE
chr16_28997174_28997209_28997455_28997537_28997033_28997061_28997705_28997767	0.00812631	0.691333	1	-0.309	LAT	KO44_C_DMSO	MXE
chr12_51445874_51445990_51447560_51447643_51442816_51442968_51450132_51450285	8.77e-05	0.880333	0.623333	0.257	LETMD1	KO44_C_DMSO	MXE
chr12_51447560_51447643_51449926_51450028_51442816_51442968_51450132_51450285	0.00231726	0.0703333	0.188333	-0.118	LETMD1	KO44_C_DMSO	MXE
chr6_20846305_20846409_20955649_20955816_20758825_20758874_21000457_21000603	0.000159	0.103667	0	0.104	CDKAL1	KO44_C_DMSO	MXE
chr11_117023156_117023244_117030649_117030739_117014982_117015134_117031860_117031977	0.000105	0.554667	0.420667	0.134	PAFAH1B2	KO44_C_DMSO	MXE
chr7_102039994_102040095_102045044_102045130_102036423_102036984_102047880_102047945	0.00365625	0.0713333	0.011	0.06	PRKRIP1	KO44_C_DMSO	MXE
chr1_154184933_154185100_154186932_154187050_154179181_154180124_154192311_154192413	0.000565	0.928333	0.974667	-0.046	C1orf43	KO44_C_DMSO	MXE
chr1_154184933_154185100_154192311_154192413_154179181_154180124_154192817_154193082	3.73e-05	0.951	0.985667	-0.035	C1orf43	KO44_C_DMSO	MXE
chr1_154184933_154185100_154186932_154187050_154179195_154180124_154192817_154193095	7.89e-08	0.863667	0.972333	-0.109	C1orf43	KO44_C_DMSO	MXE
chr2_179204398_179204491_179209012_179209087_179203717_179203821_179213950_179214116	0.007864	0.968333	0.898333	0.07	OSBPL6	KO44_C_DMSO	MXE
chr3_15455527_15455669_15457004_15457090_15452836_15452944_15457278_15457449	5.18e-06	0.429333	0.171333	0.258	METTL6	KO44_C_DMSO	MXE
chr2_15747298_15747437_15753347_15753408_15731769_15732073_15757367_15757466	0	0.0273333	0.00366667	0.024	DDX1	KO44_C_DMSO	MXE
chr7_23552512_23552701_23561325_23561459_23547038_23547154_23571407_23571660	0.00104422	0.233333	0.359667	-0.126	TRA2A	KO44_C_DMSO	MXE
chr17_4884972_4885037_4885383_4885455_4884519_4884654_4886051_4886187	0.00210203	0.394333	0.221333	0.173	CAMTA2	KO44_C_DMSO	MXE
chr17_4884972_4885037_4885383_4885470_4884519_4884654_4886051_4886187	1.7e-06	0.181667	0.0483333	0.133	CAMTA2	KO44_C_DMSO	MXE
chr17_4884972_4885037_4885383_4885522_4884519_4884654_4886051_4886187	1.73e-08	0.193333	0.047	0.146	CAMTA2	KO44_C_DMSO	MXE
chr17_4884972_4885126_4885383_4885470_4884519_4884654_4886051_4886187	2.02e-05	0.201667	0.0616667	0.14	CAMTA2	KO44_C_DMSO	MXE
chr17_4884972_4885126_4885383_4885522_4884519_4884654_4886051_4886187	4.19e-07	0.213667	0.06	0.154	CAMTA2	KO44_C_DMSO	MXE
chr4_44692733_44692877_44693682_44693816_44691859_44691992_44696428_44696530	0.0012747	0.904333	0.802333	0.102	GUF1	KO44_C_DMSO	MXE
chr9_5748584_5748714_5753199_5753238_5747301_5747505_5753535_5753646	0.00495919	0.107333	0.028	0.079	KIAA1432	KO44_C_DMSO	MXE
chr1_36857958_36858088_36859366_36859754_36856838_36857205_36863367_36863488	0.00241754	0.978333	0.929333	0.049	LSM10	KO44_C_DMSO	MXE
chr19_4354041_4354126_4354320_4354417_4352893_4353026_4354945_4355018	0.00354479	0.772667	0.617667	0.155	MPND	KO44_C_DMSO	MXE
chr19_4354320_4354417_4354945_4355018_4354041_4354126_4355093_4355170	0.00092	0.815667	0.672667	0.143	MPND	KO44_C_DMSO	MXE
chr20_33324493_33324562_33328166_33331145_33320362_33320399_33334610_33334732	0.00877677	0.0886667	0.063	0.026	NCOA6	KO44_C_DMSO	MXE
chr5_122130960_122131078_122135386_122135550_122110690_122110906_122137563_122137630	0.000589	0.908667	0.84	0.069	SNX2	KO44_C_DMSO	MXE
chr19_10906736_10906875_10908055_10908194_10906047_10906115_10909161_10909248	1.73e-07	0.160333	0.295667	-0.135	DNM2	KO44_C_DMSO	MXE
chr19_38896158_38896275_38897549_38897717_38895547_38895753_38899390_38899724	0.00410995	0.288333	0.0473333	0.241	FAM98C	KO44_C_DMSO	MXE
chr3_127783719_127783880_127785796_127785994_127779350_127779504_127786263_127786455	0.00254815	0.411667	0.498333	-0.087	SEC61A1	KO44_C_DMSO	MXE
chr11_64533422_64533627_64534371_64534551_64532077_64532990_64534663_64534723	0.00176041	0.994	0.980333	0.014	SF1	KO44_C_DMSO	MXE
chr17_49237340_49237442_49238520_49238633_49233011_49233141_49244187_49244317	5.88e-05	0.965	0.942	0.023	NME2	KO44_C_DMSO	MXE
chr11_63682649_63682730_63683026_63683083_63682373_63682426_63683801_63684316	0.00128776	0.539667	0.426333	0.113	RCOR2	KO44_C_DMSO	MXE
chr16_67899004_67899132_67902242_67902314_67881063_67881359_67902403_67902502	0.00654918	0.0403333	0.063	-0.023	NUTF2	KO44_C_DMSO	MXE
chr10_104123012_104123153_104123466_104123555_104122231_104122421_104125153_104125356	0.00632839	0.299333	0.414	-0.115	GBF1	KO44_C_DMSO	MXE
chr17_79539042_79539114_79555969_79556130_79534442_79534559_79563141_79563268	0.00101672	0.936	0.991	-0.055	NPLOC4	KO44_C_DMSO	MXE
chr5_176915068_176915249_176916393_176916628_176911070_176911191_176917870_176917907	1.08e-06	0.259333	0.0683333	0.191	PDLIM7	KO44_C_DMSO	MXE
chr19_11339973_11340066_11342860_11342965_11339615_11339711_11343878_11344042	0.0017503	0.978	0.868333	0.11	DOCK6	KO44_C_DMSO	MXE
chr17_39975461_39975651_39976520_39976713_39974633_39974779_39977198_39977341	0.00691781	0.686	0.539667	0.146	FKBP10	KO44_C_DMSO	MXE
chr17_39975781_39975927_39976520_39976713_39975461_39975651_39977198_39977341	0.00233893	0.798667	0.695333	0.103	FKBP10	KO44_C_DMSO	MXE
chr17_39975781_39975927_39976092_39976275_39975506_39975651_39976520_39976713	0	0.852333	0.970667	-0.118	FKBP10	KO44_C_DMSO	MXE
chr17_39976092_39976275_39976520_39976713_39975506_39975651_39977198_39977341	0	0.300667	0.0143333	0.286	FKBP10	KO44_C_DMSO	MXE
chr6_112020717_112020873_112021306_112021471_112017479_112017659_112024087_112024237	0	0.969667	0.783333	0.186	FYN	KO44_C_DMSO	MXE
chr20_47674989_47675085_47679738_47679881_47662848_47662960_47682728_47682830	7.18e-05	0.613667	0.500333	0.113	CSE1L	KO44_C_DMSO	MXE
chr17_62512840_62512946_62515438_62515554_62510365_62510476_62518819_62519013	0.00156102	0.755	0.887333	-0.132	CEP95	KO44_C_DMSO	MXE
chr17_62515438_62515554_62518819_62519013_62512840_62512946_62521887_62522000	0.00216998	0.270667	0.457333	-0.187	CEP95	KO44_C_DMSO	MXE
chr5_72794958_72795027_72798312_72798426_72794273_72794624_72798740_72798942	0.00120536	0.0553333	0.0376667	0.018	BTF3	KO44_C_DMSO	MXE
chr7_105105759_105105861_105108783_105108910_105103067_105103197_105111207_105111295	0.000144	0.285	0.115333	0.17	PUS7	KO44_C_DMSO	MXE
chr7_105111134_105111295_105112578_105112640_105108783_105108910_105121498_105121624	0.00234293	0.742667	0.585333	0.157	PUS7	KO44_C_DMSO	MXE
chr7_105111207_105111295_105112578_105112640_105108783_105108910_105121498_105121624	0.000481	0.83	0.95	-0.12	PUS7	KO44_C_DMSO	MXE
chr2_26607826_26608007_26609221_26609404_26606166_26606215_26611872_26618759	0.00171781	0.401667	0.228	0.174	EPT1	KO44_C_DMSO	MXE
chr10_70695761_70695835_70700815_70700950_70679609_70679737_70702968_70703013	0.000294	0.240667	0.066	0.175	DDX50	KO44_C_DMSO	MXE
chr11_68343425_68343511_68350510_68350597_68341576_68341692_68355394_68355492	1.17e-05	0.934	0.839333	0.095	PPP6R3	KO44_C_DMSO	MXE
chr1_101540950_101541272_101542918_101543064_101491474_101491617_101549016_101549130	0	0.0543333	1	-0.946	RP11-421L21.3	KO44_C_DMSO	MXE
chr1_101542918_101543064_101549016_101549130_101491474_101491617_101552407_101552727	8.3e-05	0.330333	0	0.33	RP11-421L21.3	KO44_C_DMSO	MXE
chr12_42748962_42749024_42768664_42768876_42729684_42729776_42778741_42778798	0.00307751	0.803667	0.655333	0.148	PPHLN1	KO44_C_DMSO	MXE
chr1_35944566_35944813_35972212_35972736_35936463_35936561_36019950_36020120	0.0018425	0.497333	0.799667	-0.302	KIAA0319L	KO44_C_DMSO	MXE
chr10_22606812_22606924_22607200_22607235_22605337_22605485_22607887_22607947	1.97e-06	0.953333	0.998333	-0.045	COMMD3-BMI1	KO44_C_DMSO	MXE
chr10_22606812_22606924_22607200_22607235_22605360_22605485_22607581_22607642	0.00415736	0.904667	0.838667	0.066	COMMD3-BMI1	KO44_C_DMSO	MXE
chr16_30777699_30777879_30778061_30778197_30776745_30776820_30779214_30779336	1.48e-06	0.036	0.00433333	0.032	RNF40	KO44_C_DMSO	MXE
chr12_2975558_2975687_2977728_2977920_2973848_2973918_2983142_2983380	0.000789	0.0416667	0.0176667	0.024	FOXM1	KO44_C_DMSO	MXE
chr12_49723927_49724726_49724996_49725190_49723177_49723237_49725355_49725514	0.000197	0.036	0.001	0.035	TROAP	KO44_C_DMSO	MXE
chr17_57816197_57816308_57842331_57842499_57812698_57812834_57851114_57851246	2.09e-05	0.261	0.0853333	0.176	VMP1	KO44_C_DMSO	MXE
chr17_57816197_57816308_57851114_57851246_57812698_57812834_57886156_57886237	2.75e-08	0.100667	0.0186667	0.082	VMP1	KO44_C_DMSO	MXE
chr20_60701281_60701495_60702640_60702757_60699672_60699836_60704840_60705008	1.58e-07	0.0586667	0.192	-0.133	LSM14B	KO44_C_DMSO	MXE
chr20_60702640_60702757_60704840_60705008_60701359_60701495_60705274_60705352	0.000242	0.695	0.567333	0.128	LSM14B	KO44_C_DMSO	MXE
chr2_241535350_241535938_241536266_241536359_241534440_241534721_241537304_241537504	0.00151765	0.0803333	0.037	0.043	CAPN10	KO44_C_DMSO	MXE
chr1_21091869_21092024_21094076_21094157_21076215_21076375_21097422_21097566	1.28e-07	0.929333	0.993333	-0.064	HP1BP3	KO44_C_DMSO	MXE
chr16_87764157_87764250_87782278_87782415_87760370_87760530_87795554_87795646	0.000615	0.191	0.0573333	0.134	KLHDC4	KO44_C_DMSO	MXE
chr17_41150765_41150848_41151949_41152119_41150450_41150488_41154689_41154800	5.89e-07	0.327667	0.220333	0.107	RPL27	KO44_C_DMSO	MXE
chr14_105911754_105911848_105915695_105915746_105905008_105905076_105916394_105916443	1.58e-06	0.67	0.839333	-0.169	TEX22	KO44_C_DMSO	MXE
chr2_74600054_74600075_74603868_74603889_74598663_74598855_74604558_74604593	0.00862576	0.651333	0.856333	-0.205	DCTN1	KO44_C_DMSO	MXE
chr17_79892528_79892621_79892801_79893023_79892201_79892365_79893212_79893392	0.00358013	0.574	0.466	0.108	PYCR1	KO44_C_DMSO	MXE
chr17_79892801_79893023_79893212_79893392_79890804_79891252_79893998_79894069	0.00184654	0.964333	0.985333	-0.021	PYCR1	KO44_C_DMSO	MXE
chr20_5996006_5996136_6011930_6012016_5986735_5987198_6012657_6012726	0.00580818	0.209	0.0356667	0.173	CRLS1	KO44_C_DMSO	MXE
chr17_7474690_7474797_7475601_7476182_7474200_7474251_7477577_7477626	4.82e-05	0.653667	0.749	-0.095	SENP3-EIF4A1	KO44_C_DMSO	MXE
chr1_35642919_35643000_35643589_35643637_35641980_35642072_35646735_35647207	0.000167	0.416	0.179	0.237	SFPQ	KO44_C_DMSO	MXE
chr1_35642919_35643000_35643589_35643637_35641980_35642075_35646735_35646945	0.000807	0.219333	0.107333	0.112	SFPQ	KO44_C_DMSO	MXE
chr11_6637235_6637305_6638205_6638384_6636672_6636793_6638531_6638659	0.000364	0.202	0.486333	-0.284	TPP1	KO44_C_DMSO	MXE
chr1_21212693_21212864_21219111_21219222_21205815_21206013_21220009_21220129	0.00052	0.0213333	0.0566667	-0.035	EIF4G3	KO44_C_DMSO	MXE
chr1_21306826_21306941_21327691_21327805_21299494_21299592_21329205_21329301	0.00175384	0.075	0.131	-0.056	EIF4G3	KO44_C_DMSO	MXE
chr1_21307540_21307720_21327691_21327805_21306826_21306941_21329205_21329301	0.000667	0.047	0.0856667	-0.039	EIF4G3	KO44_C_DMSO	MXE
chr1_21329205_21329301_21377358_21377487_21299494_21299592_21415630_21415706	0.000162	0.947667	0.980667	-0.033	EIF4G3	KO44_C_DMSO	MXE
chr1_21437815_21437876_21502667_21502851_21415630_21415706_21503214_21503377	3.35e-05	0.988333	0.942333	0.046	EIF4G3	KO44_C_DMSO	MXE
chr4_113184143_113184242_113186164_113186223_113181921_113182018_113186889_113186963	0	0.0986667	0.385	-0.286	AP1AR	KO44_C_DMSO	MXE
chr4_42557984_42558057_42571177_42571222_42554521_42554627_42576635_42576724	0.00121517	0.123667	0.00866667	0.115	ATP8A1	KO44_C_DMSO	MXE
chr12_120636356_120636542_120636656_120636803_120635124_120635265_120636920_120637008	0.000328	0.592333	0.501333	0.091	RPLP0	KO44_C_DMSO	MXE
chr12_120636356_120636542_120636697_120636803_120635124_120635265_120636920_120637008	0.00784234	0.609	0.537333	0.072	RPLP0	KO44_C_DMSO	MXE
chr19_1011578_1011662_1011739_1011797_1011365_1011498_1011890_1011991	0.000579	0.484333	0.379	0.105	TMEM259	KO44_C_DMSO	MXE
chr1_153724754_153724884_153726176_153726294_153723570_153723715_153727117_153727215	0.000193	0.942667	1	-0.057	INTS3	KO44_C_DMSO	MXE
chr3_183558357_183558428_183562018_183562114_183551279_183551377_183580540_183580589	3.33e-06	0.895	0.772333	0.123	PARL	KO44_C_DMSO	MXE
chr3_51993382_51993427_51993592_51993667_51993244_51993308_51994204_51994336	0	0.760667	0.500667	0.26	PCBP4	KO44_C_DMSO	MXE
chr3_51995956_51996104_52001341_52001450_51995175_51995320_52002325_52002403	4.39e-09	0.908667	0.752667	0.156	PCBP4	KO44_C_DMSO	MXE
chr20_62319289_62319403_62319491_62319532_62318990_62319123_62319653_62319739	6.42e-05	0.544333	0.777	-0.233	RTEL1	KO44_C_DMSO	MXE
chr10_103346878_103346957_103347002_103347163_103345072_103345235_103347578_103348027	0.00983851	0.934667	0.703667	0.231	POLL	KO44_C_DMSO	MXE
chr10_103346878_103346957_103347002_103347163_103345072_103345235_103347641_103347966	0.00225486	1	0.749	0.251	POLL	KO44_C_DMSO	MXE
chr9_33948371_33948585_33953282_33953472_33943417_33943587_33960823_33960876	0.00610887	0.909	0.646667	0.262	UBAP2	KO44_C_DMSO	MXE
chr10_17202303_17202373_17210839_17210916_17201144_17201228_17216549_17216659	0.00671037	0.108333	0.298	-0.19	TRDMT1	KO44_C_DMSO	MXE
chr4_128859937_128859993_128863199_128863313_128854139_128854248_128864906_128865147	0.007864	0.704	0.103667	0.6	MFSD8	KO44_C_DMSO	MXE
chr4_128861007_128861152_128863199_128863313_128859937_128859993_128864906_128865147	0.000236	0.815333	0.305333	0.51	MFSD8	KO44_C_DMSO	MXE
chr11_57505307_57505498_57505825_57505902_57505079_57505140_57506135_57506242	1.44e-11	0.084	0.0223333	0.062	TMX2	KO44_C_DMSO	MXE
chr11_57505307_57505498_57506135_57506242_57505079_57505140_57506445_57506511	2.74e-11	0.0606667	0.0153333	0.045	TMX2	KO44_C_DMSO	MXE
chr11_57505307_57505498_57506445_57506511_57505079_57505140_57506602_57506684	6.51e-09	0.08	0.0236667	0.056	TMX2	KO44_C_DMSO	MXE
chr11_57505307_57505498_57505825_57505902_57505079_57505140_57506602_57506732	4.11e-08	0.173333	0.0576667	0.116	TMX2	KO44_C_DMSO	MXE
chr1_877515_877631_877789_877868_874654_874792_877938_878438	0.00479107	0.0856667	0.035	0.051	SAMD11	KO44_C_DMSO	MXE
chr1_877789_877868_877938_878438_877515_877631_878632_878757	0.00299047	0.735667	0.635667	0.1	SAMD11	KO44_C_DMSO	MXE
chr11_61187393_61187566_61187941_61188045_61183576_61183991_61188861_61189080	0.000382	0.409	0.57	-0.161	CPSF7	KO44_C_DMSO	MXE
chr1_40310202_40310312_40313657_40313769_40309772_40309890_40348989_40349106	0.00115441	0.00966667	0.0623333	-0.053	TRIT1	KO44_C_DMSO	MXE
chr14_24032792_24032847_24032924_24033065_24032588_24032711_24033254_24033368	0.00366888	0.698	0.3	0.398	AP1G2	KO44_C_DMSO	MXE
chr12_123082277_123082485_123087375_123087434_123078822_123078932_123087573_123087790	0.000207	0.127	0.272	-0.145	KNTC1	KO44_C_DMSO	MXE
chr12_123086082_123086172_123087115_123087287_123081789_123082485_123087375_123087434	0.0079774	0.260333	0.430333	-0.17	KNTC1	KO44_C_DMSO	MXE
chr3_127294591_127294652_127294782_127294893_127294245_127294348_127295459_127295539	0.00896081	0.825333	0.634667	0.191	TPRA1	KO44_C_DMSO	MXE
chr2_3481465_3481566_3482616_3482704_3469367_3469466_3482989_3483338	0.00839638	0.278667	0.436333	-0.158	TRAPPC12	KO44_C_DMSO	MXE
chr4_99313102_99313231_99325627_99325753_99273626_99273752_99337895_99338039	0.00320627	0.323667	0.132333	0.191	RAP1GDS1	KO44_C_DMSO	MXE
chr20_47782533_47782822_47790731_47790806_47770469_47770608_47804652_47804904	0.00649167	0.949333	0.970667	-0.021	STAU1	KO44_C_DMSO	MXE
chr20_47782533_47782822_47795658_47795781_47770469_47770608_47804652_47804904	0.000158	0.339	0.606333	-0.267	STAU1	KO44_C_DMSO	MXE
chr4_113510879_113511030_113527163_113527247_113506696_113506881_113530534_113530585	0.00501101	0.86	1	-0.14	C4orf21	KO44_C_DMSO	MXE
chr4_113527163_113527247_113530534_113530585_113524679_113524853_113533679_113533744	0.00965667	0.896333	0.728333	0.168	C4orf21	KO44_C_DMSO	MXE
chr4_113530534_113530585_113533679_113533744_113528971_113529093_113538595_113540846	0.0079774	0.927333	0.772667	0.155	C4orf21	KO44_C_DMSO	MXE
chr2_233562978_233563017_233565294_233565364_233562078_233562102_233568133_233568199	0.00179852	0.302333	0	0.302	GIGYF2	KO44_C_DMSO	MXE
chr2_233568133_233568199_233595831_233595944_233562040_233562102_233599864_233599948	0.00425022	0.982333	0.900667	0.082	GIGYF2	KO44_C_DMSO	MXE
chr13_37441409_37441520_37446794_37447052_37439673_37439895_37453414_37454012	0.000158	0.817333	0.721333	0.096	SMAD9	KO44_C_DMSO	MXE
chr13_37446794_37447052_37453414_37454012_37427555_37427812_37494252_37494375	0.0011637	0.785333	0.949333	-0.164	SMAD9	KO44_C_DMSO	MXE
chr13_37446794_37447052_37453414_37454012_37439673_37439895_37494252_37494375	0.00966962	0.412	0.588667	-0.177	SMAD9	KO44_C_DMSO	MXE
chr1_36638964_36639079_36640498_36640609_36621802_36622064_36641799_36642182	0.000105	0.196667	0.331	-0.134	MAP7D1	KO44_C_DMSO	MXE
chr1_37962147_37962205_37962307_37962337_37961485_37961519_37967404_37967597	0	0.941667	0.793667	0.148	MEAF6	KO44_C_DMSO	MXE
chr1_37962147_37962205_37962307_37962337_37961485_37961519_37974878_37974924	4.48e-13	0.900667	0.715	0.186	MEAF6	KO44_C_DMSO	MXE
chr1_37962147_37962205_37967404_37967597_37961485_37961519_37974878_37974924	0.00437392	0.922667	0.871	0.052	MEAF6	KO44_C_DMSO	MXE
chr1_37962307_37962337_37967404_37967597_37961485_37961519_37974878_37974924	1.24e-06	0.566333	0.730667	-0.164	MEAF6	KO44_C_DMSO	MXE
chr1_37967404_37967597_37974878_37974924_37961485_37961519_37975055_37975143	0.00650234	0.625333	0.514333	0.111	MEAF6	KO44_C_DMSO	MXE
chr1_37967404_37967597_37974878_37974924_37962147_37962205_37975055_37975143	5.97e-11	0.970333	0.884	0.086	MEAF6	KO44_C_DMSO	MXE
chr20_45841286_45841370_45848908_45848975_45839405_45839542_45849964_45850125	1.42e-06	0.695333	0.556333	0.139	ZMYND8	KO44_C_DMSO	MXE
chr20_45867639_45867882_45874751_45875261_45865069_45865260_45878030_45878183	0.00590275	0.237	0.328	-0.091	ZMYND8	KO44_C_DMSO	MXE
chr20_45923409_45923523_45927472_45927616_45920539_45920632_45938799_45938948	0.0015208	0.171	0.085	0.086	ZMYND8	KO44_C_DMSO	MXE
chr9_36581640_36581736_36583623_36583709_36572858_36573004_36589532_36589649	0.00319897	0.7	0.572667	0.127	MELK	KO44_C_DMSO	MXE
chr9_36581640_36581736_36589532_36589649_36572920_36573195_36594624_36594768	0.00859142	0.126667	0.356333	-0.23	MELK	KO44_C_DMSO	MXE
chr9_36589532_36589649_36594624_36594768_36581640_36581736_36597218_36597287	5.87e-05	0.724333	0.507667	0.217	MELK	KO44_C_DMSO	MXE
chrX_100296305_100296360_100306239_100306722_100291962_100292062_100306805_100307072	0.000876	0.536333	1	-0.464	TRMT2B	KO44_C_DMSO	MXE
chr5_175777615_175777740_175786483_175786570_175775252_175775359_175786813_175786921	0.000349	0.252	0.373667	-0.122	KIAA1191	KO44_C_DMSO	MXE
chr5_175779624_175779751_175786483_175786570_175777615_175777740_175786813_175786921	0.00818254	0.188	0.263333	-0.075	KIAA1191	KO44_C_DMSO	MXE
chr5_175782573_175782752_175786483_175786570_175775252_175775359_175786813_175786921	0.00182632	0.881	0.951667	-0.071	KIAA1191	KO44_C_DMSO	MXE
chr5_175782573_175782752_175786483_175786570_175777615_175777740_175786813_175786921	0.0026478	0.856667	0.942	-0.085	KIAA1191	KO44_C_DMSO	MXE
chr9_140006563_140006682_140007196_140007257_140006324_140006481_140007404_140007571	0.000911	0.14	0.209333	-0.069	DPP7	KO44_C_DMSO	MXE
chr9_140007404_140007571_140007812_140007948_140006141_140006206_140008316_140008480	2.3e-13	0.760667	0.971333	-0.211	DPP7	KO44_C_DMSO	MXE
chr21_40717755_40717884_40719304_40719404_40717071_40717200_40720217_40720265	1.45e-05	0.0793333	0.298	-0.219	HMGN1	KO44_C_DMSO	MXE
chr21_40717755_40717884_40719304_40719409_40717071_40717200_40720217_40720265	3.49e-08	0.108	0.396	-0.288	HMGN1	KO44_C_DMSO	MXE
chr21_40719304_40719404_40720217_40720265_40717071_40717200_40720470_40720503	2.41e-10	0.981667	0.908333	0.073	HMGN1	KO44_C_DMSO	MXE
chr21_40719304_40719404_40720347_40720377_40717071_40717200_40720470_40720503	8.01e-13	0.984	0.887333	0.097	HMGN1	KO44_C_DMSO	MXE
chr16_8729024_8729169_8732947_8733019_8722586_8722967_8734987_8735041	9.14e-08	0.312	0.0686667	0.243	METTL22	KO44_C_DMSO	MXE
chr12_57059987_57060050_57065532_57065631_57058559_57058584_57066523_57066593	0.00228721	0.917	0.943333	-0.026	PTGES3	KO44_C_DMSO	MXE
chr16_11971263_11971437_11976871_11976952_11961984_11967028_11979037_11979131	0.00126168	0.969667	0.994667	-0.025	GSPT1	KO44_C_DMSO	MXE
chr8_42214837_42214910_42218613_42218720_42214686_42214741_42218812_42218883	0.00121622	0.945333	0.987333	-0.042	POLB	KO44_C_DMSO	MXE
chr4_185691408_185691486_185691552_185691630_185689469_185689604_185694234_185694308	0.00163627	0.807667	0.929333	-0.122	ACSL1	KO44_C_DMSO	MXE
chr17_45008464_45008573_45012394_45012535_45006885_45006950_45015964_45016070	5.22e-05	0.824333	0.706333	0.118	GOSR2	KO44_C_DMSO	MXE
chr17_45009432_45009565_45012394_45012535_45008464_45008573_45015964_45016070	0.000786	0.871	0.800333	0.071	GOSR2	KO44_C_DMSO	MXE
chr9_140349690_140349759_140350080_140350086_140348842_140348895_140350862_140350938	2.87e-05	0.644667	0.392	0.253	NSMF	KO44_C_DMSO	MXE
chr14_67610078_67610166_67626131_67626205_67588972_67589094_67631878_67631943	0.00740042	0.742667	0.526667	0.216	GPHN	KO44_C_DMSO	MXE
chr22_50686794_50686901_50687090_50687180_50686653_50686721_50687756_50687883	0.00161473	0.148	0.0173333	0.131	HDAC10	KO44_C_DMSO	MXE
chr22_50687090_50687180_50687531_50687597_50686653_50686721_50687756_50687883	0.000222	0.338	0.940333	-0.602	HDAC10	KO44_C_DMSO	MXE
chr22_50687090_50687180_50687756_50687945_50686653_50686721_50688063_50688132	0.000112	0.353667	0.888	-0.534	HDAC10	KO44_C_DMSO	MXE
chr22_50687531_50687597_50687756_50687945_50686794_50686901_50688063_50688132	0.00284257	0.618667	1	-0.381	HDAC10	KO44_C_DMSO	MXE
chr12_39705218_39705355_39711874_39712003_39703387_39703568_39713707_39713815	0.00151717	0.787333	0.683	0.104	KIF21A	KO44_C_DMSO	MXE
chr12_39709733_39709772_39713707_39713815_39705218_39705355_39716469_39716684	0.00245596	0.973	0.993	-0.02	KIF21A	KO44_C_DMSO	MXE
chr2_127808729_127808819_127815048_127815177_127808377_127808488_127816586_127816731	0.000133	0.84	0.739333	0.101	BIN1	KO44_C_DMSO	MXE
chr2_127809830_127809938_127811480_127811588_127808729_127808819_127815048_127815177	0.000204	0.760667	0.912	-0.151	BIN1	KO44_C_DMSO	MXE
chr2_127809830_127809938_127815048_127815177_127808729_127808819_127816586_127816731	2.07e-09	0.930333	0.987333	-0.057	BIN1	KO44_C_DMSO	MXE
chr19_55656911_55656933_55657812_55657834_55653224_55653288_55658048_55658075	0.000114	0.387	0.0416667	0.345	TNNT1	KO44_C_DMSO	MXE
chr6_8027439_8027632_8041371_8041501_8026599_8026658_8062766_8062849	0.00784234	0.96	0.883	0.077	BLOC1S5	KO44_C_DMSO	MXE
chr2_39216410_39216455_39222263_39222528_39214613_39214732_39224062_39224179	0.00043	0.822667	0.645667	0.177	SOS1	KO44_C_DMSO	MXE
chr17_61662572_61662690_61666361_61666599_61660862_61661073_61671564_61671628	0.0089262	0.828333	0.874333	-0.046	DCAF7	KO44_C_DMSO	MXE
chr2_230705537_230705643_230723487_230724290_230701563_230701700_230744697_230744844	5.88e-05	0.0883333	0.154	-0.066	TRIP12	KO44_C_DMSO	MXE
chr1_216880700_216880828_216888415_216888591_216850417_216850833_217112923_217113015	5.74e-05	0.482667	0.072	0.411	ESRRG	KO44_C_DMSO	MXE
chr11_134119060_134119156_134119721_134119814_134118181_134118378_134120168_134120237	0.00519024	0.763667	0.839667	-0.076	THYN1	KO44_C_DMSO	MXE
chr11_134119060_134119156_134119721_134119814_134118702_134118853_134120168_134120237	0.00189929	0.818667	0.731667	0.087	THYN1	KO44_C_DMSO	MXE
chr4_104062906_104063065_104064404_104064563_104061970_104062261_104065487_104065775	0.00347853	0.374333	0.521333	-0.147	CENPE	KO44_C_DMSO	MXE
chr6_127767552_127768885_127794224_127794536_127759550_127765427_127796437_127797613	0.000421	0.639333	0.520333	0.119	SOGA3	KO44_C_DMSO	MXE
chr6_127774991_127775246_127794224_127794536_127771134_127771497_127796437_127797613	0.00128665	0.495	0.347667	0.147	SOGA3	KO44_C_DMSO	MXE
chr16_67692830_67692982_67693439_67693516_67691664_67691756_67693604_67693698	0.000641	0.893	0.989333	-0.096	ACD	KO44_C_DMSO	MXE
chr16_67692830_67692982_67693131_67693166_67691888_67692265_67693277_67693322	0.000597	0.794333	0.950667	-0.156	ACD	KO44_C_DMSO	MXE
chr10_126727565_126727724_126799558_126799662_126691906_126692061_126849395_126849595	0.00443123	0.0853333	0.228	-0.143	CTBP2	KO44_C_DMSO	MXE
chr10_126822080_126822181_126848887_126849089_126727565_126727724_126849395_126849739	0.000222	0.963	0.758	0.205	CTBP2	KO44_C_DMSO	MXE
chr14_105905008_105905076_105911754_105911848_105886274_105886400_105916394_105916521	9.6e-07	0.787	0.582	0.205	MTA1	KO44_C_DMSO	MXE
chr14_105911754_105911848_105916394_105916521_105905008_105905076_105916597_105916661	0.00948879	0.388	0.293333	0.095	MTA1	KO44_C_DMSO	MXE
chr14_105916394_105916521_105916597_105916661_105911754_105911848_105920529_105920647	0.000178	0.185667	0.323	-0.137	MTA1	KO44_C_DMSO	MXE
chr14_105916394_105916661_105920529_105920647_105905008_105905076_105924606_105924709	0.00271085	0.0436667	0.0863333	-0.043	MTA1	KO44_C_DMSO	MXE
chr14_105916394_105916661_105920529_105920647_105911754_105911848_105924606_105924709	3.05e-09	0.0796667	0.192	-0.112	MTA1	KO44_C_DMSO	MXE
chr14_105930752_105930904_105935803_105935835_105930368_105930484_105936177_105936329	0.00156281	0.362667	0.496667	-0.134	MTA1	KO44_C_DMSO	MXE
chr14_105930799_105930904_105935803_105935835_105930368_105930484_105936177_105936329	0.00151765	0.306	0.172667	0.133	MTA1	KO44_C_DMSO	MXE
chr14_105933043_105933079_105934674_105934686_105932762_105932915_105935803_105935835	0.00137215	0.69	0.837667	-0.148	MTA1	KO44_C_DMSO	MXE
chr11_376250_376351_376420_377327_376073_376174_379417_379701	0.00671037	0.816	0.878333	-0.062	B4GALNT4	KO44_C_DMSO	MXE
chr5_131927568_131927726_131930560_131930736_131926915_131927098_131931264_131931502	0.00429313	0.391667	0.517667	-0.126	RAD50	KO44_C_DMSO	MXE
chr15_100211527_100211659_100211724_100211862_100185765_100185969_100214597_100214817	9.03e-05	0.884667	0.703333	0.181	MEF2A	KO44_C_DMSO	MXE
chr12_56547592_56547876_56548838_56548982_56546222_56546415_56549202_56549376	8.83e-14	0.0756667	0.0193333	0.056	MYL6B	KO44_C_DMSO	MXE
chr12_22670919_22671071_22672048_22672173_22666227_22666313_22676359_22676558	1.19e-10	0.329	0.065	0.264	C2CD5	KO44_C_DMSO	MXE
chr6_168347386_168347581_168348532_168348624_168344620_168344739_168348972_168349158	9.36e-05	0.323667	0.157333	0.166	MLLT4	KO44_C_DMSO	MXE
chr17_40091723_40091796_40091851_40092002_40091469_40091601_40092725_40092787	0.00379594	0.654333	0.265333	0.389	TTC25	KO44_C_DMSO	MXE
chr12_32890798_32890876_32891197_32891230_32890038_32890095_32892997_32893174	1.38e-10	0.886	0.580667	0.305	DNM1L	KO44_C_DMSO	MXE
chr17_34867203_34867294_34869271_34869348_34866584_34866756_34869471_34869568	8.72e-05	0.785667	0.635333	0.15	MYO19	KO44_C_DMSO	MXE
chr1_51887457_51887530_51906018_51906104_51875206_51875368_51910560_51910717	0.000729	0.202667	0.394667	-0.192	EPS15	KO44_C_DMSO	MXE
chr7_99987510_99987729_99995501_99995535_99971666_99972056_99996913_99996963	0.000764	0.409667	0.875667	-0.466	PILRA	KO44_C_DMSO	MXE
chr18_20979529_20979611_21001330_21001408_20964953_20965031_21010594_21010641	0.00128776	0.863333	0.510667	0.353	TMEM241	KO44_C_DMSO	MXE
chr14_35778119_35778201_35779945_35780101_35761554_35761758_35782086_35782265	0.00628366	0.0613333	0.0283333	0.033	PSMA6	KO44_C_DMSO	MXE
chr16_89816137_89816310_89824984_89825113_89815066_89815175_89828356_89828430	0.00101109	0.111667	0.278	-0.166	FANCA	KO44_C_DMSO	MXE
chr5_137777073_137777150_137780103_137780224_137776704_137776777_137780442_137780556	0.00859142	0.405	0.309333	0.096	REEP2	KO44_C_DMSO	MXE
chr7_56170559_56170704_56171918_56172168_56169261_56169554_56174056_56174269	5.48e-05	0.623667	0.464667	0.159	CHCHD2	KO44_C_DMSO	MXE
chr14_104151322_104151373_104153417_104153548_104145720_104145855_104166991_104167064	1.97e-10	0.964667	0.695667	0.269	KLC1	KO44_C_DMSO	MXE
chr14_104151322_104151373_104153417_104153548_104145720_104145882_104166991_104167064	1.5e-07	0.948	0.717	0.231	KLC1	KO44_C_DMSO	MXE
chrX_53570801_53570929_53571989_53572122_53569403_53569500_53573396_53573553	0.00615532	0.741333	0.597	0.144	HUWE1	KO44_C_DMSO	MXE
chr3_197423824_197423920_197426057_197426102_197422736_197422852_197427483_197428017	1.56e-06	0.218667	0.0596667	0.159	KIAA0226	KO44_C_DMSO	MXE
chr2_122202514_122202538_122203024_122203072_122187648_122187753_122204912_122205083	0.00111996	0.668	1	-0.332	CLASP1	KO44_C_DMSO	MXE
chr20_57227128_57227143_57234678_57234690_57226327_57226470_57242545_57242653	0.000615	0	0.315667	-0.316	STX16	KO44_C_DMSO	MXE
chr16_3529470_3529600_3532501_3532598_3507992_3508181_3533362_3533597	0.000121	0.0143333	0.0476667	-0.033	NAA60	KO44_C_DMSO	MXE
chr1_204501318_204501374_204506557_204506625_204499811_204499945_204507336_204507436	9.6e-07	0.684333	0.346667	0.338	MDM4	KO44_C_DMSO	MXE
chr10_70096955_70097090_70098259_70098444_70091831_70091973_70098896_70098983	0.000774	0.469667	0.59	-0.12	HNRNPH3	KO44_C_DMSO	MXE
chr19_39976327_39976447_39976826_39976931_39973774_39973796_39977036_39977135	0.000182	0.078	0.0356667	0.042	TIMM50	KO44_C_DMSO	MXE
chr10_28879648_28879761_28884661_28884970_28872327_28872434_28897114_28897360	4.13e-05	0.133333	0.217333	-0.084	WAC	KO44_C_DMSO	MXE
chr14_21681118_21681203_21698477_21698525_21679968_21680082_21699116_21699231	8.83e-14	0.587667	0.387	0.201	HNRNPC	KO44_C_DMSO	MXE
chr14_21681118_21681276_21698477_21698525_21679968_21680082_21699116_21699231	1.25e-13	0.647333	0.448667	0.199	HNRNPC	KO44_C_DMSO	MXE
chr14_21699116_21699231_21702236_21702388_21698477_21698525_21731469_21731495	0	0.328333	0.525333	-0.197	HNRNPC	KO44_C_DMSO	MXE
chr14_21699116_21699231_21731469_21731495_21698477_21698525_21737456_21737570	6.5e-11	0.194	0.323	-0.129	HNRNPC	KO44_C_DMSO	MXE
chr14_21699155_21699231_21702236_21702388_21698477_21698525_21731469_21731495	0.000497	0.537667	0.442667	0.095	HNRNPC	KO44_C_DMSO	MXE
chr14_21699155_21699231_21731469_21731495_21698477_21698525_21737456_21737562	4.61e-06	0.364333	0.254667	0.11	HNRNPC	KO44_C_DMSO	MXE
chr14_21702111_21702388_21731469_21731495_21681118_21681276_21737456_21737584	9.66e-09	0.493667	0.645667	-0.152	HNRNPC	KO44_C_DMSO	MXE
chr4_119234355_119234552_119252870_119253021_119229590_119229732_119256627_119256806	0.00121517	0.155667	0.0943333	0.061	PRSS12	KO44_C_DMSO	MXE
chr16_10855220_10855331_10855613_10855716_10851729_10851884_10862903_10863208	1.07e-05	0.768667	0.921333	-0.153	NUBP1	KO44_C_DMSO	MXE
chr16_10855613_10855716_10861805_10861889_10851729_10851884_10862903_10863208	2.78e-10	0.321	0.0753333	0.246	NUBP1	KO44_C_DMSO	MXE
chr16_10855613_10855716_10861805_10861889_10855220_10855331_10862903_10863208	0.000255	0.709333	0.549	0.16	NUBP1	KO44_C_DMSO	MXE
chr11_64003725_64003799_64004658_64004694_64002929_64002972_64004891_64005127	2.14e-05	0.004	0.038	-0.034	VEGFB	KO44_C_DMSO	MXE
chr11_64003725_64003799_64004658_64004694_64002929_64002972_64004992_64005127	0.000178	0.0873333	0.412333	-0.325	VEGFB	KO44_C_DMSO	MXE
chr1_38569217_38569333_38571303_38571424_38513096_38513286_38584631_38584697	0.00565355	0.328667	0	0.329	RP5-884C9.2	KO44_C_DMSO	MXE
chr1_249150486_249150621_249150712_249150761_249149923_249150145_249151432_249151696	6.65e-07	0.784	0.539667	0.244	ZNF692	KO44_C_DMSO	MXE
chr8_125568472_125568646_125569921_125570116_125567982_125568145_125570953_125571073	0.00149394	0.240667	0.0773333	0.163	MTSS1	KO44_C_DMSO	MXE
chr8_125569921_125570116_125570953_125571073_125568472_125568646_125575022_125575233	1.41e-09	0.704333	0.297667	0.407	MTSS1	KO44_C_DMSO	MXE
chr1_79126238_79126339_79128388_79128563_79124996_79125168_79129449_79129763	2.02e-10	0.850667	0.514	0.337	IFI44	KO44_C_DMSO	MXE
chr1_219352488_219352588_219366423_219366593_219347237_219347646_219383873_219383989	0.0010052	0.634333	0.407667	0.227	LYPLAL1	KO44_C_DMSO	MXE
chr5_112200153_112200225_112200317_112200429_112198204_112198280_112203100_112203279	0.000357	0.226333	0.136333	0.09	CTC-554D6.1	KO44_C_DMSO	MXE
chr2_10937825_10937883_10942624_10942766_10937206_10937333_10952803_10952970	0.00615532	0.306333	0.216667	0.09	PDIA6	KO44_C_DMSO	MXE
chr8_144650721_144650889_144651610_144651784_144650311_144650431_144651866_144652010	0.00167979	0.831333	0.513	0.318	MROH6	KO44_C_DMSO	MXE
chr19_35504444_35504595_35505092_35505291_35502377_35502458_35506727_35506871	0.00107538	0.052	0.135667	-0.084	GRAMD1A	KO44_C_DMSO	MXE
chrX_16870538_16870673_16870673_16870751_16870168_16870245_16870871_16870998	0.00597748	0.987667	0.968333	0.019	RBBP7	KO44_C_DMSO	MXE
chr22_30223465_30223589_30228233_30228331_30221610_30221769_30229529_30229603	1.07e-06	0.994333	0.951	0.043	ASCC2	KO44_C_DMSO	MXE
chr22_30223465_30223589_30228233_30228331_30221610_30221769_30234166_30234263	1.42e-06	0.995	0.954333	0.041	ASCC2	KO44_C_DMSO	MXE
chr22_30223465_30223589_30230430_30230539_30221610_30221769_30234166_30234263	5.68e-05	0.902333	0.352667	0.55	ASCC2	KO44_C_DMSO	MXE
chr2_130913607_130913708_130914157_130914386_130912668_130912832_130914823_130914969	0.00758471	0.011	0.0326667	-0.022	SMPD4	KO44_C_DMSO	MXE
chr2_130913607_130913708_130918758_130918845_130912668_130912832_130921946_130922018	1.06e-11	0.668667	0.354333	0.314	SMPD4	KO44_C_DMSO	MXE
chr2_130914157_130914248_130914823_130914969_130913607_130913708_130921946_130922018	7.96e-05	0.329	0.529333	-0.2	SMPD4	KO44_C_DMSO	MXE
chr2_130914157_130914386_130914823_130914969_130913607_130913708_130921946_130922018	0.000247	0.457	0.662333	-0.205	SMPD4	KO44_C_DMSO	MXE
chr5_137665241_137665336_137666675_137666907_137664172_137664218_137667283_137667516	0.00607897	0.559667	0.306333	0.253	CDC25C	KO44_C_DMSO	MXE
chr1_31782890_31783011_31791955_31792013_31769854_31770060_31810021_31810122	0.00850667	0.232	0.126667	0.105	ZCCHC17	KO44_C_DMSO	MXE
chr7_65441001_65441189_65444820_65444898_65439905_65440058_65445210_65445396	0.0095913	0.721667	0.861	-0.139	GUSB	KO44_C_DMSO	MXE
chr17_35787048_35787108_35797838_35798023_35771355_35771477_35800605_35800763	0.00221299	0.213333	0.754	-0.541	TADA2A	KO44_C_DMSO	MXE
chr11_120925760_120926017_120929053_120929180_120918236_120918376_120930677_120930794	0.00369784	0.146333	0.0183333	0.128	TBCEL	KO44_C_DMSO	MXE
chr4_83784470_83784545_83799882_83800081_83778841_83778917_83801951_83802075	0.0053381	0.769667	0.583	0.187	SEC31A	KO44_C_DMSO	MXE
chr20_34218360_34218412_34218662_34218717_34213952_34214303_34218822_34218956	3.1e-06	0.927	0.973333	-0.046	CPNE1	KO44_C_DMSO	MXE
chr20_34218360_34218412_34218822_34218956_34213952_34214303_34219035_34219095	5.65e-05	0.958333	0.990333	-0.032	CPNE1	KO44_C_DMSO	MXE
chr20_34218360_34218412_34218662_34218717_34214488_34214725_34218822_34218956	9.01e-06	0.928667	0.972667	-0.044	CPNE1	KO44_C_DMSO	MXE
chr11_8115592_8115736_8117044_8117212_8102908_8103095_8118231_8118353	0.000193	0.219333	0.0743333	0.145	TUB	KO44_C_DMSO	MXE
chr15_49517401_49517546_49527821_49527936_49509386_49509510_49528047_49528138	0.0053381	0.71	0.908333	-0.198	GALK2	KO44_C_DMSO	MXE
chr2_241657466_241657585_241658422_241658615_241653180_241656823_241659190_241659343	0.00130798	0.292	0.378	-0.086	KIF1A	KO44_C_DMSO	MXE
chr5_43547829_43548015_43555931_43556101_43543105_43543218_43556920_43557179	3.82e-05	0.0203333	0.0596667	-0.039	PAIP1	KO44_C_DMSO	MXE
chr5_149924873_149925048_149927779_149927950_149919643_149919826_149929239_149929349	0.00156281	0.0543333	0.137333	-0.083	NDST1	KO44_C_DMSO	MXE
chr7_150728327_150728378_150730529_150730691_150725536_150725697_150731359_150731515	0.00017	0.211333	0.925333	-0.714	ABCB8	KO44_C_DMSO	MXE
chr8_144663398_144663498_144668898_144669022_144663223_144663324_144679517_144679557	0.000906	0.275333	0.185333	0.09	EEF1D	KO44_C_DMSO	MXE
chr8_144663455_144663498_144668388_144668460_144663223_144663324_144668898_144669022	0	0.731	0.926667	-0.196	EEF1D	KO44_C_DMSO	MXE
chr8_144663455_144663498_144668898_144669019_144663223_144663324_144679517_144679567	2.81e-05	0.291333	0.684667	-0.393	EEF1D	KO44_C_DMSO	MXE
chr8_144663455_144663498_144668898_144669022_144663223_144663324_144679517_144679570	1.96e-09	0.732	0.927667	-0.196	EEF1D	KO44_C_DMSO	MXE
chr6_43014617_43014845_43015885_43015991_43014248_43014339_43016069_43016307	7.25e-08	0.690667	0.34	0.351	CUL7	KO44_C_DMSO	MXE
chr4_114271383_114271405_114274200_114280455_114267055_114267178_114281978_114282053	0.000505	0.228333	0.852	-0.624	ANK2	KO44_C_DMSO	MXE
chr3_195415403_195415668_195423231_195423460_195410622_195410736_195425900_195426078	0.000323	0.804	0.538667	0.265	LINC00969	KO44_C_DMSO	MXE
chr19_5932462_5932555_5933424_5933490_5927978_5928098_5941631_5941718	0.00255866	1	0.958333	0.042	RANBP3	KO44_C_DMSO	MXE
chr1_154965040_154965149_154965188_154965262_154956317_154956542_154965377_154965587	0.00220511	0.099	0.0506667	0.048	FLAD1	KO44_C_DMSO	MXE
chr1_154965040_154965149_154965188_154965262_154962634_154962733_154965377_154965587	2.58e-06	0.127667	0.0553333	0.072	FLAD1	KO44_C_DMSO	MXE
chr1_154965040_154965149_154965188_154965262_154962814_154963004_154965377_154965587	0.000752	0.103667	0.058	0.046	FLAD1	KO44_C_DMSO	MXE
chr17_36909402_36909587_36912135_36912243_36909025_36909082_36918663_36918758	8.46e-09	0.525333	0.679333	-0.154	PSMB3	KO44_C_DMSO	MXE
chr9_114842353_114842445_114860749_114860942_114825216_114825313_114864455_114864565	0.000158	0.670333	0.971	-0.301	SUSD1	KO44_C_DMSO	MXE
chr3_52018062_52018174_52019222_52019287_52012274_52012390_52019376_52019481	3.88e-05	0.362	0.100667	0.261	ABHD14A-ACY1	KO44_C_DMSO	MXE
chr17_61791365_61791468_61803997_61804055_61790765_61790887_61805693_61805773	0.00691781	0.346	0.203333	0.143	STRADA	KO44_C_DMSO	MXE
chr10_27044583_27044670_27047990_27048164_27040526_27040712_27054146_27054247	0.00281232	0.569	0.421333	0.148	ABI1	KO44_C_DMSO	MXE
chr1_176118141_176118210_176132004_176132124_176085759_176085817_176132962_176133027	0.00161783	0.645333	0.969667	-0.324	RFWD2	KO44_C_DMSO	MXE
chr1_9633403_9633470_9640011_9640292_9627341_9627419_9642356_9645237	0.00478243	0.0313333	0.130333	-0.099	SLC25A33	KO44_C_DMSO	MXE
chr12_98921663_98921790_98925457_98925616_98909289_98909924_98931252_98931350	3.09e-11	0.859667	0.741667	0.118	TMPO	KO44_C_DMSO	MXE
chr12_98938219_98938315_98938728_98938839_98937979_98938127_98940136_98940225	6.39e-05	0.270667	0.463667	-0.193	TMPO	KO44_C_DMSO	MXE
chr1_39989233_39989369_39989478_39989568_39987951_39988177_39990507_39990548	0.000423	0.234	0.664333	-0.43	RP11-69E11.4	KO44_C_DMSO	MXE
chr2_70245146_70245263_70259264_70259387_70223817_70224020_70278334_70278437	0.00178227	0.733	0.202333	0.531	PCBP1-AS1	KO44_C_DMSO	MXE
chr2_70280862_70280924_70282787_70283042_70278334_70278437_70286774_70286812	0.000452	0.910667	0.484667	0.426	PCBP1-AS1	KO44_C_DMSO	MXE
chr2_70280862_70280924_70282845_70283042_70278334_70278437_70286774_70286812	0.000503	0.922	0.581333	0.341	PCBP1-AS1	KO44_C_DMSO	MXE
chr14_80963811_80963925_80971254_80971363_80943329_80944750_80993212_80993326	3.82e-05	1	0.780333	0.22	CEP128	KO44_C_DMSO	MXE
chr1_41107380_41107628_41113339_41113434_41094942_41095044_41131065_41131117	0.000575	0.705333	0.978333	-0.273	RIMS3	KO44_C_DMSO	MXE
chr15_90420537_90420656_90421496_90421532_90414706_90414778_90431752_90431864	0.000309	0.0813333	0.468	-0.387	AP3S2	KO44_C_DMSO	MXE
chr6_123117968_123118113_123124808_123124978_123110470_123110603_123126053_123126234	2.31e-08	0.803333	0.574333	0.229	SMPDL3A	KO44_C_DMSO	MXE
chr6_123122454_123122551_123126053_123126234_123117968_123118113_123127377_123127502	0.00122122	0.466333	0.689	-0.223	SMPDL3A	KO44_C_DMSO	MXE
chr6_10956368_10956475_10959016_10959108_10942909_10942979_10961537_10961637	0.00519024	0	0.115	-0.115	SYCP2L	KO44_C_DMSO	MXE
chr13_41910785_41910892_41929279_41929352_41905409_41905505_41932439_41932854	0.00437668	0.383667	0.561667	-0.178	NAA16	KO44_C_DMSO	MXE
chr11_64882384_64882553_64882785_64882866_64882184_64882304_64882947_64883070	0.00669093	0.634	0.487	0.147	TM7SF2	KO44_C_DMSO	MXE
chr10_17641288_17641410_17645724_17645743_17636203_17636382_17645928_17646046	0.007864	0.161	0.338333	-0.177	PTPLA	KO44_C_DMSO	MXE
chr14_23999328_23999403_24000689_24000930_23998918_23998977_24001775_24002293	0.00592214	0.226667	0.447333	-0.221	ZFHX2	KO44_C_DMSO	MXE
chr17_5329290_5329402_5329555_5329619_5326088_5326149_5331390_5331531	2.85e-05	0.587667	0.369333	0.218	RPAIN	KO44_C_DMSO	MXE
chr10_99153440_99153517_99155974_99156058_99150179_99150296_99160061_99160291	0.00151717	1	0.876667	0.123	RRP12	KO44_C_DMSO	MXE
chr3_183894738_183894855_183897956_183898039_183892476_183892747_183898636_183898772	1.99e-06	0.993333	0.965667	0.028	AP2M1	KO44_C_DMSO	MXE
chr3_183896644_183896910_183897956_183898039_183894565_183894855_183898636_183898772	1.5e-05	0.954333	0.903333	0.051	AP2M1	KO44_C_DMSO	MXE
chr16_684888_684956_685280_685340_684718_684797_685611_685774	8.83e-14	0.807	0.515667	0.291	C16orf13	KO44_C_DMSO	MXE
chr1_212912875_212912943_212939530_212939615_212910984_212912028_212955713_212955768	0.000303	0.043	0.097	-0.054	NSL1	KO44_C_DMSO	MXE
chr15_45464080_45464200_45464344_45464516_45459411_45460331_45465773_45465914	4.71e-05	0.193667	0.0676667	0.126	SHF	KO44_C_DMSO	MXE
chr15_45464080_45464200_45465773_45465914_45459411_45460331_45467416_45467623	0.00691752	0.113667	0.045	0.069	SHF	KO44_C_DMSO	MXE
chr15_45464344_45464516_45465773_45465914_45459411_45460331_45467416_45467623	0.00975557	0.166	0.072	0.094	SHF	KO44_C_DMSO	MXE
chr15_45464344_45464516_45465773_45465914_45464080_45464200_45467416_45467623	0.00176041	0.093	0.0326667	0.06	SHF	KO44_C_DMSO	MXE
chr15_45464346_45464516_45465773_45465914_45462863_45464200_45467416_45467623	0.00351261	0.0983333	0.036	0.062	SHF	KO44_C_DMSO	MXE
chr17_79662193_79662253_79662815_79663029_79661953_79662097_79663386_79663559	2.59e-06	0.790333	0.656667	0.134	HGS	KO44_C_DMSO	MXE
chr1_155697398_155697529_155698832_155698913_155691307_155691409_155698998_155699157	1.58e-13	0.245333	0.0293333	0.216	DAP3	KO44_C_DMSO	MXE
chr4_87674161_87674218_87679412_87679502_87672179_87672277_87679830_87679938	0.00275386	0.203667	0.377	-0.173	PTPN13	KO44_C_DMSO	MXE
chr2_207024682_207024783_207025311_207025434_207024308_207024408_207026069_207026196	0.00641418	0.142333	0.105	0.037	EEF1B2	KO44_C_DMSO	MXE
chr16_67201205_67201305_67201363_67201502_67201022_67201125_67201726_67201850	1.49e-05	0.0363333	0.229	-0.193	HSF4	KO44_C_DMSO	MXE
chr16_67201205_67201305_67201377_67201502_67201022_67201125_67201726_67201850	0.000351	0.014	0.077	-0.063	HSF4	KO44_C_DMSO	MXE
chr17_41907394_41907475_41908611_41908689_41907021_41907159_41908926_41909001	0.00190828	0.582	0.405333	0.177	MPP3	KO44_C_DMSO	MXE
chr4_48850415_48850463_48853822_48853992_48844652_48844706_48859229_48859269	0.00305554	0.579667	0.473	0.107	OCIAD1	KO44_C_DMSO	MXE
chr4_48850415_48850463_48853822_48853992_48844652_48844706_48862741_48862807	0.00467914	0.984	0.955667	0.028	OCIAD1	KO44_C_DMSO	MXE
chr17_7489263_7489396_7490216_7490335_7486964_7487283_7490478_7490589	4.69e-07	0.0846667	0.014	0.071	MPDU1	KO44_C_DMSO	MXE
chr17_7489263_7489396_7490216_7490335_7489049_7489115_7490478_7490589	2.19e-05	0.476667	0.32	0.157	MPDU1	KO44_C_DMSO	MXE
chr17_7490009_7490156_7490216_7490335_7489263_7489396_7490478_7490589	4.16e-05	0.751	0.636	0.115	MPDU1	KO44_C_DMSO	MXE
chr9_130940647_130940769_130940987_130941183_130939844_130940042_130941351_130941694	0.000439	0.145333	0.227333	-0.082	CIZ1	KO44_C_DMSO	MXE
chr1_202984016_202984176_202985087_202985268_202977770_202977938_202986883_202987047	2.4e-10	0.786667	0.933667	-0.147	TMEM183A	KO44_C_DMSO	MXE
chr22_20929399_20929519_20936897_20937034_20922807_20922918_20937126_20937254	8.56e-07	0.0893333	0.21	-0.121	MED15	KO44_C_DMSO	MXE
chr7_889156_889240_889559_889670_882977_883157_891020_891119	1.58e-13	0.741	0.118333	0.623	SUN1	KO44_C_DMSO	MXE
chr19_19014076_19014232_19015579_19015661_19011189_19011258_19021779_19021880	0.000206	0.0293333	0.0773333	-0.048	COPE	KO44_C_DMSO	MXE
chr19_19015579_19015661_19016384_19016438_19011189_19011258_19021779_19021880	0.00149726	0.651667	0.311	0.341	COPE	KO44_C_DMSO	MXE
chr1_185274667_185274775_185275616_185275757_185270565_185270695_185276145_185276271	4.89e-12	0.132667	0.039	0.094	IVNS1ABP	KO44_C_DMSO	MXE
chr1_185276145_185276271_185276620_185276794_185274667_185274775_185277931_185278007	0.00185457	0.438	0.258333	0.18	IVNS1ABP	KO44_C_DMSO	MXE
chr1_50610628_50610869_50642760_50642864_50569581_50569672_50659436_50659590	7.76e-06	0.106333	0.161333	-0.055	ELAVL4	KO44_C_DMSO	MXE
chr1_50610628_50610869_50659436_50659590_50569581_50569672_50661232_50661458	2.08e-07	0.13	0.205667	-0.076	ELAVL4	KO44_C_DMSO	MXE
chrX_48853661_48853769_48854565_48854592_48849839_48849990_48855649_48855711	0.00398579	0.298333	0.111	0.187	GRIPAP1	KO44_C_DMSO	MXE
chr1_44436637_44436861_44437058_44437742_44436267_44436380_44437829_44438006	0.00225486	0.247	0.354667	-0.108	DPH2	KO44_C_DMSO	MXE
chr6_109768275_109768432_109768559_109768643_109767898_109767975_109768883_109768925	0	0.212	0.456333	-0.244	MICAL1	KO44_C_DMSO	MXE
chr6_109768559_109768643_109768883_109768925_109768275_109768432_109769077_109769166	2.02e-07	0.075	0.239667	-0.165	MICAL1	KO44_C_DMSO	MXE
chr6_109768559_109768643_109772802_109772903_109768275_109768432_109773448_109773604	0.00865733	0.114333	0.196667	-0.082	MICAL1	KO44_C_DMSO	MXE
chr6_109768883_109768925_109770859_109770986_109768559_109768643_109771172_109771288	1.58e-07	0.630667	0.399667	0.231	MICAL1	KO44_C_DMSO	MXE
chr6_109769077_109769166_109769405_109769596_109768883_109768925_109769934_109770073	0.00160728	0.445333	0.254667	0.191	MICAL1	KO44_C_DMSO	MXE
chr6_109769934_109770082_109770859_109770986_109768275_109768432_109771172_109771288	0.00384275	0.956333	1	-0.044	MICAL1	KO44_C_DMSO	MXE
chr6_109770859_109770986_109771172_109771288_109770602_109770684_109772802_109772903	3.95e-08	0.164333	0.021	0.143	MICAL1	KO44_C_DMSO	MXE
chr8_109254340_109254485_109255521_109255692_109254027_109254142_109260841_109260946	6.19e-05	0.654	0.939667	-0.286	EIF3E	KO44_C_DMSO	MXE
chrX_153052505_153052608_153052918_153053052_153051221_153051904_153053277_153053410	0.00126793	0.861333	0.957	-0.096	IDH3G	KO44_C_DMSO	MXE
chr2_236817381_236817550_236839408_236839567_236791988_236792093_236877105_236877267	0.0079774	0.831333	0.760667	0.071	AGAP1	KO44_C_DMSO	MXE
chr11_46774184_46774260_46774859_46775047_46772895_46773084_46780472_46780593	6.19e-05	0.038	0.011	0.027	CKAP5	KO44_C_DMSO	MXE
chr11_46774859_46775047_46776437_46776617_46772895_46773084_46780472_46780593	0.00160728	0.940667	0.978333	-0.038	CKAP5	KO44_C_DMSO	MXE
chr15_51755575_51755693_51757762_51757848_51750905_51750992_51758380_51758508	0.0021744	0.768333	0.912667	-0.144	DMXL2	KO44_C_DMSO	MXE
chr3_184056174_184056317_184059511_184059605_184055239_184055506_184059853_184060036	0.00248383	0	0.0903333	-0.09	FAM131A	KO44_C_DMSO	MXE
chr19_37710500_37710651_37715719_37715841_37708827_37709176_37721310_37721364	0.000752	0.299667	0.0373333	0.262	ZNF383	KO44_C_DMSO	MXE
chr1_178802558_178802685_178846632_178846770_178780449_178780539_178848036_178848127	0.000379	0	0.249667	-0.25	RALGPS2	KO44_C_DMSO	MXE
chr2_10794606_10794673_10797867_10798017_10784445_10784498_10799297_10799376	0.00175384	0.252333	0.413	-0.161	NOL10	KO44_C_DMSO	MXE
chr11_45967390_45967554_45967626_45967649_45959707_45959863_45970436_45970497	5.01e-05	0.727667	0.545	0.183	PHF21A	KO44_C_DMSO	MXE
chr3_17560393_17560487_17603510_17603634_17549965_17550097_17665340_17665405	0.00109989	0.201333	0.544	-0.343	TBC1D5	KO44_C_DMSO	MXE
chr3_17560393_17560487_17664139_17664257_17549965_17550097_17665340_17665405	0.00827527	0.190667	0.545333	-0.355	TBC1D5	KO44_C_DMSO	MXE
chr3_17603510_17603634_17664139_17664257_17560393_17560487_17665340_17665405	0.0042803	0.835667	0.650667	0.185	TBC1D5	KO44_C_DMSO	MXE
chr4_20715054_20715162_20726430_20726511_20706282_20706437_20728907_20729020	9.5e-06	0.948	0.779333	0.169	PACRGL	KO44_C_DMSO	MXE
chr3_23852950_23853001_23929057_23929190_23848727_23848912_23931999_23932807	0.000133	0.936333	0.977	-0.041	UBE2E1	KO44_C_DMSO	MXE
chr9_132678244_132678259_132686122_132686275_132671168_132671278_132687238_132687436	0.000926	0.757333	0.954667	-0.197	FNBP1	KO44_C_DMSO	MXE
chr12_122998313_122998421_122999258_122999275_122995655_122995735_122999651_122999774	0.000551	0.244333	0.0176667	0.227	RSRC2	KO44_C_DMSO	MXE
chr21_44520562_44520629_44521475_44521542_44515803_44515853_44524424_44524512	4.86e-14	0.287667	0.156333	0.131	U2AF1	KO44_C_DMSO	MXE
chr6_30610544_30610788_30613671_30613751_30609952_30610024_30613843_30613886	2.83e-10	0.783	0.558	0.225	ATAT1	KO44_C_DMSO	MXE
chr1_29391493_29391670_29424318_29424447_29379615_29379824_29435847_29435949	2.89e-08	0.195	0.105	0.09	EPB41	KO44_C_DMSO	MXE
chr1_29391493_29391670_29424318_29424447_29379615_29379824_29438879_29438960	0.00483667	0.940333	0.805	0.135	EPB41	KO44_C_DMSO	MXE
chr9_34647488_34647564_34647828_34647958_34647085_34647255_34648111_34648168	0.000439	0.677	0.508	0.169	GALT	KO44_C_DMSO	MXE
chr9_34647488_34647702_34647828_34647958_34647085_34647255_34648111_34648168	6.19e-05	0.565333	0.373	0.192	GALT	KO44_C_DMSO	MXE
chr9_34647653_34647702_34647828_34647958_34647385_34647564_34648111_34648168	0.00015	0.671333	0.475	0.196	GALT	KO44_C_DMSO	MXE
chr9_34648111_34648168_34648330_34648453_34647085_34647255_34648758_34648891	0.000102	0.396333	0.052	0.344	GALT	KO44_C_DMSO	MXE
chr11_66136007_66136142_66136530_66136670_66135242_66135340_66136839_66137003	9.77e-06	0.0516667	0.332333	-0.281	SLC29A2	KO44_C_DMSO	MXE
chr17_38151676_38151780_38152435_38152591_38151206_38151321_38153582_38153633	0.00121517	0.0333333	0.00933333	0.024	PSMD3	KO44_C_DMSO	MXE
chr2_37518010_37518142_37520275_37520414_37513374_37513512_37551823_37551951	0.0044019	0.973667	0.779333	0.194	PRKD3	KO44_C_DMSO	MXE
chr1_67126195_67126207_67133212_67133224_67109226_67109402_67136677_67136702	8.31e-05	0.233333	0.889	-0.656	SGIP1	KO44_C_DMSO	MXE
chr15_85632568_85632647_85634274_85634412_85626786_85626875_85641178_85641267	8e-05	0	0.249667	-0.25	PDE8A	KO44_C_DMSO	MXE
chr20_31960447_31960503_31973455_31973576_31958304_31958435_31979947_31980048	4.01e-05	0.179333	0.0533333	0.126	CDK5RAP1	KO44_C_DMSO	MXE
chr2_241513191_241513308_241513529_241513765_241512526_241512678_241513931_241514045	0.00184654	0.745667	0.401	0.345	RNPEPL1	KO44_C_DMSO	MXE
chr20_32619327_32619410_32666310_32666359_32581451_32581937_32667715_32668077	0.00512265	0.543667	0.634	-0.09	RALY	KO44_C_DMSO	MXE
chr20_32663679_32663846_32664507_32664621_32661368_32661441_32664833_32664852	0.000106	0.335667	0.224	0.112	RALY	KO44_C_DMSO	MXE
chr20_32664507_32664621_32664833_32665051_32663679_32663846_32666310_32666359	0.00338561	0.389667	0.479	-0.089	RALY	KO44_C_DMSO	MXE
chr20_32664833_32665051_32666310_32666359_32664507_32664621_32667715_32668077	0.000104	0.196333	0.293	-0.097	RALY	KO44_C_DMSO	MXE
chr5_64848319_64848376_64857289_64857391_64847390_64847463_64858924_64858952	0.00955366	0.622333	0.335	0.287	CENPK	KO44_C_DMSO	MXE
chr9_86485433_86485547_86495211_86495409_86468543_86468750_86498727_86498933	0.00443756	1	0.665667	0.334	KIF27	KO44_C_DMSO	MXE
chr20_62507168_62507228_62518916_62518958_62505020_62505169_62520542_62520591	0.00210316	0.49	0.676667	-0.187	TPD52L2	KO44_C_DMSO	MXE
chr20_62514071_62514173_62517368_62517395_62505020_62505169_62518916_62518958	1.3e-05	0.925333	0.985333	-0.06	TPD52L2	KO44_C_DMSO	MXE
chr20_62514071_62514173_62520542_62520591_62507168_62507228_62521202_62522898	0.000242	0.185667	0.306	-0.12	TPD52L2	KO44_C_DMSO	MXE
chr20_62517368_62517395_62518916_62518958_62514071_62514173_62520542_62520591	1.79e-12	0.291	0.08	0.211	TPD52L2	KO44_C_DMSO	MXE
chr7_56140689_56140804_56144526_56144582_56131916_56132071_56145794_56145879	0.00859577	0.0586667	0.0143333	0.044	SUMF2	KO44_C_DMSO	MXE
chr20_44443022_44443109_44444179_44444384_44441644_44441929_44444492_44444552	0	0.058	0.017	0.041	UBE2C	KO44_C_DMSO	MXE
chr20_44443022_44443109_44444028_44444179_44442075_44442103_44444492_44444552	0.00156281	0.977667	0.960333	0.017	UBE2C	KO44_C_DMSO	MXE
chr14_101297757_101297871_101302072_101302216_101295370_101296086_101302503_101302637	0.00042	0.91	0.548667	0.361	MEG3	KO44_C_DMSO	MXE
chr14_101297757_101297871_101302075_101302216_101295370_101296086_101302503_101302637	0.000575	0.905333	0.546	0.359	MEG3	KO44_C_DMSO	MXE
chr14_101297757_101297871_101302072_101302216_101297352_101297431_101302503_101302637	0.00746993	0.798	0.366	0.432	MEG3	KO44_C_DMSO	MXE
chr14_101298848_101298978_101302072_101302216_101297757_101297871_101302503_101302637	0.00784234	0.128667	0.07	0.059	MEG3	KO44_C_DMSO	MXE
chr14_101300968_101301088_101302072_101302216_101295370_101296086_101302503_101302637	9.57e-06	0.26	0	0.26	MEG3	KO44_C_DMSO	MXE
chr14_101300968_101301088_101302075_101302216_101295370_101296086_101302503_101302637	1.27e-05	0.250333	0	0.25	MEG3	KO44_C_DMSO	MXE
chr9_111754911_111755099_111761346_111761536_111753005_111753125_111775581_111775779	0.00632839	0.539667	0.409667	0.13	CTNNAL1	KO44_C_DMSO	MXE
chr19_49858559_49858676_49859215_49859227_49858404_49858463_49860508_49860571	0.00467782	0.174	0.0256667	0.148	TEAD2	KO44_C_DMSO	MXE
chr12_111924564_111924628_111926279_111926584_111923516_111923669_111947352_111947423	0.00419217	0.155	0.227	-0.072	ATXN2	KO44_C_DMSO	MXE
chr9_131771384_131771625_131771731_131771746_131770070_131771070_131772049_131772150	0.000639	0.386667	0.213667	0.173	SH3GLB2	KO44_C_DMSO	MXE
chr10_75506562_75506762_75510865_75511001_75506387_75506474_75519379_75519552	9.1e-12	0.112667	0.0436667	0.069	SEC24C	KO44_C_DMSO	MXE
chr12_89865944_89866052_89885712_89885892_89864137_89864271_89918896_89918981	0.00195713	1	0.687333	0.313	POC1B	KO44_C_DMSO	MXE
chr21_47850420_47850571_47851442_47851892_47849923_47850146_47855816_47856061	1.36e-12	0.609333	0.922667	-0.313	PCNT	KO44_C_DMSO	MXE
chr16_14980617_14980719_14982952_14983072_14978228_14978339_14988854_14988947	0.00578593	0.783667	0.714667	0.069	NOMO1	KO44_C_DMSO	MXE
chr12_118455494_118455620_118455799_118455858_118454508_118454697_118456876_118456941	0.00350051	0.253667	0.521333	-0.268	RFC5	KO44_C_DMSO	MXE
chr10_123658355_123658484_123659380_123659509_123629520_123629553_123661905_123662135	3.1e-05	0.600667	0.278333	0.322	ATE1	KO44_C_DMSO	MXE
chr10_123658355_123658484_123659380_123659509_123629520_123629553_123670420_123670666	0.0044019	0.619333	0.225	0.394	ATE1	KO44_C_DMSO	MXE
chr3_32800949_32801063_32804224_32804355_32776291_32776468_32805946_32805982	0.00529682	0.129667	0.039	0.091	CNOT10	KO44_C_DMSO	MXE
chr6_127601660_127601749_127603431_127603540_127601375_127601485_127607194_127607322	0.00896081	0.288333	0	0.288	RNF146	KO44_C_DMSO	MXE
chr8_133806978_133807063_133811017_133811106_133806655_133806827_133811340_133811418	0.00160728	0.984	0.911	0.073	PHF20L1	KO44_C_DMSO	MXE
chr8_133811017_133811106_133811340_133811418_133806978_133807063_133816063_133816277	2.13e-10	0.993	0.923	0.07	PHF20L1	KO44_C_DMSO	MXE
chr3_150140835_150140907_150155984_150156141_150128965_150129095_150174862_150174914	5.1e-05	0.932667	0.545667	0.387	TSC22D2	KO44_C_DMSO	MXE
chr8_130874474_130874580_130883620_130883742_130867856_130867993_130915557_130915596	4.15e-05	0.182	0.063	0.119	FAM49B	KO44_C_DMSO	MXE
chr8_130892621_130892704_130908917_130909100_130891634_130891717_130915557_130915596	0.00419217	0.0463333	0.180667	-0.134	FAM49B	KO44_C_DMSO	MXE
chr9_37305540_37305711_37327795_37327831_37304184_37304310_37349353_37349449	0.000212	0.770667	0.609	0.162	ZCCHC7	KO44_C_DMSO	MXE
chr22_32874967_32875262_32881054_32881196_32871243_32871385_32883731_32883815	0.000154	0.076	0.0336667	0.042	FBXO7	KO44_C_DMSO	MXE
chr15_66641652_66641775_66643862_66643938_66633487_66633694_66644466_66644545	0.000774	0.902667	1	-0.097	TIPIN	KO44_C_DMSO	MXE
chr19_16757906_16758072_16764845_16764936_16741807_16742535_16770205_16770258	0.00696592	0.755333	0.845667	-0.09	SMIM7	KO44_C_DMSO	MXE
chr21_27369674_27369731_27372329_27372497_27354656_27354790_27394155_27394358	0	0.921667	0.726333	0.195	APP	KO44_C_DMSO	MXE
chrX_70504246_70504303_70504833_70504947_70503439_70503571_70510478_70510641	6.15e-06	0.994667	0.978333	0.016	NONO	KO44_C_DMSO	MXE
chr14_75378496_75378544_75385215_75385308_75377592_75378083_75386547_75386672	4.02e-06	0.378333	0.128333	0.25	RPS6KL1	KO44_C_DMSO	MXE
chr15_74474683_74474801_74476196_74476330_74473635_74473799_74477320_74477396	2.22e-07	0.802	0.970667	-0.169	STRA6	KO44_C_DMSO	MXE
chr1_204960419_204960434_204966297_204966534_204957760_204957934_204970297_204970414	8.17e-13	0.958333	0	0.958	NFASC	KO44_C_DMSO	MXE
chr1_204960419_204960434_204971723_204971876_204957760_204957934_204978684_204978816	1.82e-05	0.841	0.288333	0.553	NFASC	KO44_C_DMSO	MXE
chr19_39844645_39844706_39847328_39847729_39838927_39839029_39860294_39860765	0.00135373	0.00866667	0.103667	-0.095	SAMD4B	KO44_C_DMSO	MXE
chr12_54767756_54767919_54769627_54769738_54765256_54765499_54772849_54772973	0.00769044	0.012	0.0316667	-0.02	ZNF385A	KO44_C_DMSO	MXE
chr1_234534127_234534299_234536598_234536694_234529391_234529583_234536926_234537008	0.000242	0.539	0.171333	0.368	TARBP1	KO44_C_DMSO	MXE
chr3_50386816_50386925_50387095_50387259_50386115_50386213_50387361_50387453	0.00617165	0.5	0.843333	-0.343	NPRL2	KO44_C_DMSO	MXE
chr3_50386816_50386925_50387095_50387264_50386115_50386213_50387361_50387453	0.00299047	0.814	0.970333	-0.156	NPRL2	KO44_C_DMSO	MXE
chr3_50387095_50387264_50387343_50387453_50386816_50386925_50388005_50388176	2.42e-06	0.887333	0.695	0.192	NPRL2	KO44_C_DMSO	MXE
chr8_38279314_38279459_38280542_38280693_38277050_38277253_38282026_38282217	3.51e-06	0.146667	0.019	0.128	FGFR1	KO44_C_DMSO	MXE
chr1_203770702_203770756_203772084_203772144_203764781_203764903_203786053_203786252	0.00889303	0.048	0.00566667	0.042	ZC3H11A	KO44_C_DMSO	MXE
chr18_5398019_5398142_5400495_5400594_5397056_5397425_5406775_5406967	0.00192295	0	0.291	-0.291	EPB41L3	KO44_C_DMSO	MXE
chr18_5400495_5400594_5400967_5401042_5398019_5398142_5406775_5406967	0.00137416	1	0.685667	0.314	EPB41L3	KO44_C_DMSO	MXE
chr18_5407699_5407735_5410564_5410618_5406775_5406967_5419709_5419930	0.000109	0.575667	0.766667	-0.191	EPB41L3	KO44_C_DMSO	MXE
chr1_242013710_242013888_242015593_242015713_242012032_242012329_242016659_242016783	3.86e-05	0.520333	0.331333	0.189	EXO1	KO44_C_DMSO	MXE
chr1_242013710_242013888_242016659_242016783_242012032_242012329_242020646_242020784	1.51e-07	0.292333	0.128667	0.164	EXO1	KO44_C_DMSO	MXE
chr5_177651616_177651730_177656940_177657100_177649852_177649935_177658405_177658524	0.00251564	0.814333	0.975	-0.161	PHYKPL	KO44_C_DMSO	MXE
chr12_56680378_56680429_56685414_56685577_56677575_56677641_56692392_56692475	0.00875027	0	0.182	-0.182	CS	KO44_C_DMSO	MXE
chr5_141021963_141022070_141022567_141022655_141021268_141021324_141023784_141024005	0.00362031	1	0.848333	0.152	FCHSD1	KO44_C_DMSO	MXE
chr12_58144438_58144548_58144705_58144873_58144224_58144346_58144989_58145125	0.00215147	0.966333	0.99	-0.024	CDK4	KO44_C_DMSO	MXE
chr16_70710783_70710881_70711694_70711802_70708222_70708335_70712154_70712242	0.0019966	0.739	0.616667	0.122	MTSS1L	KO44_C_DMSO	MXE
chr13_103303708_103303747_103309405_103309557_103301757_103301836_103315997_103316094	0.00106415	0.0203333	0.0656667	-0.045	TPP2	KO44_C_DMSO	MXE
chr13_103309405_103309557_103315997_103316094_103303708_103303747_103317144_103317275	0.00307751	0.165	0.266	-0.101	TPP2	KO44_C_DMSO	MXE
chr17_27211242_27211333_27212874_27212965_27210125_27210249_27215962_27216044	0	0.635667	0.135	0.501	FLOT2	KO44_C_DMSO	MXE
chr17_27211242_27211333_27212874_27212965_27210125_27210249_27224543_27224670	6.92e-12	0.584	0.118667	0.465	FLOT2	KO44_C_DMSO	MXE
[truncated: 3,872 more rows]

## Sheet: E2F1Cr_DMSO_vs_WTE2F1_DMSO
coord	FDR	psi_trt	psi_ref	delta_psi	gene	trt	event
[truncated: 294 more rows]
