# Supplementary material for: Sustained cancer‐relevant alternative RNA splicing events driven by PRMT5 in high‐risk neuroblastoma
Source: Mol Oncol. 2024 Jul 17;19(3):741–63. doi: 10.1002/1878-0261.13702 (PMC11887678; doi:10.1002/1878-0261.13702)
Supplement: Supplementary file 8 — Table S7. TARGET neuroblastoma sample expression data. [file MOL2-19-741-s004.xlsx]

## Sheet: TARGET_TPM&IsoPct
sample	samples	_primary_disease	E2F1	PRMT5	MYCN	SRSF1	SRSF3	SRSF4	HNRNPA3	HNRNPM	CPSF3	CPSF4	ENST00000338631.10	ENST00000309955.7
TARGET-30-PANUKV-01	TARGET-30-PANUKV-01	Neuroblastoma	7.176	5.073	10.39	8.058	8.637	5.434	8.079	7.811	5.986	6.632	38.5	17.1
TARGET-30-PALZZV-01	TARGET-30-PALZZV-01	Neuroblastoma	7.112	6.06	9.349	8.989	9.309	6.079	8.751	8.25	5.987	7.437	14.76	26.17
TARGET-30-PARFWB-01	TARGET-30-PARFWB-01	Neuroblastoma	7.039	5.659	4.913	8.866	8.653	6.713	8.106	7.594	5.064	6.18	26.53	25.25
TARGET-30-PALUYS-01	TARGET-30-PALUYS-01	Neuroblastoma	6.971	5.833	5.866	7.997	7.799	6.188	7.884	8.341	5.874	7.518	25.75	13.65
TARGET-30-PASUYG-01	TARGET-30-PASUYG-01	Neuroblastoma	6.647	7.095	2.757	8.407	8.062	5.376	7.779	6.97	5.154	6.28	35.61	23.07
TARGET-30-PALEVG-01	TARGET-30-PALEVG-01	Neuroblastoma	6.621	5.979	9.266	7.63	7.851	6.019	8.12	7.946	5.413	7.568	28.79	22.11
TARGET-30-PARYNK-01	TARGET-30-PARYNK-01	Neuroblastoma	6.478	6.205	2.266	8.847	8.139	6.827	7.966	6.906	4.58	6.993	16.06	23.25
TARGET-30-PAISNS-01	TARGET-30-PAISNS-01	Neuroblastoma	6.469	5.21	4.86	8.222	8.725	6.216	8	7.603	4.743	6.08	31.26	9.83
TARGET-30-PASZPI-01	TARGET-30-PASZPI-01	Neuroblastoma	6.463	5.467	9.609	7.499	7.861	6.136	7.715	7.51	4.061	6.082	54.84	28.92
TARGET-30-PATBMM-01	TARGET-30-PATBMM-01	Neuroblastoma	6.407	4.559	3.68	7.89	7.548	5.411	7.573	7.231	5.526	6.686	58.72	27.07
TARGET-30-PATGLU-01	TARGET-30-PATGLU-01	Neuroblastoma	6.379	5.663	5.356	8.554	8.271	6.789	7.799	7.49	5.028	6.66	28.15	24.46
TARGET-30-PAPVXS-01	TARGET-30-PAPVXS-01	Neuroblastoma	6.376	5.726	5.034	8.087	8.5	7.099	7.759	7.539	5.464	7.371	18.64	11.83
TARGET-30-PASXHE-01	TARGET-30-PASXHE-01	Neuroblastoma	6.365	5.371	5.986	8.46	8.196	6.888	8.006	7.029	5.216	7.158	11.56	20.03
TARGET-30-PATFCY-01	TARGET-30-PATFCY-01	Neuroblastoma	6.34	5.197	5.706	7.877	8.589	6.488	7.67	7.591	4.771	7.303	41.56	33.4
TARGET-30-PASYPX-01	TARGET-30-PASYPX-01	Neuroblastoma	6.337	5.851	4.598	8.137	8.925	6.163	8.25	8.032	5.872	6.433	25.45	16.02
TARGET-30-PASUCB-01	TARGET-30-PASUCB-01	Neuroblastoma	6.326	5.375	3.189	9.191	8.923	5.674	8.128	7.928	5.271	6.887	23.91	22.76
TARGET-30-PANNMS-01	TARGET-30-PANNMS-01	Neuroblastoma	6.303	5.37	5.942	7.758	8.626	6.052	8.198	7.841	5.099	6.079	40.99	18.46
TARGET-30-PAMBMJ-01	TARGET-30-PAMBMJ-01	Neuroblastoma	6.3	4.814	5.996	7.818	8.283	6.332	8.319	7.851	5.325	7.169	25.31	25.97
TARGET-30-PAPUWY-01	TARGET-30-PAPUWY-01	Neuroblastoma	6.289	5.533	5.325	8.376	8.447	6.687	8.262	7.077	4.872	6.18	25.56	13.91
TARGET-30-PAPKXS-01	TARGET-30-PAPKXS-01	Neuroblastoma	6.285	5.926	6.886	8.616	8.095	6.488	7.932	7.649	5.42	8.143	11.63	22.86
TARGET-30-PAPUEB-01	TARGET-30-PAPUEB-01	Neuroblastoma	6.285	5.781	4.099	8.45	8.586	6.846	8.012	7.526	5.193	7.023	21.37	18.46
TARGET-30-PANLET-01	TARGET-30-PANLET-01	Neuroblastoma	6.266	5.647	4.7	8.403	7.979	6.754	7.861	7.356	4.816	7.473	27.45	23.02
TARGET-30-PASSRS-01	TARGET-30-PASSRS-01	Neuroblastoma	6.241	5.787	4.005	8.84	8.517	6.854	7.908	7.652	5.128	6.686	15.73	34.8
TARGET-30-PASFGG-01	TARGET-30-PASFGG-01	Neuroblastoma	6.238	5.609	4.062	8.552	8.17	6.59	7.904	7.259	5.425	7.018	33.33	20.74
TARGET-30-PAMVRA-01	TARGET-30-PAMVRA-01	Neuroblastoma	6.233	6.521	5.438	7.531	8.373	5.864	8.023	7.64	5.131	6.365	58.45	19.1
TARGET-30-PASWFB-01	TARGET-30-PASWFB-01	Neuroblastoma	6.197	5.948	9.8	8.207	8.463	5.728	8.154	7.675	5.217	6.535	19.95	24.11
TARGET-30-PALIIN-01	TARGET-30-PALIIN-01	Neuroblastoma	6.194	6.246	5.62	8.217	8.364	6.42	7.768	8.007	5.237	7.602	40.51	22.2
TARGET-30-PATESI-01	TARGET-30-PATESI-01	Neuroblastoma	6.191	4.812	10.05	8.558	8.509	5.085	7.646	7.329	5.448	5.806	32.29	23.81
TARGET-30-PARBGP-01	TARGET-30-PARBGP-01	Neuroblastoma	6.176	5.662	5.636	7.849	8.25	6.793	7.671	7.485	4.73	7.694	6.48	33.24
TARGET-30-PANBJH-01	TARGET-30-PANBJH-01	Neuroblastoma	6.167	5.608	6.135	8.135	8.208	6.745	7.826	7.673	4.979	7.06	40.71	33.17
TARGET-30-PASXIE-01	TARGET-30-PASXIE-01	Neuroblastoma	6.159	6.225	9.914	8.535	8.605	5.618	8.153	7.575	5.433	6.508	26.05	36.33
TARGET-30-PASTCN-01	TARGET-30-PASTCN-01	Neuroblastoma	6.079	6.188	4.939	8.847	8.12	6.394	7.707	7.348	4.856	7.132	21.6	24.13
TARGET-30-PARFRE-01	TARGET-30-PARFRE-01	Neuroblastoma	6.051	5.144	4.851	8.281	8.442	6.87	8.111	7.155	5.278	7.014	39.56	27.3
TARGET-30-PAPZYP-01	TARGET-30-PAPZYP-01	Neuroblastoma	6.019	5.777	8.338	7.686	8.613	5.896	8.196	7.674	4.913	6.378	22.96	24.85
TARGET-30-PANYGR-01	TARGET-30-PANYGR-01	Neuroblastoma	6.01	5.773	4.693	8.27	8.51	6.458	9.081	7.924	6.201	5.93	48.84	25.73
TARGET-30-PATINJ-01	TARGET-30-PATINJ-01	Neuroblastoma	5.994	5.744	5.526	8.184	8.636	6.414	8.201	7.774	5.111	6.405	43.95	29.04
TARGET-30-PATFXV-01	TARGET-30-PATFXV-01	Neuroblastoma	5.98	5.585	10.32	7.968	8.406	5.258	7.982	7.186	4.961	6.306	28.96	26.48
TARGET-30-PATEPF-01	TARGET-30-PATEPF-01	Neuroblastoma	5.92	6.088	5.141	8.624	7.771	6.549	7.764	7.213	4.856	7.19	40.82	19.53
TARGET-30-PAPEAV-01	TARGET-30-PAPEAV-01	Neuroblastoma	5.902	5.428	4.544	6.928	7.721	5.777	7.972	7.454	5.826	5.831	73.15	19.28
TARGET-30-PASXGP-01	TARGET-30-PASXGP-01	Neuroblastoma	5.874	6.052	5.536	8.675	8.259	6.962	7.867	7.498	5.3	7.434	12.23	20.53
TARGET-30-PARAMT-01	TARGET-30-PARAMT-01	Neuroblastoma	5.856	6.032	5.95	8.663	8.202	6.729	8.243	7.492	5.199	7.376	22.63	21.03
TARGET-30-PAIVHE-01	TARGET-30-PAIVHE-01	Neuroblastoma	5.838	5.296	5.079	8.037	7.927	7.064	7.602	8.263	5.01	6.635	33.88	9.6
TARGET-30-PATYIL-02	TARGET-30-PATYIL-02	Neuroblastoma	5.827	5.482	9.001	7.599	8.752	5.794	8.579	7.698	5.707	6.079	23.54	27.33
TARGET-30-PASNZU-01	TARGET-30-PASNZU-01	Neuroblastoma	5.809	6.066	9.813	8.623	8.43	5.469	8.134	7.686	6.008	6.362	18.66	26.72
TARGET-30-PAPUNH-01	TARGET-30-PAPUNH-01	Neuroblastoma	5.807	5.521	10.96	8.005	8.431	5.614	7.732	7.527	5.298	6.462	16.85	30.26
TARGET-30-PAPLSD-01	TARGET-30-PAPLSD-01	Neuroblastoma	5.804	5.459	4.25	8.056	7.89	6.127	7.654	7.339	5.248	6.141	46.62	27.42
TARGET-30-PASMNT-01	TARGET-30-PASMNT-01	Neuroblastoma	5.79	6.464	5.296	9.062	8.487	6.737	7.867	7.483	5.161	7.349	23.98	22.07
TARGET-30-PASNEF-01	TARGET-30-PASNEF-01	Neuroblastoma	5.782	5.762	4.693	8.209	8.049	6.347	7.666	7.549	5.03	7.133	51.61	24.74
TARGET-30-PAIPGU-01	TARGET-30-PAIPGU-01	Neuroblastoma	5.77	5.071	3.899	7.752	8.198	6.521	9.201	7.134	5.397	6.116	68.16	13.27
TARGET-30-PAPVEB-04	TARGET-30-PAPVEB-04	Neuroblastoma	5.745	4.525	3.088	6.502	8.402	4.659	7.007	7.321	3.839	5.494	8.56	7.11
TARGET-30-PATNKP-02	TARGET-30-PATNKP-02	Neuroblastoma	5.73	6.622	4.779	8.052	9.186	6.02	8.158	7.699	5.249	6.084	15.53	10.11
TARGET-30-PASXRG-01	TARGET-30-PASXRG-01	Neuroblastoma	5.73	5.549	7.646	8.267	7.268	6.257	7.787	6.919	6.487	5.954	54.78	20.5
TARGET-30-PASVRU-01	TARGET-30-PASVRU-01	Neuroblastoma	5.718	5.761	8.571	7.659	8.063	5.162	7.937	6.982	5.723	6.194	50.94	20.33
TARGET-30-PAPTFZ-01	TARGET-30-PAPTFZ-01	Neuroblastoma	5.659	5.867	9.419	8.154	8.127	5.578	7.761	7.24	4.804	6.718	27.17	25.67
TARGET-30-PAPUAR-01	TARGET-30-PAPUAR-01	Neuroblastoma	5.656	5.531	5.565	7.961	8.522	6.609	7.882	7.699	4.993	6.968	14.73	24.5
TARGET-30-PATDXC-01	TARGET-30-PATDXC-01	Neuroblastoma	5.649	5.438	5.429	7.001	8.15	6.504	7.909	7.655	5.499	5.68	59.58	20.92
TARGET-30-PASWVY-01	TARGET-30-PASWVY-01	Neuroblastoma	5.647	5.623	6.072	8.422	8.378	6.171	7.827	7.46	5.723	6.792	12.68	17.27
TARGET-30-PASSWW-01	TARGET-30-PASSWW-01	Neuroblastoma	5.64	5.575	3.829	8.146	8.69	6.697	8.376	7.709	5.152	6.165	4.63	19.74
TARGET-30-PAMYCE-01	TARGET-30-PAMYCE-01	Neuroblastoma	5.62	5.433	4.397	7.722	7.38	6.433	7.397	6.99	4.095	5.777	17.82	23.84
TARGET-30-PASNPG-01	TARGET-30-PASNPG-01	Neuroblastoma	5.589	5.217	5.055	8.128	8.097	7.075	8.035	7.235	5.888	7.096	19.99	25.43
TARGET-30-PAPVFD-01	TARGET-30-PAPVFD-01	Neuroblastoma	5.545	5.495	6.046	8.613	8.308	6.53	7.841	7.604	5.065	7.042	6.06	22.77
TARGET-30-PASGUT-01	TARGET-30-PASGUT-01	Neuroblastoma	5.527	5.488	4.254	8.362	8.063	6.509	7.72	7.211	4.856	7.266	18.26	20.34
TARGET-30-PARDIW-01	TARGET-30-PARDIW-01	Neuroblastoma	5.501	5.721	4.362	7.982	7.981	6.919	7.158	7.51	4.499	7.301	34.71	29.12
TARGET-30-PATHVK-01	TARGET-30-PATHVK-01	Neuroblastoma	5.478	5.418	4.472	8.251	8.425	6.764	7.763	7.197	6.134	6.948	23.08	33.65
TARGET-30-PALETP-01	TARGET-30-PALETP-01	Neuroblastoma	5.47	5.141	4.956	7.795	7.88	5.891	8.967	7.179	5.548	5.733	59.16	21.36
TARGET-30-PARKGJ-01	TARGET-30-PARKGJ-01	Neuroblastoma	5.452	5.124	3.162	7.195	8.345	6.364	7.272	8.045	4.604	5.799	29.94	5.06
TARGET-30-PASEGA-01	TARGET-30-PASEGA-01	Neuroblastoma	5.437	5.727	3.812	7.578	7.933	6.265	7.594	7.19	6.152	6.242	36.99	25.88
TARGET-30-PASCTR-01	TARGET-30-PASCTR-01	Neuroblastoma	5.429	5.655	5.003	8.073	8.651	6.43	8.246	7.627	5.119	6.113	15.13	27.79
TARGET-30-PAMZGT-01	TARGET-30-PAMZGT-01	Neuroblastoma	5.426	5.071	7.333	6.936	8.256	4.929	7.813	7.102	5.356	5.504	34.37	17.19
TARGET-30-PATHKB-01	TARGET-30-PATHKB-01	Neuroblastoma	5.415	5.529	6.17	7.795	8.437	6.789	7.914	7.562	4.802	7.37	31.01	40.91
TARGET-30-PASWYR-01	TARGET-30-PASWYR-01	Neuroblastoma	5.392	6.033	9.671	8.275	8.597	5.697	7.97	7.62	5.39	6.817	19.69	25.43
TARGET-30-PANRHJ-01	TARGET-30-PANRHJ-01	Neuroblastoma	5.392	5.463	4.44	8.611	8.209	6.544	9.112	7.482	5.35	6.38	48.14	15.43
TARGET-30-PAPTLV-01	TARGET-30-PAPTLV-01	Neuroblastoma	5.359	5.35	7.677	7.681	7.448	5.345	7.351	6.931	4.743	5.936	36.04	19.78
TARGET-30-PAMZMG-01	TARGET-30-PAMZMG-01	Neuroblastoma	5.322	4.672	8.818	7.178	7.548	4.708	8.728	6.624	5.001	4.785	61.63	15
TARGET-30-PARZHA-01	TARGET-30-PARZHA-01	Neuroblastoma	5.315	5.279	5.788	7.764	8.164	7.361	7.885	7.323	4.885	7.585	43.12	32.5
TARGET-30-PALWVJ-01	TARGET-30-PALWVJ-01	Neuroblastoma	5.257	5.037	2.759	8.039	8.181	5.922	8.683	7.337	5.667	5.644	43.63	9.27
TARGET-30-PASGAP-02	TARGET-30-PASGAP-02	Neuroblastoma	5.254	5.285	3.181	7.485	8.285	5.907	8.398	7.412	4.883	5.631	23.33	19.26
TARGET-30-PAPEFE-01	TARGET-30-PAPEFE-01	Neuroblastoma	5.25	5.342	7.604	7.762	7.74	6.254	7.822	7.158	5.453	5.971	11.85	20.16
TARGET-30-PAMNLH-01	TARGET-30-PAMNLH-01	Neuroblastoma	5.23	5.923	4.596	7.287	7.987	5.767	8.281	7.203	6.223	5.909	34.47	13.38
TARGET-30-PARSBI-01	TARGET-30-PARSBI-01	Neuroblastoma	5.209	5.614	3.505	7.758	7.801	6.161	7.162	6.881	5.186	6.757	11.81	21.19
TARGET-30-PASWIJ-01	TARGET-30-PASWIJ-01	Neuroblastoma	5.207	5.118	5.397	8.346	7.855	6.577	7.52	7.334	4.877	6.324	35.11	29.24
TARGET-30-PATAYJ-01	TARGET-30-PATAYJ-01	Neuroblastoma	5.202	4.888	5.012	7.968	8.404	7.121	7.641	7.071	4.492	6.904	16.38	28.08
TARGET-30-PALTEG-01	TARGET-30-PALTEG-01	Neuroblastoma	5.18	5.298	3.802	7.001	7.803	5.526	7.288	6.93	4.787	6.152	58.63	18.71
TARGET-30-PASNML-01	TARGET-30-PASNML-01	Neuroblastoma	5.149	5.317	5.958	7.921	8.622	7.495	8.31	7.565	5.445	7.189	9.54	46.55
TARGET-30-PATDXG-01	TARGET-30-PATDXG-01	Neuroblastoma	5.137	6.351	10.22	8.403	8.52	5.104	8.438	7.471	6.65	6.41	31.35	30.62
TARGET-30-PASPBZ-01	TARGET-30-PASPBZ-01	Neuroblastoma	5.077	5.716	3.752	7.805	8.245	6.879	8.052	7.504	4.956	6.083	12.75	29.06
TARGET-30-PANZRV-01	TARGET-30-PANZRV-01	Neuroblastoma	5.061	4.803	5.931	8.264	8.136	7.106	8.044	7.622	4.768	7.291	12.41	41.26
TARGET-30-PASHFA-01	TARGET-30-PASHFA-01	Neuroblastoma	5.044	5.761	8.29	7.027	8.022	4.492	7.661	6.819	5.111	5.505	71.21	18.63
TARGET-30-PARACM-01	TARGET-30-PARACM-01	Neuroblastoma	5.032	5.186	4.863	7.507	7.57	6.452	7.233	6.925	4.467	6.546	23.15	31.16
TARGET-30-PAMEZH-01	TARGET-30-PAMEZH-01	Neuroblastoma	5.026	5.647	6.822	7.58	7.174	5.347	7.292	7.672	4.603	6.066	20.11	20.26
TARGET-30-PANWRR-01	TARGET-30-PANWRR-01	Neuroblastoma	5.012	5.766	5.135	7.242	7.433	6.716	7.875	6.351	5.734	6.521	26.61	36.65
TARGET-30-PANBSP-01	TARGET-30-PANBSP-01	Neuroblastoma	5.003	6.634	5.291	7.381	7.679	6.313	8.525	6.984	6.961	5.623	10.29	22.82
TARGET-30-PALKUC-01	TARGET-30-PALKUC-01	Neuroblastoma	4.976	6.487	7.045	6.709	7.277	5.521	7.556	8.248	4.585	5.763	24.8	9.17
TARGET-30-PAIXIF-01	TARGET-30-PAIXIF-01	Neuroblastoma	4.961	5.449	3.927	5.804	7.303	5.378	7.272	6.776	4.416	4.807	31.7	7.73
TARGET-30-PAPBGH-01	TARGET-30-PAPBGH-01	Neuroblastoma	4.95	6.266	-1.639	7.88	8.637	5.641	8.749	7.612	5.528	6.118	20.79	25.01
TARGET-30-PARVLK-01	TARGET-30-PARVLK-01	Neuroblastoma	4.936	5.668	3.227	7.853	7.693	6.747	7.567	7.238	4.086	6.425	47.14	25.03
TARGET-30-PAITCI-01	TARGET-30-PAITCI-01	Neuroblastoma	4.889	5.937	3.872	7.15	7.661	5.496	8.638	6.877	5.954	5.896	64.4	11.68
TARGET-30-PARZIP-01	TARGET-30-PARZIP-01	Neuroblastoma	4.872	4.9	5.487	7.689	7.981	6.398	7.899	7.065	5.674	7.227	24.5	33.02
TARGET-30-PATDWN-01	TARGET-30-PATDWN-01	Neuroblastoma	4.8	5.673	10.33	7.607	7.73	5.372	7.642	7.044	4.919	6.292	28.49	24.94
TARGET-30-PARACS-01	TARGET-30-PARACS-01	Neuroblastoma	4.781	6.303	4.951	8.555	7.903	6.547	7.606	7.245	4.678	6.041	23.49	21.13
TARGET-30-PARJVP-01	TARGET-30-PARJVP-01	Neuroblastoma	4.764	4.918	5.858	7.843	8.178	7.014	7.812	7.3	4.95	7.22	17.58	39.32
TARGET-30-PASRFS-01	TARGET-30-PASRFS-01	Neuroblastoma	4.762	5.136	5.265	8.201	7.757	6.641	7.586	7.248	4.502	7.222	23.67	28.84
TARGET-30-PAMMXF-01	TARGET-30-PAMMXF-01	Neuroblastoma	4.748	5.117	8.424	5.985	7.359	4.41	8.275	6.43	5.101	4.529	71.02	12.22
TARGET-30-PAPKWN-01	TARGET-30-PAPKWN-01	Neuroblastoma	4.73	5.213	5.495	7.941	8.137	6.576	9.177	7.023	5.19	5.595	38.07	14.22
TARGET-30-PANBMJ-01	TARGET-30-PANBMJ-01	Neuroblastoma	4.73	4.943	1.357	7.902	7.41	6.073	7.186	6.488	4.684	6.679	28.09	19.32
TARGET-30-PASTKC-01	TARGET-30-PASTKC-01	Neuroblastoma	4.725	5.166	4.359	7.978	7.563	6.43	7.215	7.1	4.326	6.168	25.71	23.01
TARGET-30-PAPBZI-01	TARGET-30-PAPBZI-01	Neuroblastoma	4.646	5.939	4.234	7.233	7.679	5.532	7.611	7.316	6.284	5.909	13.45	29.94
TARGET-30-PATCFL-01	TARGET-30-PATCFL-01	Neuroblastoma	4.636	4.839	2.382	7.88	7.218	6.134	7.15	6.838	4.697	7.66	47.48	28.58
TARGET-30-PANZVU-01	TARGET-30-PANZVU-01	Neuroblastoma	4.618	5.988	4.9	8.095	8.591	6.848	8.349	7.538	4.857	6.32	15.88	24.4
TARGET-30-PASNPG-02	TARGET-30-PASNPG-02	Neuroblastoma	4.558	4.753	4.159	7.056	7.558	6.177	8.026	6.761	5.461	5.636	36.41	29.72
TARGET-30-PARZCJ-01	TARGET-30-PARZCJ-01	Neuroblastoma	4.53	4.997	4.534	7.39	7.881	6.602	7.359	6.952	4.467	6.598	28.36	29.6
TARGET-30-PARHAM-01	TARGET-30-PARHAM-01	Neuroblastoma	4.522	5.557	4.625	7.622	7.801	7.044	7.159	6.88	4.099	6.773	32.01	31.29
TARGET-30-PATYIL-01	TARGET-30-PATYIL-01	Neuroblastoma	4.442	5.89	8.797	7.473	8.271	6.364	8.379	7.218	5.687	5.822	16.64	27.42
TARGET-30-PANRRW-01	TARGET-30-PANRRW-01	Neuroblastoma	4.359	4.812	5.128	7.498	7.711	6.519	7.139	7.087	4.465	6.515	11.69	22.42
TARGET-30-PAPCTS-01	TARGET-30-PAPCTS-01	Neuroblastoma	4.332	6.233	10.29	8.339	8.502	5.514	7.852	7.124	5.016	5.939	17.6	19.36
TARGET-30-PASUML-01	TARGET-30-PASUML-01	Neuroblastoma	4.315	5.606	5.542	7.254	7.84	6.469	7.229	7.008	4.831	6.229	28.52	34.49
TARGET-30-PAPZYZ-01	TARGET-30-PAPZYZ-01	Neuroblastoma	4.255	4.684	7.826	6.768	8.334	5.712	7.638	7.559	4.736	4.618	5.06	11.39
TARGET-30-PAPBJE-01	TARGET-30-PAPBJE-01	Neuroblastoma	4.249	4.988	9.136	7.627	8.447	5.603	7.506	7.641	4.785	5.101	18.41	7.35
TARGET-30-PARNNC-01	TARGET-30-PARNNC-01	Neuroblastoma	4.202	5.197	5.133	7.734	8.107	7.173	7.696	7.184	4.864	6.569	19.66	27.31
TARGET-30-PAPTDH-01	TARGET-30-PAPTDH-01	Neuroblastoma	4.178	4.922	4.91	7.261	8.289	7.245	7.887	7.74	4.005	6.331	16.69	13.12
TARGET-30-PAKZRH-01	TARGET-30-PAKZRH-01	Neuroblastoma	4.037	5.264	3.857	6.546	7.856	5.428	7.549	6.613	5.122	4.804	57.28	22.65
TARGET-30-PASZKE-01	TARGET-30-PASZKE-01	Neuroblastoma	3.978	5.328	4.076	8.384	8.177	7.24	7.617	7.506	4.19	7.519	25.89	33.01
TARGET-30-PASPER-01	TARGET-30-PASPER-01	Neuroblastoma	3.969	5.461	3.674	8.206	7.74	6.404	7.876	6.904	5.332	6.291	2.54	26.62
TARGET-30-PANZPV-01	TARGET-30-PANZPV-01	Neuroblastoma	3.943	5.379	3.457	8.314	7.4	6.462	8.867	6.768	4.56	5.509	36.87	18.82
TARGET-30-PARBAJ-01	TARGET-30-PARBAJ-01	Neuroblastoma	3.89	5.55	4.091	7.286	8.092	6.804	7.631	7.171	4.839	6.592	14.26	30.49
TARGET-30-PAUDDK-01	TARGET-30-PAUDDK-01	Neuroblastoma	3.794	5.166	3.369	6.94	7.806	5.992	7.702	6.891	4.689	5.249	48.18	20.29
TARGET-30-PANUIF-01	TARGET-30-PANUIF-01	Neuroblastoma	3.79	5.014	3.405	7.38	8.004	6.597	7.257	7.631	4.494	6.794	52.57	12.01
TARGET-30-PAPTAN-01	TARGET-30-PAPTAN-01	Neuroblastoma	3.747	5.147	3.734	7.759	8.103	7.052	7.665	7.857	3.814	6.135	7.72	5.7
TARGET-30-PANJLH-01	TARGET-30-PANJLH-01	Neuroblastoma	3.679	5.357	8.434	6.829	7.403	5.737	7.324	6.787	4.665	5.379	20.05	22.72
TARGET-30-PAUDDK-02	TARGET-30-PAUDDK-02	Neuroblastoma	3.41	5.339	5.061	7.582	8.079	6.075	7.402	7.173	5.357	6.24	10.53	22.3
TARGET-30-PASXRJ-01	TARGET-30-PASXRJ-01	Neuroblastoma	3.398	5.003	4.874	7.615	7.465	6.571	7.232	7.083	4.487	6.236	28.8	25.11
TARGET-30-PALNVP-01	TARGET-30-PALNVP-01	Neuroblastoma	3.322	4.331	4.163	6.498	7.759	5.851	7.278	6.81	5.176	4.724	54.8	23.48
TARGET-30-PASSRN-01	TARGET-30-PASSRN-01	Neuroblastoma	3.316	5.704	9.095	7.07	7.37	5.383	7.277	6.861	4.736	6.161	51.57	27.13
TARGET-30-PARBAJ-02	TARGET-30-PARBAJ-02	Neuroblastoma	3.262	5.138	3.214	6.162	7.416	5.475	6.96	6.591	4.266	4.682	33.64	27.69
TARGET-30-PASCFC-01	TARGET-30-PASCFC-01	Neuroblastoma	3.089	5.151	5.466	8.104	7.392	6.948	7.414	7.105	4.135	6.983	18.99	40.59
TARGET-30-PAPICY-01	TARGET-30-PAPICY-01	Neuroblastoma	2.997	4.624	5.454	7.114	7.525	6.251	6.99	6.662	4.398	6.783	20	24.43
TARGET-30-PALVKK-01	TARGET-30-PALVKK-01	Neuroblastoma	2.926	4.883	3.352	6.512	7.631	6.006	7.439	7.038	4.223	5.271	30.91	17.86
TARGET-30-PASJZC-01	TARGET-30-PASJZC-01	Neuroblastoma	2.828	5.774	4.923	7.796	8.246	6.932	7.485	7.441	4.36	7.148	12.59	34.43
TARGET-30-PASFIC-01	TARGET-30-PASFIC-01	Neuroblastoma	2.514	5.353	4.856	7.517	8.427	6.984	7.514	7.415	4.348	6.494	11.47	32.4
TARGET-30-PALBFW-01	TARGET-30-PALBFW-01	Neuroblastoma	2.406	4.656	4.273	7.461	7.447	6.139	6.961	7.311	4.262	6.424	25.52	20.82
TARGET-30-PAPTCR-01	TARGET-30-PAPTCR-01	Neuroblastoma	2.331	5.144	2.227	6.787	7.406	6.174	7.037	6.744	3.988	5.281	4.35	21
TARGET-30-PALXTB-01	TARGET-30-PALXTB-01	Neuroblastoma	2.23	4.908	4.73	6.397	7.175	5.348	6.504	6.992	4.062	4.732	55.63	17.24
TARGET-30-PASMDM-01	TARGET-30-PASMDM-01	Neuroblastoma	2.189	4.643	5.043	7.174	7.446	6.34	6.845	6.757	4.16	6.502	21.34	35.75
TARGET-30-PANRVJ-01	TARGET-30-PANRVJ-01	Neuroblastoma	2.081	5.181	4.537	7.423	7.869	7.111	6.859	7.066	4.801	7.225	8.33	20.72
TARGET-30-PARZCJ-02	TARGET-30-PARZCJ-02	Neuroblastoma	2.043	5.189	0.7664	6.427	7.741	5.972	7.504	7.111	4.175	4.264	14.89	31.62
TARGET-30-PATGJU-01	TARGET-30-PATGJU-01	Neuroblastoma	1.956	5.135	4.388	7.072	7.657	6.558	7.145	6.927	4.282	6.264	17.83	35.9
TARGET-30-PARGKK-01	TARGET-30-PARGKK-01	Neuroblastoma	1.848	5.438	4.79	7.873	7.192	6.304	6.878	6.933	4.034	7.558	20.98	31.11
TARGET-30-PAPVRN-01	TARGET-30-PAPVRN-01	Neuroblastoma	1.546	4.812	2.433	5.802	6.433	5.25	5.523	5.828	3.765	4.934	25.13	21.12
TARGET-30-PATEKG-01	TARGET-30-PATEKG-01	Neuroblastoma	1.209	4.999	2.081	6.27	6.767	5.82	6.538	6.64	4.094	5.144	45.93	27.14
TARGET-30-PANXJL-01	TARGET-30-PANXJL-01	Neuroblastoma	1.164	4.758	0.3346	5.494	7.236	5.934	6.886	6.655	3.86	5.419	40.98	10.75
TARGET-30-PALCBW-01	TARGET-30-PALCBW-01	Neuroblastoma	1.036	5.349	1.561	6.078	7.279	5.579	6.775	6.55	4.239	4.625	7.44	20.64
TARGET-30-PARDCK-01	TARGET-30-PARDCK-01	Neuroblastoma	0.9862	5.43	2.772	7.843	7.001	6.335	7.062	6.697	4.539	5.894	16.72	22.89
TARGET-30-PARHAM-02	TARGET-30-PARHAM-02	Neuroblastoma	0.9038	5.339	3.216	6.515	7.424	5.942	6.54	6.692	4.006	5.624	24.54	19.13
TARGET-30-PASMJG-01	TARGET-30-PASMJG-01	Neuroblastoma	0.8488	5.713	0.4865	6.683	7.586	6.365	7.569	7.427	4.058	5.323	38.92	19.02
TARGET-30-PASGAP-01	TARGET-30-PASGAP-01	Neuroblastoma	0.605	5.153	2.091	6.103	6.356	4.969	6.292	6.019	4.382	4.896	70.82	22.01
TARGET-30-PAITEG-01	TARGET-30-PAITEG-01	Neuroblastoma	0.5568	4.626	-0.0425	6.207	7.285	5.73	7.313	7.234	3.351	5.401	53.31	7.16
TARGET-30-PAPHPE-01	TARGET-30-PAPHPE-01	Neuroblastoma	0.547	4.899	2.29	8.257	7.311	6.737	7.628	7.419	4.799	6.325	24.22	33.91
TARGET-30-PAKYZS-01	TARGET-30-PAKYZS-01	Neuroblastoma	0.517	3.765	2.854	6.704	6.372	5.857	6.464	6.623	3.962	5.584	27.14	14.64
TARGET-30-PANGXK-01	TARGET-30-PANGXK-01	Neuroblastoma	0.3796	4.709	1.506	5.872	7.82	6.201	7.137	7.391	3.573	4.684	47.38	14.83
TARGET-30-PANKFE-01	TARGET-30-PANKFE-01	Neuroblastoma	0.2277	5.164	1.779	6.49	7.201	5.948	6.886	6.659	4.064	5.571	18.54	24.1
TARGET-30-PAIFXV-01	TARGET-30-PAIFXV-01	Neuroblastoma	0.03	4.141	1.288	7.139	6.913	5.796	6.876	6.317	3.505	6.267	34.45	12.54
TARGET-30-PANSBN-01	TARGET-30-PANSBN-01	Neuroblastoma	-0.1187	4.979	-0.7346	6.323	8.17	6.283	7.187	7.057	3.442	5.026	11.65	16.15
